# Supplementary material for: A multi-omics analysis of human fibroblasts overexpressing an Alu transposon reveals widespread disruptions in aging-associated pathways
Source: GeroScience. 2025 Dec 11;48(3):3375–402. doi: 10.1007/s11357-025-02033-6 (PMC13356197; doi:10.1007/s11357-025-02033-6)
Supplement: Supplementary file 8 — Supplementary Table S1 Transcriptomic analysis of human aging primary fibroblasts. (A) All DESeq2 results for primary fibroblasts across age using quantifications from TEtranscripts. (B) All DESeq2 results for primary fibroblasts across age using quantifications from TElocal. (C) All DESeq2 results for primary fibroblasts across endogenous AluJb expression levels using quantifications from TEtranscripts. (D) GSEA results (FDR < 0.05) for elevated AluJb expression with GO Biological Process gene sets. (E) GSEA results (FDR < 0.05) for elevated AluJb expression with Reactome pathway gene sets (XLSX 6.06 MB) [file 11357_2025_2033_MOESM8_ESM.xlsx]

## Sheet: Index
Supplementary Table S1
	A	All DESeq2 results for primary fibroblasts across age using quantifications from TEtranscripts.
	B	All DESeq2 results for primary fibroblasts across age using quantifications from TElocal.
	C	All DESeq2 results for primary fibroblasts across endogenous AluJb expression levels using quantifications from TEtranscripts.
	D	GSEA results (FDR < 0.05) for elevated AluJb expression with GO Biological Process gene sets.
	E	GSEA results (FDR < 0.05) for elevated AluJb expression with Reactome pathway gene sets.

## Sheet: A
	baseMean	log2FoldChange	lfcSE	stat	pvalue	padj	external_gene_name	hgnc_symbol	entrezgene_id
7SK:RNA:RNA	17.7386	0.00118588	0.00321955	0.368337	0.712622	0.77298	NA	NA	NA
ALR/Alpha:centr:Satellite	66.8546	0.0061297	0.00284797	2.1523	0.0313737	0.058747	NA	NA	NA
Alu:Alu:SINE	186.614	0.00122874	0.000957989	1.28263	0.199623	0.276095	NA	NA	NA
AluJb:Alu:SINE	8700.16	0.00192025	0.000666246	2.88219	0.00394923	0.0101746	NA	NA	NA
AluJo:Alu:SINE	5229.01	0.00212929	0.000706139	3.01539	0.00256645	0.00708351	NA	NA	NA
AluJr:Alu:SINE	6178.2	0.00207337	0.000611319	3.39163	0.000694783	0.00238036	NA	NA	NA
AluJr4:Alu:SINE	1188.73	0.00230585	0.000803352	2.87029	0.00410098	0.0104981	NA	NA	NA
AluSc:Alu:SINE	2388.94	-0.00124673	0.000553289	-2.25332	0.0242393	0.047307	NA	NA	NA
AluSc5:Alu:SINE	344.249	0.00188292	0.000798787	2.35723	0.018412	0.0374485	NA	NA	NA
AluSc8:Alu:SINE	1365.28	0.000966106	0.000683805	1.41284	0.157703	0.227725	NA	NA	NA
AluSg:Alu:SINE	2713.16	-0.000977594	0.000468369	-2.08723	0.0368674	0.06718	NA	NA	NA
AluSg4:Alu:SINE	400.5	0.00124713	0.000750378	1.662	0.0965131	0.150843	NA	NA	NA
AluSg7:Alu:SINE	489.781	0.00117009	0.000715619	1.63507	0.102033	0.158179	NA	NA	NA
AluSp:Alu:SINE	3744.53	-0.000875895	0.000490587	-1.7854	0.074196	0.121003	NA	NA	NA
AluSq:Alu:SINE	1008.76	-0.00108947	0.000690547	-1.57769	0.114636	0.17433	NA	NA	NA
AluSq10:Alu:SINE	104.101	0.00168419	0.0012076	1.39466	0.163118	0.233905	NA	NA	NA
AluSq2:Alu:SINE	3842.74	0.000539322	0.000596638	0.903935	0.36603	0.454474	NA	NA	NA
AluSq4:Alu:SINE	124.517	0.000463422	0.00114666	0.404149	0.686103	0.750214	NA	NA	NA
AluSx:Alu:SINE	8258.78	0.00102327	0.000534136	1.91575	0.0553971	0.0946557	NA	NA	NA
AluSx1:Alu:SINE	6846.5	0.000512625	0.00056126	0.913346	0.36106	0.449431	NA	NA	NA
AluSx3:Alu:SINE	1999.43	-0.000149479	0.000557297	-0.268221	0.788529	0.835097	NA	NA	NA
AluSx4:Alu:SINE	766.573	-0.00059091	0.000640106	-0.923143	0.355933	0.444379	NA	NA	NA
AluSz:Alu:SINE	9659.72	0.00093872	0.000498683	1.8824	0.0597822	0.10096	NA	NA	NA
AluSz6:Alu:SINE	3731.52	-0.00142383	0.000885976	-1.60707	0.108038	0.165884	NA	NA	NA
AluY:Alu:SINE	4401.8	-0.00131419	0.00068002	-1.93258	0.0532878	0.0916936	NA	NA	NA
AluYa5:Alu:SINE	34.794	-0.00385689	0.00174747	-2.20713	0.0273052	0.0522356	NA	NA	NA
AluYa8:Alu:SINE	12.0596	0.00313103	0.00268919	1.1643	0.244303	0.326404	NA	NA	NA
AluYb8:Alu:SINE	89.3931	0.000970202	0.001532	0.633293	0.526543	0.609671	NA	NA	NA
AluYc:Alu:SINE	196.97	-0.00169178	0.000953483	-1.77431	0.0760115	0.123465	NA	NA	NA
AluYc3:Alu:SINE	24.6381	-0.00380444	0.00206336	-1.84381	0.0652115	0.108508	NA	NA	NA
AluYe5:Alu:SINE	45.02	-0.00217967	0.00159363	-1.36774	0.171394	0.243389	NA	NA	NA
AluYf1:Alu:SINE	62.1558	-0.00432364	0.00138118	-3.1304	0.00174568	0.0051319	NA	NA	NA
AluYg6:Alu:SINE	19.9765	-0.00205828	0.00181252	-1.13559	0.256129	0.338909	NA	NA	NA
AluYh3:Alu:SINE	112.436	0.000302898	0.000948259	0.319426	0.749404	0.80359	NA	NA	NA
AluYh3a3:Alu:SINE	29.6506	-3.06331e-05	0.0018047	-0.016974	0.986457	0.99141	NA	NA	NA
AluYh7:Alu:SINE	7.04793	-0.00299343	0.00402472	-0.743762	0.457021	0.544217	NA	NA	NA
AluYi6:Alu:SINE	17.2843	0.0010187	0.00261987	0.388837	0.697396	0.760085	NA	NA	NA
AluYj4:Alu:SINE	196.745	-0.00555307	0.00126174	-4.40112	1.07695e-05	8.05271e-05	NA	NA	NA
AluYk11:Alu:SINE	51.3517	0.00387838	0.00143915	2.69492	0.00704063	0.0166653	NA	NA	NA
AluYk12:Alu:SINE	9.04651	0.00411265	0.0032918	1.24936	0.211533	0.289687	NA	NA	NA
AluYk2:Alu:SINE	14.8661	-0.00716047	0.00217568	-3.29115	0.000997799	0.00320281	NA	NA	NA
AluYk3:Alu:SINE	27.6802	-0.00297949	0.00183559	-1.62318	0.104551	0.161502	NA	NA	NA
AluYk4:Alu:SINE	32.5414	-0.00290149	0.00168974	-1.71712	0.0859575	0.136848	NA	NA	NA
AluYm1:Alu:SINE	218.01	-0.00142648	0.00170631	-0.836002	0.403154	0.490975	NA	NA	NA
AmnSINE1:5S-Deu-L2:SINE	85.0408	0.00197348	0.00107336	1.8386	0.0659738	0.109538	NA	NA	NA
Arthur1:hAT-Tip100:DNA	36.1377	0.00899862	0.00233803	3.8488	0.000118697	0.000559871	NA	NA	NA
Arthur1A:hAT-Tip100:DNA	30.0982	0.00104107	0.00166617	0.624825	0.532086	0.61499	NA	NA	NA
Arthur1B:hAT-Tip100:DNA	43.7909	0.00996321	0.00203034	4.90717	9.24017e-07	1.15598e-05	NA	NA	NA
Arthur1C:hAT-Tip100:DNA	21.2584	0.00826269	0.0024453	3.379	0.000727492	0.0024728	NA	NA	NA
BLACKJACK:hAT-Blackjack:DNA	81.9245	0.0135476	0.00241228	5.61609	1.95327e-08	5.63205e-07	NA	NA	NA
BSR/Beta:Satellite:Satellite	8.6132	0.00484216	0.00401606	1.2057	0.227933	0.307644	NA	NA	NA
CER:Satellite:Satellite	25.2569	0.0117453	0.0045196	2.59876	0.00935622	0.0212331	NA	NA	NA
Chap1_Mam:hAT-Charlie:DNA	40.7294	0.00766426	0.00188544	4.06497	4.80381e-05	0.000266616	NA	NA	NA
Charlie1:hAT-Charlie:DNA	86.663	0.00764622	0.00168723	4.53181	5.84795e-06	4.96089e-05	NA	NA	NA
Charlie10:hAT-Charlie:DNA	103.333	0.0161594	0.00304836	5.301	1.1517e-07	2.28158e-06	NA	NA	NA
Charlie10a:hAT-Charlie:DNA	23.1738	0.00465293	0.00237379	1.96013	0.0499807	0.0868463	NA	NA	NA
Charlie10b:hAT-Charlie:DNA	13.0494	0.00665652	0.00307275	2.16631	0.0302877	0.057066	NA	NA	NA
Charlie12:hAT-Charlie:DNA	36.0751	0.0054066	0.00250879	2.15506	0.0311571	0.0584509	NA	NA	NA
Charlie13a:hAT-Charlie:DNA	28.6155	0.0050756	0.00247816	2.04813	0.0405473	0.0729773	NA	NA	NA
Charlie13b:hAT-Charlie:DNA	27.2915	0.00418216	0.00206848	2.02186	0.0431913	0.0769872	NA	NA	NA
Charlie15a:hAT-Charlie:DNA	115.584	0.00187717	0.00102331	1.8344	0.0665939	0.110404	NA	NA	NA
Charlie15b:hAT-Charlie:DNA	87.4218	0.00834682	0.00176467	4.72995	2.2457e-06	2.35024e-05	NA	NA	NA
Charlie16a:hAT-Charlie:DNA	64.3074	0.00283317	0.00178123	1.59057	0.111706	0.170585	NA	NA	NA
Charlie17:hAT-Charlie:DNA	48.0998	0.00310544	0.00194369	1.5977	0.110109	0.168526	NA	NA	NA
Charlie17a:hAT-Charlie:DNA	28.0625	0.00327276	0.00200947	1.62867	0.103382	0.159946	NA	NA	NA
Charlie18a:hAT-Charlie:DNA	84.0435	0.008921	0.00182745	4.88168	1.05188e-06	1.28445e-05	NA	NA	NA
Charlie19a:hAT-Charlie:DNA	38.9846	0.0069831	0.00227036	3.07577	0.00209961	0.00599954	NA	NA	NA
Charlie1a:hAT-Charlie:DNA	459.948	0.00933943	0.00165684	5.63689	1.73145e-08	5.09717e-07	NA	NA	NA
Charlie1b:hAT-Charlie:DNA	109.187	0.0101987	0.00195824	5.20807	1.90818e-07	3.39301e-06	NA	NA	NA
Charlie20a:hAT-Charlie:DNA	20.9478	0.00655099	0.00271503	2.41286	0.0158279	0.0329901	NA	NA	NA
Charlie21a:hAT-Charlie:DNA	22.3779	0.011749	0.00317817	3.69679	0.000218339	0.000920071	NA	NA	NA
Charlie22a:hAT-Charlie:DNA	31.4465	0.00968554	0.00218929	4.42406	9.68645e-06	7.404e-05	NA	NA	NA
Charlie23a:hAT-Charlie:DNA	25.2747	0.0111769	0.00272575	4.10048	4.12289e-05	0.000234324	NA	NA	NA
Charlie24:hAT-Charlie:DNA	40.6379	0.00799475	0.00178308	4.48368	7.33656e-06	5.95375e-05	NA	NA	NA
Charlie25:hAT-Charlie:DNA	26.1481	0.00922659	0.00270701	3.40841	0.000653419	0.00226258	NA	NA	NA
Charlie29a:hAT-Charlie:DNA	41.0722	0.00448742	0.00219896	2.0407	0.0412806	0.0740992	NA	NA	NA
Charlie2a:hAT-Charlie:DNA	569.44	0.0291658	0.00374777	7.78216	7.12945e-15	8.01654e-12	NA	NA	NA
Charlie2b:hAT-Charlie:DNA	257.921	0.0150487	0.00328178	4.58554	4.52817e-06	4.04294e-05	NA	NA	NA
Charlie3:hAT-Charlie:DNA	33.633	0.00405439	0.00183668	2.20745	0.0272823	0.0521994	NA	NA	NA
Charlie30a:hAT-Charlie:DNA	20.6534	0.0117764	0.00299736	3.92892	8.53265e-05	0.000425975	NA	NA	NA
Charlie4a:hAT-Charlie:DNA	111.292	0.00832081	0.00147906	5.62575	1.84706e-08	5.35331e-07	NA	NA	NA
Charlie4z:hAT-Charlie:DNA	213.33	0.00300472	0.00126439	2.37641	0.0174819	0.0358561	NA	NA	NA
Charlie5:hAT-Charlie:DNA	108.36	0.0136659	0.0021852	6.25385	4.00465e-10	2.74124e-08	NA	NA	NA
Charlie6:hAT-Charlie:DNA	23.7975	0.00401772	0.0019867	2.02231	0.0431444	0.076928	NA	NA	NA
Charlie7:hAT-Charlie:DNA	106.055	0.00775148	0.00180732	4.28895	1.79521e-05	0.000121306	NA	NA	NA
Charlie7a:hAT-Charlie:DNA	24.8023	0.00804664	0.00235523	3.41649	0.000634329	0.00220555	NA	NA	NA
Charlie8:hAT-Charlie:DNA	323.58	0.0101782	0.00218603	4.65601	3.22394e-06	3.12e-05	NA	NA	NA
Charlie9:hAT-Charlie:DNA	80.0718	0.0124364	0.00243569	5.10589	3.29236e-07	5.15241e-06	NA	NA	NA
Cheshire:hAT-Charlie:DNA	62.7583	0.00984166	0.00215305	4.57103	4.85324e-06	4.27426e-05	NA	NA	NA
CR1_Mam:CR1:LINE	84.9328	0.00662514	0.00166107	3.98848	6.64992e-05	0.000347219	NA	NA	NA
CR1-3_Croc:CR1:LINE	40.5426	0.00513897	0.00189339	2.71415	0.00664452	0.0158638	NA	NA	NA
CR1-L3A_Croc:CR1:LINE	14.6658	0.00402102	0.00295091	1.36264	0.172996	0.245317	NA	NA	NA
D20S16:Satellite:Satellite	9.46429	0.00413456	0.00357285	1.15722	0.247184	0.329324	NA	NA	NA
ENSG00000000003	473.513	0.00445841	0.0013786	3.23402	0.00122063	0.00379789	TSPAN6	TSPAN6	7105
ENSG00000000419	567.276	0.00261367	0.00102681	2.54543	0.0109143	0.0241539	DPM1	DPM1	8813
ENSG00000000457	202.202	0.00548168	0.00118882	4.61101	4.00719e-06	3.68124e-05	SCYL3	SCYL3	57147
ENSG00000000460	125.66	-0.0163911	0.00359537	-4.55894	5.14125e-06	4.45566e-05	FIRRM	FIRRM	55732
ENSG00000000971	388.559	0.0130069	0.00525747	2.47399	0.0133613	0.0286759	CFH	CFH	3075
ENSG00000001036	1591.83	0.000836056	0.00110609	0.755864	0.44973	0.53731	FUCA2	FUCA2	2519
ENSG00000001084	177.447	0.00269039	0.00203622	1.32127	0.186412	0.260706	GCLC	GCLC	2729
ENSG00000001167	575.165	-0.00561021	0.00110594	-5.07281	3.91982e-07	5.93045e-06	NFYA	NFYA	4800
ENSG00000001460	244.007	-0.00778099	0.00233707	-3.32937	0.000870422	0.00286214	STPG1	STPG1	90529
ENSG00000001461	2214.57	-0.00267958	0.00311018	-0.861551	0.388934	0.477108	NIPAL3	NIPAL3	57185
ENSG00000001497	471.762	-0.00588386	0.00127182	-4.62635	3.72172e-06	3.47436e-05	LAS1L	LAS1L	81887
ENSG00000001561	73.9128	0.015442	0.00577543	2.67375	0.0075009	0.0175879	ENPP4	ENPP4	22875
ENSG00000001617	199.377	0.0150561	0.00429058	3.50911	0.000449616	0.00165742	SEMA3F	SEMA3F	6405
ENSG00000001629	1807.54	0.00549608	0.00113806	4.82934	1.36989e-06	1.5854e-05	ANKIB1	ANKIB1	54467
ENSG00000001630	474.724	0.0079238	0.00158127	5.01103	5.41388e-07	7.68023e-06	CYP51A1	CYP51A1	1595
ENSG00000001631	180.603	0.00833792	0.00175481	4.75147	2.01941e-06	2.15084e-05	KRIT1	KRIT1	889
ENSG00000002016	127.838	-5.23279e-05	0.00154767	-0.0338108	0.973028	0.9807	RAD52	RAD52	5893
ENSG00000002330	450.937	-0.00523799	0.00271145	-1.9318	0.0533841	0.091803	BAD	BAD	572
ENSG00000002549	602.507	0.0010498	0.00105442	0.995618	0.319436	0.407128	LAP3	LAP3	51056
ENSG00000002586	1685.18	0.00364018	0.00304474	1.19557	0.231866	0.31215	CD99	CD99	4267
ENSG00000002745	306.186	0.0155838	0.00684716	2.27596	0.0228485	0.0449998	WNT16	WNT16	51384
ENSG00000002746	109.893	-0.00153957	0.00365714	-0.420977	0.673772	0.740127	HECW1	HECW1	23072
ENSG00000002822	157.729	-0.00907593	0.00252864	-3.58926	0.000331621	0.00129203	MAD1L1	MAD1L1	8379
ENSG00000002834	8964.7	0.000490642	0.0012824	0.382596	0.702019	0.763798	LASP1	LASP1	3927
ENSG00000002919	270.759	0.00290985	0.00127752	2.27773	0.0227428	0.0448281	SNX11	SNX11	29916
ENSG00000003056	1269.97	-0.00155645	0.000848903	-1.83348	0.0667313	0.110534	M6PR	M6PR	4074
ENSG00000003137	177.79	0.0154402	0.00491095	3.14404	0.0016663	0.00493994	CYP26B1	CYP26B1	56603
ENSG00000003249	28.3913	-0.0116974	0.00433163	-2.70047	0.00692415	0.0164219	DBNDD1	DBNDD1	79007
ENSG00000003393	784.442	0.00103411	0.000996623	1.03761	0.299451	0.38604	ALS2	ALS2	57679
ENSG00000003400	98.5813	0.00758909	0.00224571	3.37938	0.000726505	0.00247094	CASP10	CASP10	843
ENSG00000003402	1359.46	0.00675595	0.00117768	5.73667	9.6558e-09	3.28074e-07	CFLAR	CFLAR	8837
ENSG00000003436	650.124	0.00695793	0.00372507	1.86787	0.0617807	0.103794	TFPI	TFPI	7035
ENSG00000003509	228.586	0.00460279	0.00112053	4.10767	3.99667e-05	0.000228598	NDUFAF7	NDUFAF7	55471
ENSG00000003756	2144.49	0.00411296	0.00116975	3.5161	0.000437944	0.00162006	RBM5	RBM5	10181
ENSG00000004059	1334.11	-0.000368094	0.00135594	-0.271467	0.786032	0.832923	ARF5	ARF5	381
ENSG00000004139	286.871	0.00159375	0.00137863	1.15604	0.247666	0.329872	SARM1	SARM1	23098
ENSG00000004142	1451.49	-0.00285083	0.000939891	-3.03315	0.00242014	0.00675609	POLDIP2	POLDIP2	26073
ENSG00000004399	3490.46	-0.00174805	0.00280352	-0.62352	0.532943	0.615812	PLXND1	PLXND1	23129
ENSG00000004455	1409.03	-0.00223452	0.000711214	-3.14184	0.00167889	0.00496937	AK2	AK2	204
ENSG00000004478	494.161	-0.00759855	0.0022583	-3.36473	0.000766194	0.00257894	FKBP4	FKBP4	2288
ENSG00000004487	1301.71	-0.00388112	0.000882631	-4.39722	1.09648e-05	8.16611e-05	KDM1A	KDM1A	23028
ENSG00000004534	1208.73	0.000951428	0.00122078	0.779363	0.435766	0.523647	RBM6	RBM6	10180
ENSG00000004660	226.391	-0.01264	0.00360179	-3.50936	0.000449191	0.00165621	CAMKK1	CAMKK1	84254
ENSG00000004700	1594.71	-0.0015547	0.00114916	-1.3529	0.176086	0.248814	RECQL	RECQL	5965
ENSG00000004766	342.902	0.00249694	0.000964098	2.58993	0.00959964	0.0216978	VPS50	VPS50	55610
ENSG00000004776	1380.26	0.00123535	0.00281785	0.438401	0.661096	0.729584	HSPB6	HSPB6	126393
ENSG00000004777	96.3833	-0.0206767	0.00431774	-4.78879	1.67791e-06	1.87074e-05	ARHGAP33	ARHGAP33	115703
ENSG00000004779	500.039	0.00118518	0.00147011	0.80618	0.420139	0.508168	NDUFAB1	NDUFAB1	4706
ENSG00000004799	95.6153	-0.00175145	0.0057156	-0.306434	0.759274	0.811309	PDK4	PDK4	5166
ENSG00000004838	11.9082	-0.00957975	0.00437803	-2.18814	0.0286591	0.0544378	ZMYND10	ZMYND10	51364
ENSG00000004864	165.426	-0.00174481	0.00158227	-1.10273	0.270146	0.354503	SLC25A13	SLC25A13	10165
ENSG00000004866	269.77	0.00182617	0.000924995	1.97425	0.0483532	0.0844888	ST7	ST7	7982
ENSG00000004897	1852.99	-0.00331696	0.00121787	-2.72356	0.00645819	0.0154826	CDC27	CDC27	996
ENSG00000004961	386.354	0.00297084	0.00107475	2.76422	0.00570593	0.0138887	HCCS	HCCS	3052
ENSG00000004975	394.53	-0.00519795	0.00133687	-3.88816	0.000101008	0.000490446	DVL2	DVL2	1856
ENSG00000005007	1482.22	-0.00451095	0.00161688	-2.78992	0.00527214	0.0129735	UPF1	UPF1	5976
ENSG00000005020	631.795	0.00282736	0.00119958	2.35697	0.0184249	0.0374661	SKAP2	SKAP2	8935
ENSG00000005022	1343.14	-0.00821338	0.00230662	-3.56079	0.000369738	0.00141282	SLC25A5	SLC25A5	292
ENSG00000005059	242.804	0.00325989	0.00218186	1.49408	0.135153	0.200462	MCUB	MCUB	55013
ENSG00000005073	253.275	0.00232447	0.00301093	0.77201	0.440108	0.527886	HOXA11	HOXA11	3207
ENSG00000005075	284.287	-0.00873461	0.0018711	-4.66816	3.03907e-06	2.98395e-05	POLR2J	POLR2J	5439
ENSG00000005100	442.129	-0.00293875	0.00120956	-2.42961	0.0151151	0.0317678	DHX33	DHX33	56919
ENSG00000005108	13.6694	-0.00574148	0.00854651	-0.671793	0.501716	0.586246	THSD7A	THSD7A	221981
ENSG00000005156	434.093	-0.00613758	0.000986169	-6.22365	4.85708e-10	3.20626e-08	LIG3	LIG3	3980
ENSG00000005175	445.557	-0.00150971	0.00111105	-1.35882	0.174203	0.24667	RPAP3	RPAP3	79657
ENSG00000005189	83.0042	-0.0135893	0.00323526	-4.20037	2.66475e-05	0.000165419	REXO5	REXO5	81691
ENSG00000005194	396.845	0.00039106	0.00104458	0.374371	0.708129	0.769054	CIAPIN1	CIAPIN1	57019
ENSG00000005206	441.446	-0.00656705	0.00263982	-2.48769	0.0128577	0.0277364	SPPL2B	SPPL2B	56928
ENSG00000005238	1002.16	-0.00555141	0.00232945	-2.38314	0.0171657	0.0353063	ATOSB	ATOSB	80256
ENSG00000005243	1330.35	0.0103025	0.00235684	4.37132	1.23498e-05	9.00251e-05	COPZ2	COPZ2	51226
ENSG00000005249	106.354	-0.00130488	0.0043882	-0.297361	0.766191	0.817351	PRKAR2B	PRKAR2B	5577
ENSG00000005302	456.51	-0.00102698	0.000757042	-1.35657	0.174917	0.247494	MSL3	MSL3	10943
ENSG00000005339	1298.66	-0.00179442	0.000830744	-2.16001	0.0307716	0.0578178	CREBBP	CREBBP	1387
ENSG00000005379	114.749	-0.00187774	0.00451297	-0.416075	0.677355	0.743158	TSPOAP1	TSPOAP1	9256
ENSG00000005436	175.872	0.00634348	0.00151895	4.17622	2.96399e-05	0.000178699	GCFC2	GCFC2	6936
ENSG00000005448	248.057	-0.00951799	0.00219411	-4.33798	1.43799e-05	0.000101528	WDR54	WDR54	84058
ENSG00000005469	279.268	0.00704901	0.00117127	6.01823	1.76331e-09	8.68197e-08	CROT	CROT	54677
ENSG00000005471	73.9645	0.0158357	0.00571281	2.77197	0.00557186	0.0135919	ABCB4	ABCB4	5244
ENSG00000005483	1134.15	0.00119624	0.00110012	1.08737	0.276873	0.361921	KMT2E	KMT2E	55904
ENSG00000005486	443.041	-0.000790948	0.00146742	-0.539006	0.589883	0.666165	RHBDD2	RHBDD2	57414
ENSG00000005513	12.0807	0.000697114	0.00659564	0.105693	0.915826	0.937312	SOX8	SOX8	30812
ENSG00000005700	1763.14	0.00288616	0.00129109	2.23544	0.0253883	0.0492018	IBTK	IBTK	25998
ENSG00000005801	183.228	-0.000380392	0.00139694	-0.272305	0.785388	0.832346	ZNF195	ZNF195	7748
ENSG00000005810	2268.68	0.00759738	0.00165632	4.58691	4.49844e-06	4.02324e-05	MYCBP2	MYCBP2	23077
ENSG00000005812	1070.93	0.00776171	0.00142237	5.45688	4.84576e-08	1.16315e-06	FBXL3	FBXL3	26224
ENSG00000005882	441.629	0.00144622	0.00170323	0.849102	0.395825	0.483763	PDK2	PDK2	5164
ENSG00000005884	2919.91	-0.00959302	0.00350255	-2.73887	0.00616509	0.0148518	ITGA3	ITGA3	3675
ENSG00000005889	815.255	0.00739509	0.00152925	4.83576	1.32635e-06	1.54555e-05	ZFX	ZFX	7543
ENSG00000005893	3485.2	0.00895478	0.00156976	5.70457	1.16637e-08	3.79892e-07	LAMP2	LAMP2	3920
ENSG00000006007	1123.68	0.006369	0.00114748	5.55043	2.84968e-08	7.65324e-07	GDE1	GDE1	51573
ENSG00000006015	155.825	-0.00638463	0.00344505	-1.85328	0.0638426	0.106641	REX1BD	REX1BD	55049
ENSG00000006016	1264.35	0.00274143	0.00879841	0.311583	0.755358	0.808304	CRLF1	CRLF1	9244
ENSG00000006025	102.099	-0.0154901	0.00282097	-5.49106	3.99525e-08	1.00262e-06	OSBPL7	OSBPL7	114881
ENSG00000006042	1406.69	0.00988169	0.00205429	4.81027	1.50727e-06	1.70915e-05	TMEM98	TMEM98	26022
ENSG00000006062	138.853	-0.00602181	0.00182788	-3.29443	0.000986227	0.0031699	MAP3K14	MAP3K14	9020
ENSG00000006118	227.62	-0.0157817	0.00358342	-4.4041	1.06226e-05	7.96414e-05	TMEM132A	TMEM132A	54972
ENSG00000006125	4647.35	0.00293326	0.000742507	3.95048	7.79932e-05	0.000395763	AP2B1	AP2B1	163
ENSG00000006194	294.369	0.00114434	0.000813459	1.40675	0.159501	0.229676	ZNF263	ZNF263	10127
ENSG00000006282	1153	-0.00313268	0.00174309	-1.7972	0.0723041	0.118368	SPATA20	SPATA20	64847
ENSG00000006283	120.865	-0.00284417	0.00634776	-0.448059	0.654111	0.723358	CACNA1G	CACNA1G	8913
ENSG00000006327	2663.63	-0.00715223	0.00273009	-2.61977	0.00879883	0.0201638	TNFRSF12A	TNFRSF12A	51330
ENSG00000006451	1878.59	0.00343032	0.0018079	1.89741	0.0577738	0.09806	RALA	RALA	5898
ENSG00000006453	121.123	0.00196436	0.00412677	0.476004	0.634072	0.70574	BAIAP2L1	BAIAP2L1	55971
ENSG00000006459	366.157	0.00490029	0.00258997	1.89202	0.058488	0.0991123	KDM7A	KDM7A	80853
ENSG00000006468	376.094	5.54462e-07	0.00365599	0.000151659	0.999879	0.999879	ETV1	ETV1	2115
ENSG00000006530	344.843	-0.00213509	0.000820643	-2.60173	0.00927559	0.0210842	AGK	AGK	55750
ENSG00000006534	829.797	-0.00369926	0.00207488	-1.78287	0.074607	0.121558	ALDH3B1	ALDH3B1	221
ENSG00000006576	1083.21	0.00243446	0.00160508	1.51672	0.129338	0.193112	PHTF2	PHTF2	57157
ENSG00000006606	23.5896	-0.00501015	0.00565529	-0.885922	0.37566	0.464043	CCL26	CCL26	10344
ENSG00000006607	924.042	0.00299126	0.000990108	3.02114	0.00251822	0.00697981	FARP2	FARP2	9855
ENSG00000006625	182.224	-0.00254431	0.00185295	-1.37312	0.169716	0.241515	GGCT	GGCT	79017
ENSG00000006634	164.672	-0.0170979	0.00370781	-4.61131	4.00132e-06	3.67785e-05	DBF4	DBF4	10926
ENSG00000006638	46.3578	-0.00765344	0.00318122	-2.40582	0.0161363	0.0335621	TBXA2R	TBXA2R	6915
ENSG00000006652	406.042	0.0112316	0.00170113	6.60244	4.04458e-11	4.6018e-09	IFRD1	IFRD1	3475
ENSG00000006695	156.28	0.00028842	0.000900072	0.320441	0.748634	0.803013	COX10	COX10	1352
ENSG00000006704	266.932	-0.00632004	0.00191839	-3.29446	0.000986119	0.0031699	GTF2IRD1	GTF2IRD1	9569
ENSG00000006712	771.18	-0.00686537	0.00133303	-5.15019	2.60227e-07	4.29183e-06	PAF1	PAF1	54623
ENSG00000006715	964.002	0.00473471	0.00118915	3.98158	6.84587e-05	0.00035497	VPS41	VPS41	27072
ENSG00000006740	56.2788	-0.00542431	0.00391536	-1.38539	0.165932	0.237092	ARHGAP44	ARHGAP44	9912
ENSG00000006744	894.993	-0.00491626	0.00156989	-3.1316	0.00173856	0.0051135	ELAC2	ELAC2	60528
ENSG00000006747	141.252	-0.0177155	0.00674848	-2.62512	0.00866196	0.0198989	SCIN	SCIN	85477
ENSG00000006756	443.68	0.00318352	0.00210673	1.51112	0.130757	0.194869	ARSD	ARSD	414
ENSG00000006757	147.784	0.00690863	0.00244144	2.82973	0.00465872	0.0116947	PNPLA4	PNPLA4	8228
ENSG00000006831	1133.86	0.000610582	0.000675954	0.90329	0.366372	0.454789	ADIPOR2	ADIPOR2	79602
ENSG00000006837	23.6198	0.00468234	0.00206827	2.26389	0.0235808	0.0461939	CDKL3	CDKL3	51265
ENSG00000007047	435.595	-0.00350573	0.0013666	-2.5653	0.0103088	0.0230317	MARK4	MARK4	57787
ENSG00000007080	449.196	-0.0124584	0.00330243	-3.7725	0.000161623	0.000719039	CCDC124	CCDC124	115098
ENSG00000007168	3430.63	0.00602664	0.000924386	6.51962	7.04872e-11	7.16196e-09	PAFAH1B1	PAFAH1B1	5048
ENSG00000007202	4346.19	0.000574034	0.000718683	0.798731	0.424446	0.512164	BLTP2	BLTP2	9703
ENSG00000007237	462.47	0.00465874	0.00331655	1.4047	0.160111	0.230398	GAS7	GAS7	8522
ENSG00000007255	63.7816	0.0111385	0.00419364	2.65604	0.00790644	0.0184094	TRAPPC6A	TRAPPC6A	79090
ENSG00000007341	181.083	0.00204112	0.00167976	1.21512	0.224319	0.303765	ST7L	ST7L	54879
ENSG00000007372	6.72078	-0.0119555	0.00806789	-1.48187	0.138376	0.204378	PAX6	PAX6	5080
ENSG00000007376	201.887	-0.010547	0.00387087	-2.72472	0.00643563	0.0154439	RPUSD1	RPUSD1	113000
ENSG00000007384	851.393	-0.000640037	0.0017787	-0.359834	0.718971	0.77852	RHBDF1	RHBDF1	64285
ENSG00000007392	533.779	0.000492212	0.000883534	0.557095	0.577463	0.655205	LUC7L	LUC7L	55692
ENSG00000007520	488.437	-0.00756387	0.00282209	-2.68024	0.00735696	0.0173022	TSR3	TSR3	115939
ENSG00000007541	349.939	-0.00715471	0.00264778	-2.70216	0.00688914	0.0163596	PIGQ	PIGQ	9091
ENSG00000007545	311.192	-0.000731731	0.0008846	-0.827188	0.40813	0.495935	CRAMP1	CRAMP1	57585
ENSG00000007866	588.902	9.02908e-05	0.00182094	0.0495848	0.960453	0.971706	TEAD3	TEAD3	7005
ENSG00000007923	811.116	-0.00567201	0.00114821	-4.93989	7.81684e-07	1.01565e-05	DNAJC11	DNAJC11	55735
ENSG00000007944	111.695	0.0141749	0.00457544	3.09804	0.00194807	0.00562571	MYLIP	MYLIP	29116
ENSG00000007968	14.7444	-0.0107039	0.00457712	-2.33856	0.019358	0.039043	E2F2	E2F2	1870
ENSG00000008018	1651.56	-0.001567	0.00079325	-1.97541	0.0482215	0.0842938	PSMB1	PSMB1	5689
ENSG00000008056	8.98594	-0.0015573	0.00614893	-0.253264	0.800064	0.844445	SYN1	SYN1	6853
ENSG00000008083	324.476	-0.0029745	0.00190783	-1.5591	0.118972	0.179658	JARID2	JARID2	3720
ENSG00000008086	262.332	-0.00329565	0.00198467	-1.66055	0.0968034	0.151207	CDKL5	CDKL5	6792
ENSG00000008118	11.8851	-0.0158534	0.00666682	-2.37796	0.0174089	0.0357238	CAMK1G	CAMK1G	57172
ENSG00000008128	158.588	-0.00534106	0.00191468	-2.78953	0.00527839	0.012987	CDK11A	CDK11A	728642
ENSG00000008130	828.919	-0.00398021	0.00157049	-2.53438	0.0112646	0.0248181	NADK	NADK	65220
ENSG00000008256	2428.15	0.00120434	0.00173323	0.694855	0.487146	0.572879	CYTH3	CYTH3	9265
ENSG00000008277	9.21677	-6.37783e-05	0.00551574	-0.011563	0.990774	0.994139	ADAM22	ADAM22	53616
ENSG00000008282	1614.08	0.00635066	0.00140836	4.50925	6.50571e-06	5.38063e-05	SYPL1	SYPL1	6856
ENSG00000008283	644.171	0.00109817	0.00206843	0.530921	0.595473	0.670984	CYB561	CYB561	1534
ENSG00000008294	3661.44	0.000921616	0.00114154	0.807342	0.419469	0.507504	SPAG9	SPAG9	9043
ENSG00000008300	58.0716	0.00129695	0.00255777	0.507063	0.612111	0.685961	CELSR3	CELSR3	1951
ENSG00000008311	379.487	0.0140185	0.00281846	4.97382	6.56476e-07	8.92203e-06	AASS	AASS	10157
ENSG00000008324	101.93	0.00465482	0.0011922	3.9044	9.44591e-05	0.000464001	SS18L2	SS18L2	51188
ENSG00000008382	94.3545	-0.00377285	0.00178135	-2.11797	0.034178	0.0631332	MPND	MPND	84954
ENSG00000008394	1680.62	0.0196026	0.00351201	5.58159	2.38331e-08	6.61163e-07	MGST1	MGST1	4257
ENSG00000008405	299.032	0.00327067	0.00164564	1.98748	0.0468689	0.0822881	CRY1	CRY1	1407
ENSG00000008441	4326.47	0.00152893	0.0015551	0.983175	0.325521	0.413199	NFIX	NFIX	4784
ENSG00000008513	1424.84	-0.00703292	0.00265418	-2.64975	0.00805509	0.0187167	ST3GAL1	ST3GAL1	6482
ENSG00000008517	47.5023	0.00563737	0.00656548	0.858638	0.39054	0.478764	IL32	IL32	9235
ENSG00000008710	2227.89	-0.00644441	0.00336102	-1.91739	0.0551879	0.0943365	PKD1	PKD1	5310
ENSG00000008735	9.78602	0.00556323	0.00394357	1.41071	0.15833	0.228301	MAPK8IP2	MAPK8IP2	23542
ENSG00000008838	685.823	-0.00566068	0.00152707	-3.70688	0.000209827	0.000890758	MED24	MED24	9862
ENSG00000008853	399.778	-0.00422248	0.00161553	-2.61369	0.00895712	0.0204597	RHOBTB2	RHOBTB2	23221
ENSG00000008869	624.501	0.00137743	0.000780606	1.76457	0.0776364	0.12574	HEATR5B	HEATR5B	54497
ENSG00000008952	2323.4	0.00673421	0.00155779	4.32293	1.53972e-05	0.000106873	SEC62	SEC62	7095
ENSG00000008988	3130.54	-0.00255806	0.00101112	-2.52991	0.0114091	0.025086	RPS20	RPS20	6224
ENSG00000009307	8919.51	0.00232955	0.000739341	3.15084	0.001628	0.004846	CSDE1	CSDE1	7812
ENSG00000009335	2438.5	-0.00148765	0.00109793	-1.35495	0.175433	0.247995	UBE3C	UBE3C	9690
ENSG00000009413	3560.1	0.017863	0.00391402	4.56385	5.02231e-06	4.38418e-05	REV3L	REV3L	5980
ENSG00000009780	141.661	0.007105	0.00104255	6.81503	9.42469e-12	1.63525e-09	FAM76A	FAM76A	199870
ENSG00000009830	376.064	-0.00337177	0.00119739	-2.81593	0.00486367	0.0121242	POMT2	POMT2	29954
ENSG00000009844	987.518	0.00108023	0.00100058	1.07961	0.280315	0.365398	VTA1	VTA1	51534
ENSG00000009954	2257.79	-0.00463434	0.00125373	-3.69643	0.000218654	0.000921168	BAZ1B	BAZ1B	9031
ENSG00000010017	1138.25	0.00448732	0.000974063	4.60681	4.08896e-06	3.73598e-05	RANBP9	RANBP9	10048
ENSG00000010072	190.58	-0.00107797	0.00131451	-0.820055	0.412184	0.499898	SPRTN	SPRTN	83932
ENSG00000010165	518.164	0.000313107	0.00134314	0.233116	0.815672	0.856611	METTL13	METTL13	51603
ENSG00000010219	245.17	-0.00231782	0.00103933	-2.23011	0.02574	0.0497687	DYRK4	DYRK4	8798
ENSG00000010244	2393.63	0.00103612	0.000647601	1.59994	0.109612	0.167887	ZNF207	ZNF207	7756
ENSG00000010256	1355.16	-0.00502645	0.00150993	-3.32893	0.000871797	0.00286555	UQCRC1	UQCRC1	7384
ENSG00000010270	468.823	-0.00180266	0.00100789	-1.78854	0.073689	0.120354	STARD3NL	STARD3NL	83930
ENSG00000010278	589.893	0.00145329	0.00442236	0.328622	0.742441	0.797523	CD9	CD9	928
ENSG00000010292	1467.46	-0.0171506	0.00330198	-5.19403	2.0579e-07	3.5947e-06	NCAPD2	NCAPD2	9918
ENSG00000010295	591.912	-0.00111419	0.00149774	-0.743913	0.456929	0.544146	IFFO1	IFFO1	25900
ENSG00000010310	29.0119	0.00634102	0.00430939	1.47144	0.141171	0.207777	GIPR	GIPR	2696
ENSG00000010318	38.5294	-0.00674455	0.00237875	-2.83533	0.0045778	0.0115221	PHF7	PHF7	51533
ENSG00000010322	1530.65	-0.00154788	0.00158666	-0.975558	0.329283	0.417091	NISCH	NISCH	11188
ENSG00000010361	112.958	-0.00592768	0.00168982	-3.50787	0.000451706	0.00166403	FUZ	FUZ	80199
ENSG00000010404	1041.46	0.0114968	0.00185043	6.21304	5.19677e-10	3.32732e-08	IDS	IDS	3423
ENSG00000010438	22.4577	-0.0135556	0.00850831	-1.59322	0.111111	0.169828	PRSS3	PRSS3	5646
ENSG00000010539	131.113	0.000507144	0.000999735	0.507279	0.611959	0.685888	ZNF200	ZNF200	7752
ENSG00000010610	91.2794	0.0297011	0.0115527	2.57093	0.0101425	0.0227234	CD4	CD4	920
ENSG00000010626	80.7499	0.000965446	0.00148345	0.650809	0.515169	0.599057	LRRC23	LRRC23	10233
ENSG00000010704	421.691	0.00203487	0.00134064	1.51783	0.129057	0.192762	HFE	HFE	3077
ENSG00000010803	496.866	-0.00141414	0.000902877	-1.56626	0.117288	0.177641	SCMH1	SCMH1	22955
ENSG00000010810	1519	0.00981228	0.00158295	6.19874	5.69167e-10	3.57937e-08	FYN	FYN	2534
ENSG00000010818	1634.13	0.0020336	0.00147997	1.37408	0.169416	0.24117	HIVEP2	HIVEP2	3097
ENSG00000011007	1029.97	-0.00185969	0.00114435	-1.6251	0.104141	0.161002	ELOA	ELOA	6924
ENSG00000011009	333.829	-0.00619478	0.00186431	-3.32284	0.000891071	0.00291921	LYPLA2	LYPLA2	11313
ENSG00000011021	347.433	0.00183163	0.00114066	1.60576	0.108326	0.166236	CLCN6	CLCN6	1185
ENSG00000011028	12572.4	-0.00575774	0.00192611	-2.98931	0.00279609	0.00759408	MRC2	MRC2	9902
ENSG00000011052	2319.21	-0.00382597	0.00145232	-2.63438	0.00842906	0.0194461	NME1-NME2	NME1-NME2	654364
ENSG00000011105	405.871	0.00507048	0.00255785	1.98232	0.0474437	0.0831499	TSPAN9	TSPAN9	10867
ENSG00000011114	1022.45	0.00158022	0.000838363	1.88489	0.0594447	0.100507	BTBD7	BTBD7	55727
ENSG00000011132	141.728	-0.00674313	0.00232923	-2.895	0.00379153	0.00982542	APBA3	APBA3	9546
ENSG00000011143	150.254	-0.00438734	0.00115639	-3.79399	0.000148245	0.000670507	MKS1	MKS1	54903
ENSG00000011198	864.117	0.00263368	0.00254754	1.03382	0.301223	0.387819	ABHD5	ABHD5	51099
ENSG00000011243	439.616	-0.00416663	0.0011706	-3.55939	0.00037172	0.0014184	AKAP8L	AKAP8L	26993
ENSG00000011258	226.162	0.00734439	0.00209665	3.50292	0.000460184	0.00169193	MBTD1	MBTD1	54799
ENSG00000011260	409.879	0.00150859	0.00135283	1.11513	0.264794	0.348349	UTP18	UTP18	51096
ENSG00000011275	856.313	-0.000663804	0.000754566	-0.879716	0.379013	0.467236	RNF216	RNF216	54476
ENSG00000011295	338.921	0.00426328	0.000887365	4.80442	1.55198e-06	1.75276e-05	TTC19	TTC19	54902
ENSG00000011304	3108.13	-0.00844895	0.00214661	-3.93595	8.28694e-05	0.00041568	PTBP1	PTBP1	5725
ENSG00000011332	26.2085	-0.0129633	0.00408033	-3.17701	0.001488	0.00449119	DPF1	DPF1	8193
ENSG00000011347	16.8638	0.00596386	0.00573734	1.03948	0.29858	0.385095	SYT7	SYT7	9066
ENSG00000011376	338.087	-0.00596057	0.00158916	-3.75078	0.000176286	0.000770832	LARS2	LARS2	23395
ENSG00000011405	1197.65	0.00521317	0.0015746	3.31079	0.00093032	0.00302426	PIK3C2A	PIK3C2A	5286
ENSG00000011422	846.7	-0.011274	0.00344923	-3.26856	0.00108095	0.00343178	PLAUR	PLAUR	5329
ENSG00000011426	2640.81	-0.0254461	0.0056851	-4.47592	7.60822e-06	6.11235e-05	ANLN	ANLN	54443
ENSG00000011451	1019.29	-0.0104845	0.00248051	-4.22676	2.37077e-05	0.00015116	WIZ	WIZ	58525
ENSG00000011454	1606.04	0.0171127	0.00301265	5.68029	1.34467e-08	4.23231e-07	RABGAP1	RABGAP1	23637
ENSG00000011465	31077.4	0.0249884	0.00458037	5.45554	4.88251e-08	1.16626e-06	DCN	DCN	1634
ENSG00000011478	152.786	-0.00241906	0.00185018	-1.30747	0.191052	0.266142	QPCTL	QPCTL	54814
ENSG00000011485	1047.64	-0.00506205	0.00137741	-3.67505	0.000237799	0.000984099	PPP5C	PPP5C	5536
ENSG00000011523	334.13	0.00501988	0.00161542	3.10747	0.00188694	0.00547641	CEP68	CEP68	23177
ENSG00000011566	579.562	0.00634877	0.00150965	4.20545	2.60566e-05	0.000162627	MAP4K3	MAP4K3	8491
ENSG00000011638	253.887	0.0122939	0.00190688	6.44711	1.14004e-10	9.99854e-09	LDAF1	LDAF1	57146
ENSG00000012048	280.922	-0.0195184	0.0043994	-4.43661	9.13879e-06	7.06882e-05	BRCA1	BRCA1	672
ENSG00000012061	930.245	-0.00267497	0.00133933	-1.99725	0.0457984	0.0808301	ERCC1	ERCC1	2067
ENSG00000012124	8.39742	-0.013661	0.00558825	-2.44459	0.0145018	0.0306624	CD22	CD22	933
ENSG00000012171	272.864	0.00346366	0.00349707	0.990447	0.321956	0.409565	SEMA3B	SEMA3B	7869
ENSG00000012174	726.67	0.00248605	0.00101837	2.44119	0.0146389	0.0309058	MBTPS2	MBTPS2	51360
ENSG00000012211	90.7022	-0.00333891	0.00129001	-2.58828	0.00964554	0.0217781	PRICKLE3	PRICKLE3	4007
ENSG00000012232	1311.39	-0.0045839	0.00153454	-2.98714	0.00281597	0.00763454	EXTL3	EXTL3	2137
ENSG00000012660	1720.85	0.00352209	0.00162904	2.16206	0.0306132	0.0575844	ELOVL5	ELOVL5	60481
ENSG00000012817	0.356358	0.00757599	0.0110717	0.684268	0.493806	0.578972	KDM5D	KDM5D	8284
ENSG00000012822	2538.61	0.00717612	0.00202726	3.53981	0.000400415	0.00150706	CALCOCO1	CALCOCO1	57658
ENSG00000012963	635.186	-0.00521019	0.00193939	-2.68651	0.00722036	0.017019	UBR7	UBR7	55148
ENSG00000012983	1991.05	0.00405531	0.00145954	2.77848	0.0054614	0.0133533	MAP4K5	MAP4K5	11183
ENSG00000013016	1025	-0.00774594	0.00284618	-2.72152	0.00649823	0.015563	EHD3	EHD3	30845
ENSG00000013275	918.397	-0.00551739	0.00138197	-3.99241	6.54059e-05	0.000342466	PSMC4	PSMC4	5704
ENSG00000013288	1451.01	-0.00146001	0.00157544	-0.926732	0.354066	0.442451	MAN2B2	MAN2B2	23324
ENSG00000013293	35.8907	-0.010686	0.00713882	-1.49688	0.134423	0.199643	SLC7A14	SLC7A14	57709
ENSG00000013297	4318.22	0.0264909	0.00757654	3.49644	0.000471511	0.00172559	CLDN11	CLDN11	5010
ENSG00000013306	1054.02	-0.00838858	0.00233368	-3.59457	0.000324925	0.00127035	SLC25A39	SLC25A39	51629
ENSG00000013364	3717.97	-0.0023877	0.00194824	-1.22556	0.220363	0.299418	MVP	MVP	9961
ENSG00000013374	906.762	0.00198517	0.00089395	2.22068	0.026373	0.0507653	NUB1	NUB1	51667
ENSG00000013375	2283.78	0.00300028	0.00121499	2.46939	0.0135344	0.0289957	PGM3	PGM3	5238
ENSG00000013392	168.069	0.0115077	0.00216397	5.31787	1.04988e-07	2.10965e-06	RWDD2A	RWDD2A	112611
ENSG00000013441	1203.29	0.00923437	0.00282742	3.266	0.00109077	0.00345645	CLK1	CLK1	1195
ENSG00000013503	320.042	-0.00168452	0.00116385	-1.44736	0.147795	0.215904	POLR3B	POLR3B	55703
ENSG00000013523	200.454	0.00364618	0.00150816	2.41764	0.0156214	0.0326404	ANGEL1	ANGEL1	23357
ENSG00000013561	769.734	0.00121569	0.00114862	1.0584	0.289875	0.375737	RNF14	RNF14	9604
ENSG00000013563	640.032	-0.00443611	0.00376176	-1.17927	0.238292	0.319602	DNASE1L1	DNASE1L1	1774
ENSG00000013573	149.626	-0.017198	0.00362034	-4.75037	2.03044e-06	2.15986e-05	DDX11	DDX11	1663
ENSG00000013583	607.978	0.00576851	0.00167553	3.44279	0.000575756	0.00203527	HEBP1	HEBP1	50865
ENSG00000013588	233.08	0.000467088	0.00493343	0.0946783	0.92457	0.943566	GPRC5A	GPRC5A	9052
ENSG00000013619	617.382	0.0160229	0.00307162	5.21642	1.82417e-07	3.27475e-06	MAMLD1	MAMLD1	10046
ENSG00000013810	789.202	-0.0237459	0.00577372	-4.11277	3.90948e-05	0.000224682	TACC3	TACC3	10460
ENSG00000014123	809.307	0.00392915	0.00126132	3.11512	0.00183869	0.00535762	UFL1	UFL1	23376
ENSG00000014138	168.22	-0.0146261	0.0037947	-3.85434	0.000116042	0.000550744	POLA2	POLA2	23649
ENSG00000014164	188.207	-0.0064578	0.00246602	-2.61872	0.00882612	0.0202098	ZC3H3	ZC3H3	23144
ENSG00000014216	2383.22	-0.00576844	0.00190213	-3.03263	0.00242433	0.00676636	CAPN1	CAPN1	823
ENSG00000014641	1720.89	0.00134089	0.000745302	1.79912	0.072	0.117939	MDH1	MDH1	4190
ENSG00000014824	1182.8	0.00354078	0.000939087	3.77045	0.000162954	0.000723433	SLC30A9	SLC30A9	10463
ENSG00000014914	455.547	-0.00278951	0.00172581	-1.61635	0.106019	0.163306	MTMR11	MTMR11	10903
ENSG00000014919	299.822	0.0030751	0.0011756	2.61577	0.00890273	0.020352	COX15	COX15	1355
ENSG00000015153	192.193	0.0121731	0.00219491	5.54605	2.92198e-08	7.83491e-07	YAF2	YAF2	10138
ENSG00000015171	1753.85	0.00451509	0.00110921	4.07054	4.69049e-05	0.000261015	ZMYND11	ZMYND11	10771
ENSG00000015475	179.047	-0.00235072	0.00209085	-1.12429	0.26089	0.344263	BID	BID	637
ENSG00000015479	1906.63	0.00159022	0.00107023	1.48586	0.137315	0.203186	MATR3	MATR3	9782
ENSG00000015532	656.423	-0.0082519	0.00205273	-4.01996	5.82085e-05	0.000311958	XYLT2	XYLT2	64132
ENSG00000015568	100.972	0.0121992	0.0038929	3.13369	0.00172621	0.0050857	RGPD5	RGPD5	84220
ENSG00000015676	1378.12	-0.00207613	0.00112533	-1.84491	0.0650506	0.108283	NUDCD3	NUDCD3	23386
ENSG00000016391	82.9262	0.0329187	0.00699283	4.7075	2.50769e-06	2.56699e-05	CHDH	CHDH	55349
ENSG00000016864	1473.54	0.00373809	0.00126361	2.95827	0.00309373	0.00826386	GLT8D1	GLT8D1	55830
ENSG00000017260	2862.24	0.00190635	0.00118303	1.61142	0.107089	0.164683	ATP2C1	ATP2C1	27032
ENSG00000017427	39.2674	0.0010641	0.00989254	0.107566	0.91434	0.936116	IGF1	IGF1	3479
ENSG00000017483	874.644	-0.00787528	0.00460534	-1.71003	0.0872601	0.138659	SLC38A5	SLC38A5	92745
ENSG00000017797	1807.58	-0.00122049	0.000670773	-1.81953	0.0688308	0.113543	RALBP1	RALBP1	10928
ENSG00000018189	708.567	0.00406896	0.00159592	2.54959	0.0107848	0.0239144	RUFY3	RUFY3	22902
ENSG00000018236	43.2898	0.00788962	0.007995	0.986819	0.323731	0.411389	CNTN1	CNTN1	1272
ENSG00000018408	1115.67	0.0131985	0.00223413	5.90769	3.46943e-09	1.48656e-07	WWTR1	WWTR1	25937
ENSG00000018510	958.791	0.00110858	0.00119612	0.926813	0.354024	0.442437	AGPS	AGPS	8540
ENSG00000018610	196.282	0.00571877	0.00129066	4.4309	9.38426e-06	7.2288e-05	STEEP1	STEEP1	63932
ENSG00000018699	295.36	-0.00254527	0.00117219	-2.17139	0.029902	0.0564358	TTC27	TTC27	55622
ENSG00000018869	32.5701	0.00250645	0.00179227	1.39848	0.161969	0.232574	ZNF582	ZNF582	147948
ENSG00000019144	2595.71	-0.00232944	0.00174538	-1.33463	0.181998	0.255538	PHLDB1	PHLDB1	23187
ENSG00000019186	109.094	0.0120933	0.0103496	1.16848	0.242614	0.324545	CYP24A1	CYP24A1	1591
ENSG00000019485	69.9281	0.00427555	0.00211575	2.02081	0.043299	0.0771629	PRDM11	PRDM11	56981
ENSG00000019549	2241.38	-0.000277335	0.00182529	-0.15194	0.879234	0.908141	SNAI2	SNAI2	6591
ENSG00000019582	38.3829	-0.0126804	0.00675393	-1.87748	0.060452	0.101887	CD74	CD74	972
ENSG00000019991	49.0871	0.0297997	0.00829095	3.59425	0.000325331	0.00127135	HGF	HGF	3082
ENSG00000019995	750.441	0.00782734	0.00128557	6.08862	1.1389e-09	6.30853e-08	ZRANB1	ZRANB1	54764
ENSG00000020129	493.196	-0.00203407	0.00219941	-0.924827	0.355056	0.443497	NCDN	NCDN	23154
ENSG00000020181	3790.43	0.00340096	0.00286213	1.18826	0.23473	0.315508	ADGRA2	ADGRA2	25960
ENSG00000020256	225.87	-0.00305869	0.00122003	-2.50707	0.0121738	0.0265023	ZFP64	ZFP64	55734
ENSG00000020426	280.842	-0.00341116	0.00111417	-3.06162	0.00220143	0.00624704	MNAT1	MNAT1	4331
ENSG00000020577	1899.7	0.000818377	0.00138478	0.590982	0.554533	0.635266	SAMD4A	SAMD4A	23034
ENSG00000020633	172.413	-0.00726069	0.00549964	-1.32021	0.186765	0.261104	RUNX3	RUNX3	864
ENSG00000020922	321.365	-0.00455371	0.00185713	-2.45202	0.0142057	0.0301767	MRE11	MRE11	4361
ENSG00000021300	10.2357	-0.00221919	0.00490257	-0.452658	0.650795	0.720448	PLEKHB1	PLEKHB1	58473
ENSG00000021355	636.542	0.00402323	0.00109226	3.68341	0.00023013	0.00095825	SERPINB1	SERPINB1	1992
ENSG00000021574	271.785	0.0107874	0.00187811	5.74375	9.26017e-09	3.18879e-07	SPAST	SPAST	6683
ENSG00000021762	649.52	-0.0103814	0.00222188	-4.67236	2.97758e-06	2.94073e-05	OSBPL5	OSBPL5	114879
ENSG00000021776	1150.84	0.000147628	0.000915186	0.161309	0.87185	0.902298	AQR	AQR	9716
ENSG00000021826	329.878	0.00134573	0.00258991	0.519606	0.603338	0.678212	CPS1	CPS1	1373
ENSG00000022267	7993.46	0.032101	0.00529543	6.06202	1.3442e-09	7.16297e-08	FHL1	FHL1	2273
ENSG00000022277	1414.65	0.00393975	0.00107055	3.68012	0.00023312	0.000968303	RTF2	RTF2	51507
ENSG00000022567	67.1315	0.00238005	0.00211465	1.12551	0.260374	0.343636	SLC45A4	SLC45A4	57210
ENSG00000022840	1516.36	0.0035352	0.000845946	4.179	2.92797e-05	0.000177429	RNF10	RNF10	9921
ENSG00000022976	120.408	0.000650701	0.0010574	0.615377	0.538306	0.620634	ZNF839	ZNF839	55778
ENSG00000023041	685.67	0.000616323	0.000887739	0.694262	0.487518	0.573196	ZDHHC6	ZDHHC6	64429
ENSG00000023171	559.619	-0.00686576	0.0023454	-2.92733	0.00341881	0.00899942	GRAMD1B	GRAMD1B	57476
ENSG00000023191	4456.76	-0.00811888	0.00288745	-2.81178	0.00492676	0.0122598	RNH1	RNH1	6050
ENSG00000023228	1593.45	-0.00125983	0.000855769	-1.47216	0.140978	0.207548	NDUFS1	NDUFS1	4719
ENSG00000023287	1300.72	0.00649176	0.00174656	3.71687	0.000201704	0.000861616	RB1CC1	RB1CC1	9821
ENSG00000023318	1117.34	4.99286e-05	0.000974287	0.0512464	0.959129	0.970658	ERP44	ERP44	23071
ENSG00000023330	511.739	-0.00601408	0.00217131	-2.76979	0.00560928	0.0136712	ALAS1	ALAS1	211
ENSG00000023445	25.0237	0.0184896	0.00622972	2.96797	0.00299775	0.00804833	BIRC3	BIRC3	330
ENSG00000023516	1437.96	0.00217164	0.00121183	1.79203	0.073128	0.11953	AKAP11	AKAP11	11215
ENSG00000023572	188.215	0.00358183	0.00130679	2.74094	0.00612645	0.0147714	GLRX2	GLRX2	51022
ENSG00000023608	398.404	0.00616724	0.0017997	3.42682	0.000610705	0.0021362	SNAPC1	SNAPC1	6617
ENSG00000023697	433.312	0.000761715	0.00104709	0.727458	0.466946	0.553881	DERA	DERA	51071
ENSG00000023734	1975.16	-5.194e-06	0.000859053	-0.00604619	0.995176	0.996698	STRAP	STRAP	11171
ENSG00000023839	10.6612	-0.00282099	0.00377539	-0.747207	0.454939	0.54216	ABCC2	ABCC2	1244
ENSG00000023892	15.7417	-0.0107508	0.00493617	-2.17796	0.0294091	0.0556928	DEF6	DEF6	50619
ENSG00000023902	850.017	-0.00562787	0.00161415	-3.48659	0.000489216	0.00177771	PLEKHO1	PLEKHO1	51177
ENSG00000023909	586.748	0.0107278	0.00196921	5.44777	5.10044e-08	1.20627e-06	GCLM	GCLM	2730
ENSG00000024048	844.261	0.00602716	0.00119104	5.0604	4.18383e-07	6.26235e-06	UBR2	UBR2	23304
ENSG00000024422	6498.94	-0.00164886	0.00159352	-1.03473	0.300797	0.387425	EHD2	EHD2	30846
ENSG00000024526	308.923	-0.0252928	0.00538762	-4.69461	2.6711e-06	2.68209e-05	DEPDC1	DEPDC1	55635
ENSG00000024862	126.743	0.00552027	0.00155143	3.55817	0.000373446	0.00142208	CCDC28A	CCDC28A	25901
ENSG00000025039	10.6175	0.00106926	0.00695716	0.153691	0.877853	0.907271	RRAGD	RRAGD	58528
ENSG00000025156	215.971	0.0020489	0.00101946	2.00979	0.0444533	0.0788694	HSF2	HSF2	3298
ENSG00000025293	929.068	0.00159423	0.00118203	1.34873	0.177425	0.250495	PHF20	PHF20	51230
ENSG00000025423	10.5169	-0.000293563	0.00481322	-0.060991	0.951366	0.965037	HSD17B6	HSD17B6	8630
ENSG00000025434	64.9429	0.00392434	0.0022847	1.71766	0.0858579	0.136728	NR1H3	NR1H3	10062
ENSG00000025708	119.115	0.00276931	0.00334103	0.828879	0.407173	0.494974	TYMP	TYMP	1890
ENSG00000025770	437.529	-0.0143658	0.00344635	-4.16842	3.0672e-05	0.000183737	NCAPH2	NCAPH2	29781
ENSG00000025772	729.555	-0.00752703	0.00211419	-3.56025	0.000370508	0.00141506	TOMM34	TOMM34	10953
ENSG00000025796	2210.64	0.00595364	0.00118696	5.01589	5.27888e-07	7.54592e-06	SEC63	SEC63	11231
ENSG00000025800	1253.26	0.00297518	0.000639022	4.65583	3.2267e-06	3.12088e-05	KPNA6	KPNA6	23633
ENSG00000026025	152706	-0.00598606	0.00223857	-2.67406	0.00749392	0.0175777	VIM	VIM	7431
ENSG00000026036	309.573	-0.0122811	0.00351443	-3.49446	0.000475016	0.00173472	RTEL1-TNFRSF6B	RTEL1-TNFRSF6B	NA
ENSG00000026103	1264.34	0.00477215	0.00151366	3.15273	0.00161753	0.00482167	FAS	FAS	355
ENSG00000026297	120.907	0.00316587	0.00299658	1.05649	0.290743	0.37666	RNASET2	RNASET2	8635
ENSG00000026508	17328.4	-0.00768644	0.00158491	-4.84975	1.23615e-06	1.46691e-05	CD44	CD44	960
ENSG00000026559	81.5371	-0.0126377	0.00535839	-2.3585	0.0183491	0.0373458	KCNG1	KCNG1	3755
ENSG00000026652	429.36	-0.000714875	0.00144266	-0.495527	0.620228	0.69331	AGPAT4	AGPAT4	56895
ENSG00000026950	268.714	0.00725237	0.00277019	2.618	0.00884457	0.0202466	BTN3A1	BTN3A1	11119
ENSG00000027001	224.224	-0.000265443	0.00129657	-0.204727	0.837786	0.874394	MIPEP	MIPEP	4285
ENSG00000027075	34.7902	0.0104571	0.00355017	2.94554	0.00322395	0.00855334	PRKCH	PRKCH	5583
ENSG00000027697	650.191	0.00892051	0.00149023	5.986	2.15059e-09	1.00315e-07	IFNGR1	IFNGR1	3459
ENSG00000027847	381.807	-0.00571524	0.00195672	-2.92083	0.00349099	0.00916364	B4GALT7	B4GALT7	11285
ENSG00000028116	408.74	-0.00361467	0.00171868	-2.10317	0.0354513	0.0650714	VRK2	VRK2	7444
ENSG00000028137	169.6	-0.00780915	0.00447593	-1.7447	0.0810374	0.13042	TNFRSF1B	TNFRSF1B	7133
ENSG00000028203	954.744	0.00180972	0.000904366	2.00109	0.0453827	0.0801914	VEZT	VEZT	55591
ENSG00000028277	113.593	0.000656033	0.00353892	0.185377	0.852934	0.887344	POU2F2	POU2F2	5452
ENSG00000028310	616.832	-0.00446379	0.00133844	-3.33506	0.000852804	0.00281355	BRD9	BRD9	65980
ENSG00000028528	1864.75	0.00166744	0.000855052	1.9501	0.0511644	0.0886102	SNX1	SNX1	6642
ENSG00000028839	207.756	0.00124407	0.00101701	1.22327	0.221229	0.300183	TBPL1	TBPL1	9519
ENSG00000029153	560.31	-0.00967168	0.00368958	-2.62135	0.00875821	0.0200871	BMAL2	BMAL2	56938
ENSG00000029363	2217.49	-0.000154165	0.000995771	-0.154819	0.876964	0.906519	BCLAF1	BCLAF1	9774
ENSG00000029364	1027.31	0.00338501	0.00095109	3.55909	0.000372141	0.00141891	SLC39A9	SLC39A9	55334
ENSG00000029534	49.6564	-0.00523878	0.00586212	-0.893667	0.3715	0.45963	ANK1	ANK1	286
ENSG00000029639	119.825	-0.00856266	0.00199308	-4.29618	1.73765e-05	0.000118128	TFB1M	TFB1M	51106
ENSG00000029725	1330.96	0.00230664	0.000769383	2.99804	0.0027172	0.0074121	RABEP1	RABEP1	9135
ENSG00000029993	421.253	-0.0188765	0.00352538	-5.35445	8.58175e-08	1.8169e-06	HMGB3	HMGB3	3149
ENSG00000030066	905.584	-0.00120623	0.00119753	-1.00727	0.313807	0.401352	NUP160	NUP160	23279
ENSG00000030110	320.011	-0.00225026	0.00155748	-1.44481	0.148512	0.2168	BAK1	BAK1	578
ENSG00000030419	150.647	0.0085674	0.00248747	3.44422	0.000572699	0.00202769	IKZF2	IKZF2	22807
ENSG00000030582	4498.26	-0.00157868	0.00186184	-0.847917	0.396484	0.484499	GRN	GRN	2896
ENSG00000031003	1261.1	0.00658927	0.00111668	5.90079	3.61773e-09	1.52679e-07	FAM13B	FAM13B	51306
ENSG00000031081	1128.67	0.00102623	0.00175047	0.586256	0.557703	0.637937	ARHGAP31	ARHGAP31	57514
ENSG00000031691	126.224	-0.00724267	0.00308835	-2.34516	0.019019	0.0384744	CENPQ	CENPQ	55166
ENSG00000031698	2750.09	0.00424885	0.00134751	3.15311	0.00161538	0.00481612	SARS1	SARS1	6301
ENSG00000031823	752.515	-0.00570727	0.00140171	-4.07166	4.66788e-05	0.000260015	RANBP3	RANBP3	8498
ENSG00000032219	439.775	0.00254973	0.00150237	1.69714	0.0896701	0.14166	ARID4A	ARID4A	5926
ENSG00000032389	268.314	-0.004862	0.00156299	-3.11071	0.00186638	0.0054233	EIPR1	EIPR1	7260
ENSG00000032444	818.423	-0.00938413	0.00287958	-3.25885	0.00111865	0.00353214	PNPLA6	PNPLA6	10908
ENSG00000032742	207.011	0.000367762	0.001412	0.260454	0.794514	0.839903	IFT88	IFT88	8100
ENSG00000033011	411.625	-0.00121236	0.00102272	-1.18543	0.235848	0.316753	ALG1	ALG1	56052
ENSG00000033030	298.441	-0.00147755	0.00104595	-1.41263	0.157764	0.227741	ZCCHC8	ZCCHC8	55596
ENSG00000033050	692.701	-0.000480516	0.00103003	-0.466506	0.640854	0.711783	ABCF2	ABCF2	10061
ENSG00000033100	2923.33	-0.00286047	0.00181865	-1.57285	0.115753	0.175775	CHPF2	CHPF2	54480
ENSG00000033170	1595.19	0.00101646	0.00205201	0.49535	0.620353	0.693403	FUT8	FUT8	2530
ENSG00000033178	1281.95	-0.00662866	0.00195534	-3.39003	0.000698861	0.00239141	UBA6	UBA6	55236
ENSG00000033327	291.418	0.00216326	0.00179738	1.20356	0.228758	0.30856	GAB2	GAB2	9846
ENSG00000033627	455.26	0.00534107	0.001447	3.69112	0.000223268	0.000936391	ATP6V0A1	ATP6V0A1	535
ENSG00000033800	585.126	0.00257197	0.000919001	2.79866	0.00513149	0.0126718	PIAS1	PIAS1	8554
ENSG00000033867	950.364	0.0138527	0.00266225	5.20338	1.95699e-07	3.45789e-06	SLC4A7	SLC4A7	9497
ENSG00000034053	20.4594	-0.0118573	0.0076347	-1.55309	0.120403	0.181445	APBA2	APBA2	321
ENSG00000034152	1868.92	0.0019856	0.00236129	0.840894	0.400408	0.488407	MAP2K3	MAP2K3	5606
ENSG00000034510	21727.4	-0.00614065	0.00162146	-3.78712	0.000152405	0.000685821	TMSB10	TMSB10	9168
ENSG00000034533	95.8521	0.00129825	0.00119724	1.08437	0.278202	0.363263	ASTE1	ASTE1	28990
ENSG00000034677	928.224	0.00476195	0.00106966	4.45185	8.51344e-06	6.68023e-05	RNF19A	RNF19A	25897
ENSG00000034693	277.746	0.000975714	0.00101279	0.963389	0.335352	0.423744	PEX3	PEX3	8504
ENSG00000034713	857.353	0.00844671	0.00143051	5.9047	3.53287e-09	1.50845e-07	GABARAPL2	GABARAPL2	11345
ENSG00000035115	346.915	0.00956818	0.00215257	4.445	8.78901e-06	6.84543e-05	SH3YL1	SH3YL1	26751
ENSG00000035141	435.796	-0.00366755	0.00116394	-3.15099	0.00162719	0.00484446	FAM136A	FAM136A	84908
ENSG00000035403	10625.8	0.00152318	0.00130071	1.17104	0.241584	0.323321	VCL	VCL	7414
ENSG00000035499	59.1133	-0.023185	0.00529961	-4.37486	1.2151e-05	8.89223e-05	DEPDC1B	DEPDC1B	55789
ENSG00000035664	248.351	0.010414	0.00342619	3.03952	0.00236959	0.00664251	DAPK2	DAPK2	23604
ENSG00000035681	816.274	0.0046509	0.0013624	3.41375	0.000640746	0.00222464	NSMAF	NSMAF	8439
ENSG00000035687	814.868	0.000942545	0.000951463	0.990627	0.321868	0.409515	ADSS2	ADSS2	159
ENSG00000035862	24628.2	0.00544798	0.00150593	3.61768	0.000297253	0.00118248	TIMP2	TIMP2	7077
ENSG00000035928	918.691	-0.00258601	0.000843279	-3.06661	0.00216499	0.00616439	RFC1	RFC1	5981
ENSG00000036054	1065.03	0.00319289	0.00132322	2.41297	0.0158229	0.0329837	TBC1D23	TBC1D23	55773
ENSG00000036257	1158.4	0.00137859	0.000794228	1.73576	0.0826057	0.132514	CUL3	CUL3	8452
ENSG00000036448	12.7362	0.00524494	0.00441391	1.18828	0.234725	0.315508	MYOM2	MYOM2	9172
ENSG00000036530	13.0811	-0.000298909	0.00330342	-0.0904845	0.927902	0.946678	CYP46A1	CYP46A1	10858
ENSG00000036549	854.015	0.00224529	0.00101733	2.20705	0.0273105	0.0522356	ZZZ3	ZZZ3	26009
ENSG00000037042	346.208	-0.000959417	0.00126561	-0.758066	0.448411	0.536126	TUBG2	TUBG2	27175
ENSG00000037241	273.829	-0.00749901	0.0015745	-4.7628	1.90928e-06	2.06395e-05	RPL26L1	RPL26L1	51121
ENSG00000037474	1054	-0.00193825	0.00108952	-1.779	0.0752398	0.122459	NSUN2	NSUN2	54888
ENSG00000037637	383.859	0.00128763	0.000907073	1.41954	0.155741	0.225457	FBXO42	FBXO42	54455
ENSG00000037749	821.89	0.00447324	0.0012505	3.57716	0.000347347	0.00134336	MFAP3	MFAP3	4238
ENSG00000037757	323.079	-0.00196747	0.00173625	-1.13318	0.25714	0.34006	MRI1	MRI1	84245
ENSG00000037897	157.846	-0.00265369	0.00137264	-1.93328	0.0532011	0.0915844	METTL1	METTL1	4234
ENSG00000037965	686.718	0.00928544	0.00249586	3.72034	0.000198955	0.000852468	HOXC8	HOXC8	3224
ENSG00000038002	301.797	0.00618496	0.00225449	2.7434	0.00608073	0.0146738	AGA	AGA	175
ENSG00000038210	665.088	0.0017657	0.00173867	1.01555	0.309843	0.396843	PI4K2B	PI4K2B	55300
ENSG00000038219	1408.38	-0.000496027	0.00103917	-0.477329	0.633128	0.704922	BOD1L1	BOD1L1	259282
ENSG00000038274	880.263	0.00914422	0.00146746	6.23134	4.62454e-10	3.09018e-08	MAT2B	MAT2B	27430
ENSG00000038358	669.598	-0.00758722	0.00176881	-4.28945	1.79118e-05	0.000121131	EDC4	EDC4	23644
ENSG00000038382	6375.36	-0.0032376	0.00151165	-2.14177	0.0322121	0.0599955	TRIO	TRIO	7204
ENSG00000038427	15692.2	0.00914211	0.00260004	3.51614	0.000437869	0.00162006	VCAN	VCAN	1462
ENSG00000038532	396.661	-0.00491756	0.00133861	-3.67363	0.000239128	0.000989113	CLEC16A	CLEC16A	23274
ENSG00000038945	27.3601	0.0280161	0.00787082	3.55949	0.000371569	0.00141814	MSR1	MSR1	4481
ENSG00000039123	951.084	-0.00110933	0.00101542	-1.09248	0.274622	0.359425	MTREX	MTREX	23517
ENSG00000039139	61.9128	0.00380208	0.00257326	1.47754	0.139532	0.205688	DNAH5	DNAH5	1767
ENSG00000039319	927.194	0.00140528	0.0011867	1.1842	0.236335	0.317356	ZFYVE16	ZFYVE16	9765
ENSG00000039523	1504.3	-0.00279475	0.00230832	-1.21073	0.225998	0.30562	RIPOR1	RIPOR1	79567
ENSG00000039560	2607.95	-0.00175941	0.00184182	-0.955256	0.339448	0.427723	RAI14	RAI14	26064
ENSG00000039650	273.851	-0.00849942	0.00216182	-3.93161	8.43787e-05	0.00042237	PNKP	PNKP	11284
ENSG00000040199	607.647	0.000518082	0.00113041	0.458313	0.646728	0.716936	PHLPP2	PHLPP2	23035
ENSG00000040275	1412.23	-0.00837317	0.00249505	-3.35591	0.000791048	0.00264715	SPDL1	SPDL1	54908
ENSG00000040341	266.521	0.00181795	0.00146861	1.23787	0.215765	0.294343	STAU2	STAU2	27067
ENSG00000040487	155.336	-0.00458723	0.00194276	-2.36119	0.0182163	0.0371362	SLC66A1	SLC66A1	54896
ENSG00000040531	189.142	-0.00092044	0.0013325	-0.690763	0.489714	0.575136	CTNS	CTNS	1497
ENSG00000040633	678.835	-0.00145076	0.000878238	-1.6519	0.0985555	0.153636	PHF23	PHF23	79142
ENSG00000040731	94.2975	0.0316392	0.00830782	3.80836	0.000139891	0.000639074	CDH10	CDH10	1008
ENSG00000040933	496.383	0.00159568	0.00083129	1.91953	0.0549177	0.0939638	INPP4A	INPP4A	3631
ENSG00000041353	48.7831	-0.00544462	0.00579259	-0.939928	0.347254	0.435562	RAB27B	RAB27B	5874
ENSG00000041357	1347.12	-0.00316116	0.00103637	-3.05022	0.00228674	0.00644782	PSMA4	PSMA4	5685
ENSG00000041802	587.853	-0.000653927	0.00109367	-0.597919	0.549894	0.630552	LSG1	LSG1	55341
ENSG00000041880	870.191	-0.00220509	0.00146209	-1.50818	0.13151	0.195834	PARP3	PARP3	10039
ENSG00000041982	48839.3	0.011855	0.00438826	2.70153	0.00690204	0.016381	TNC	TNC	3371
ENSG00000041988	143.53	-0.00620803	0.00164018	-3.78496	0.000153733	0.000691058	THAP3	THAP3	90326
ENSG00000042062	70.3664	0.0062568	0.00748369	0.836058	0.403122	0.490972	RIPOR3	RIPOR3	140876
ENSG00000042088	295.943	-0.0110225	0.00223848	-4.92412	8.4743e-07	1.08269e-05	TDP1	TDP1	55775
ENSG00000042286	184.463	0.00200932	0.00163336	1.23018	0.218631	0.2974	AIFM2	AIFM2	84883
ENSG00000042317	113.345	0.00441935	0.00185298	2.385	0.0170793	0.0351748	SPATA7	SPATA7	55812
ENSG00000042429	260.365	-0.00116886	0.000820891	-1.42389	0.154477	0.223994	MED17	MED17	9440
ENSG00000042445	832.225	0.00588415	0.00133709	4.40072	1.07891e-05	8.0638e-05	RETSAT	RETSAT	54884
ENSG00000042493	2532.24	-0.00299334	0.00262107	-1.14203	0.253443	0.335988	CAPG	CAPG	822
ENSG00000042753	1737.21	-0.0053674	0.00154332	-3.47783	0.000505495	0.00182427	AP2S1	AP2S1	1175
ENSG00000042832	14.9208	0.000975487	0.00437624	0.222905	0.823609	0.862914	TG	TG	7038
ENSG00000042980	31.4375	-0.00707689	0.00700765	-1.00988	0.312553	0.399894	ADAM28	ADAM28	10863
ENSG00000043093	561.204	0.0112961	0.00192914	5.8555	4.75586e-09	1.92048e-07	DCUN1D1	DCUN1D1	54165
ENSG00000043143	470.199	-0.00325613	0.00242721	-1.34151	0.179754	0.252996	JADE2	JADE2	23338
ENSG00000043514	242.742	0.00310053	0.00129324	2.3975	0.0165075	0.034199	TRIT1	TRIT1	54802
ENSG00000044090	1197.29	-0.00600641	0.00125563	-4.78357	1.72211e-06	1.90529e-05	CUL7	CUL7	9820
ENSG00000044115	7070.46	0.00150238	0.000883499	1.70048	0.0890398	0.140942	CTNNA1	CTNNA1	1495
ENSG00000044446	343.084	-0.00125952	0.00154064	-0.817529	0.413626	0.501336	PHKA2	PHKA2	5256
ENSG00000044459	256.584	-0.00427171	0.00152439	-2.80223	0.00507501	0.0125618	CNTLN	CNTLN	54875
ENSG00000044524	19.8567	-0.0234829	0.0091643	-2.56243	0.0103942	0.0231857	EPHA3	EPHA3	2042
ENSG00000044574	11464.7	-0.00599827	0.00183098	-3.27598	0.00105295	0.00335744	HSPA5	HSPA5	3309
ENSG00000046604	43.3637	-0.0200348	0.010962	-1.82765	0.0676024	0.111696	DSG2	DSG2	1829
ENSG00000046647	267.51	0.00456187	0.0015564	2.93103	0.00337838	0.00890692	GEMIN8	GEMIN8	54960
ENSG00000046651	398.074	0.00557174	0.00160622	3.46885	0.000522695	0.00187426	OFD1	OFD1	8481
ENSG00000046889	44.8759	0.0212087	0.00855211	2.47994	0.0131403	0.0282737	PREX2	PREX2	80243
ENSG00000047056	497.212	0.000698629	0.00105396	0.66286	0.50742	0.592254	WDR37	WDR37	22884
ENSG00000047188	614.567	0.00631156	0.00138805	4.54707	5.43989e-06	4.66963e-05	YTHDC2	YTHDC2	64848
ENSG00000047230	216.361	-0.00194632	0.00125632	-1.54923	0.121327	0.182511	CTPS2	CTPS2	56474
ENSG00000047249	654.381	0.00152241	0.00118937	1.28002	0.200538	0.276996	ATP6V1H	ATP6V1H	51606
ENSG00000047315	1958.18	-0.00111901	0.000698396	-1.60226	0.109099	0.167208	POLR2B	POLR2B	5431
ENSG00000047346	559.544	0.012893	0.00237884	5.41987	5.96412e-08	1.36454e-06	ATOSA	ATOSA	56204
ENSG00000047410	3097.99	-0.00298483	0.00103375	-2.8874	0.00388444	0.010034	TPR	TPR	7175
ENSG00000047578	405.56	-0.00124247	0.000978789	-1.26939	0.204302	0.281291	KATNIP	KATNIP	23247
ENSG00000047579	143.339	-0.000271271	0.00129626	-0.209273	0.834235	0.871823	DTNBP1	DTNBP1	84062
ENSG00000047621	425.526	0.000952243	0.000905532	1.05158	0.29299	0.378988	FERRY3	FERRY3	57102
ENSG00000047634	291.001	0.00704092	0.00161081	4.37103	1.23662e-05	9.01054e-05	SCML1	SCML1	6322
ENSG00000047644	766.723	-0.00341665	0.00230221	-1.48407	0.137789	0.203738	WWC3	WWC3	55841
ENSG00000047648	28.3162	0.00867304	0.00364875	2.37699	0.0174546	0.0358043	ARHGAP6	ARHGAP6	395
ENSG00000047849	10191.7	-0.00264137	0.00107479	-2.45757	0.0139882	0.029786	MAP4	MAP4	4134
ENSG00000047932	1550.6	0.00624603	0.00201616	3.09798	0.00194846	0.00562586	GOPC	GOPC	57120
ENSG00000047936	18.0695	0.00458272	0.00545389	0.840266	0.400759	0.488659	ROS1	ROS1	6098
ENSG00000048028	386.633	-0.00255111	0.0013279	-1.92117	0.0547101	0.0936625	USP28	USP28	57646
ENSG00000048052	181.255	0.0152323	0.00443213	3.43678	0.000588674	0.00207465	HDAC9	HDAC9	9734
ENSG00000048140	825.666	-0.00142441	0.0013645	-1.04391	0.296528	0.382976	TSPAN17	TSPAN17	26262
ENSG00000048162	204.114	-0.00589216	0.00229212	-2.57062	0.0101516	0.0227318	NOP16	NOP16	51491
ENSG00000048342	245.617	-0.00375397	0.00173748	-2.16059	0.0307273	0.0577604	CC2D2A	CC2D2A	57545
ENSG00000048392	1060.24	0.0128868	0.00240997	5.3473	8.92749e-08	1.86978e-06	RRM2B	RRM2B	50484
ENSG00000048405	294.882	0.00574342	0.00106675	5.38404	7.28326e-08	1.60147e-06	ZNF800	ZNF800	168850
ENSG00000048471	1020.64	0.000936768	0.00135898	0.689319	0.490622	0.575961	SNX29	SNX29	92017
ENSG00000048544	613.587	-8.99593e-05	0.000956075	-0.0940923	0.925036	0.943984	MRPS10	MRPS10	55173
ENSG00000048649	921.898	0.0031134	0.00123005	2.53111	0.0113703	0.0250215	RSF1	RSF1	51773
ENSG00000048707	1360.06	0.00208685	0.00104049	2.00565	0.0448935	0.0794661	VPS13D	VPS13D	55187
ENSG00000048740	975.532	0.0219894	0.00494109	4.45032	8.57423e-06	6.71229e-05	CELF2	CELF2	10659
ENSG00000048828	3473.23	-0.000722419	0.000737786	-0.979172	0.327495	0.415263	FAM120A	FAM120A	23196
ENSG00000048991	544.282	-0.0035234	0.000936528	-3.7622	0.000168428	0.000742452	R3HDM1	R3HDM1	23518
ENSG00000049089	85.5884	0.00458865	0.00566657	0.809776	0.418069	0.506028	COL9A2	COL9A2	1298
ENSG00000049130	2232.05	0.00961072	0.00240206	4.00103	6.30666e-05	0.000332804	KITLG	KITLG	4254
ENSG00000049167	212.191	0.0019791	0.00100239	1.97438	0.0483388	0.0844726	ERCC8	ERCC8	1161
ENSG00000049192	694.627	-0.00872599	0.00239054	-3.65022	0.000262012	0.00106829	ADAMTS6	ADAMTS6	11174
ENSG00000049239	1881.48	0.00672306	0.00193527	3.47397	0.000512814	0.00184593	H6PD	H6PD	9563
ENSG00000049245	2603.1	0.00290206	0.000975315	2.97551	0.00292502	0.00788071	VAMP3	VAMP3	9341
ENSG00000049246	404.235	-0.00686935	0.00304876	-2.25316	0.024249	0.0473205	PER3	PER3	8863
ENSG00000049323	2818.83	0.000639179	0.00570738	0.111992	0.91083	0.933561	LTBP1	LTBP1	4052
ENSG00000049449	5401.3	0.00986272	0.00194791	5.06324	4.12186e-07	6.1861e-06	RCN1	RCN1	5954
ENSG00000049540	21036.4	0.0135283	0.00471614	2.86851	0.00412414	0.0105445	ELN	ELN	2006
ENSG00000049541	250.522	-0.0135897	0.00323975	-4.19466	2.73277e-05	0.000168109	RFC2	RFC2	5982
ENSG00000049618	1040.62	0.000363713	0.000886778	0.410151	0.681695	0.746838	ARID1B	ARID1B	57492
ENSG00000049656	1370.6	-0.00435152	0.00162922	-2.67092	0.00756443	0.0177159	CLPTM1L	CLPTM1L	81037
ENSG00000049759	150.604	0.00207426	0.00420341	0.49347	0.62168	0.69451	NEDD4L	NEDD4L	23327
ENSG00000049769	61.1381	0.00392843	0.00233468	1.68264	0.0924453	0.14539	PPP1R3F	PPP1R3F	89801
ENSG00000049860	2082.88	0.0046589	0.00140713	3.31093	0.000929869	0.00302338	HEXB	HEXB	3074
ENSG00000049883	234.867	0.000198294	0.00115592	0.171547	0.863794	0.896144	PTCD2	PTCD2	79810
ENSG00000050130	891.682	0.00190817	0.00118477	1.61059	0.10727	0.16487	JKAMP	JKAMP	51528
ENSG00000050165	12305.8	-0.00271135	0.00338233	-0.801624	0.422771	0.510618	DKK3	DKK3	27122
ENSG00000050327	135.738	0.00852669	0.00279468	3.05105	0.00228046	0.00643335	ARHGEF5	ARHGEF5	7984
ENSG00000050344	19.9136	-0.0106578	0.00540335	-1.97244	0.0485595	0.0848141	NFE2L3	NFE2L3	9603
ENSG00000050393	434.471	0.000411954	0.000956316	0.430772	0.666634	0.734218	MCUR1	MCUR1	63933
ENSG00000050405	8654.56	0.00684184	0.00164829	4.15087	3.31208e-05	0.000195349	LIMA1	LIMA1	51474
ENSG00000050426	416.708	0.00568101	0.00135026	4.20736	2.58375e-05	0.000161739	LETMD1	LETMD1	25875
ENSG00000050438	185.979	-0.0124864	0.00291262	-4.28701	1.81096e-05	0.000122036	SLC4A8	SLC4A8	9498
ENSG00000050555	10.8254	-0.0235694	0.00728025	-3.23744	0.00120606	0.00376158	LAMC3	LAMC3	10319
ENSG00000050628	66.6696	-0.012287	0.00545518	-2.25235	0.0243001	0.0474037	PTGER3	PTGER3	5733
ENSG00000050730	31.2421	-0.00646236	0.00285433	-2.26405	0.023571	0.0461901	TNIP3	TNIP3	79931
ENSG00000050748	767.935	-0.000230782	0.000814305	-0.28341	0.776863	0.825545	MAPK9	MAPK9	5601
ENSG00000050767	26.7793	0.00338884	0.0115204	0.294159	0.768636	0.819389	COL23A1	COL23A1	91522
ENSG00000050820	1251.49	-0.0120969	0.003684	-3.28362	0.00102481	0.00328076	BCAR1	BCAR1	9564
ENSG00000051009	359.737	-0.00410007	0.000906848	-4.52123	6.148e-06	5.16082e-05	FHIP1B	FHIP1B	84067
ENSG00000051108	1504.87	0.00775684	0.00164267	4.72209	2.33439e-06	2.42049e-05	HERPUD1	HERPUD1	9709
ENSG00000051128	566.793	-0.00767234	0.00254469	-3.01504	0.00256942	0.00708938	HOMER3	HOMER3	9454
ENSG00000051180	142.496	-0.0160998	0.00408044	-3.94561	7.95957e-05	0.000402738	RAD51	RAD51	5888
ENSG00000051341	201.247	-0.0221514	0.00535135	-4.13941	3.48197e-05	0.000203657	POLQ	POLQ	10721
ENSG00000051382	291.941	5.1751e-05	0.00151203	0.0342262	0.972697	0.980467	PIK3CB	PIK3CB	5291
ENSG00000051523	448.432	-0.00441902	0.00337904	-1.30777	0.190951	0.266023	CYBA	CYBA	1535
ENSG00000051596	135.213	-0.00560146	0.00301085	-1.86043	0.0628253	0.105223	THOC3	THOC3	84321
ENSG00000051620	739.412	0.00657809	0.00147238	4.46766	7.90808e-06	6.30512e-05	HEBP2	HEBP2	23593
ENSG00000051825	318.569	-0.0090692	0.00190419	-4.76276	1.90964e-06	2.06395e-05	MPHOSPH9	MPHOSPH9	10198
ENSG00000052126	498.922	0.000731116	0.00169234	0.432015	0.665731	0.733558	PLEKHA5	PLEKHA5	54477
ENSG00000052723	562.317	0.00997794	0.00174499	5.71806	1.07747e-08	3.58568e-07	SIKE1	SIKE1	80143
ENSG00000052749	325.086	-0.00180969	0.00212372	-0.852131	0.394141	0.482027	RRP12	RRP12	23223
ENSG00000052795	547.531	0.00497672	0.00238157	2.08968	0.0366467	0.0668501	FNIP2	FNIP2	57600
ENSG00000052802	860.998	0.00828851	0.0029106	2.8477	0.0044036	0.0111457	MSMO1	MSMO1	6307
ENSG00000052841	1170.25	0.00499435	0.00119259	4.18783	2.81634e-05	0.000172578	TTC17	TTC17	55761
ENSG00000053254	1173.15	0.00737193	0.00174316	4.22906	2.34675e-05	0.000149969	FOXN3	FOXN3	1112
ENSG00000053328	38.7571	0.0475955	0.00724876	6.56603	5.16746e-11	5.65032e-09	METTL24	METTL24	728464
ENSG00000053371	584.754	-0.0041543	0.001379	-3.01255	0.00259061	0.00713614	AKR7A2	AKR7A2	8574
ENSG00000053372	490.832	-0.0084577	0.00231788	-3.64889	0.000263372	0.00107201	MRTO4	MRTO4	51154
ENSG00000053501	156.191	-0.00143548	0.00128152	-1.12014	0.262655	0.346076	USE1	USE1	55850
ENSG00000053747	58.8384	0.0109188	0.00384891	2.83685	0.00455608	0.011475	LAMA3	LAMA3	3909
ENSG00000053770	616.77	0.00506658	0.00125148	4.04847	5.1553e-05	0.000282953	AP5M1	AP5M1	55745
ENSG00000053900	460.024	0.00133365	0.000869937	1.53304	0.125265	0.187842	ANAPC4	ANAPC4	29945
ENSG00000054116	824.896	0.000967333	0.000745331	1.29786	0.194336	0.269933	TRAPPC3	TRAPPC3	27095
ENSG00000054118	2723.54	-0.00328848	0.000967235	-3.39988	0.000674164	0.0023201	THRAP3	THRAP3	9967
ENSG00000054148	706.187	-0.00580571	0.00173371	-3.34871	0.000811889	0.00270292	PHPT1	PHPT1	29085
ENSG00000054219	34.7304	0.0352017	0.00629786	5.58947	2.27764e-08	6.37095e-07	LY75	LY75	4065
ENSG00000054267	966.34	0.00265806	0.000934845	2.84332	0.00446463	0.0112832	ARID4B	ARID4B	51742
ENSG00000054277	161.176	0.0168537	0.00445757	3.78091	0.000156258	0.000699606	OPN3	OPN3	23596
ENSG00000054282	394.442	-0.00191789	0.00151454	-1.26632	0.205397	0.282595	SDCCAG8	SDCCAG8	10806
ENSG00000054356	1028.1	-0.0172103	0.00576475	-2.98544	0.00283172	0.00766984	PTPRN	PTPRN	5798
ENSG00000054392	67.3705	0.0194224	0.00387973	5.00612	5.55378e-07	7.80635e-06	HHAT	HHAT	55733
ENSG00000054523	2090.96	0.000553954	0.00120114	0.461191	0.644661	0.715021	KIF1B	KIF1B	23095
ENSG00000054598	138.699	0.0257565	0.00395532	6.51187	7.42188e-11	7.39509e-09	FOXC1	FOXC1	2296
ENSG00000054611	376.843	-0.00541459	0.00124436	-4.3513	1.35335e-05	9.6687e-05	TBC1D22A	TBC1D22A	25771
ENSG00000054654	178.606	-0.0150586	0.00391939	-3.84209	0.000121992	0.000573164	SYNE2	SYNE2	23224
ENSG00000054793	1090.23	0.00498269	0.00134281	3.71063	0.000206742	0.000880236	ATP9A	ATP9A	10079
ENSG00000054965	1784.89	-0.00132406	0.000871789	-1.51879	0.128816	0.192453	FAM168A	FAM168A	23201
ENSG00000054967	151.679	-0.0142987	0.00383519	-3.72828	0.000192792	0.000831991	RELT	RELT	84957
ENSG00000054983	405.318	0.00356337	0.00145916	2.44208	0.0146031	0.0308456	GALC	GALC	2581
ENSG00000055044	688.786	-0.0068471	0.00182635	-3.74907	0.000177492	0.000774497	NOP58	NOP58	51602
ENSG00000055070	2798.61	-0.00462238	0.00111941	-4.1293	3.63862e-05	0.000211133	SZRD1	SZRD1	26099
ENSG00000055130	1148.59	-0.00035146	0.000630325	-0.557585	0.577128	0.655045	CUL1	CUL1	8454
ENSG00000055147	489.723	0.00149086	0.000856053	1.74155	0.0815871	0.131117	FAM114A2	FAM114A2	10827
ENSG00000055163	208.416	0.00602288	0.00453034	1.32946	0.183698	0.257495	CYFIP2	CYFIP2	26999
ENSG00000055208	1536.84	0.00265574	0.00107878	2.46179	0.0138246	0.0294936	TAB2	TAB2	23118
ENSG00000055211	1110.23	0.00761723	0.00134203	5.67589	1.37968e-08	4.30229e-07	GINM1	GINM1	116254
ENSG00000055332	1336.87	0.00764847	0.00143101	5.34482	9.05068e-08	1.88909e-06	EIF2AK2	EIF2AK2	5610
ENSG00000055483	679.235	-0.00260856	0.00126775	-2.05762	0.0396262	0.0715414	USP36	USP36	57602
ENSG00000055609	1193.15	0.00184007	0.00126965	1.44928	0.14726	0.215234	KMT2C	KMT2C	58508
ENSG00000055732	21.6035	0.0161496	0.00637749	2.53229	0.0113322	0.0249571	MCOLN3	MCOLN3	55283
ENSG00000055813	165.944	-0.0256971	0.00711985	-3.60921	0.000307128	0.00121373	CCDC85A	CCDC85A	114800
ENSG00000055917	1442.36	0.00323774	0.000952665	3.39861	0.000677295	0.00232945	PUM2	PUM2	23369
ENSG00000055950	568.412	-0.00676944	0.00138334	-4.89355	9.90317e-07	1.22437e-05	MRPL43	MRPL43	84545
ENSG00000056050	258.717	-0.00182523	0.00125251	-1.45726	0.145044	0.212568	HPF1	HPF1	54969
ENSG00000056097	2065.78	0.00362516	0.00103775	3.4933	0.000477094	0.00174118	ZFR	ZFR	51663
ENSG00000056277	69.9785	0.00121605	0.00139109	0.874172	0.382024	0.470345	ZNF280C	ZNF280C	55609
ENSG00000056558	49.0478	0.00372053	0.00183844	2.02374	0.0429971	0.0767111	TRAF1	TRAF1	7185
ENSG00000056586	1258.27	0.00617777	0.00126524	4.88268	1.04655e-06	1.28008e-05	RC3H2	RC3H2	54542
ENSG00000056736	113.566	0.04077	0.00889192	4.58506	4.53854e-06	4.05005e-05	IL17RB	IL17RB	55540
ENSG00000056972	729	0.00443982	0.00217003	2.04597	0.040759	0.0732956	TRAF3IP2	TRAF3IP2	10758
ENSG00000056998	78.0318	0.0198302	0.00490923	4.03937	5.35947e-05	0.000292464	GYG2	GYG2	8908
ENSG00000057019	4043.42	-0.00609002	0.00250814	-2.4281	0.0151781	0.0318762	DCBLD2	DCBLD2	131566
ENSG00000057252	1225.16	0.00397738	0.00155787	2.55308	0.0106775	0.0237201	SOAT1	SOAT1	6646
ENSG00000057608	3757.16	-0.00184441	0.000716206	-2.57525	0.0100166	0.0224804	GDI2	GDI2	2665
ENSG00000057657	230.175	-0.00647112	0.00346066	-1.86991	0.0614965	0.103378	PRDM1	PRDM1	639
ENSG00000057663	603.003	0.00242087	0.00103847	2.3312	0.0197427	0.0397142	ATG5	ATG5	9474
ENSG00000057757	454.829	-0.00100766	0.00111629	-0.902687	0.366692	0.455095	PITHD1	PITHD1	57095
ENSG00000057935	494.458	0.00376145	0.0012297	3.05883	0.00222205	0.00629705	MTA3	MTA3	57504
ENSG00000058056	346.592	-0.00656331	0.00177986	-3.68753	0.00022644	0.000947306	USP13	USP13	8975
ENSG00000058063	1452.45	0.00756823	0.00161028	4.69994	2.60244e-06	2.6241e-05	ATP11B	ATP11B	23200
ENSG00000058085	266.891	-0.0140119	0.00737802	-1.89914	0.0575464	0.0977429	LAMC2	LAMC2	3918
ENSG00000058091	571.503	0.00204798	0.00209346	0.978279	0.327936	0.415697	CDK14	CDK14	5218
ENSG00000058262	10782	-0.000404162	0.000896316	-0.450915	0.652051	0.721459	SEC61A1	SEC61A1	29927
ENSG00000058272	4185.25	-0.0055255	0.00183787	-3.00646	0.00264309	0.00724398	PPP1R12A	PPP1R12A	4659
ENSG00000058453	255.041	-0.0078352	0.002695	-2.90731	0.0036455	0.00951878	CROCC	CROCC	9696
ENSG00000058600	277.626	-7.88673e-05	0.00119291	-0.0661135	0.947287	0.962172	POLR3E	POLR3E	55718
ENSG00000058668	11721.2	-0.00242746	0.00215303	-1.12746	0.259548	0.342733	ATP2B4	ATP2B4	493
ENSG00000058673	1521.2	0.00564113	0.00140754	4.00779	6.12902e-05	0.000324855	ZC3H11A	ZC3H11A	9877
ENSG00000058729	470.564	0.0042466	0.00118034	3.59777	0.000320958	0.00125729	RIOK2	RIOK2	55781
ENSG00000058799	268.817	0.00219129	0.000909834	2.40845	0.0160202	0.033329	YIPF1	YIPF1	54432
ENSG00000058804	364.374	-0.0134452	0.00315346	-4.26362	2.01142e-05	0.000132773	NDC1	NDC1	55706
ENSG00000058866	18.0677	-0.00732315	0.00348359	-2.10218	0.0355374	0.0652009	DGKG	DGKG	1608
ENSG00000059122	437.261	-0.00442115	0.00233764	-1.89129	0.0585856	0.0992678	FLYWCH1	FLYWCH1	84256
ENSG00000059145	260.81	-0.00268986	0.00148487	-1.81152	0.0700608	0.1153	UNKL	UNKL	64718
ENSG00000059377	6.16324	-0.00724581	0.00516142	-1.40384	0.160366	0.230646	TBXAS1	TBXAS1	6916
ENSG00000059378	102.093	0.00995635	0.00302915	3.28684	0.00101317	0.00324659	PARP12	PARP12	64761
ENSG00000059573	1786.71	0.000855604	0.00121671	0.703211	0.481924	0.567968	ALDH18A1	ALDH18A1	5832
ENSG00000059588	326.272	-0.000272936	0.00102707	-0.265743	0.790437	0.836729	TARBP1	TARBP1	6894
ENSG00000059691	270.322	-0.00763989	0.0011849	-6.44772	1.13546e-10	9.99854e-09	GATB	GATB	5188
ENSG00000059728	184.526	0.00773878	0.0012708	6.08968	1.13134e-09	6.28733e-08	MXD1	MXD1	4084
ENSG00000059758	659.956	0.00543733	0.00160736	3.38277	0.000717575	0.002446	CDK17	CDK17	5128
ENSG00000059769	213.083	0.00577975	0.00141974	4.07101	4.68103e-05	0.000260661	DNAJC25	DNAJC25	548645
ENSG00000059804	942.039	0.0093459	0.00221982	4.2102	2.55144e-05	0.000160094	SLC2A3	SLC2A3	6515
ENSG00000059915	21.9683	1.60773e-05	0.00523642	0.00307028	0.99755	0.998262	PSD	PSD	5662
ENSG00000060069	299.019	-0.00505944	0.00204671	-2.47199	0.0134364	0.0288077	CTDP1	CTDP1	9150
ENSG00000060138	1721.28	0.00353883	0.000922706	3.83528	0.000125423	0.000586176	YBX3	YBX3	8531
ENSG00000060140	32.5423	-0.00305106	0.00431956	-0.706335	0.47998	0.566271	STYK1	STYK1	55359
ENSG00000060237	3488.78	0.000372117	0.000963497	0.386216	0.699337	0.761623	WNK1	WNK1	65125
ENSG00000060339	1449.63	-0.00326527	0.00104959	-3.11099	0.00186462	0.00542005	CCAR1	CCAR1	55749
ENSG00000060491	501.081	-0.00792163	0.00243219	-3.257	0.00112597	0.00354994	OGFR	OGFR	11054
ENSG00000060642	207.952	0.00203032	0.00125589	1.61664	0.105956	0.163224	PIGV	PIGV	55650
ENSG00000060656	491.521	-0.000232903	0.00323224	-0.0720562	0.942557	0.958046	PTPRU	PTPRU	10076
ENSG00000060688	343.54	-0.00355735	0.00139719	-2.54607	0.0108942	0.0241157	SNRNP40	SNRNP40	9410
ENSG00000060718	3330.03	0.00941475	0.0133579	0.70481	0.480928	0.567072	COL11A1	COL11A1	1301
ENSG00000060749	921.429	-5.27585e-05	0.00143739	-0.0367044	0.970721	0.978918	QSER1	QSER1	79832
ENSG00000060762	256.341	0.00556906	0.00140796	3.95542	7.6399e-05	0.000388901	MPC1	MPC1	51660
ENSG00000060971	568.711	0.00206777	0.00111458	1.8552	0.0635678	0.106254	ACAA1	ACAA1	30
ENSG00000060982	2534.28	-0.000306339	0.00275994	-0.110995	0.91162	0.934143	BCAT1	BCAT1	586
ENSG00000061273	1815.71	-0.00275963	0.00133336	-2.06969	0.0384816	0.0697741	HDAC7	HDAC7	51564
ENSG00000061337	154.959	-0.0144381	0.00560321	-2.57675	0.00997329	0.022392	LZTS1	LZTS1	11178
ENSG00000061455	17.1993	0.00291401	0.00429821	0.677959	0.497798	0.582841	PRDM6	PRDM6	93166
ENSG00000061656	101.215	-0.00882143	0.00247002	-3.5714	0.00035508	0.00136761	SPAG4	SPAG4	6676
ENSG00000061676	4428.59	0.00317565	0.00104717	3.03259	0.00242462	0.00676636	NCKAP1	NCKAP1	10787
ENSG00000061794	578.495	0.00127601	0.000908529	1.40448	0.160177	0.230452	MRPS35	MRPS35	60488
ENSG00000061918	45.6547	0.0036283	0.00429266	0.845235	0.39798	0.485939	GUCY1B1	GUCY1B1	2983
ENSG00000061936	647.609	-0.0032658	0.000763835	-4.27553	1.9068e-05	0.000127161	SFSWAP	SFSWAP	6433
ENSG00000061938	474.485	-0.00615081	0.00289704	-2.12313	0.0337428	0.062465	TNK2	TNK2	10188
ENSG00000061987	1359.63	0.00519967	0.00136357	3.81328	0.000137135	0.000629388	MON2	MON2	23041
ENSG00000062194	800.309	0.00322145	0.00108001	2.9828	0.00285627	0.00772266	GPBP1	GPBP1	65056
ENSG00000062282	39.2136	-0.00208805	0.00550041	-0.379618	0.704229	0.765658	DGAT2	DGAT2	84649
ENSG00000062370	118.016	0.00473649	0.00145591	3.25329	0.00114078	0.00359057	ZNF112	ZNF112	7771
ENSG00000062485	1633.28	-0.00419274	0.0015636	-2.68146	0.00733016	0.0172464	CS	CS	1431
ENSG00000062524	27.9308	-0.0101389	0.00422515	-2.39965	0.0164108	0.0340113	LTK	LTK	4058
ENSG00000062582	311.481	-0.00092432	0.00137344	-0.672998	0.500948	0.585512	MRPS24	MRPS24	64951
ENSG00000062598	735.267	0.00267042	0.000827967	3.22528	0.00125852	0.00389848	ELMO2	ELMO2	63916
ENSG00000062650	1019.86	0.00178296	0.00074514	2.39278	0.0167211	0.0345661	WAPL	WAPL	23063
ENSG00000062716	2968.87	0.00517825	0.00205659	2.51789	0.0118062	0.0258455	VMP1	VMP1	81671
ENSG00000062725	920.913	0.00708431	0.0014083	5.03041	4.89421e-07	7.10462e-06	APPBP2	APPBP2	10513
ENSG00000062822	203.775	-0.0175203	0.0048925	-3.58105	0.000342216	0.00132809	POLD1	POLD1	5424
ENSG00000063046	4445.6	0.00645693	0.00210521	3.06711	0.00216136	0.00615616	EIF4B	EIF4B	1975
ENSG00000063127	8.0496	0.00703213	0.00427901	1.6434	0.1003	0.155893	SLC6A16	SLC6A16	28968
ENSG00000063169	137.77	-0.00632155	0.00229211	-2.75796	0.00581628	0.0141246	BICRA	BICRA	29998
ENSG00000063176	208.809	-0.00640482	0.00269173	-2.37944	0.0173388	0.0355972	SPHK2	SPHK2	56848
ENSG00000063177	4158.92	-0.00327279	0.00152439	-2.14695	0.0317972	0.0594134	RPL18	RPL18	6141
ENSG00000063180	20.6567	0.010187	0.00448032	2.27371	0.0229833	0.0452332	CA11	CA11	770
ENSG00000063241	373.852	-0.00890568	0.00242222	-3.67667	0.000236301	0.000979343	ISOC2	ISOC2	79763
ENSG00000063244	2015.05	-0.0084743	0.00184733	-4.58733	4.48955e-06	4.01911e-05	U2AF2	U2AF2	11338
ENSG00000063245	1574.27	-0.00802053	0.00312005	-2.57064	0.010151	0.0227318	EPN1	EPN1	29924
ENSG00000063322	620.939	-0.00183847	0.000850266	-2.16223	0.0306002	0.0575792	MED29	MED29	55588
ENSG00000063438	885.042	-0.00127484	0.00177653	-0.717598	0.473005	0.559492	AHRR	AHRR	57491
ENSG00000063587	511.36	0.00372153	0.00116577	3.19232	0.00141135	0.00429371	ZNF275	ZNF275	10838
ENSG00000063601	442.821	0.00320472	0.00144611	2.21609	0.0266853	0.051261	MTMR1	MTMR1	8776
ENSG00000063660	2958.18	-0.0095344	0.00382988	-2.48948	0.012793	0.0276287	GPC1	GPC1	2817
ENSG00000063761	68.1029	-0.00063744	0.00144869	-0.44001	0.65993	0.728549	ADCK1	ADCK1	57143
ENSG00000063854	241.518	-0.00543237	0.00261131	-2.08032	0.0374961	0.068178	HAGH	HAGH	3029
ENSG00000063978	989.615	-0.00334679	0.00120667	-2.77356	0.0055446	0.0135312	RNF4	RNF4	6047
ENSG00000064012	180.894	-0.000931695	0.00164005	-0.56809	0.569974	0.648807	CASP8	CASP8	841
ENSG00000064042	905.047	0.0145475	0.00679982	2.13939	0.0324037	0.0603191	LIMCH1	LIMCH1	22998
ENSG00000064102	411.93	-0.00533978	0.00136513	-3.91156	9.1703e-05	0.00045231	INTS13	INTS13	55726
ENSG00000064115	737.058	0.00340844	0.00129654	2.62887	0.0085668	0.0197152	TM7SF3	TM7SF3	51768
ENSG00000064195	42.3156	0.00269931	0.00658272	0.41006	0.681762	0.746838	DLX3	DLX3	1747
ENSG00000064199	131.782	-0.0128803	0.00282909	-4.5528	5.29378e-06	4.57238e-05	SPA17	SPA17	53340
ENSG00000064205	2180.79	0.029391	0.00750801	3.91463	9.05443e-05	0.000448039	CCN5	CCN5	8839
ENSG00000064225	15.6418	0.0211891	0.00662719	3.19729	0.00138723	0.00423718	ST3GAL6	ST3GAL6	10402
ENSG00000064300	58.0958	0.0077405	0.013669	0.566281	0.571203	0.649985	NGFR	NGFR	4804
ENSG00000064309	542.766	0.0187131	0.00508931	3.67694	0.000236046	0.000978529	CDON	CDON	50937
ENSG00000064313	806.51	0.000776807	0.000865772	0.897242	0.36959	0.457941	TAF2	TAF2	6873
ENSG00000064393	774.638	-0.00455107	0.00255151	-1.78368	0.0744763	0.121404	HIPK2	HIPK2	28996
ENSG00000064419	1065.64	-0.00533859	0.00129195	-4.13218	3.59334e-05	0.000209009	TNPO3	TNPO3	23534
ENSG00000064489	29.775	-0.00598539	0.00212489	-2.8168	0.00485052	0.0120986	BORCS8-MEF2B	BORCS8-MEF2B	NA
ENSG00000064490	265.36	-0.00696013	0.00150858	-4.61369	3.95587e-06	3.64603e-05	RFXANK	RFXANK	8625
ENSG00000064545	158.687	-0.00693022	0.00228386	-3.03443	0.00240989	0.00673418	TMEM161A	TMEM161A	54929
ENSG00000064547	25.904	0.00285032	0.00279036	1.02149	0.307022	0.393871	LPAR2	LPAR2	9170
ENSG00000064601	4048.72	0.00103754	0.00138783	0.747599	0.454702	0.541991	CTSA	CTSA	5476
ENSG00000064607	1672.63	-0.00526441	0.00103059	-5.10817	3.25291e-07	5.10969e-06	SUGP2	SUGP2	10147
ENSG00000064651	355.917	0.00711828	0.00170133	4.18394	2.86503e-05	0.000174963	SLC12A2	SLC12A2	6558
ENSG00000064652	259.764	0.00420194	0.00123205	3.41054	0.000648352	0.00224827	SNX24	SNX24	28966
ENSG00000064655	58.8291	0.00252522	0.00599671	0.421102	0.673681	0.740127	EYA2	EYA2	2139
ENSG00000064666	4520.48	-4.23131e-05	0.00206431	-0.0204974	0.983647	0.989346	CNN2	CNN2	1265
ENSG00000064687	70.0145	-0.0114703	0.00485592	-2.36212	0.0181707	0.0370701	ABCA7	ABCA7	10347
ENSG00000064692	38.1678	-0.0050763	0.00527167	-0.96294	0.335578	0.423947	SNCAIP	SNCAIP	9627
ENSG00000064703	338.747	-0.00158631	0.00146742	-1.08102	0.279689	0.364753	DDX20	DDX20	11218
ENSG00000064726	1544.77	0.00802983	0.00113508	7.07426	1.50246e-12	3.93941e-10	BTBD1	BTBD1	53339
ENSG00000064763	46.6029	-0.00323229	0.00532041	-0.607527	0.543501	0.625052	FAR2	FAR2	55711
ENSG00000064787	91.4421	0.0460283	0.00872166	5.27747	1.3098e-07	2.52933e-06	BCAS1	BCAS1	8537
ENSG00000064886	12.3245	-0.00467323	0.00569251	-0.820943	0.411679	0.49937	CHI3L2	CHI3L2	1117
ENSG00000064932	860.524	-0.00683387	0.00290446	-2.35288	0.0186284	0.0378206	SBNO2	SBNO2	22904
ENSG00000064933	285.121	0.00503603	0.00153413	3.28265	0.00102837	0.00328964	PMS1	PMS1	5378
ENSG00000064961	719.728	-0.0104754	0.00242999	-4.31089	1.62598e-05	0.000111983	HMG20B	HMG20B	10362
ENSG00000064989	12.2943	0.00299478	0.00436497	0.686094	0.492654	0.577943	CALCRL	CALCRL	10203
ENSG00000064995	409.403	0.00272881	0.000851401	3.20508	0.00135026	0.00414455	TAF11	TAF11	6882
ENSG00000064999	332.191	-0.00226971	0.00113976	-1.99139	0.0464379	0.0817445	ANKS1A	ANKS1A	23294
ENSG00000065000	2504.27	-0.00563065	0.00183791	-3.06361	0.00218681	0.00621496	AP3D1	AP3D1	8943
ENSG00000065029	294.032	-0.00586222	0.00110734	-5.29398	1.19683e-07	2.35163e-06	ZNF76	ZNF76	7629
ENSG00000065054	677.35	-0.0125373	0.00487701	-2.5707	0.0101493	0.0227318	NHERF2	NHERF2	9351
ENSG00000065057	102.296	-0.00964088	0.00291645	-3.30569	0.000947441	0.00307293	NTHL1	NTHL1	4913
ENSG00000065060	263.657	0.00353319	0.00217938	1.62119	0.104977	0.16207	BLTP3A	BLTP3A	54887
ENSG00000065135	2189.96	-0.000248552	0.000900586	-0.275989	0.782557	0.829868	GNAI3	GNAI3	2773
ENSG00000065150	5729.61	-0.000140628	0.00141088	-0.0996741	0.920603	0.940829	IPO5	IPO5	3843
ENSG00000065154	2732.33	0.00553077	0.00131731	4.19855	2.68633e-05	0.000166106	OAT	OAT	4942
ENSG00000065183	585.033	-0.00248658	0.00102579	-2.42405	0.0153484	0.0321817	WDR3	WDR3	10885
ENSG00000065243	1012.2	0.00116335	0.00101251	1.14898	0.250565	0.332934	PKN2	PKN2	5586
ENSG00000065268	269.248	-0.00735171	0.00349285	-2.10479	0.0353096	0.0648607	WDR18	WDR18	57418
ENSG00000065308	9097.42	0.000691902	0.00117925	0.586731	0.557385	0.637663	TRAM2	TRAM2	9697
ENSG00000065320	659.132	0.0411302	0.0093559	4.39617	1.10176e-05	8.19818e-05	NTN1	NTN1	9423
ENSG00000065328	130.175	-0.0189898	0.00517601	-3.66881	0.000243685	0.00100328	MCM10	MCM10	55388
ENSG00000065357	979.974	0.00804132	0.00194984	4.12409	3.72211e-05	0.000215124	DGKA	DGKA	1606
ENSG00000065413	134.738	0.0111732	0.00300397	3.71949	0.000199627	0.000854478	ANKRD44	ANKRD44	91526
ENSG00000065427	1668.56	-0.00312721	0.00098082	-3.18836	0.00143083	0.00434591	KARS1	KARS1	3735
ENSG00000065457	368.725	-0.00496538	0.00156842	-3.16585	0.00154632	0.0046373	ADAT1	ADAT1	23536
ENSG00000065485	1381.59	0.000877816	0.00153071	0.573468	0.566328	0.645703	PDIA5	PDIA5	10954
ENSG00000065491	163.418	0.00204395	0.000929826	2.1982	0.0279345	0.0532549	TBC1D22B	TBC1D22B	55633
ENSG00000065518	626.588	-0.00534339	0.00108003	-4.94744	7.51953e-07	9.85732e-06	NDUFB4	NDUFB4	4710
ENSG00000065526	1411.07	-0.00421357	0.00116846	-3.60609	0.00031085	0.00122528	SPEN	SPEN	23013
ENSG00000065534	6979.71	0.00534784	0.0024073	2.22151	0.0263167	0.0506859	MYLK	MYLK	4638
ENSG00000065548	921.672	-0.00104432	0.000842718	-1.23923	0.215259	0.293802	ZC3H15	ZC3H15	55854
ENSG00000065559	597.543	0.0015552	0.000760233	2.04569	0.0407873	0.0733309	MAP2K4	MAP2K4	6416
ENSG00000065600	66.9114	-0.00160247	0.00181647	-0.882191	0.377673	0.46603	PACC1	PACC1	55248
ENSG00000065613	1518.44	-0.000639528	0.00109117	-0.586096	0.557811	0.637937	SLK	SLK	9748
ENSG00000065615	292.48	0.00472764	0.00157009	3.01107	0.00260331	0.0071608	CYB5R4	CYB5R4	51167
ENSG00000065618	11.1908	-0.0224401	0.005979	-3.75316	0.00017462	0.00076529	COL17A1	COL17A1	1308
ENSG00000065621	49.6278	0.00881257	0.00390517	2.25664	0.0240304	0.046943	GSTO2	GSTO2	119391
ENSG00000065665	137.726	0.00065092	0.00139165	0.467731	0.639977	0.710996	SEC61A2	SEC61A2	55176
ENSG00000065717	54.3116	0.00566386	0.00439462	1.28882	0.197462	0.2736	TLE2	TLE2	7089
ENSG00000065802	885.326	-0.00218654	0.00146297	-1.49459	0.135022	0.200311	ASB1	ASB1	51665
ENSG00000065809	350.797	-0.00917074	0.0039398	-2.32772	0.019927	0.0400228	FAM107B	FAM107B	83641
ENSG00000065833	307.186	0.0114461	0.00258789	4.42293	9.73718e-06	7.42929e-05	ME1	ME1	4199
ENSG00000065882	805.127	-0.00660001	0.00216926	-3.04251	0.00234612	0.0065811	TBC1D1	TBC1D1	23216
ENSG00000065883	892.39	0.00349721	0.000640315	5.4617	4.71601e-08	1.14374e-06	CDK13	CDK13	8621
ENSG00000065911	1132.23	0.00716421	0.00286658	2.49922	0.0124468	0.0269954	MTHFD2	MTHFD2	10797
ENSG00000065923	877.654	-0.00162403	0.0021796	-0.745106	0.456207	0.543518	SLC9A7	SLC9A7	84679
ENSG00000065970	691.57	0.000585342	0.000905476	0.646447	0.51799	0.601796	FOXJ2	FOXJ2	55810
ENSG00000065978	4959.77	-0.00611257	0.00137942	-4.43125	9.36877e-06	7.22017e-05	YBX1	YBX1	4904
ENSG00000065989	373.325	0.00199314	0.00112244	1.77572	0.0757796	0.123135	PDE4A	PDE4A	5141
ENSG00000066027	575.542	0.00805358	0.00141802	5.67945	1.35128e-08	4.24227e-07	PPP2R5A	PPP2R5A	5525
ENSG00000066044	961.884	-0.0049257	0.00121709	-4.04713	5.18491e-05	0.000284393	ELAVL1	ELAVL1	1994
ENSG00000066084	620.3	-0.0037267	0.00133094	-2.80006	0.00510926	0.0126371	DIP2B	DIP2B	57609
ENSG00000066117	710.837	-0.00278777	0.000804146	-3.46675	0.000526787	0.00188695	SMARCD1	SMARCD1	6602
ENSG00000066135	612.822	0.00238055	0.000809017	2.94252	0.0032555	0.00862347	KDM4A	KDM4A	9682
ENSG00000066136	385.656	-0.00530858	0.00115099	-4.61218	3.98469e-06	3.66656e-05	NFYC	NFYC	4802
ENSG00000066185	13.2306	0.0132171	0.00397514	3.32493	0.000884423	0.00290025	ZMYND12	ZMYND12	84217
ENSG00000066230	68.3655	-0.00292745	0.00157274	-1.86137	0.0626915	0.10503	SLC9A3	SLC9A3	6550
ENSG00000066248	58.7644	0.0145295	0.0118668	1.22439	0.220806	0.299851	NGEF	NGEF	25791
ENSG00000066279	1473.37	-0.0273561	0.00552788	-4.94875	7.46913e-07	9.835e-06	ASPM	ASPM	259266
ENSG00000066322	1757.96	-0.00371075	0.00144749	-2.56357	0.0103601	0.0231187	ELOVL1	ELOVL1	64834
ENSG00000066379	122.068	0.000565299	0.00133572	0.423216	0.672137	0.738829	POLR1H	POLR1H	30834
ENSG00000066382	8.46435	-0.0141023	0.0130592	-1.07987	0.280199	0.365276	MPPED2	MPPED2	744
ENSG00000066422	527.36	0.00447017	0.00106049	4.21518	2.49576e-05	0.000157595	ZBTB11	ZBTB11	27107
ENSG00000066427	367.981	0.00799423	0.00179591	4.45134	8.53362e-06	6.68983e-05	ATXN3	ATXN3	4287
ENSG00000066455	1507.17	0.00234533	0.0010553	2.22243	0.026254	0.0505825	GOLGA5	GOLGA5	9950
ENSG00000066468	67.5104	-0.00272424	0.00982869	-0.277173	0.781648	0.829165	FGFR2	FGFR2	2263
ENSG00000066557	386.433	-0.000915238	0.00143629	-0.637224	0.523979	0.607371	LRRC40	LRRC40	55631
ENSG00000066583	65.6558	0.00241022	0.00174095	1.38443	0.166227	0.237433	ISOC1	ISOC1	51015
ENSG00000066629	879.343	-0.00490814	0.0022863	-2.14676	0.0318121	0.05943	EML1	EML1	2009
ENSG00000066651	163.739	0.00559172	0.00132582	4.21756	2.46958e-05	0.000156453	TRMT11	TRMT11	60487
ENSG00000066654	652.053	0.00224392	0.000981224	2.28686	0.0222042	0.0439206	THUMPD1	THUMPD1	55623
ENSG00000066697	827.449	-0.0044461	0.00143272	-3.10326	0.00191399	0.00553868	MSANTD3	MSANTD3	91283
ENSG00000066739	1083.56	0.00271669	0.00100585	2.7009	0.00691523	0.0164031	ATG2B	ATG2B	55102
ENSG00000066777	1378.14	0.00194898	0.000902478	2.15959	0.0308044	0.0578665	ARFGEF1	ARFGEF1	10565
ENSG00000066855	304.43	0.000827107	0.00108394	0.763057	0.44543	0.533129	MTFR1	MTFR1	9650
ENSG00000066923	6.0973	-0.0298415	0.00571134	-5.22495	1.74203e-07	3.16782e-06	STAG3	STAG3	10734
ENSG00000066926	463.099	0.0032947	0.000887505	3.71232	0.000205371	0.000875282	FECH	FECH	2235
ENSG00000066933	1254.44	-0.000888195	0.00106623	-0.833025	0.40483	0.49266	MYO9A	MYO9A	4649
ENSG00000067048	0.888772	0.00164184	0.00794995	0.206522	0.836383	0.873417	DDX3Y	DDX3Y	8653
ENSG00000067057	3422.73	-0.0157943	0.00285061	-5.54069	3.01274e-08	8.01447e-07	PFKP	PFKP	5214
ENSG00000067064	649.499	0.00325276	0.00160754	2.02344	0.0430273	0.0767437	IDI1	IDI1	3422
ENSG00000067066	1160.67	0.00316527	0.00106305	2.97752	0.00290586	0.00784038	SP100	SP100	6672
ENSG00000067082	4207.49	-0.00520592	0.00211559	-2.46075	0.0138648	0.0295755	KLF6	KLF6	1316
ENSG00000067113	1139.39	0.00595546	0.0027046	2.20197	0.0276673	0.0528159	PLPP1	PLPP1	8611
ENSG00000067141	996.805	-0.00395044	0.00388914	-1.01576	0.309742	0.396766	NEO1	NEO1	4756
ENSG00000067167	5348.15	0.019379	0.00280285	6.91403	4.71085e-12	9.60186e-10	TRAM1	TRAM1	23471
ENSG00000067177	64.4499	-0.00747455	0.00561471	-1.33124	0.183109	0.256819	PHKA1	PHKA1	5255
ENSG00000067182	2068.39	0.00206035	0.00122729	1.67878	0.0931956	0.146419	TNFRSF1A	TNFRSF1A	7132
ENSG00000067191	169.773	0.00108159	0.0016756	0.645494	0.518607	0.602305	CACNB1	CACNB1	782
ENSG00000067208	434.957	0.00747683	0.00188355	3.96955	7.20095e-05	0.000370476	EVI5	EVI5	7813
ENSG00000067221	257.461	-0.00489864	0.00227594	-2.15236	0.0313687	0.058747	STOML1	STOML1	9399
ENSG00000067225	40381.4	-0.00633803	0.00141086	-4.49232	7.04526e-06	5.75898e-05	PKM	PKM	5315
ENSG00000067248	1037.58	-0.00134858	0.000982311	-1.37287	0.169794	0.241585	DHX29	DHX29	54505
ENSG00000067334	837.392	-0.00364151	0.00143087	-2.54496	0.0109291	0.0241777	DNTTIP2	DNTTIP2	30836
ENSG00000067365	271.792	-0.0011072	0.00116905	-0.947094	0.343591	0.431706	METTL22	METTL22	79091
ENSG00000067369	1684.63	0.00205023	0.00110797	1.85043	0.0642515	0.107228	TP53BP1	TP53BP1	7158
ENSG00000067445	414.472	-0.00447477	0.0025852	-1.73092	0.0834669	0.133619	TRO	TRO	7216
ENSG00000067533	259.14	0.000627379	0.00132065	0.475052	0.63475	0.706261	RRP15	RRP15	51018
ENSG00000067560	10763.1	0.00278817	0.000704356	3.95846	7.54336e-05	0.000384801	RHOA	RHOA	387
ENSG00000067596	954.803	-0.000370373	0.000615582	-0.601662	0.547399	0.628376	DHX8	DHX8	1659
ENSG00000067606	20.6478	-0.0192231	0.0040526	-4.74338	2.10177e-06	2.22308e-05	PRKCZ	PRKCZ	5590
ENSG00000067646	0.566021	0.0163098	0.00973268	1.67578	0.093782	0.147162	ZFY	ZFY	7544
ENSG00000067704	1970.34	-0.00203252	0.000784726	-2.5901	0.00959486	0.0216899	IARS2	IARS2	55699
ENSG00000067715	119.256	0.0418643	0.00770777	5.43145	5.5898e-08	1.30653e-06	SYT1	SYT1	6857
ENSG00000067798	675.198	0.00174586	0.00305906	0.570717	0.568191	0.647214	NAV3	NAV3	89795
ENSG00000067829	656.233	-0.0070734	0.00154582	-4.57583	4.74338e-06	4.19505e-05	IDH3G	IDH3G	3421
ENSG00000067836	128.77	-0.00696909	0.00229314	-3.03911	0.00237282	0.00665044	ROGDI	ROGDI	79641
ENSG00000067900	2303.06	-0.000480234	0.00105659	-0.454513	0.64946	0.719396	ROCK1	ROCK1	6093
ENSG00000067955	907.023	-0.000361866	0.00157122	-0.230309	0.817852	0.858057	CBFB	CBFB	865
ENSG00000067992	121.955	-0.00690318	0.00373544	-1.84803	0.0645986	0.107679	PDK3	PDK3	5165
ENSG00000068001	422.668	-0.0102133	0.00222279	-4.5948	4.33166e-06	3.92155e-05	HYAL2	HYAL2	8692
ENSG00000068024	245.934	-0.0014446	0.0013774	-1.04879	0.294275	0.380299	HDAC4	HDAC4	9759
ENSG00000068028	837.78	-0.00518669	0.00171595	-3.02263	0.00250585	0.00695501	RASSF1	RASSF1	11186
ENSG00000068078	38.8513	-0.0127764	0.00495575	-2.5781	0.00993439	0.0223285	FGFR3	FGFR3	2261
ENSG00000068079	146.623	0.0104382	0.00270033	3.86553	0.000110847	0.00052997	IFI35	IFI35	3430
ENSG00000068097	411.056	-0.000275001	0.000778444	-0.35327	0.723886	0.782684	HEATR6	HEATR6	63897
ENSG00000068120	586.683	-0.00285001	0.00116044	-2.45598	0.0140501	0.0299026	COASY	COASY	80347
ENSG00000068137	183.878	-0.00663963	0.00287826	-2.30682	0.021065	0.0420128	PLEKHH3	PLEKHH3	79990
ENSG00000068305	1362.42	0.0134548	0.00172641	7.79351	6.51748e-15	8.01654e-12	MEF2A	MEF2A	4205
ENSG00000068308	798.045	-0.000934243	0.000881279	-1.0601	0.2891	0.374964	OTUD5	OTUD5	55593
ENSG00000068323	1869.51	0.000796528	0.000794668	1.00234	0.316179	0.403649	TFE3	TFE3	7030
ENSG00000068354	292.095	0.00114854	0.00105538	1.08827	0.276475	0.361513	TBC1D25	TBC1D25	4943
ENSG00000068366	1811.24	0.00125936	0.00122438	1.02857	0.303683	0.390271	ACSL4	ACSL4	2182
ENSG00000068383	512.355	0.00314308	0.00157552	1.99494	0.0460492	0.0811876	INPP5A	INPP5A	3632
ENSG00000068394	290.3	-0.00192385	0.00110083	-1.74764	0.0805269	0.129709	GPKOW	GPKOW	27238
ENSG00000068400	446.775	-0.000272873	0.000976981	-0.279302	0.780013	0.828005	GRIPAP1	GRIPAP1	56850
ENSG00000068438	868.252	-0.00420437	0.00214627	-1.95891	0.0501229	0.0870482	FTSJ1	FTSJ1	24140
ENSG00000068489	643.778	-0.0258406	0.00522008	-4.95024	7.41216e-07	9.78928e-06	PRR11	PRR11	55771
ENSG00000068650	408.559	-0.00447471	0.00147664	-3.03033	0.00244285	0.0068071	ATP11A	ATP11A	23250
ENSG00000068654	924.886	-0.00168755	0.00111999	-1.50675	0.131875	0.196309	POLR1A	POLR1A	25885
ENSG00000068697	5492.69	0.0088712	0.00154006	5.7603	8.3966e-09	2.98828e-07	LAPTM4A	LAPTM4A	9741
ENSG00000068724	1215.45	0.00388368	0.00128552	3.02111	0.00251852	0.00697981	TTC7A	TTC7A	57217
ENSG00000068745	759.342	-0.00330146	0.00122227	-2.70109	0.00691128	0.0163983	IP6K2	IP6K2	51447
ENSG00000068781	180.498	0.00240509	0.0028389	0.847192	0.396888	0.484943	STON1-GTF2A1L	STON1-GTF2A1L	286749
ENSG00000068784	298.263	-0.00355643	0.00117619	-3.0237	0.00249704	0.00693627	SRBD1	SRBD1	55133
ENSG00000068796	781.915	0.000434044	0.000959241	0.452487	0.650918	0.720537	KIF2A	KIF2A	3796
ENSG00000068878	1790.68	0.000389662	0.00122023	0.319334	0.749473	0.80359	PSME4	PSME4	23198
ENSG00000068885	629.221	0.0111035	0.00237478	4.67559	2.93104e-06	2.90328e-05	IFT80	IFT80	57560
ENSG00000068903	676.478	-0.00355376	0.000990538	-3.58771	0.000333595	0.00129882	SIRT2	SIRT2	22933
ENSG00000068912	1764.05	0.00488556	0.00132628	3.68367	0.000229899	0.000957762	ERLEC1	ERLEC1	27248
ENSG00000068971	400.677	0.000297954	0.00176747	0.168577	0.86613	0.897855	PPP2R5B	PPP2R5B	5526
ENSG00000069020	172.88	-0.00410929	0.00197157	-2.08427	0.0371353	0.0676169	MAST4	MAST4	375449
ENSG00000069188	24.0489	-0.0210611	0.00913756	-2.3049	0.0211724	0.042192	SDK2	SDK2	54549
ENSG00000069248	836.815	0.000465986	0.000639963	0.728145	0.466525	0.553668	NUP133	NUP133	55746
ENSG00000069275	5243.35	-0.00219157	0.00131562	-1.6658	0.0957525	0.149779	NUCKS1	NUCKS1	64710
ENSG00000069329	2366.22	-0.000516918	0.000785274	-0.658264	0.510368	0.594912	VPS35	VPS35	55737
ENSG00000069345	1019.82	0.0038523	0.000679594	5.66853	1.44029e-08	4.40164e-07	DNAJA2	DNAJA2	10294
ENSG00000069399	177.676	0.00140125	0.00333938	0.419614	0.674767	0.740994	BCL3	BCL3	602
ENSG00000069424	115.219	-0.00264307	0.0022531	-1.17308	0.240763	0.322402	KCNAB2	KCNAB2	8514
ENSG00000069431	473.321	0.0151436	0.00684693	2.21173	0.0269852	0.051725	ABCC9	ABCC9	10060
ENSG00000069482	35.4577	-0.0194015	0.00901432	-2.15229	0.0313743	0.058747	GAL	GAL	51083
ENSG00000069493	64.469	0.0070229	0.00262409	2.67632	0.0074435	0.0174813	CLEC2D	CLEC2D	29121
ENSG00000069509	173.473	0.000122749	0.00113182	0.108453	0.913637	0.935697	FUNDC1	FUNDC1	139341
ENSG00000069667	443.796	0.0118413	0.00350703	3.37646	0.000734258	0.00249227	RORA	RORA	6095
ENSG00000069702	1576.69	0.0215966	0.0043642	4.94857	7.47598e-07	9.835e-06	TGFBR3	TGFBR3	7049
ENSG00000069849	1688.46	-0.00350225	0.00170345	-2.05597	0.0397851	0.0717742	ATP1B3	ATP1B3	483
ENSG00000069869	1413.91	-0.00676236	0.00164917	-4.10047	4.12318e-05	0.000234324	NEDD4	NEDD4	4734
ENSG00000069943	166.716	0.00355502	0.00163273	2.17734	0.0294552	0.0557675	PIGB	PIGB	9488
ENSG00000069956	1249.06	-0.000189714	0.00121016	-0.156768	0.875428	0.90532	MAPK6	MAPK6	5597
ENSG00000069966	515.279	0.00177201	0.00150318	1.17884	0.23846	0.319751	GNB5	GNB5	10681
ENSG00000069974	370.082	0.00533236	0.0016805	3.17309	0.00150828	0.0045394	RAB27A	RAB27A	5873
ENSG00000069998	387.838	-0.00515902	0.00146457	-3.52254	0.000427429	0.00158992	HDHD5	HDHD5	27440
ENSG00000070010	606.607	-0.00569715	0.00127727	-4.46039	8.18096e-06	6.48278e-05	UFD1	UFD1	7353
ENSG00000070018	1001.14	0.00368008	0.00165361	2.22548	0.0260491	0.0502568	LRP6	LRP6	4040
ENSG00000070047	778.524	-0.0125545	0.00277954	-4.51676	6.27915e-06	5.24217e-05	PHRF1	PHRF1	57661
ENSG00000070061	860.826	-0.000853213	0.000885881	-0.963124	0.335485	0.423862	ELP1	ELP1	8518
ENSG00000070081	1971.64	-0.0017437	0.00114256	-1.52614	0.126975	0.190073	NUCB2	NUCB2	4925
ENSG00000070087	2284.63	0.00348452	0.00243245	1.43252	0.151996	0.221063	PFN2	PFN2	5217
ENSG00000070159	23.1128	0.0127715	0.00555778	2.29795	0.0215647	0.0428166	PTPN3	PTPN3	5774
ENSG00000070182	25.8388	-0.0229509	0.00708577	-3.23901	0.00119944	0.0037479	SPTB	SPTB	6710
ENSG00000070214	2453.35	0.00726938	0.00260167	2.79412	0.00520412	0.012823	SLC44A1	SLC44A1	23446
ENSG00000070269	350.231	0.00630964	0.00158083	3.99134	6.57015e-05	0.000343693	TMEM260	TMEM260	54916
ENSG00000070366	952.754	-0.0034695	0.000982862	-3.53	0.000415567	0.00155367	SMG6	SMG6	23293
ENSG00000070367	1351.78	0.00469792	0.00134698	3.48774	0.000487116	0.00177063	EXOC5	EXOC5	10640
ENSG00000070371	217.3	-0.00102259	0.00193419	-0.528692	0.597019	0.672456	CLTCL1	CLTCL1	8218
ENSG00000070404	858.964	-0.00661339	0.0051281	-1.28964	0.197176	0.273316	FSTL3	FSTL3	10272
ENSG00000070413	1003.54	-0.00356116	0.00150934	-2.35941	0.018304	0.0372697	DGCR2	DGCR2	9993
ENSG00000070423	312.136	-0.0102362	0.00413778	-2.47383	0.0133672	0.0286836	RNF126	RNF126	55658
ENSG00000070444	430.844	-0.00406814	0.00158199	-2.57153	0.0101251	0.0226875	MNT	MNT	4335
ENSG00000070476	284.184	-0.00115984	0.00114489	-1.01305	0.311035	0.398109	ZXDC	ZXDC	79364
ENSG00000070495	473.045	-0.00277749	0.00158622	-1.75101	0.0799442	0.128846	JMJD6	JMJD6	23210
ENSG00000070501	96.2993	-0.00203063	0.00143918	-1.41096	0.158257	0.228256	POLB	POLB	5423
ENSG00000070540	1344.85	0.00972872	0.00205642	4.7309	2.23531e-06	2.34082e-05	WIPI1	WIPI1	55062
ENSG00000070610	527.325	-0.00145076	0.00092808	-1.56318	0.11801	0.17851	GBA2	GBA2	57704
ENSG00000070614	5973.73	0.00291305	0.0012954	2.24876	0.0245275	0.0477809	NDST1	NDST1	3340
ENSG00000070669	403.857	0.0129211	0.00398931	3.23893	0.00119981	0.00374834	ASNS	ASNS	440
ENSG00000070718	320.903	-0.00238714	0.00111171	-2.14726	0.0317722	0.0593849	AP3M2	AP3M2	10947
ENSG00000070731	11.0819	0.00668999	0.00622032	1.07551	0.282148	0.367589	ST6GALNAC2	ST6GALNAC2	10610
ENSG00000070756	8952.26	-0.000354961	0.00106856	-0.332186	0.739749	0.795696	PABPC1	PABPC1	26986
ENSG00000070759	35.1025	0.00105321	0.00199748	0.527269	0.598007	0.673433	TESK2	TESK2	10420
ENSG00000070761	308.62	-0.00488278	0.00120659	-4.04675	5.19328e-05	0.000284759	CFAP20	CFAP20	29105
ENSG00000070770	758.667	0.00247096	0.000796014	3.10416	0.00190818	0.00552569	CSNK2A2	CSNK2A2	1459
ENSG00000070778	955.94	0.00474058	0.00101319	4.67888	2.8845e-06	2.86393e-05	PTPN21	PTPN21	11099
ENSG00000070785	326.715	-0.00444005	0.00145704	-3.04732	0.00230893	0.00649515	EIF2B3	EIF2B3	8891
ENSG00000070808	29.4473	-0.0142954	0.00416382	-3.43325	0.000596397	0.00209529	CAMK2A	CAMK2A	815
ENSG00000070814	668.286	-0.0132809	0.00257953	-5.14855	2.62504e-07	4.31739e-06	TCOF1	TCOF1	6949
ENSG00000070831	2059.48	0.00396553	0.00086368	4.59144	4.40208e-06	3.95976e-05	CDC42	CDC42	998
ENSG00000070882	1487.15	0.00571017	0.00186507	3.06163	0.00220132	0.00624704	OSBPL3	OSBPL3	26031
ENSG00000070950	304.958	-0.00880266	0.00255794	-3.4413	0.000578919	0.00204498	RAD18	RAD18	56852
ENSG00000070961	1787.62	0.0039231	0.0018922	2.0733	0.0381439	0.0692662	ATP2B1	ATP2B1	490
ENSG00000071051	433.438	-0.00335524	0.0015336	-2.18782	0.0286826	0.05447	NCK2	NCK2	8440
ENSG00000071054	6788.68	-0.00214809	0.00146908	-1.46221	0.143684	0.210794	MAP4K4	MAP4K4	9448
ENSG00000071082	3392.61	0.00620325	0.00126846	4.89039	1.00637e-06	1.24148e-05	RPL31	RPL31	6160
ENSG00000071127	9655.19	-0.00398769	0.00186064	-2.14319	0.0320981	0.0598427	WDR1	WDR1	9948
ENSG00000071189	793.304	0.00590311	0.00142786	4.13423	3.56147e-05	0.000207586	SNX13	SNX13	23161
ENSG00000071205	390.895	-0.00182109	0.000953383	-1.91014	0.0561154	0.0957373	ARHGAP10	ARHGAP10	79658
ENSG00000071242	1694.26	0.0215633	0.00354831	6.07706	1.22404e-09	6.6704e-08	RPS6KA2	RPS6KA2	6196
ENSG00000071243	172.778	0.00425223	0.0012516	3.39744	0.000680204	0.0023385	ING3	ING3	54556
ENSG00000071246	127.052	-0.00424667	0.00310457	-1.36788	0.171351	0.243348	VASH1	VASH1	22846
ENSG00000071282	1240.66	0.042127	0.00548625	7.67864	1.60784e-14	1.45169e-11	LMCD1	LMCD1	29995
ENSG00000071462	422.543	-0.00177958	0.00100783	-1.76576	0.0774363	0.125476	BUD23	BUD23	114049
ENSG00000071537	3297.73	0.00561846	0.00134142	4.18845	2.80862e-05	0.000172168	SEL1L	SEL1L	6400
ENSG00000071539	383.23	-0.0229296	0.00506087	-4.53077	5.87681e-06	4.98035e-05	TRIP13	TRIP13	9319
ENSG00000071553	1654.63	9.63334e-06	0.0014207	0.00678068	0.99459	0.996365	ATP6AP1	ATP6AP1	537
ENSG00000071564	851.491	-0.0117289	0.00257909	-4.5477	5.42358e-06	4.65957e-05	TCF3	TCF3	6929
ENSG00000071575	493.837	0.014197	0.00392876	3.6136	0.00030197	0.00119785	TRIB2	TRIB2	28951
ENSG00000071626	1139.02	-0.00897791	0.00198251	-4.52855	5.93887e-06	5.02283e-05	DAZAP1	DAZAP1	26528
ENSG00000071655	1059.54	-0.0108156	0.00376875	-2.86982	0.004107	0.0105103	MBD3	MBD3	53615
ENSG00000071794	700.967	-0.00394407	0.00132298	-2.9812	0.00287118	0.00775676	HLTF	HLTF	6596
ENSG00000071859	1174.35	-0.00358506	0.00121779	-2.94391	0.00324098	0.00859312	FAM50A	FAM50A	9130
ENSG00000071889	344.644	-0.00839128	0.00210817	-3.98036	6.88103e-05	0.000356303	FAM3A	FAM3A	60343
ENSG00000071894	1054.45	-0.0102575	0.00244889	-4.18865	2.80617e-05	0.00017208	CPSF1	CPSF1	29894
ENSG00000071967	8322.19	0.0177254	0.00302297	5.86356	4.53038e-09	1.85613e-07	CYBRD1	CYBRD1	79901
ENSG00000071994	480.501	0.00224809	0.000712122	3.15688	0.00159465	0.00476191	PDCD2	PDCD2	5134
ENSG00000072041	86.6839	-0.00652581	0.00641395	-1.01744	0.308945	0.395884	SLC6A15	SLC6A15	55117
ENSG00000072042	819.552	-4.36865e-05	0.000920614	-0.0474537	0.962152	0.972781	RDH11	RDH11	51109
ENSG00000072062	1257.57	-0.00412246	0.000892482	-4.6191	3.85404e-06	3.5694e-05	PRKACA	PRKACA	5566
ENSG00000072071	109.791	-0.00396351	0.00254185	-1.5593	0.118925	0.179629	ADGRL1	ADGRL1	22859
ENSG00000072110	10941.4	-0.00406367	0.00177877	-2.28454	0.0223398	0.0441422	ACTN1	ACTN1	87
ENSG00000072121	608.69	0.00204606	0.000770708	2.65478	0.00793603	0.018468	ZFYVE26	ZFYVE26	23503
ENSG00000072133	94.7925	-0.00289574	0.00280449	-1.03254	0.301821	0.388352	RPS6KA6	RPS6KA6	27330
ENSG00000072134	707.135	-0.00206888	0.00072225	-2.8645	0.00417674	0.0106596	EPN2	EPN2	22905
ENSG00000072135	424.352	-0.00508276	0.00136467	-3.72453	0.000195681	0.000841869	PTPN18	PTPN18	26469
ENSG00000072163	418.893	0.0138012	0.00485855	2.8406	0.00450292	0.0113725	LIMS2	LIMS2	55679
ENSG00000072195	1334.4	-0.00653194	0.00242456	-2.69407	0.00705859	0.0167031	SPEG	SPEG	10290
ENSG00000072201	175.691	0.0139779	0.00340216	4.10853	3.9819e-05	0.000227988	LNX1	LNX1	84708
ENSG00000072210	540.768	0.0121207	0.00227185	5.33518	9.54482e-08	1.97209e-06	ALDH3A2	ALDH3A2	224
ENSG00000072274	1973.07	0.00279365	0.00222856	1.25357	0.209998	0.288007	TFRC	TFRC	7037
ENSG00000072310	385.952	-0.00484085	0.00234006	-2.06868	0.0385757	0.069892	SREBF1	SREBF1	6720
ENSG00000072364	3634.73	0.00479821	0.001131	4.24245	2.21093e-05	0.000142862	AFF4	AFF4	27125
ENSG00000072401	361.883	0.0218046	0.00310402	7.02466	2.14593e-12	5.26857e-10	UBE2D1	UBE2D1	7321
ENSG00000072415	734.545	0.000915741	0.00117618	0.778575	0.43623	0.524018	PALS1	PALS1	64398
ENSG00000072422	788.378	0.0173433	0.00287777	6.02664	1.67402e-09	8.40629e-08	RHOBTB1	RHOBTB1	9886
ENSG00000072501	1881.8	-0.0111242	0.0025564	-4.35152	1.35196e-05	9.66282e-05	SMC1A	SMC1A	8243
ENSG00000072506	366.715	-0.00575913	0.00154993	-3.71573	0.000202616	0.000865074	HSD17B10	HSD17B10	3028
ENSG00000072518	344.747	-0.00552291	0.0013516	-4.08619	4.38511e-05	0.000247042	MARK2	MARK2	2011
ENSG00000072571	362.93	-0.0275339	0.00580486	-4.74326	2.10308e-06	2.22308e-05	HMMR	HMMR	3161
ENSG00000072609	468.493	-0.00353233	0.00145533	-2.42716	0.0152174	0.0319429	CHFR	CHFR	55743
ENSG00000072657	237.54	-0.011748	0.00921472	-1.27492	0.202338	0.279116	TRHDE	TRHDE	29953
ENSG00000072682	5419.26	-0.0054232	0.0020502	-2.6452	0.00816423	0.0189415	P4HA2	P4HA2	8974
ENSG00000072736	459.034	-0.000551605	0.000812553	-0.678854	0.49723	0.582298	NFATC3	NFATC3	4775
ENSG00000072756	431.517	0.00512411	0.00120311	4.25905	2.05296e-05	0.000135038	TRNT1	TRNT1	51095
ENSG00000072778	4685.63	-0.00565373	0.00106577	-5.30482	1.12787e-07	2.24495e-06	ACADVL	ACADVL	37
ENSG00000072786	1015.26	-0.00551429	0.0016415	-3.3593	0.000781394	0.00262109	STK10	STK10	6793
ENSG00000072803	1016.78	0.00680407	0.00103171	6.59495	4.25396e-11	4.7755e-09	FBXW11	FBXW11	23291
ENSG00000072818	14.5892	-0.00990534	0.00319759	-3.09775	0.00194995	0.00562921	ACAP1	ACAP1	9744
ENSG00000072840	1551.05	0.00432098	0.00176373	2.44991	0.0142892	0.0303233	EVC	EVC	2121
ENSG00000072849	603.847	0.00264372	0.000744496	3.55102	0.000383742	0.00145602	DERL2	DERL2	51009
ENSG00000072864	444.443	-0.00838622	0.00190922	-4.39248	1.12063e-05	8.30925e-05	NDE1	NDE1	54820
ENSG00000072952	1164.39	0.0255965	0.00614264	4.16702	3.08607e-05	0.000184671	IRAG1	IRAG1	10335
ENSG00000072954	10.2675	0.0116712	0.00326163	3.57835	0.000345774	0.0013385	TMEM38A	TMEM38A	79041
ENSG00000072958	1102	-0.00660911	0.00240717	-2.74559	0.00604015	0.0145884	AP1M1	AP1M1	8907
ENSG00000073008	1730.82	0.00239226	0.00231624	1.03282	0.301688	0.38824	PVR	PVR	5817
ENSG00000073050	291.98	-0.0108486	0.00188629	-5.75129	8.85676e-09	3.1006e-07	XRCC1	XRCC1	7515
ENSG00000073060	142.816	-0.0111422	0.00221108	-5.03926	4.6733e-07	6.85894e-06	SCARB1	SCARB1	949
ENSG00000073111	477.949	-0.0153143	0.00448147	-3.41725	0.00063258	0.00220083	MCM2	MCM2	4171
ENSG00000073146	23.8648	0.00465798	0.00529302	0.880023	0.378847	0.467082	MOV10L1	MOV10L1	54456
ENSG00000073150	10.0612	-0.00410042	0.00542307	-0.756107	0.449585	0.537186	PANX2	PANX2	56666
ENSG00000073169	204.563	-0.00698118	0.00275578	-2.53329	0.0112998	0.0248923	SELENOO	SELENOO	83642
ENSG00000073331	242.332	0.00033317	0.00152445	0.218551	0.827	0.865567	ALPK1	ALPK1	80216
ENSG00000073417	671.848	-0.00310701	0.001201	-2.58703	0.0096808	0.0218431	PDE8A	PDE8A	5151
ENSG00000073464	72.2311	-0.000274568	0.00370009	-0.0742059	0.940847	0.956698	CLCN4	CLCN4	1183
ENSG00000073536	236.026	-0.00508027	0.00162367	-3.12888	0.00175477	0.00515492	NLE1	NLE1	54475
ENSG00000073578	644.959	-0.00547266	0.00136546	-4.00792	6.12568e-05	0.000324793	SDHA	SDHA	6389
ENSG00000073584	1019.94	0.00279912	0.00101676	2.753	0.00590526	0.0143077	SMARCE1	SMARCE1	6605
ENSG00000073605	132.047	0.00942889	0.00271097	3.47805	0.000505067	0.00182311	GSDMB	GSDMB	55876
ENSG00000073614	1246.82	0.00306793	0.000961814	3.18973	0.00142404	0.00432763	KDM5A	KDM5A	5927
ENSG00000073711	954.898	-0.00415912	0.00177375	-2.34481	0.0190366	0.0384962	PPP2R3A	PPP2R3A	5523
ENSG00000073712	3738.79	0.00345373	0.00197635	1.74752	0.0805463	0.129709	FERMT2	FERMT2	10979
ENSG00000073756	1406.56	-0.0142718	0.00779571	-1.83072	0.0671416	0.111039	PTGS2	PTGS2	5743
ENSG00000073792	998.137	-0.00308863	0.000868056	-3.5581	0.000373541	0.00142212	IGF2BP2	IGF2BP2	10644
ENSG00000073803	276.326	9.51783e-05	0.00107347	0.0886644	0.929349	0.947811	MAP3K13	MAP3K13	9175
ENSG00000073910	236.893	0.0190119	0.00338806	5.61145	2.00641e-08	5.73615e-07	FRY	FRY	10129
ENSG00000073921	6348.45	-0.000406079	0.00178192	-0.227889	0.819733	0.859693	PICALM	PICALM	8301
ENSG00000073969	1228.43	0.00280262	0.000810541	3.45772	0.000544768	0.00194309	NSF	NSF	4905
ENSG00000074047	436.848	-0.00773251	0.00287724	-2.68747	0.00719946	0.0169822	GLI2	GLI2	2736
ENSG00000074054	1057.37	-0.000538708	0.000696048	-0.773952	0.438959	0.526693	CLASP1	CLASP1	23332
ENSG00000074071	479.129	-0.00817774	0.00276329	-2.95942	0.00308223	0.00823835	MRPS34	MRPS34	65993
ENSG00000074181	1610.29	-0.00550083	0.00517021	-1.06395	0.287353	0.372927	NOTCH3	NOTCH3	4854
ENSG00000074201	799.717	-0.00022614	0.000944654	-0.239389	0.810804	0.852574	CLNS1A	CLNS1A	1207
ENSG00000074211	16.1434	-0.010032	0.00866058	-1.15835	0.24672	0.328845	PPP2R2C	PPP2R2C	5522
ENSG00000074219	344.397	-0.00459458	0.0013438	-3.41909	0.000628301	0.00218775	TEAD2	TEAD2	8463
ENSG00000074266	222.007	0.0012803	0.00125152	1.023	0.306307	0.393103	EED	EED	8726
ENSG00000074319	910.958	0.00108655	0.000791884	1.3721	0.170031	0.241861	TSG101	TSG101	7251
ENSG00000074356	851.548	0.000461773	0.000585982	0.788032	0.430678	0.518458	NCBP3	NCBP3	55421
ENSG00000074370	66.8901	-0.00196167	0.00469005	-0.418262	0.675755	0.741934	ATP2A3	ATP2A3	489
ENSG00000074410	2187.07	-0.00919613	0.00373137	-2.46455	0.0137187	0.0293084	CA12	CA12	771
ENSG00000074416	2777.97	-0.000493613	0.00304878	-0.161905	0.871381	0.902077	MGLL	MGLL	11343
ENSG00000074582	228.43	-0.00828664	0.00173088	-4.78754	1.68842e-06	1.87913e-05	BCS1L	BCS1L	617
ENSG00000074590	822.58	0.0113918	0.00420573	2.70863	0.0067562	0.0160902	NUAK1	NUAK1	9891
ENSG00000074603	957.761	0.0035894	0.000932239	3.8503	0.000117973	0.00055802	DPP8	DPP8	54878
ENSG00000074621	207.416	-0.00337791	0.00159214	-2.12162	0.0338695	0.0626597	SLC24A1	SLC24A1	9187
ENSG00000074657	1522.74	0.00166083	0.00103007	1.61234	0.106887	0.164462	ZNF532	ZNF532	55205
ENSG00000074695	5202.87	0.00224411	0.001798	1.24812	0.211988	0.290194	LMAN1	LMAN1	3998
ENSG00000074696	1678.85	-0.00286192	0.00107918	-2.65193	0.00800326	0.0186014	HACD3	HACD3	51495
ENSG00000074755	1189.93	-0.00224548	0.00105183	-2.13484	0.0327741	0.0608941	ZZEF1	ZZEF1	23140
ENSG00000074800	30255.9	-0.00859968	0.0016867	-5.09853	3.42294e-07	5.32215e-06	ENO1	ENO1	2023
ENSG00000074842	2151.93	-0.00729368	0.00191976	-3.79927	0.000145126	0.00065852	MYDGF	MYDGF	56005
ENSG00000074855	139.002	-0.0115665	0.003497	-3.30756	0.000941141	0.00305708	ANO8	ANO8	57719
ENSG00000074935	230.404	0.0134443	0.00254021	5.29261	1.20584e-07	2.36382e-06	TUBE1	TUBE1	51175
ENSG00000074964	449.52	-0.000895968	0.00233946	-0.382981	0.701734	0.76364	ARHGEF10L	ARHGEF10L	55160
ENSG00000075089	270.632	0.00497369	0.00146679	3.39086	0.000696744	0.0023861	ACTR6	ACTR6	64431
ENSG00000075131	139.716	-0.00860209	0.00238619	-3.60495	0.000312216	0.00123009	TIPIN	TIPIN	54962
ENSG00000075142	836.841	0.00336874	0.000956306	3.52266	0.000427236	0.00158988	SRI	SRI	6717
ENSG00000075151	2707.45	0.000271526	0.000817997	0.331941	0.739934	0.79579	EIF4G3	EIF4G3	8672
ENSG00000075188	307.988	-0.00503606	0.00149666	-3.36487	0.000765786	0.00257894	NUP37	NUP37	79023
ENSG00000075213	734.695	0.00907538	0.00466358	1.94601	0.051653	0.089337	SEMA3A	SEMA3A	10371
ENSG00000075218	367.885	-0.0260119	0.00608527	-4.27458	1.91502e-05	0.000127559	GTSE1	GTSE1	51512
ENSG00000075223	5977.88	0.0134911	0.00335723	4.01852	5.8564e-05	0.000313166	SEMA3C	SEMA3C	10512
ENSG00000075234	323.814	-0.00571305	0.00160656	-3.55608	0.000376433	0.00143216	TTC38	TTC38	55020
ENSG00000075239	810.352	-0.000974814	0.00143398	-0.679797	0.496633	0.581797	ACAT1	ACAT1	38
ENSG00000075240	207.366	0.00130982	0.00208558	0.628035	0.529981	0.613104	GRAMD4	GRAMD4	23151
ENSG00000075275	33.797	-0.0112022	0.00678749	-1.65042	0.0988581	0.153979	CELSR1	CELSR1	9620
ENSG00000075292	1569.4	0.00212509	0.00099392	2.13809	0.0325097	0.0604762	ZNF638	ZNF638	27332
ENSG00000075303	214.912	0.00148108	0.00154885	0.956242	0.33895	0.427246	SLC25A40	SLC25A40	55972
ENSG00000075336	265.344	-0.00534087	0.00146094	-3.65577	0.000256409	0.00104925	TIMM21	TIMM21	29090
ENSG00000075340	277.017	-0.0184676	0.00902969	-2.0452	0.0408349	0.0733851	ADD2	ADD2	119
ENSG00000075391	1383.75	0.00195673	0.00153572	1.27415	0.202611	0.279424	RASAL2	RASAL2	9462
ENSG00000075399	275.592	-0.003187	0.00209325	-1.52251	0.127881	0.191276	VPS9D1	VPS9D1	9605
ENSG00000075407	463.051	0.00294757	0.00138406	2.12966	0.0331999	0.0615969	ZNF37A	ZNF37A	7587
ENSG00000075413	1217.52	0.00165539	0.000699955	2.36499	0.0180304	0.0368106	MARK3	MARK3	4140
ENSG00000075415	6105.16	0.00337282	0.000829027	4.06841	4.73351e-05	0.000263235	SLC25A3	SLC25A3	5250
ENSG00000075420	3522.59	0.00980578	0.00179445	5.4645	4.64205e-08	1.13122e-06	FNDC3B	FNDC3B	64778
ENSG00000075426	2403.75	0.00205389	0.00152825	1.34395	0.178964	0.252097	FOSL2	FOSL2	2355
ENSG00000075539	1155.76	-0.00603412	0.00141593	-4.26158	2.02987e-05	0.000133821	FRYL	FRYL	285527
ENSG00000075568	1492.82	-0.000513546	0.00101732	-0.504801	0.613699	0.687335	TMEM131	TMEM131	23505
ENSG00000075618	4146.07	-0.00838693	0.00332786	-2.52022	0.0117282	0.0256983	FSCN1	FSCN1	6624
ENSG00000075624	73803.8	-0.00155059	0.00190931	-0.812122	0.416722	0.504688	ACTB	ACTB	60
ENSG00000075643	212.869	0.0164345	0.00330903	4.96655	6.81559e-07	9.15944e-06	MOCOS	MOCOS	55034
ENSG00000075651	134.132	0.0136794	0.00421818	3.24295	0.00118297	0.00370467	PLD1	PLD1	5337
ENSG00000075702	183.719	-0.0225391	0.00640903	-3.51676	0.000436841	0.00161741	WDR62	WDR62	284403
ENSG00000075711	1207.94	-0.00144202	0.00182083	-0.79196	0.428384	0.51607	DLG1	DLG1	1739
ENSG00000075785	4218.72	-0.00181059	0.00096642	-1.8735	0.0609994	0.102686	RAB7A	RAB7A	7879
ENSG00000075790	486.569	0.00825825	0.00163025	5.06565	4.07014e-07	6.11938e-06	BCAP29	BCAP29	55973
ENSG00000075826	134.116	0.00827544	0.00283722	2.91675	0.00353702	0.00926569	SEC31B	SEC31B	25956
ENSG00000075856	713.583	-0.00280144	0.000870002	-3.22004	0.00128173	0.00396236	SART3	SART3	9733
ENSG00000075914	625.822	0.00759213	0.00256861	2.95573	0.00311926	0.00831886	EXOSC7	EXOSC7	23016
ENSG00000075945	929.041	0.00174361	0.00145407	1.19912	0.23048	0.31046	KIFAP3	KIFAP3	22920
ENSG00000075975	685.843	-5.84189e-05	0.000670458	-0.0871327	0.930566	0.948822	MKRN2	MKRN2	23609
ENSG00000076003	706.395	-0.0059182	0.00253127	-2.33804	0.0193852	0.0390792	MCM6	MCM6	4175
ENSG00000076043	1928.45	0.00225636	0.000983087	2.29517	0.0217231	0.0431159	REXO2	REXO2	25996
ENSG00000076053	561.752	0.0105998	0.00210777	5.02891	4.93276e-07	7.14825e-06	RBM7	RBM7	10179
ENSG00000076067	1119.72	0.00776695	0.00156076	4.9764	6.47793e-07	8.83255e-06	RBMS2	RBMS2	5939
ENSG00000076108	1422.51	-0.000157758	0.000780787	-0.20205	0.839878	0.876089	BAZ2A	BAZ2A	11176
ENSG00000076201	765.994	-0.00686543	0.00170838	-4.01869	5.85231e-05	0.000313166	PTPN23	PTPN23	25930
ENSG00000076242	620.208	-0.00378218	0.00100834	-3.75089	0.000176207	0.000770687	MLH1	MLH1	4292
ENSG00000076248	391.345	0.00093615	0.00111336	0.840834	0.400441	0.488413	UNG	UNG	7374
ENSG00000076258	35.2052	0.0118009	0.00325726	3.62296	0.000291248	0.00116161	FMO4	FMO4	2329
ENSG00000076321	570.03	0.00451576	0.00106963	4.2218	2.42361e-05	0.000154004	KLHL20	KLHL20	27252
ENSG00000076344	39.1506	0.00706583	0.00435058	1.62411	0.104352	0.161254	RGS11	RGS11	8786
ENSG00000076351	170.448	0.00378592	0.00206468	1.83366	0.0667045	0.1105	SLC46A1	SLC46A1	113235
ENSG00000076356	513.857	-0.00821643	0.0047718	-1.72187	0.0850928	0.135753	PLXNA2	PLXNA2	5362
ENSG00000076382	619.565	-0.0260197	0.00551809	-4.71535	2.413e-06	2.48973e-05	SPAG5	SPAG5	10615
ENSG00000076513	3557.73	9.36289e-05	0.00129314	0.0724044	0.94228	0.957866	ANKRD13A	ANKRD13A	88455
ENSG00000076555	93.1762	-0.000517733	0.00184943	-0.279943	0.779522	0.827587	ACACB	ACACB	32
ENSG00000076604	362.632	0.000579731	0.00231582	0.250336	0.802328	0.846357	TRAF4	TRAF4	9618
ENSG00000076641	127.736	-0.00226628	0.00344233	-0.658356	0.510309	0.594884	PAG1	PAG1	55824
ENSG00000076650	120.637	-0.00259351	0.000880129	-2.94674	0.00321146	0.00852962	GPATCH1	GPATCH1	55094
ENSG00000076662	90.5238	-0.010403	0.00225221	-4.61901	3.85578e-06	3.5694e-05	ICAM3	ICAM3	3385
ENSG00000076685	1321.01	0.00757122	0.00157155	4.81767	1.45246e-06	1.65705e-05	NT5C2	NT5C2	22978
ENSG00000076706	778.356	-0.00276796	0.00685012	-0.404075	0.686158	0.750225	MCAM	MCAM	4162
ENSG00000076716	404.634	0.025774	0.00582277	4.42642	9.58091e-06	7.34667e-05	GPC4	GPC4	2239
ENSG00000076770	79.7856	0.00509441	0.00418475	1.21738	0.223461	0.302846	MBNL3	MBNL3	55796
ENSG00000076864	12.0892	0.017469	0.00738434	2.36569	0.0179967	0.0367553	RAP1GAP	RAP1GAP	5909
ENSG00000076924	428.769	-0.0095377	0.00210129	-4.53897	5.65309e-06	4.815e-05	XAB2	XAB2	56949
ENSG00000076928	882.791	-0.00892376	0.00233249	-3.82586	0.000130316	0.00060435	ARHGEF1	ARHGEF1	9138
ENSG00000076944	31.9713	0.00992597	0.00618828	1.60399	0.108715	0.166757	STXBP2	STXBP2	6813
ENSG00000076984	415.55	-0.00710413	0.00172653	-4.1147	3.87692e-05	0.000223267	MAP2K7	MAP2K7	5609
ENSG00000077044	181.482	-0.00723078	0.00159274	-4.53982	5.63011e-06	4.80252e-05	DGKD	DGKD	8527
ENSG00000077092	55.2194	-0.0403853	0.00889426	-4.5406	5.60937e-06	4.78986e-05	RARB	RARB	5915
ENSG00000077097	2463.78	0.00209083	0.00114782	1.82156	0.068521	0.113076	TOP2B	TOP2B	7155
ENSG00000077147	4345.01	0.00756978	0.0014232	5.31885	1.04422e-07	2.10331e-06	TM9SF3	TM9SF3	56889
ENSG00000077150	298.679	-0.00369107	0.00175495	-2.10323	0.0354459	0.0650686	NFKB2	NFKB2	4791
ENSG00000077152	178.385	-0.0210635	0.00456966	-4.60942	4.03803e-06	3.69948e-05	UBE2T	UBE2T	29089
ENSG00000077157	318.602	0.00236498	0.00175992	1.3438	0.179013	0.252146	PPP1R12B	PPP1R12B	4660
ENSG00000077232	2709.5	0.000633293	0.00117288	0.539949	0.589232	0.665688	DNAJC10	DNAJC10	54431
ENSG00000077235	1500.47	-0.00420577	0.000988916	-4.25291	2.11012e-05	0.00013799	GTF3C1	GTF3C1	2975
ENSG00000077238	1064.87	-0.00437254	0.00198765	-2.19986	0.027817	0.0530716	IL4R	IL4R	3566
ENSG00000077254	1322.92	0.00441761	0.00111243	3.97113	7.15332e-05	0.000368138	USP33	USP33	23032
ENSG00000077264	16.9176	0.0068298	0.00651104	1.04896	0.294198	0.380229	PAK3	PAK3	5063
ENSG00000077312	490.37	-0.0105852	0.0020711	-5.11091	3.20608e-07	5.0531e-06	SNRPA	SNRPA	6626
ENSG00000077348	92.1339	-0.00911828	0.00299243	-3.04712	0.00231046	0.0064984	EXOSC5	EXOSC5	56915
ENSG00000077380	2132.38	-0.00259557	0.00091925	-2.82357	0.00474917	0.0118899	DYNC1I2	DYNC1I2	1781
ENSG00000077420	834.621	0.0110247	0.00426808	2.58305	0.00979309	0.0220527	APBB1IP	APBB1IP	54518
ENSG00000077454	191.182	-0.011431	0.00284807	-4.01359	5.98016e-05	0.000318671	LRCH4	LRCH4	4034
ENSG00000077458	214.146	0.00608986	0.00181305	3.35891	0.000782492	0.00262426	FAM76B	FAM76B	143684
ENSG00000077463	163.547	-0.00981475	0.00285706	-3.43526	0.000591983	0.00208413	SIRT6	SIRT6	51548
ENSG00000077514	315.954	-0.00752613	0.00225615	-3.33583	0.000850442	0.00280851	POLD3	POLD3	10714
ENSG00000077549	5383.51	-0.00289275	0.000817399	-3.53897	0.000401688	0.00150983	CAPZB	CAPZB	832
ENSG00000077585	202.798	0.00629132	0.00201019	3.12971	0.00174981	0.00514224	GPR137B	GPR137B	7107
ENSG00000077616	7.45195	0.00317624	0.00753183	0.421709	0.673237	0.739845	NAALAD2	NAALAD2	10003
ENSG00000077684	676.072	0.00500712	0.00203177	2.46442	0.0137237	0.0293154	JADE1	JADE1	79960
ENSG00000077713	679.391	0.00498023	0.000931286	5.3477	8.90813e-08	1.86805e-06	SLC25A43	SLC25A43	203427
ENSG00000077721	1409.83	0.00128672	0.000763285	1.68576	0.0918418	0.144548	UBE2A	UBE2A	7319
ENSG00000077782	2970.92	0.00106374	0.0013899	0.765332	0.444074	0.531774	FGFR1	FGFR1	2260
ENSG00000077942	6305.56	0.00651024	0.00390326	1.6679	0.095336	0.149211	FBLN1	FBLN1	2192
ENSG00000077943	591.947	0.00208383	0.00718392	0.290068	0.771764	0.821745	ITGA8	ITGA8	8516
ENSG00000078018	30.4726	0.0294841	0.00644394	4.57547	4.75156e-06	4.19787e-05	MAP2	MAP2	4133
ENSG00000078043	394.946	0.00734791	0.00141656	5.18714	2.13549e-07	3.69954e-06	PIAS2	PIAS2	9063
ENSG00000078053	195.569	-0.0109783	0.00338808	-3.24027	0.00119417	0.00373627	AMPH	AMPH	273
ENSG00000078061	637.714	-0.00348469	0.00104233	-3.34318	0.000828233	0.0027519	ARAF	ARAF	369
ENSG00000078070	278.52	0.00433865	0.000968498	4.47977	7.47247e-06	6.02341e-05	MCCC1	MCCC1	56922
ENSG00000078098	3131.07	0.00819809	0.00306735	2.67269	0.00752448	0.0176395	FAP	FAP	2191
ENSG00000078124	415.312	0.00639213	0.00127231	5.02403	5.05988e-07	7.28856e-06	ACER3	ACER3	55331
ENSG00000078140	1168.34	0.00354303	0.00097201	3.64506	0.000267332	0.00108551	UBE2K	UBE2K	3093
ENSG00000078142	777.743	0.00358786	0.00140795	2.54829	0.0108252	0.0239817	PIK3C3	PIK3C3	5289
ENSG00000078177	228.396	0.00597527	0.00191633	3.11807	0.00182037	0.00531465	N4BP2	N4BP2	55728
ENSG00000078237	214.416	0.00848565	0.00158945	5.33872	9.36075e-08	1.9412e-06	TIGAR	TIGAR	57103
ENSG00000078246	803.748	-0.000902808	0.000759244	-1.18909	0.234405	0.315191	TULP3	TULP3	7289
ENSG00000078269	2414.31	-0.00597958	0.0020472	-2.92085	0.00349075	0.00916364	SYNJ2	SYNJ2	8871
ENSG00000078304	1493.1	0.00025117	0.000865938	0.290056	0.771773	0.821745	PPP2R5C	PPP2R5C	5527
ENSG00000078319	17.8548	-0.00640431	0.00195805	-3.27075	0.00107261	0.00340863	PMS2P1	PMS2P1	NA
ENSG00000078369	7615.67	-0.00284809	0.000808143	-3.52424	0.000424695	0.00158148	GNB1	GNB1	2782
ENSG00000078399	337.327	0.000567726	0.00184415	0.307852	0.758195	0.810361	HOXA9	HOXA9	3205
ENSG00000078401	361.06	0.0170412	0.00530954	3.20955	0.00132944	0.00408586	EDN1	EDN1	1906
ENSG00000078403	640.483	0.00206257	0.00107542	1.91792	0.0551218	0.0942522	MLLT10	MLLT10	8028
ENSG00000078487	44.6711	0.00787925	0.00236286	3.33462	0.000854156	0.00281746	ZCWPW1	ZCWPW1	55063
ENSG00000078618	3500.62	-0.00337723	0.0012451	-2.71243	0.00667925	0.0159241	NRDC	NRDC	4898
ENSG00000078668	1129.39	-0.00427123	0.0011094	-3.85002	0.000118106	0.000558491	VDAC3	VDAC3	7419
ENSG00000078674	1505.24	-0.00146082	0.00106088	-1.37699	0.168514	0.240089	PCM1	PCM1	5108
ENSG00000078687	206.179	-0.00146114	0.00161448	-0.905024	0.365453	0.454008	TNRC6C	TNRC6C	57690
ENSG00000078699	374.25	0.000767361	0.000840739	0.912722	0.361389	0.449806	CBFA2T2	CBFA2T2	9139
ENSG00000078725	208.023	0.0331233	0.00750913	4.41107	1.02861e-05	7.76371e-05	BRINP1	BRINP1	1620
ENSG00000078747	998.937	0.00346628	0.000961211	3.60616	0.00031076	0.00122521	ITCH	ITCH	83737
ENSG00000078804	583.642	0.00212627	0.00186751	1.13856	0.254888	0.337638	TP53INP2	TP53INP2	58476
ENSG00000078808	3164.4	-0.00635899	0.0016771	-3.79166	0.000149645	0.000675934	SDF4	SDF4	51150
ENSG00000078902	621.725	-0.00333087	0.00171736	-1.93953	0.0524374	0.0903965	TOLLIP	TOLLIP	54472
ENSG00000078967	159.426	0.00608812	0.0011767	5.17391	2.29241e-07	3.88582e-06	UBE2D4	UBE2D4	51619
ENSG00000079102	539.055	0.0102713	0.00298928	3.43604	0.000590289	0.00207947	RUNX1T1	RUNX1T1	862
ENSG00000079134	396.213	-0.00316747	0.00114603	-2.76386	0.00571217	0.0138999	THOC1	THOC1	9984
ENSG00000079150	574.4	0.00281568	0.00201093	1.40019	0.161457	0.231978	FKBP7	FKBP7	51661
ENSG00000079156	180.024	-0.0095254	0.00301465	-3.1597	0.00157929	0.00472106	OSBPL6	OSBPL6	114880
ENSG00000079215	199.452	0.0321562	0.00726569	4.42576	9.61039e-06	7.36257e-05	SLC1A3	SLC1A3	6507
ENSG00000079246	4497.74	-0.00499977	0.00122325	-4.08727	4.36477e-05	0.000246061	XRCC5	XRCC5	7520
ENSG00000079257	59.8947	-0.00337177	0.00729195	-0.462397	0.643797	0.714297	LXN	LXN	56925
ENSG00000079277	336.415	0.00480399	0.0011442	4.19855	2.68626e-05	0.000166106	MKNK1	MKNK1	8569
ENSG00000079308	5797.53	-0.00450103	0.00205872	-2.18633	0.0287915	0.0546461	TNS1	TNS1	7145
ENSG00000079313	294.317	-0.0117218	0.00337528	-3.47285	0.000514961	0.00185208	REXO1	REXO1	57455
ENSG00000079332	3288	0.00872422	0.001379	6.32648	2.50816e-10	1.89395e-08	SAR1A	SAR1A	56681
ENSG00000079335	53.3563	0.0138508	0.00368253	3.76123	0.000169078	0.000744343	CDC14A	CDC14A	8556
ENSG00000079337	96.7351	-0.0099205	0.00364919	-2.71855	0.00655694	0.015678	RAPGEF3	RAPGEF3	10411
ENSG00000079387	381.251	-0.00342581	0.00113697	-3.01312	0.00258577	0.00712632	SENP1	SENP1	29843
ENSG00000079432	1197.94	-0.0112383	0.00271023	-4.14661	3.37431e-05	0.000198187	CIC	CIC	23152
ENSG00000079435	17.3457	-0.019284	0.00474676	-4.06256	4.85371e-05	0.000268862	LIPE	LIPE	3991
ENSG00000079459	1223.73	-0.00252319	0.00144914	-1.74117	0.0816544	0.131188	FDFT1	FDFT1	2222
ENSG00000079462	143.884	-0.0174475	0.00420218	-4.15201	3.29574e-05	0.00019459	PAFAH1B3	PAFAH1B3	5050
ENSG00000079482	157.444	-0.00294589	0.00258817	-1.13821	0.255032	0.337776	OPHN1	OPHN1	4983
ENSG00000079616	482.977	-0.0231367	0.00449337	-5.14907	2.61781e-07	4.31324e-06	KIF22	KIF22	3835
ENSG00000079691	156.798	0.0106859	0.00410548	2.60285	0.0092453	0.0210267	CARMIL1	CARMIL1	55604
ENSG00000079739	2040.31	0.00402232	0.00171425	2.34641	0.0189553	0.038387	PGM1	PGM1	5236
ENSG00000079785	2343.54	-0.000893225	0.00104383	-0.855721	0.392152	0.480321	DDX1	DDX1	1653
ENSG00000079805	1778.17	-0.00647125	0.00159371	-4.0605	4.89669e-05	0.000270789	DNM2	DNM2	1785
ENSG00000079819	2616.24	0.00534805	0.00182531	2.92994	0.00339029	0.00893412	EPB41L2	EPB41L2	2037
ENSG00000079841	85.0719	0.00828702	0.00865566	0.957411	0.33836	0.426726	RIMS1	RIMS1	22999
ENSG00000079931	4722.71	0.0154873	0.00354699	4.36632	1.26356e-05	9.15538e-05	MOXD1	MOXD1	26002
ENSG00000079950	1178.75	0.00597013	0.001303	4.58183	4.60934e-06	4.10236e-05	STX7	STX7	8417
ENSG00000079974	204.32	0.00130587	0.0011414	1.1441	0.252581	0.335057	RABL2B	RABL2B	11158
ENSG00000079999	770.762	-0.00501194	0.00143117	-3.50199	0.000461789	0.00169672	KEAP1	KEAP1	9817
ENSG00000080007	7.89238	0.0147751	0.00844092	1.75041	0.0800471	0.128999	DDX43	DDX43	55510
ENSG00000080031	20.0102	0.0163622	0.00605624	2.70171	0.0068983	0.0163768	PTPRH	PTPRH	5794
ENSG00000080189	605.6	-0.0016913	0.00139942	-1.20858	0.226826	0.306503	SLC35C2	SLC35C2	51006
ENSG00000080200	849.948	-0.000184874	0.00134535	-0.137417	0.890701	0.917004	CRYBG3	CRYBG3	131544
ENSG00000080298	81.1802	0.00973327	0.00241044	4.03797	5.39156e-05	0.000294004	RFX3	RFX3	5991
ENSG00000080345	1129.22	0.000346314	0.0013447	0.25754	0.796762	0.841752	RIF1	RIF1	55183
ENSG00000080371	723.383	0.00544751	0.00124605	4.37182	1.23214e-05	8.98823e-05	RAB21	RAB21	23011
ENSG00000080493	689.229	-0.0079831	0.00317723	-2.5126	0.0119846	0.0261581	SLC4A4	SLC4A4	8671
ENSG00000080503	2340.43	0.0112203	0.0022943	4.8905	1.00582e-06	1.24148e-05	SMARCA2	SMARCA2	6595
ENSG00000080546	333.167	0.0126028	0.00220343	5.71962	1.06762e-08	3.567e-07	SESN1	SESN1	27244
ENSG00000080561	260.994	0.0099911	0.00217599	4.59153	4.40017e-06	3.95976e-05	MID2	MID2	11043
ENSG00000080573	1299.94	0.000155987	0.00498372	0.0312994	0.975031	0.982323	COL5A3	COL5A3	50509
ENSG00000080603	829.073	-0.00555284	0.00114753	-4.83897	1.30512e-06	1.52936e-05	SRCAP	SRCAP	10847
ENSG00000080608	529.411	-0.00444242	0.00124883	-3.55728	0.000374722	0.0014263	PUM3	PUM3	9933
ENSG00000080802	346.85	0.00169645	0.000862069	1.96789	0.0490811	0.0855403	CNOT4	CNOT4	4850
ENSG00000080815	943.812	0.0045562	0.000893803	5.09755	3.44086e-07	5.32545e-06	PSEN1	PSEN1	5663
ENSG00000080819	382.267	0.0029737	0.00134629	2.20881	0.0271876	0.0520536	CPOX	CPOX	1371
ENSG00000080822	717.8	0.00562024	0.00146005	3.84935	0.000118432	0.00055926	CLDND1	CLDND1	56650
ENSG00000080823	409.017	0.00734084	0.0044705	1.64206	0.100577	0.156266	MOK	MOK	5891
ENSG00000080824	10342.2	-0.00212648	0.00136769	-1.5548	0.119995	0.180943	HSP90AA1	HSP90AA1	3320
ENSG00000080839	234.84	-0.0128932	0.00368549	-3.49836	0.000468126	0.001717	RBL1	RBL1	5933
ENSG00000080845	1748.08	-0.00515853	0.00185329	-2.78345	0.00537845	0.0131773	DLGAP4	DLGAP4	22839
ENSG00000080854	61.7453	-0.00855087	0.00655892	-1.3037	0.192335	0.267598	IGSF9B	IGSF9B	22997
ENSG00000080947	14.928	-0.0107302	0.00308492	-3.47828	0.000504644	0.00182237	CROCCP3	CROCCP3	114819
ENSG00000080986	307.255	-0.0270382	0.00547093	-4.94216	7.72617e-07	1.00762e-05	NDC80	NDC80	10403
ENSG00000081014	574.607	0.00611905	0.00135136	4.52806	5.95267e-06	5.03198e-05	AP4E1	AP4E1	23431
ENSG00000081019	290.297	0.00281954	0.00162894	1.7309	0.083469	0.133619	RSBN1	RSBN1	54665
ENSG00000081026	349.041	-0.00677571	0.00186624	-3.63067	0.00028269	0.00113528	MAGI3	MAGI3	260425
ENSG00000081041	8.28268	-0.0061072	0.00628922	-0.971059	0.331519	0.419543	CXCL2	CXCL2	2920
ENSG00000081051	5.5295	-0.0130606	0.00550063	-2.37439	0.0175781	0.036005	AFP	AFP	174
ENSG00000081052	59.9126	0.0362995	0.00830035	4.37325	1.22411e-05	8.94649e-05	COL4A4	COL4A4	1286
ENSG00000081059	241.279	0.00121063	0.0034568	0.350218	0.726175	0.784655	TCF7	TCF7	6932
ENSG00000081087	695.309	0.0113922	0.00203239	5.60529	2.07903e-08	5.90368e-07	OSTM1	OSTM1	28962
ENSG00000081148	12.2573	-0.000773418	0.00335627	-0.23044	0.81775	0.858041	IMPG2	IMPG2	50939
ENSG00000081154	1967.35	0.0117638	0.0019766	5.95155	2.65615e-09	1.20234e-07	PCNP	PCNP	57092
ENSG00000081177	382.285	0.000234749	0.000960696	0.244353	0.806957	0.849711	EXD2	EXD2	55218
ENSG00000081181	53.7398	-0.00132032	0.0027784	-0.475209	0.634638	0.706183	ARG2	ARG2	384
ENSG00000081189	329.361	0.00567122	0.00269141	2.10716	0.035104	0.0645675	MEF2C	MEF2C	4208
ENSG00000081237	9.52016	0.00412663	0.00680318	0.606574	0.544134	0.6255	PTPRC	PTPRC	5788
ENSG00000081277	21.4527	-0.00302143	0.00735568	-0.410761	0.681248	0.746447	PKP1	PKP1	5317
ENSG00000081307	782.942	0.00545055	0.00119314	4.56824	4.91828e-06	4.31349e-05	UBA5	UBA5	79876
ENSG00000081320	597.91	0.0105092	0.0019582	5.36676	8.01656e-08	1.71963e-06	STK17B	STK17B	9262
ENSG00000081377	772.801	0.016435	0.00289725	5.67262	1.40627e-08	4.34499e-07	CDC14B	CDC14B	8555
ENSG00000081386	229.328	0.00521838	0.00128555	4.05926	4.9229e-05	0.000271526	ZNF510	ZNF510	22869
ENSG00000081665	151.809	0.00695342	0.00201409	3.45238	0.00055566	0.00197358	ZNF506	ZNF506	440515
ENSG00000081692	235.256	-0.00235132	0.0019982	-1.17672	0.239308	0.320684	JMJD4	JMJD4	65094
ENSG00000081721	268.133	-0.00419529	0.00105181	-3.98866	6.64483e-05	0.000347061	DUSP12	DUSP12	11266
ENSG00000081760	485.874	-7.2489e-05	0.00119382	-0.06072	0.951582	0.965166	AACS	AACS	65985
ENSG00000081791	741.982	0.0019768	0.000917338	2.15494	0.0311669	0.0584626	DELE1	DELE1	9812
ENSG00000081803	77.4836	0.0106787	0.00650595	1.64137	0.100721	0.156447	CADPS2	CADPS2	93664
ENSG00000081853	77.3975	0.00482127	0.00413734	1.16531	0.243895	0.325948	PCDHGA2	PCDHGA2	56113
ENSG00000081870	276.331	-0.00626121	0.00115563	-5.41802	6.02624e-08	1.37688e-06	IFT25	IFT25	51668
ENSG00000081913	272.492	0.00305398	0.00314794	0.970152	0.331971	0.419989	PHLPP1	PHLPP1	23239
ENSG00000081923	1722.51	0.0187616	0.00269195	6.96949	3.18083e-12	7.04764e-10	ATP8B1	ATP8B1	5205
ENSG00000082014	317.301	-0.00174272	0.00193134	-0.902338	0.366877	0.455224	SMARCD3	SMARCD3	6604
ENSG00000082068	410.496	-0.000885196	0.000824144	-1.07408	0.282787	0.368308	WDR70	WDR70	55100
ENSG00000082126	54.2933	-0.0178255	0.00426104	-4.18337	2.8722e-05	0.000175172	MPP4	MPP4	58538
ENSG00000082146	298.282	0.00294802	0.0011598	2.54184	0.011027	0.0243786	STRADB	STRADB	55437
ENSG00000082153	4596.04	0.00244532	0.00101806	2.40195	0.0163082	0.0338652	BZW1	BZW1	9689
ENSG00000082196	104.789	0.0225843	0.00635484	3.55387	0.000379614	0.00144361	C1QTNF3	C1QTNF3	114899
ENSG00000082212	370.058	-0.00382627	0.0017587	-2.17563	0.0295833	0.0559283	ME2	ME2	4200
ENSG00000082213	332.694	0.00339394	0.00119145	2.84857	0.00439166	0.0111255	C5orf22	C5orf22	55322
ENSG00000082258	581.154	0.00529982	0.00119331	4.44127	8.94282e-06	6.93955e-05	CCNT2	CCNT2	905
ENSG00000082269	143.633	0.00943754	0.00200661	4.70323	2.5608e-06	2.60394e-05	FAM135A	FAM135A	57579
ENSG00000082397	1769.56	-0.000205175	0.00380149	-0.0539721	0.956957	0.969042	EPB41L3	EPB41L3	23136
ENSG00000082438	390.859	0.00783885	0.00417245	1.87872	0.0602832	0.101674	COBLL1	COBLL1	22837
ENSG00000082458	112.869	-0.00251805	0.00196266	-1.28298	0.1995	0.27597	DLG3	DLG3	1741
ENSG00000082482	2598.08	0.0172893	0.0029667	5.82781	5.61609e-09	2.18405e-07	KCNK2	KCNK2	3776
ENSG00000082497	162.678	0.0321147	0.00653876	4.91144	9.04116e-07	1.13785e-05	SERTAD4	SERTAD4	56256
ENSG00000082512	532.705	0.0106483	0.00241631	4.40684	1.04889e-05	7.88492e-05	TRAF5	TRAF5	7188
ENSG00000082515	232.516	-0.00214462	0.00109626	-1.95631	0.0504285	0.0874887	MRPL22	MRPL22	29093
ENSG00000082516	371.305	-0.0034668	0.00121806	-2.84618	0.00442477	0.0111976	GEMIN5	GEMIN5	25929
ENSG00000082641	6173.7	-0.00192107	0.00142921	-1.34414	0.178902	0.252031	NFE2L1	NFE2L1	4779
ENSG00000082701	1368.31	0.00386221	0.000969772	3.98259	6.81671e-05	0.000353842	GSK3B	GSK3B	2932
ENSG00000082781	7358	0.00442946	0.00198566	2.23073	0.0256992	0.049707	ITGB5	ITGB5	3693
ENSG00000082805	1547.09	-0.00232366	0.00112563	-2.06431	0.038988	0.0705404	ERC1	ERC1	23085
ENSG00000082898	3355.53	-0.00505263	0.00141999	-3.5582	0.000373398	0.00142208	XPO1	XPO1	7514
ENSG00000082996	550.692	0.00978504	0.00155143	6.30711	2.84285e-10	2.08134e-08	RNF13	RNF13	11342
ENSG00000083093	209.922	-0.00146037	0.00116875	-1.24952	0.211476	0.289634	PALB2	PALB2	79728
ENSG00000083097	429.753	0.00309663	0.00138678	2.23297	0.0255511	0.0494888	DOP1A	DOP1A	23033
ENSG00000083099	541.642	0.0016796	0.000848764	1.97888	0.0478292	0.0837137	LYRM2	LYRM2	57226
ENSG00000083123	367.965	0.0072196	0.00176905	4.08107	4.48283e-05	0.000251453	BCKDHB	BCKDHB	594
ENSG00000083168	957.267	-0.00234524	0.000855252	-2.74216	0.00610365	0.0147206	KAT6A	KAT6A	7994
ENSG00000083223	587.174	0.00133121	0.00120677	1.10311	0.269978	0.354339	TUT7	TUT7	79670
ENSG00000083290	478.567	0.00975636	0.00172295	5.66258	1.4911e-08	4.52409e-07	ULK2	ULK2	9706
ENSG00000083312	3211.34	0.00347953	0.00125524	2.77201	0.00557106	0.0135919	TNPO1	TNPO1	3842
ENSG00000083444	11130.1	4.80936e-05	0.00163941	0.0293359	0.976597	0.983647	PLOD1	PLOD1	5351
ENSG00000083454	15.805	0.0075819	0.00699033	1.08463	0.278087	0.363217	P2RX5	P2RX5	5026
ENSG00000083457	282.816	0.00107844	0.00107657	1.00174	0.31647	0.403929	ITGAE	ITGAE	3682
ENSG00000083520	1125.22	0.00214455	0.000903102	2.37465	0.0175655	0.0359836	DIS3	DIS3	22894
ENSG00000083535	273.332	0.00150297	0.00131118	1.14627	0.251684	0.334169	PIBF1	PIBF1	10464
ENSG00000083544	220.38	0.00251914	0.00127424	1.97698	0.0480441	0.0840186	TDRD3	TDRD3	81550
ENSG00000083635	100.842	-0.00178744	0.00126365	-1.41451	0.157212	0.227176	NUFIP1	NUFIP1	26747
ENSG00000083642	553.856	-0.000854158	0.00121113	-0.705257	0.48065	0.566871	PDS5B	PDS5B	23047
ENSG00000083720	592.94	-0.00490276	0.00181414	-2.70253	0.00688149	0.016347	OXCT1	OXCT1	5019
ENSG00000083750	213.747	0.00568734	0.00222513	2.55596	0.0105894	0.0235465	RRAGB	RRAGB	10325
ENSG00000083799	1228.06	0.00265232	0.00133343	1.9891	0.0466897	0.0820504	CYLD	CYLD	1540
ENSG00000083807	18.2426	-0.0075222	0.00283282	-2.65537	0.00792212	0.0184433	SLC27A5	SLC27A5	10998
ENSG00000083812	127.669	-0.00182529	0.00116005	-1.57346	0.115612	0.175624	ZNF324	ZNF324	25799
ENSG00000083814	103.703	0.00166415	0.0019117	0.870506	0.384024	0.472048	ZNF671	ZNF671	79891
ENSG00000083817	87.8665	0.00439905	0.00136598	3.22042	0.00128001	0.00395923	ZNF416	ZNF416	55659
ENSG00000083828	79.5576	0.005233	0.00154866	3.37906	0.000727353	0.0024728	ZNF586	ZNF586	54807
ENSG00000083838	114.179	-0.00445949	0.00144224	-3.09205	0.00198779	0.0057247	ZNF446	ZNF446	55663
ENSG00000083844	282.549	0.00891604	0.00139348	6.39841	1.57004e-10	1.29597e-08	ZNF264	ZNF264	9422
ENSG00000083845	3834.97	-0.00472524	0.0014525	-3.25317	0.00114124	0.00359135	RPS5	RPS5	6193
ENSG00000083857	11059.7	0.00823811	0.00332633	2.47664	0.0132626	0.0285004	FAT1	FAT1	2195
ENSG00000083896	1048.57	0.000535792	0.000754087	0.710518	0.477383	0.563562	YTHDC1	YTHDC1	91746
ENSG00000083937	728.879	0.00933481	0.00201594	4.6305	3.64788e-06	3.41774e-05	CHMP2B	CHMP2B	25978
ENSG00000084070	497.035	-0.00667451	0.00185205	-3.60384	0.000313548	0.00123415	SMAP2	SMAP2	64744
ENSG00000084072	501.983	0.00125362	0.000692682	1.8098	0.0703261	0.115636	PPIE	PPIE	10450
ENSG00000084073	1228.78	0.00722526	0.00131061	5.51289	3.52979e-08	9.07454e-07	ZMPSTE24	ZMPSTE24	10269
ENSG00000084090	1801.38	-0.000308295	0.000996248	-0.309456	0.756975	0.809468	STARD7	STARD7	56910
ENSG00000084092	280.87	-0.000186099	0.00108206	-0.171986	0.863448	0.895903	NOA1	NOA1	84273
ENSG00000084093	718.292	0.0033563	0.00109301	3.07071	0.00213553	0.00609081	REST	REST	5978
ENSG00000084112	2745.93	0.00345604	0.00156357	2.21035	0.0270812	0.0518794	SSH1	SSH1	54434
ENSG00000084207	2541.31	-0.00627278	0.00184239	-3.4047	0.000662373	0.002287	GSTP1	GSTP1	2950
ENSG00000084234	22286	0.01162	0.002416	4.80961	1.51225e-06	1.71365e-05	APLP2	APLP2	334
ENSG00000084444	107.155	0.00844055	0.00202915	4.15965	3.18734e-05	0.000189518	FAM234B	FAM234B	57613
ENSG00000084463	643.113	-0.0078626	0.00145595	-5.40031	6.6526e-08	1.49165e-06	WBP11	WBP11	51729
ENSG00000084623	2360.68	-0.00340426	0.00113761	-2.99247	0.00276726	0.00752915	EIF3I	EIF3I	8668
ENSG00000084636	5248.82	-0.00174439	0.002639	-0.661006	0.508609	0.593353	COL16A1	COL16A1	1307
ENSG00000084652	1832.79	0.00266501	0.000668654	3.98563	6.73003e-05	0.000350354	TXLNA	TXLNA	200081
ENSG00000084676	525.61	0.00579496	0.0014735	3.93279	8.39666e-05	0.000420682	NCOA1	NCOA1	8648
ENSG00000084693	282.899	-0.00310482	0.00144808	-2.1441	0.0320252	0.0597465	AGBL5	AGBL5	60509
ENSG00000084710	71.6644	-0.0110236	0.0049667	-2.21949	0.0264534	0.0508968	EFR3B	EFR3B	22979
ENSG00000084731	576.188	-0.0044451	0.00175611	-2.53122	0.0113665	0.0250164	KIF3C	KIF3C	3797
ENSG00000084733	2193.46	0.00548999	0.000933133	5.88339	4.0194e-09	1.67947e-07	RAB10	RAB10	10890
ENSG00000084754	2806.11	-0.00121075	0.00059965	-2.0191	0.0434768	0.0774552	HADHA	HADHA	3030
ENSG00000084764	139.466	0.00162943	0.00174895	0.93166	0.351512	0.439788	MAPRE3	MAPRE3	22924
ENSG00000084774	988.66	-0.00831731	0.00200235	-4.15378	3.27024e-05	0.000193423	CAD	CAD	790
ENSG00000085063	17137.3	0.00252247	0.00135463	1.86211	0.062588	0.104909	CD59	CD59	966
ENSG00000085117	136.865	-0.0216135	0.00543108	-3.9796	6.90311e-05	0.000357137	CD82	CD82	3732
ENSG00000085185	239.414	-0.00189615	0.00136275	-1.39142	0.164099	0.235012	BCORL1	BCORL1	63035
ENSG00000085224	1938.71	0.00253752	0.00147962	1.71498	0.0863489	0.137358	ATRX	ATRX	546
ENSG00000085231	278.06	-0.00105978	0.00117329	-0.903254	0.366391	0.454789	AK6	AK6	102157402
ENSG00000085274	376.335	0.0057933	0.00124338	4.65933	3.17236e-06	3.0807e-05	MYNN	MYNN	55892
ENSG00000085276	25.1929	-0.0263382	0.00710685	-3.70603	0.000210532	0.000892759	MECOM	MECOM	2122
ENSG00000085365	1003.36	0.0127461	0.00230994	5.51793	3.43021e-08	8.87621e-07	SCAMP1	SCAMP1	9522
ENSG00000085377	648.854	-0.00345109	0.000736747	-4.68423	2.81008e-06	2.79994e-05	PREP	PREP	5550
ENSG00000085382	246.13	0.00642028	0.00126642	5.06963	3.98583e-07	6.0195e-06	HACE1	HACE1	57531
ENSG00000085415	517.725	0.00512525	0.00126902	4.03875	5.37377e-05	0.000293129	SEH1L	SEH1L	81929
ENSG00000085433	452.792	0.000696331	0.00141949	0.490551	0.623744	0.696394	WDR47	WDR47	22911
ENSG00000085449	1467.86	0.00536827	0.00142576	3.76521	0.00016641	0.000735289	WDFY1	WDFY1	57590
ENSG00000085465	18.7009	0.0116408	0.00304896	3.81795	0.000134568	0.00061963	OVGP1	OVGP1	5016
ENSG00000085491	1053.24	-0.00082156	0.00131112	-0.626608	0.530916	0.613934	SLC25A24	SLC25A24	29957
ENSG00000085511	697	-0.00232034	0.0014322	-1.62012	0.105205	0.16232	MAP3K4	MAP3K4	4216
ENSG00000085514	13.7252	-0.00255265	0.00246323	-1.0363	0.300062	0.386709	PILRA	PILRA	29992
ENSG00000085644	163.513	-0.00766532	0.00265764	-2.88426	0.0039234	0.0101204	ZNF213	ZNF213	7760
ENSG00000085662	1186.79	-0.00059914	0.00157867	-0.379523	0.7043	0.765665	AKR1B1	AKR1B1	231
ENSG00000085719	1874.78	0.00279324	0.0014832	1.88325	0.0596661	0.100812	CPNE3	CPNE3	8895
ENSG00000085721	562.144	4.17843e-05	0.000989218	0.0422397	0.966308	0.975928	RRN3	RRN3	54700
ENSG00000085733	5793.17	-0.00259605	0.00107017	-2.42584	0.0152732	0.032044	CTTN	CTTN	2017
ENSG00000085741	14.9959	0.00757486	0.00584637	1.29565	0.195096	0.270834	WNT11	WNT11	7481
ENSG00000085760	445.078	-0.00125348	0.000892182	-1.40495	0.160035	0.230327	MTIF2	MTIF2	4528
ENSG00000085788	926.315	0.0048773	0.0011588	4.20893	2.56578e-05	0.000160793	DDHD2	DDHD2	23259
ENSG00000085832	1046.02	0.00635709	0.00115472	5.50532	3.68488e-08	9.35894e-07	EPS15	EPS15	2060
ENSG00000085840	78.4173	-0.0188458	0.00495247	-3.80533	0.000141616	0.000645027	ORC1	ORC1	4998
ENSG00000085871	63.9653	0.00496401	0.00262518	1.89092	0.0586344	0.0993305	MGST2	MGST2	4258
ENSG00000085872	397.411	-0.0101433	0.00222391	-4.56103	5.09038e-06	4.42292e-05	CHERP	CHERP	10523
ENSG00000085978	404.772	-0.000262727	0.00092146	-0.28512	0.775552	0.824517	ATG16L1	ATG16L1	55054
ENSG00000085982	893.37	-0.00160914	0.00090013	-1.78767	0.0738286	0.120519	USP40	USP40	55230
ENSG00000085998	1083.7	-0.00277722	0.00160679	-1.72843	0.0839113	0.134199	POMGNT1	POMGNT1	55624
ENSG00000085999	96.2203	-0.0196835	0.00533882	-3.68687	0.000227029	0.000948386	RAD54L	RAD54L	8438
ENSG00000086015	1202.45	-0.00243729	0.00123635	-1.97136	0.0486824	0.0849759	MAST2	MAST2	23139
ENSG00000086061	2040.11	-0.000831716	0.000887894	-0.936729	0.348898	0.437102	DNAJA1	DNAJA1	3301
ENSG00000086062	4864.14	0.00190688	0.00244877	0.778709	0.436151	0.523963	B4GALT1	B4GALT1	2683
ENSG00000086065	961.716	0.00623278	0.00121881	5.11382	3.15707e-07	5.00112e-06	CHMP5	CHMP5	51510
ENSG00000086102	799.838	0.000977403	0.000637865	1.5323	0.125448	0.188071	NFX1	NFX1	4799
ENSG00000086189	453.815	0.00485327	0.0011792	4.11572	3.85969e-05	0.000222415	DIMT1	DIMT1	27292
ENSG00000086200	415.312	-0.00152908	0.00121396	-1.25958	0.207819	0.285485	IPO11	IPO11	51194
ENSG00000086232	1827.3	0.00169558	0.000596299	2.84351	0.00446196	0.0112781	EIF2AK1	EIF2AK1	27102
ENSG00000086289	752.738	0.0183883	0.00575634	3.19445	0.00140098	0.00427065	EPDR1	EPDR1	54749
ENSG00000086475	499.881	-0.00457126	0.00138704	-3.29569	0.000981809	0.00316011	SEPHS1	SEPHS1	22929
ENSG00000086504	641.228	-0.01041	0.00208365	-4.99601	5.85274e-07	8.12484e-06	MRPL28	MRPL28	10573
ENSG00000086544	276.087	-0.000139636	0.00158599	-0.0880434	0.929842	0.948199	ITPKC	ITPKC	80271
ENSG00000086589	558.553	-0.00165171	0.000726466	-2.27362	0.0229888	0.0452389	RBM22	RBM22	55696
ENSG00000086598	4891.26	0.00253328	0.00104628	2.42121	0.0154688	0.0323978	TMED2	TMED2	10959
ENSG00000086619	87.7038	0.00726397	0.00277862	2.61424	0.00894266	0.0204322	ERO1B	ERO1B	56605
ENSG00000086666	683.219	0.00489788	0.00115274	4.24891	2.14817e-05	0.000139826	ZFAND6	ZFAND6	54469
ENSG00000086712	328.24	0.00162613	0.00114255	1.42325	0.154663	0.224186	TXLNG	TXLNG	55787
ENSG00000086730	7.49736	-0.0101916	0.00333585	-3.05516	0.00224939	0.00636384	LAT2	LAT2	7462
ENSG00000086758	4887.79	-0.00280774	0.00112695	-2.49145	0.0127224	0.0274868	HUWE1	HUWE1	10075
ENSG00000086827	418.911	-0.0057251	0.0015148	-3.77945	0.000157177	0.000702046	ZW10	ZW10	9183
ENSG00000086848	304.84	-0.00155015	0.000805638	-1.92413	0.0543388	0.0931804	ALG9	ALG9	79796
ENSG00000086991	31.157	0.00254795	0.00458925	0.555201	0.578757	0.656253	NOX4	NOX4	50507
ENSG00000087008	295.08	-0.000487698	0.00121426	-0.401641	0.687948	0.751694	ACOX3	ACOX3	8310
ENSG00000087053	922.777	0.000164094	0.00111045	0.147773	0.882522	0.910802	MTMR2	MTMR2	8898
ENSG00000087074	1191.54	-0.00275086	0.00178522	-1.54091	0.123339	0.18524	PPP1R15A	PPP1R15A	23645
ENSG00000087076	70.4091	0.00456955	0.00541277	0.844216	0.398549	0.486457	HSD17B14	HSD17B14	51171
ENSG00000087077	1539.25	-0.00572177	0.00216835	-2.63876	0.0083209	0.0192361	TRIP6	TRIP6	7205
ENSG00000087086	21125.5	0.00284781	0.00222851	1.2779	0.201285	0.277777	FTL	FTL	2512
ENSG00000087087	1224.73	-0.00996172	0.00203723	-4.88984	1.00918e-06	1.24361e-05	SRRT	SRRT	51593
ENSG00000087088	1286.27	0.000650377	0.00143075	0.454569	0.649419	0.719396	BAX	BAX	581
ENSG00000087095	196.21	0.00465677	0.00131557	3.53972	0.000400551	0.00150706	NLK	NLK	51701
ENSG00000087111	1104.52	0.00167186	0.00125066	1.33677	0.181296	0.254744	PIGS	PIGS	94005
ENSG00000087116	5396.64	-0.00287144	0.00194507	-1.47626	0.139873	0.206155	ADAMTS2	ADAMTS2	9509
ENSG00000087152	1127.61	-0.00252349	0.000886105	-2.84784	0.00440166	0.0111425	ATXN7L3	ATXN7L3	56970
ENSG00000087157	368.032	-0.00167758	0.00112293	-1.49393	0.135194	0.200487	PGS1	PGS1	9489
ENSG00000087191	1517.44	-0.00438953	0.00127888	-3.43233	0.000598412	0.00210018	PSMC5	PSMC5	5705
ENSG00000087206	341.657	0.00112356	0.000862095	1.30329	0.192475	0.267748	UIMC1	UIMC1	51720
ENSG00000087245	43984.7	-0.00316187	0.00160367	-1.97164	0.0486507	0.0849293	MMP2	MMP2	4313
ENSG00000087253	612.119	0.00178721	0.00341959	0.522639	0.601226	0.676108	LPCAT2	LPCAT2	54947
ENSG00000087263	887.966	0.000401906	0.000885745	0.453749	0.650009	0.719768	OGFOD1	OGFOD1	55239
ENSG00000087266	722.167	-0.00227582	0.00174806	-1.30191	0.192947	0.268338	SH3BP2	SH3BP2	6452
ENSG00000087269	550.143	-0.00456054	0.00152997	-2.9808	0.00287493	0.00776313	NOP14	NOP14	8602
ENSG00000087274	4362.67	-0.000445963	0.000629887	-0.708004	0.478943	0.565205	ADD1	ADD1	118
ENSG00000087299	43.4065	-0.00134058	0.00173224	-0.773901	0.438989	0.526693	L2HGDH	L2HGDH	79944
ENSG00000087301	109	0.00519798	0.00206891	2.51243	0.0119904	0.0261673	TXNDC16	TXNDC16	57544
ENSG00000087302	1261.72	-0.00154528	0.000776308	-1.99055	0.0465304	0.0818532	RTRAF	RTRAF	51637
ENSG00000087303	1605.81	0.00155573	0.00324088	0.480033	0.631204	0.703384	NID2	NID2	22795
ENSG00000087338	253.966	0.00773796	0.00161983	4.77701	1.77922e-06	1.95551e-05	GMCL1	GMCL1	64395
ENSG00000087365	2997.04	-0.00453228	0.000975528	-4.64597	3.38477e-06	3.22925e-05	SF3B2	SF3B2	10992
ENSG00000087448	703.23	0.00825795	0.00145124	5.69028	1.26831e-08	4.0603e-07	KLHL42	KLHL42	57542
ENSG00000087460	15951.6	0.000229442	0.000931387	0.246344	0.805416	0.848764	GNAS	GNAS	2778
ENSG00000087470	1409.02	-0.000111027	0.000995665	-0.111511	0.911212	0.933838	DNM1L	DNM1L	10059
ENSG00000087494	51.4968	0.0044687	0.00675565	0.661475	0.508308	0.593054	PTHLH	PTHLH	5744
ENSG00000087495	314.27	0.0335425	0.00667504	5.02507	5.0326e-07	7.26169e-06	PHACTR3	PHACTR3	116154
ENSG00000087502	796.376	-2.12265e-05	0.0010354	-0.0205007	0.983644	0.989346	ERGIC2	ERGIC2	51290
ENSG00000087510	209.786	-0.00259649	0.00281491	-0.922404	0.356318	0.444705	TFAP2C	TFAP2C	7022
ENSG00000087586	436.914	-0.0236353	0.00535777	-4.41141	1.027e-05	7.75497e-05	AURKA	AURKA	6790
ENSG00000087589	62.7285	0.0167422	0.00808648	2.07039	0.0384159	0.0696775	CASS4	CASS4	57091
ENSG00000087842	31.5589	0.0130241	0.00475011	2.74185	0.00610945	0.0147325	PIR	PIR	8544
ENSG00000087884	190.428	0.00116388	0.0012586	0.924739	0.355102	0.443521	AAMDC	AAMDC	28971
ENSG00000087903	162.481	-0.00522791	0.00189715	-2.75567	0.00585725	0.0142098	RFX2	RFX2	5990
ENSG00000087995	137.66	0.000992683	0.00105806	0.938211	0.348136	0.436419	METTL2A	METTL2A	339175
ENSG00000088035	126.211	0.000357562	0.00160514	0.222761	0.823722	0.862964	ALG6	ALG6	29929
ENSG00000088038	498.069	-0.00711261	0.0014706	-4.83655	1.32112e-06	1.54274e-05	CNOT3	CNOT3	4849
ENSG00000088179	278.727	0.00586958	0.00156915	3.74061	0.000183576	0.000797736	PTPN4	PTPN4	5775
ENSG00000088205	1014.26	-0.0018455	0.00100941	-1.8283	0.0675045	0.111573	DDX18	DDX18	8886
ENSG00000088247	1708.83	-0.0089336	0.00213531	-4.18376	2.8673e-05	0.000174963	KHSRP	KHSRP	8570
ENSG00000088256	1538.66	-0.00787365	0.00263009	-2.99369	0.00275629	0.00750052	GNA11	GNA11	2767
ENSG00000088280	493.699	0.00765664	0.00268736	2.84914	0.0043838	0.0111073	ASAP3	ASAP3	55616
ENSG00000088298	373.852	-0.000454536	0.00103384	-0.439657	0.660186	0.728736	EDEM2	EDEM2	55741
ENSG00000088305	71.9922	-0.010044	0.00296502	-3.38749	0.000705342	0.00241114	DNMT3B	DNMT3B	1789
ENSG00000088325	1507.42	-0.0250993	0.00525896	-4.77267	1.81801e-06	1.98145e-05	TPX2	TPX2	22974
ENSG00000088340	266.09	0.0012015	0.00382583	0.31405	0.753483	0.806913	FER1L4	FER1L4	NA
ENSG00000088356	184.609	0.00102705	0.00105297	0.97538	0.329372	0.41714	PDRG1	PDRG1	81572
ENSG00000088367	593.412	-0.000350087	0.00167808	-0.208623	0.834742	0.872191	EPB41L1	EPB41L1	2036
ENSG00000088387	380.294	0.0025432	0.00205351	1.23847	0.215543	0.294127	DOCK9	DOCK9	23348
ENSG00000088448	472.668	0.00512402	0.00191985	2.66897	0.00760835	0.0178014	ANKRD10	ANKRD10	55608
ENSG00000088451	159.762	0.00304973	0.00137508	2.21786	0.0265646	0.051064	TGDS	TGDS	23483
ENSG00000088538	31.0054	0.002379	0.00506232	0.469942	0.638396	0.709427	DOCK3	DOCK3	1795
ENSG00000088543	307.213	-0.000864973	0.00128411	-0.673596	0.500568	0.585311	C3orf18	C3orf18	51161
ENSG00000088682	313.192	-0.00218583	0.000938335	-2.32948	0.0198338	0.0398688	COQ9	COQ9	57017
ENSG00000088727	32.3792	-0.0036827	0.00165462	-2.2257	0.0260342	0.0502452	KIF9	KIF9	64147
ENSG00000088756	67.6536	0.0277416	0.0068717	4.03707	5.4122e-05	0.000294748	ARHGAP28	ARHGAP28	79822
ENSG00000088766	237.07	0.00822533	0.00140771	5.84307	5.12466e-09	2.02568e-07	CRLS1	CRLS1	54675
ENSG00000088808	74.2547	0.000285559	0.00177395	0.160974	0.872114	0.902392	PPP1R13B	PPP1R13B	23368
ENSG00000088812	1811.98	0.00362276	0.000953217	3.80056	0.00014437	0.000655977	ATRN	ATRN	8455
ENSG00000088826	218.706	-0.0100033	0.00303031	-3.30106	0.000963188	0.00311248	SMOX	SMOX	54498
ENSG00000088832	4077.96	-0.000194015	0.00157705	-0.123024	0.902088	0.926631	FKBP1A	FKBP1A	2280
ENSG00000088833	900.619	-0.00504604	0.00110417	-4.57	4.87728e-06	4.29042e-05	NSFL1C	NSFL1C	55968
ENSG00000088836	27.3433	-0.00667921	0.0029369	-2.27424	0.0229517	0.0451763	SLC4A11	SLC4A11	83959
ENSG00000088854	736.949	0.00212537	0.000938717	2.26413	0.0235663	0.0461863	DNAAF9	DNAAF9	25943
ENSG00000088876	192.238	0.00309226	0.00108887	2.83989	0.00451294	0.0113899	ZNF343	ZNF343	79175
ENSG00000088881	19.5117	0.00145248	0.00461606	0.314658	0.753021	0.806675	EBF4	EBF4	57593
ENSG00000088882	75.3078	0.00408003	0.00665241	0.613317	0.539667	0.621704	CPXM1	CPXM1	56265
ENSG00000088888	2036.87	0.000224308	0.000718233	0.312306	0.754808	0.807828	MAVS	MAVS	57506
ENSG00000088899	128.39	0.00417414	0.00239282	1.74445	0.081081	0.130453	LZTS3	LZTS3	9762
ENSG00000088930	1780.58	-0.000401022	0.00078846	-0.508614	0.611023	0.685066	XRN2	XRN2	22803
ENSG00000088970	320.075	0.00865117	0.00231186	3.74208	0.000182502	0.000793686	KIZ	KIZ	55857
ENSG00000088986	2672.68	-0.00507247	0.00115864	-4.37796	1.19797e-05	8.79365e-05	DYNLL1	DYNLL1	8655
ENSG00000089006	1234.41	-0.00386011	0.00142129	-2.71593	0.00660904	0.015788	SNX5	SNX5	27131
ENSG00000089009	3970.17	-0.00027288	0.000971334	-0.280934	0.778761	0.827093	RPL6	RPL6	6128
ENSG00000089022	393.478	0.00155897	0.000677134	2.3023	0.021318	0.0424269	MAPKAPK5	MAPKAPK5	8550
ENSG00000089041	52.5216	-0.00366473	0.00471093	-0.777921	0.436616	0.524294	P2RX7	P2RX7	5027
ENSG00000089048	336.324	0.00110544	0.00121782	0.907724	0.364024	0.452651	ESF1	ESF1	51575
ENSG00000089050	371.889	-0.00259397	0.00134794	-1.92439	0.0543051	0.093149	RBBP9	RBBP9	10741
ENSG00000089053	2117.74	-0.00086213	0.000805598	-1.07017	0.284541	0.369991	ANAPC5	ANAPC5	51433
ENSG00000089057	405.581	0.00546367	0.00137085	3.98561	6.73078e-05	0.000350354	SLC23A2	SLC23A2	9962
ENSG00000089060	191.978	0.00530747	0.00160592	3.30494	0.000949959	0.00307852	SLC8B1	SLC8B1	80024
ENSG00000089063	1673.47	0.00469162	0.00120408	3.89645	9.7612e-05	0.000477261	TMEM230	TMEM230	29058
ENSG00000089091	45.276	0.00130433	0.00142717	0.913925	0.360756	0.449085	DZANK1	DZANK1	55184
ENSG00000089094	356.372	-0.00624665	0.00117733	-5.3058	1.1218e-07	2.2355e-06	KDM2B	KDM2B	84678
ENSG00000089123	88.7201	0.00771129	0.00157911	4.88331	1.04319e-06	1.27754e-05	TASP1	TASP1	55617
ENSG00000089154	2536.86	-0.00456057	0.0013658	-3.33912	0.000840444	0.00277931	GCN1	GCN1	10985
ENSG00000089157	11258.9	-0.00104007	0.0010069	-1.03294	0.301633	0.38821	RPLP0	RPLP0	6175
ENSG00000089159	4097.85	-0.0103866	0.00234797	-4.42366	9.70434e-06	7.41094e-05	PXN	PXN	5829
ENSG00000089163	12.8199	0.00910836	0.00292179	3.11739	0.0018246	0.00532486	SIRT4	SIRT4	23409
ENSG00000089177	156.924	0.000478759	0.00259141	0.184748	0.853426	0.887747	KIF16B	KIF16B	55614
ENSG00000089195	246.259	-0.00368192	0.00172606	-2.13313	0.0329138	0.0611334	TRMT6	TRMT6	51605
ENSG00000089220	2990.7	0.000287964	0.00119735	0.240501	0.809942	0.85188	PEBP1	PEBP1	5037
ENSG00000089225	430.284	-0.00176781	0.00414295	-0.426704	0.669595	0.736908	TBX5	TBX5	6910
ENSG00000089234	371.099	0.00250831	0.000623677	4.02182	5.77513e-05	0.000310001	BRAP	BRAP	8315
ENSG00000089248	1388.88	-0.000874739	0.00108821	-0.803831	0.421495	0.509442	ERP29	ERP29	10961
ENSG00000089280	4725.73	-0.00729655	0.00176784	-4.12737	3.66929e-05	0.000212501	FUS	FUS	2521
ENSG00000089289	590.699	0.00574304	0.00156441	3.67107	0.00024154	0.000995908	IGBP1	IGBP1	3476
ENSG00000089327	1720.99	-0.0094753	0.00227452	-4.16584	3.10211e-05	0.000185415	FXYD5	FXYD5	53827
ENSG00000089335	375.508	0.00434166	0.00145592	2.98208	0.00286294	0.00773821	ZNF302	ZNF302	55900
ENSG00000089351	451.629	-0.00746664	0.00193134	-3.86605	0.000110614	0.000529365	GRAMD1A	GRAMD1A	57655
ENSG00000089472	1260.7	0.0117768	0.00310172	3.79684	0.00014655	0.000664088	HEPH	HEPH	9843
ENSG00000089486	357.558	-0.002119	0.00197921	-1.07063	0.284337	0.36981	CDIP1	CDIP1	29965
ENSG00000089505	17.457	-0.0102025	0.00298935	-3.41295	0.000642646	0.00223078	CMTM1	CMTM1	113540
ENSG00000089597	10691.3	-0.00232273	0.000728888	-3.18668	0.00143918	0.00436654	GANAB	GANAB	23193
ENSG00000089639	141.35	-0.00299898	0.00229433	-1.30713	0.191169	0.266261	GMIP	GMIP	51291
ENSG00000089682	300.795	0.00135003	0.00120116	1.12394	0.261038	0.344403	RBM41	RBM41	55285
ENSG00000089685	739.052	-0.0242803	0.00537636	-4.51613	6.29797e-06	5.25268e-05	BIRC5	BIRC5	332
ENSG00000089692	12.1701	-0.00527363	0.00338891	-1.55614	0.119674	0.180573	LAG3	LAG3	3902
ENSG00000089693	2229.94	-0.00481765	0.0011087	-4.34531	1.39077e-05	9.87733e-05	MLF2	MLF2	8079
ENSG00000089723	41.4216	0.000472649	0.001704	0.277377	0.781491	0.829051	OTUB2	OTUB2	78990
ENSG00000089737	2473.13	0.00270943	0.000988968	2.73965	0.00615042	0.0148228	DDX24	DDX24	57062
ENSG00000089775	177.713	0.00634669	0.00172435	3.68063	0.000232655	0.000966612	ZBTB25	ZBTB25	7597
ENSG00000089818	389.107	0.00241673	0.000850045	2.84306	0.00446832	0.0112908	NECAP1	NECAP1	25977
ENSG00000089820	185.887	-0.00553684	0.00185351	-2.98722	0.00281531	0.00763399	ARHGAP4	ARHGAP4	393
ENSG00000089847	9.0162	-0.000571873	0.00351587	-0.162655	0.87079	0.901632	ANKRD24	ANKRD24	170961
ENSG00000089876	583.352	0.00372719	0.00123381	3.02088	0.00252042	0.00698395	DHX32	DHX32	55760
ENSG00000089902	680.106	-9.81483e-05	0.000944059	-0.103964	0.917198	0.93826	RCOR1	RCOR1	23186
ENSG00000089916	860.289	0.000816821	0.00090551	0.902056	0.367027	0.455376	GPATCH2L	GPATCH2L	55668
ENSG00000090006	554.966	-0.0106448	0.00383318	-2.77702	0.00548606	0.013402	LTBP4	LTBP4	8425
ENSG00000090013	319.682	-0.00757308	0.00241744	-3.13268	0.00173218	0.00510111	BLVRB	BLVRB	645
ENSG00000090020	639.061	-0.00189984	0.00144857	-1.31153	0.189678	0.264512	SLC9A1	SLC9A1	6548
ENSG00000090054	1497.88	0.00571321	0.00123925	4.6102	4.02288e-06	3.6889e-05	SPTLC1	SPTLC1	10558
ENSG00000090060	2571.97	0.00187375	0.000961595	1.94859	0.0513448	0.0888678	PAPOLA	PAPOLA	10914
ENSG00000090061	750.544	-0.00262311	0.000729435	-3.59609	0.000323038	0.00126444	CCNK	CCNK	8812
ENSG00000090097	928.633	-0.00608885	0.00196876	-3.09273	0.00198323	0.00571548	PCBP4	PCBP4	57060
ENSG00000090238	366.285	0.00206663	0.00230635	0.896061	0.37022	0.458359	YPEL3	YPEL3	83719
ENSG00000090263	311.033	-0.000382966	0.00106194	-0.360628	0.718378	0.778102	MRPS33	MRPS33	51650
ENSG00000090266	673.591	-0.00152827	0.00140367	-1.08877	0.276257	0.361284	NDUFB2	NDUFB2	4708
ENSG00000090273	846.035	-0.00586521	0.00194601	-3.01397	0.00257857	0.00710997	NUDC	NUDC	10726
ENSG00000090316	913.814	-0.00582509	0.00189134	-3.07987	0.00207093	0.00592693	MAEA	MAEA	10296
ENSG00000090339	184.552	0.0255185	0.00658017	3.87809	0.000105281	0.000507682	ICAM1	ICAM1	3383
ENSG00000090372	920.03	-0.00836328	0.00218457	-3.82833	0.000129014	0.00059897	STRN4	STRN4	29888
ENSG00000090376	291.869	0.00784495	0.00264154	2.96984	0.00297959	0.00800339	IRAK3	IRAK3	11213
ENSG00000090432	452.455	-0.000630429	0.00111576	-0.56502	0.57206	0.650609	MUL1	MUL1	79594
ENSG00000090447	49.9998	-0.00990823	0.00326274	-3.03678	0.00239116	0.00669517	TFAP4	TFAP4	7023
ENSG00000090470	279.45	0.00315498	0.00128503	2.45518	0.0140814	0.0299563	PDCD7	PDCD7	10081
ENSG00000090487	948.344	0.00522555	0.00107758	4.84933	1.2388e-06	1.46799e-05	SPG21	SPG21	51324
ENSG00000090520	872.746	-0.00410872	0.00131358	-3.12787	0.00176077	0.00516633	DNAJB11	DNAJB11	51726
ENSG00000090530	220.124	-0.0117406	0.00543948	-2.15841	0.030896	0.0580191	P3H2	P3H2	55214
ENSG00000090539	61.0459	0.00433553	0.00395648	1.0958	0.273164	0.357739	CHRD	CHRD	8646
ENSG00000090554	30.4593	0.000575809	0.00287788	0.200081	0.841417	0.87726	FLT3LG	FLT3LG	2323
ENSG00000090565	732.839	-0.00121871	0.00165137	-0.738002	0.460513	0.547601	RAB11FIP3	RAB11FIP3	9727
ENSG00000090581	745.655	0.000245844	0.00171539	0.143317	0.88604	0.913601	GNPTG	GNPTG	84572
ENSG00000090612	386.968	0.00410733	0.00136121	3.0174	0.00254949	0.00705056	ZNF268	ZNF268	10795
ENSG00000090615	2372.01	-0.00179079	0.00114281	-1.56701	0.117113	0.17744	GOLGA3	GOLGA3	2802
ENSG00000090621	2188.59	-0.00274806	0.000980634	-2.80233	0.00507353	0.01256	PABPC4	PABPC4	8761
ENSG00000090661	15.1123	0.00541864	0.00780372	0.694366	0.487453	0.57316	CERS4	CERS4	79603
ENSG00000090674	235.295	-0.00297358	0.00235968	-1.26016	0.20761	0.285237	MCOLN1	MCOLN1	57192
ENSG00000090686	1241.92	0.00118428	0.000635497	1.86356	0.0623841	0.104641	USP48	USP48	84196
ENSG00000090776	237.692	-0.00243118	0.00247186	-0.98354	0.325342	0.413061	EFNB1	EFNB1	1947
ENSG00000090857	1268.72	0.000399087	0.00179194	0.222713	0.823759	0.862964	PDPR	PDPR	55066
ENSG00000090861	2667.13	0.0065903	0.00155197	4.2464	2.17237e-05	0.000140965	AARS1	AARS1	16
ENSG00000090863	5995.15	0.00496597	0.00116896	4.24818	2.15511e-05	0.000140105	GLG1	GLG1	2734
ENSG00000090889	343.625	-0.0257593	0.00549671	-4.68631	2.78174e-06	2.77827e-05	KIF4A	KIF4A	24137
ENSG00000090905	1623.62	-0.000549769	0.000805028	-0.68292	0.494658	0.579845	TNRC6A	TNRC6A	27327
ENSG00000090924	778.886	-0.00460926	0.00150074	-3.07132	0.00213114	0.00607932	PLEKHG2	PLEKHG2	64857
ENSG00000090971	186.413	-0.00262399	0.00205335	-1.2779	0.201284	0.277777	NAT14	NAT14	57106
ENSG00000090975	230.628	-0.0113208	0.00248976	-4.54692	5.4436e-06	4.66963e-05	PITPNM2	PITPNM2	57605
ENSG00000090989	973.658	0.000411339	0.000829853	0.495677	0.620122	0.693284	EXOC1	EXOC1	55763
ENSG00000091009	417.753	0.00257282	0.000973816	2.642	0.00824182	0.0190821	RBM27	RBM27	54439
ENSG00000091039	2975.89	0.0126584	0.00226706	5.58361	2.35583e-08	6.57385e-07	OSBPL8	OSBPL8	114882
ENSG00000091073	101.425	-0.00789139	0.00303943	-2.59634	0.00942239	0.021366	DTX2	DTX2	113878
ENSG00000091127	288.011	-0.00297159	0.00138107	-2.15165	0.0314246	0.0588216	PUS7	PUS7	54517
ENSG00000091129	21.1214	0.0310114	0.00664266	4.66853	3.03364e-06	2.98036e-05	NRCAM	NRCAM	4897
ENSG00000091136	11360.4	0.00260123	0.00163082	1.59505	0.110701	0.169263	LAMB1	LAMB1	3912
ENSG00000091137	8.93545	-0.00312257	0.00329522	-0.947605	0.34333	0.431508	SLC26A4	SLC26A4	5172
ENSG00000091140	1104.29	0.000539048	0.000824735	0.653601	0.513369	0.597602	DLD	DLD	1738
ENSG00000091157	313.173	-0.000971325	0.00091194	-1.06512	0.286822	0.372398	WDR7	WDR7	23335
ENSG00000091164	974.595	-0.00077412	0.0009038	-0.856517	0.391712	0.479956	TXNL1	TXNL1	9352
ENSG00000091317	1812.24	0.00466896	0.00125558	3.71857	0.000200353	0.000857149	CMTM6	CMTM6	54918
ENSG00000091409	2115.09	-0.0118373	0.00483278	-2.44938	0.01431	0.0303561	ITGA6	ITGA6	3655
ENSG00000091428	23.3716	0.0003232	0.0043178	0.074853	0.940332	0.95629	RAPGEF4	RAPGEF4	11069
ENSG00000091436	2190.21	0.000854244	0.001615	0.528945	0.596844	0.672348	MAP3K20	MAP3K20	51776
ENSG00000091483	870.903	0.000373419	0.00112512	0.331893	0.73997	0.79579	FH	FH	2271
ENSG00000091490	700.395	0.00277089	0.00709456	0.390565	0.696119	0.759095	SEL1L3	SEL1L3	23231
ENSG00000091527	3041.3	0.00452518	0.000986303	4.58802	4.4748e-06	4.00804e-05	CDV3	CDV3	55573
ENSG00000091536	13.3108	0.00554483	0.00337055	1.64508	0.0999532	0.155426	MYO15A	MYO15A	51168
ENSG00000091542	1407.75	-0.00482589	0.00116735	-4.13405	3.56421e-05	0.000207674	ALKBH5	ALKBH5	54890
ENSG00000091592	900.989	0.000281322	0.0013586	0.207068	0.835957	0.873189	NLRP1	NLRP1	22861
ENSG00000091622	1034.95	-0.000847455	0.00553608	-0.153079	0.878336	0.907436	PITPNM3	PITPNM3	83394
ENSG00000091640	617.562	-0.00560341	0.00122414	-4.57742	4.70739e-06	4.17206e-05	SPAG7	SPAG7	9552
ENSG00000091651	159.939	-0.0165454	0.00478698	-3.45633	0.000547578	0.00195064	ORC6	ORC6	23594
ENSG00000091656	486.047	0.0032115	0.00261186	1.22958	0.218853	0.297655	ZFHX4	ZFHX4	79776
ENSG00000091732	253.213	-0.00190556	0.00104264	-1.82763	0.0676052	0.111696	ZC3HC1	ZC3HC1	51530
ENSG00000091831	13.4492	0.0301117	0.00589177	5.11081	3.20789e-07	5.0531e-06	ESR1	ESR1	2099
ENSG00000091844	25.8479	0.00788354	0.0057904	1.36148	0.173361	0.245747	RGS17	RGS17	26575
ENSG00000091947	226.23	-0.00400168	0.00102436	-3.90653	9.36294e-05	0.000460329	TMEM101	TMEM101	84336
ENSG00000091986	52399.6	0.000676612	0.00178582	0.37888	0.704777	0.765825	CCDC80	CCDC80	151887
ENSG00000092010	659.542	0.0062728	0.00216396	2.89877	0.00374634	0.00972595	PSME1	PSME1	5720
ENSG00000092020	381.28	0.00344054	0.00116424	2.95517	0.00312495	0.00832743	PPP2R3C	PPP2R3C	55012
ENSG00000092036	185.45	-0.005454	0.00171897	-3.17284	0.00150958	0.0045425	HAUS4	HAUS4	54930
ENSG00000092068	609.606	-0.0144719	0.00388381	-3.72621	0.000194379	0.00083755	SLC7A8	SLC7A8	23428
ENSG00000092094	287.709	-0.00312258	0.00106727	-2.92577	0.00343606	0.00903576	OSGEP	OSGEP	55644
ENSG00000092096	289.599	-0.00244504	0.002363	-1.03472	0.300801	0.387425	SLC22A17	SLC22A17	51310
ENSG00000092098	224.204	-0.00332843	0.0011628	-2.86244	0.00420397	0.0107161	RNF31	RNF31	55072
ENSG00000092108	1321.03	0.00269744	0.000906861	2.97448	0.00293487	0.00790386	SCFD1	SCFD1	23256
ENSG00000092140	354.244	-0.00645876	0.00222727	-2.89986	0.0037333	0.00969692	G2E3	G2E3	55632
ENSG00000092148	3348.32	0.0004307	0.00070827	0.608102	0.54312	0.624658	HECTD1	HECTD1	25831
ENSG00000092199	3930.58	-0.00684	0.00125239	-5.46157	4.71942e-08	1.14374e-06	HNRNPC	HNRNPC	3183
ENSG00000092201	2062.71	-0.00548633	0.00145507	-3.77048	0.000162931	0.000723433	SUPT16H	SUPT16H	11198
ENSG00000092203	1067.79	0.00122067	0.000592423	2.06047	0.0393536	0.071133	TOX4	TOX4	9878
ENSG00000092208	90.0172	-0.000188717	0.00133823	-0.14102	0.887854	0.914912	GEMIN2	GEMIN2	8487
ENSG00000092295	12.4668	0.0126154	0.0050684	2.48903	0.0128092	0.0276566	TGM1	TGM1	7051
ENSG00000092330	601.043	-0.0003976	0.000617839	-0.643533	0.519879	0.603449	TINF2	TINF2	26277
ENSG00000092421	11.3991	0.0224972	0.00717493	3.13553	0.00171544	0.00505801	SEMA6A	SEMA6A	57556
ENSG00000092439	1387.36	0.00576424	0.00122943	4.68854	2.75159e-06	2.75142e-05	TRPM7	TRPM7	54822
ENSG00000092445	373.022	-0.0103889	0.00296907	-3.49904	0.000466933	0.00171338	TYRO3	TYRO3	7301
ENSG00000092470	202.792	-0.01456	0.00399279	-3.64658	0.000265756	0.00108041	WDR76	WDR76	79968
ENSG00000092529	133.412	0.00167735	0.00204671	0.819534	0.412482	0.500164	CAPN3	CAPN3	825
ENSG00000092531	908.505	0.00919548	0.00153971	5.97223	2.34032e-09	1.0738e-07	SNAP23	SNAP23	8773
ENSG00000092607	1131.5	0.00659018	0.00167215	3.94113	8.10972e-05	0.000408372	TBX15	TBX15	6913
ENSG00000092621	1204.96	0.0100979	0.00328334	3.0755	0.00210149	0.00600391	PHGDH	PHGDH	26227
ENSG00000092820	2110.44	-0.00623358	0.00425926	-1.46353	0.143321	0.210408	EZR	EZR	7430
ENSG00000092841	20037.7	0.00181824	0.00138985	1.30823	0.190796	0.265829	MYL6	MYL6	4637
ENSG00000092847	582.551	0.000677669	0.000820842	0.825578	0.409044	0.496782	AGO1	AGO1	26523
ENSG00000092853	284.782	-0.0191115	0.00545429	-3.50395	0.000458419	0.00168618	CLSPN	CLSPN	63967
ENSG00000092871	118.421	-0.000384184	0.00138734	-0.27692	0.781841	0.829318	RFFL	RFFL	117584
ENSG00000092931	321.601	0.00134426	0.00105373	1.27571	0.202056	0.27875	MFSD11	MFSD11	79157
ENSG00000092964	2471.26	0.0107456	0.00218309	4.9222	8.55755e-07	1.08927e-05	DPYSL2	DPYSL2	1808
ENSG00000092978	225.141	0.00359564	0.00103603	3.47059	0.000519313	0.00186534	GPATCH2	GPATCH2	55105
ENSG00000093000	842.064	-0.00168678	0.00167719	-1.00572	0.314551	0.40215	NUP50	NUP50	10762
ENSG00000093009	120.005	-0.0203425	0.00555956	-3.659	0.000253197	0.00103807	CDC45	CDC45	8318
ENSG00000093010	1709.07	-0.00136615	0.00190529	-0.71703	0.473356	0.55976	COMT	COMT	1312
ENSG00000093072	128.634	0.0119002	0.00648884	1.83394	0.0666622	0.110474	ADA2	ADA2	51816
ENSG00000093100	277.97	-0.00255072	0.00186157	-1.37019	0.170627	0.242565			NA
ENSG00000093144	736.782	0.00548875	0.00115471	4.75336	2.00064e-06	2.13594e-05	ECHDC1	ECHDC1	55862
ENSG00000093167	1928.39	0.00244716	0.00140474	1.74208	0.0814952	0.131019	LRRFIP2	LRRFIP2	9209
ENSG00000093183	1064.23	0.00270425	0.000713495	3.79015	0.000150557	0.00067869	SEC22C	SEC22C	9117
ENSG00000093217	81.3682	-0.0120463	0.00210336	-5.72719	1.02107e-08	3.44566e-07	XYLB	XYLB	9942
ENSG00000094631	502.758	-0.00569965	0.0012223	-4.66305	3.11562e-06	3.04492e-05	HDAC6	HDAC6	10013
ENSG00000094804	276.719	-0.0122789	0.00471532	-2.60404	0.00921325	0.0209765	CDC6	CDC6	990
ENSG00000094841	136.693	0.000824667	0.00105416	0.782298	0.434039	0.521945	UPRT	UPRT	139596
ENSG00000094880	608.502	-0.000408941	0.000695086	-0.588331	0.55631	0.636696	CDC23	CDC23	8697
ENSG00000094914	480.154	-0.00767511	0.00119733	-6.4102	1.45325e-10	1.21748e-08	AAAS	AAAS	8086
ENSG00000094916	2009.97	-0.00443664	0.00178229	-2.48929	0.0127999	0.02764	CBX5	CBX5	23468
ENSG00000094975	792.669	0.0011071	0.00122331	0.904999	0.365466	0.454008	SUCO	SUCO	51430
ENSG00000095002	450.236	-0.00543148	0.00250284	-2.17012	0.0299974	0.0565904	MSH2	MSH2	4436
ENSG00000095015	152.263	0.00957215	0.00287463	3.32988	0.000868841	0.00285806	MAP3K1	MAP3K1	4214
ENSG00000095059	227.982	-0.00607692	0.00128447	-4.73108	2.23329e-06	2.34016e-05	DHPS	DHPS	1725
ENSG00000095066	176.643	-0.00226385	0.00166315	-1.36118	0.173457	0.245821	HOOK2	HOOK2	29911
ENSG00000095139	5473.76	-0.000713762	0.000802695	-0.889206	0.373892	0.462157	ARCN1	ARCN1	372
ENSG00000095203	48.0837	0.00765609	0.00627682	1.21974	0.222564	0.301727	EPB41L4B	EPB41L4B	54566
ENSG00000095209	92.7273	-0.00477048	0.00243574	-1.95854	0.0501671	0.087098	TMEM38B	TMEM38B	55151
ENSG00000095261	945.843	0.000420088	0.000954531	0.440098	0.659866	0.728526	PSMD5	PSMD5	5711
ENSG00000095303	2128.26	-0.00703859	0.00427313	-1.64717	0.0995222	0.154828	PTGS1	PTGS1	5742
ENSG00000095319	1147.72	-0.00684988	0.00195733	-3.4996	0.000465953	0.00171053	NUP188	NUP188	23511
ENSG00000095321	920.824	-0.0050991	0.00157471	-3.23812	0.0012032	0.00375616	CRAT	CRAT	1384
ENSG00000095380	588.314	-0.00529617	0.00171031	-3.09662	0.00195741	0.00564825	NANS	NANS	54187
ENSG00000095383	661.716	-0.00248701	0.00484371	-0.513451	0.607636	0.68186	TBC1D2	TBC1D2	55357
ENSG00000095397	107.245	-0.00420609	0.00343524	-1.22439	0.220804	0.299851	WHRN	WHRN	25861
ENSG00000095485	284.536	-0.00121505	0.00118088	-1.02894	0.303509	0.390196	CWF19L1	CWF19L1	55280
ENSG00000095539	22.0408	-0.000120053	0.00292863	-0.0409929	0.967302	0.976554	SEMA4G	SEMA4G	57715
ENSG00000095564	1105.33	0.00219684	0.00102497	2.14332	0.0320877	0.0598299	BTAF1	BTAF1	9044
ENSG00000095574	237.305	0.0103587	0.00182487	5.67639	1.37566e-08	4.30229e-07	IKZF5	IKZF5	64376
ENSG00000095587	15.6567	-0.00542222	0.00519989	-1.04276	0.297061	0.383487	TLL2	TLL2	7093
ENSG00000095637	58.5716	0.0180302	0.00707172	2.54962	0.0107842	0.0239144	SORBS1	SORBS1	10580
ENSG00000095739	185.651	0.00825302	0.0052853	1.5615	0.118405	0.178995	BAMBI	BAMBI	25805
ENSG00000095752	211.299	-0.019852	0.0046683	-4.2525	2.11395e-05	0.000138079	IL11	IL11	3589
ENSG00000095787	1898.41	0.00215675	0.000777522	2.77388	0.00553919	0.01352	WAC	WAC	51322
ENSG00000095794	177.349	-0.000569761	0.00119527	-0.476682	0.633589	0.705249	CREM	CREM	1390
ENSG00000095906	339.438	-0.0126935	0.00375892	-3.37689	0.000733112	0.00248939	NUBP2	NUBP2	10101
ENSG00000095951	474.114	0.0073466	0.00258706	2.83975	0.00451493	0.0113932	HIVEP1	HIVEP1	3096
ENSG00000096060	93.0804	-0.00423032	0.00370731	-1.14107	0.253839	0.336408	FKBP5	FKBP5	2289
ENSG00000096063	775.234	-0.00356582	0.00137872	-2.58632	0.00970064	0.021882	SRPK1	SRPK1	6732
ENSG00000096070	649.951	0.0006765	0.000807785	0.837476	0.402325	0.490178	BRPF3	BRPF3	27154
ENSG00000096080	255.068	-0.00357095	0.000980481	-3.64204	0.000270485	0.00109567	MRPS18A	MRPS18A	55168
ENSG00000096092	289.259	0.00618519	0.00144438	4.28224	1.85024e-05	0.00012403	TMEM14A	TMEM14A	28978
ENSG00000096093	357.265	0.00268675	0.00183262	1.46607	0.142628	0.209558	EFHC1	EFHC1	114327
ENSG00000096384	8661.46	-0.00172949	0.00105702	-1.6362	0.101798	0.157887	HSP90AB1	HSP90AB1	3326
ENSG00000096401	906.626	-0.00376422	0.000930438	-4.04565	5.21782e-05	0.000285733	CDC5L	CDC5L	988
ENSG00000096433	1295.55	-0.00266959	0.00267141	-0.999317	0.317641	0.405147	ITPR3	ITPR3	3710
ENSG00000096654	103.837	-0.00485567	0.00154857	-3.13559	0.0017151	0.00505801	ZNF184	ZNF184	7738
ENSG00000096696	7428.45	0.00250504	0.00396266	0.632161	0.527282	0.610443	DSP	DSP	1832
ENSG00000096717	441.814	0.00214912	0.00106748	2.01327	0.0440865	0.0783589	SIRT1	SIRT1	23411
ENSG00000096746	1995.42	-0.00437118	0.00119882	-3.64624	0.000266102	0.0010813	HNRNPH3	HNRNPH3	3189
ENSG00000096872	200.08	-0.000909234	0.00145651	-0.624256	0.532459	0.615359	IFT74	IFT74	80173
ENSG00000096968	255.939	0.00115071	0.00115788	0.99381	0.320315	0.408033	JAK2	JAK2	3717
ENSG00000097007	2317.91	-0.00370205	0.00115472	-3.20603	0.00134582	0.00413244	ABL1	ABL1	25
ENSG00000097021	450.568	-0.0126776	0.00395443	-3.20591	0.00134634	0.00413328	ACOT7	ACOT7	11332
ENSG00000097033	2546.61	0.00416852	0.00104196	4.00064	6.31707e-05	0.000333249	SH3GLB1	SH3GLB1	51100
ENSG00000097046	137.521	-0.0119453	0.00365717	-3.26628	0.00108972	0.00345441	CDC7	CDC7	8317
ENSG00000097096	62.234	0.00797616	0.00290371	2.74688	0.00601647	0.0145416	SYDE2	SYDE2	84144
ENSG00000099139	87.0986	0.0151883	0.00404166	3.75793	0.000171324	0.00075344	PCSK5	PCSK5	5125
ENSG00000099194	2076.51	-0.00383733	0.00313835	-1.22272	0.221435	0.300415	SCD	SCD	6319
ENSG00000099203	373.099	-0.00901704	0.00221135	-4.07762	4.54981e-05	0.000254363	TMED1	TMED1	11018
ENSG00000099204	130.346	-0.00868287	0.00641493	-1.35354	0.175883	0.248589	ABLIM1	ABLIM1	3983
ENSG00000099219	301.584	0.000541061	0.00137301	0.39407	0.693529	0.756859	ERMP1	ERMP1	79956
ENSG00000099246	1704.98	0.00841646	0.00157662	5.33828	9.38318e-08	1.94346e-06	RAB18	RAB18	22931
ENSG00000099250	6975.34	-0.00244006	0.00195133	-1.25046	0.211132	0.289256	NRP1	NRP1	8829
ENSG00000099256	323.151	-0.00239681	0.00218126	-1.09882	0.271847	0.356375	PRTFDC1	PRTFDC1	56952
ENSG00000099260	49.6929	0.020832	0.00659145	3.16046	0.00157523	0.00471225	PALMD	PALMD	54873
ENSG00000099284	95.2974	-0.00215771	0.00351763	-0.613399	0.539613	0.621684	MACROH2A2	MACROH2A2	55506
ENSG00000099290	773.66	0.00271421	0.00113103	2.39977	0.0164055	0.0340086	WASHC2A	WASHC2A	387680
ENSG00000099308	102.659	0.00090775	0.0018582	0.488511	0.625188	0.697789	MAST3	MAST3	23031
ENSG00000099326	214.056	-0.00175842	0.00147411	-1.19287	0.232921	0.313331	MZF1	MZF1	7593
ENSG00000099330	92.6662	-0.000473197	0.00164073	-0.288406	0.773036	0.822621	OCEL1	OCEL1	79629
ENSG00000099331	2781.56	-0.006861	0.00229047	-2.99546	0.00274031	0.00746667	MYO9B	MYO9B	4650
ENSG00000099337	473.29	0.0159223	0.00472949	3.36661	0.000760993	0.00256698	KCNK6	KCNK6	9424
ENSG00000099341	1777.66	-0.00327311	0.00116691	-2.80494	0.00503252	0.0124787	PSMD8	PSMD8	5714
ENSG00000099364	237.982	-0.00942986	0.00252516	-3.73437	0.000188187	0.000814621	FBXL19	FBXL19	54620
ENSG00000099365	103.69	-0.00470227	0.00325308	-1.44548	0.148323	0.216562	STX1B	STX1B	112755
ENSG00000099377	799.248	-0.00696532	0.0035344	-1.97072	0.0487557	0.0850597	HSD3B7	HSD3B7	80270
ENSG00000099381	374.781	-0.00839681	0.00176084	-4.76863	1.85482e-06	2.01635e-05	SETD1A	SETD1A	9739
ENSG00000099385	512.17	-0.0118936	0.00222527	-5.34477	9.05336e-08	1.88909e-06	BCL7C	BCL7C	9274
ENSG00000099622	2329.29	0.000792453	0.00109779	0.721864	0.470378	0.557171	CIRBP	CIRBP	1153
ENSG00000099624	401.818	-0.00941703	0.00397291	-2.37031	0.0177732	0.0363517	ATP5F1D	ATP5F1D	513
ENSG00000099625	38.0127	-0.00927737	0.00369692	-2.50948	0.0120907	0.0263521	CBARP	CBARP	255057
ENSG00000099725	0.650725	0.00102854	0.00920316	0.111759	0.911014	0.933693	PRKY	PRKY	NA
ENSG00000099783	2460.56	-0.00593791	0.00179042	-3.31648	0.00091159	0.00297601	HNRNPM	HNRNPM	4670
ENSG00000099785	215.133	0.00509675	0.00202065	2.52234	0.0116578	0.0255672	MARCHF2	MARCHF2	51257
ENSG00000099795	582.454	-0.0127324	0.00361789	-3.5193	0.000432693	0.00160458	NDUFB7	NDUFB7	4713
ENSG00000099797	396.705	-0.0113913	0.00218693	-5.20883	1.90035e-07	3.38984e-06	TECR	TECR	9524
ENSG00000099800	547.897	-0.0106943	0.00288497	-3.70691	0.000209806	0.000890758	TIMM13	TIMM13	26517
ENSG00000099804	390.341	-0.00401461	0.00215595	-1.86211	0.0625878	0.104909	CDC34	CDC34	997
ENSG00000099810	523.824	-0.0012315	0.00178272	-0.6908	0.489691	0.575136	MTAP	MTAP	4507
ENSG00000099814	832.637	-0.00799724	0.00324357	-2.46557	0.0136797	0.0292363	CEP170B	CEP170B	283638
ENSG00000099817	1424.41	-0.0104346	0.00239337	-4.35981	1.30178e-05	9.36381e-05	POLR2E	POLR2E	5434
ENSG00000099821	224.85	-0.00721236	0.00294794	-2.44658	0.0144219	0.0305313	POLRMT	POLRMT	5442
ENSG00000099822	28.4118	-0.0122442	0.00506903	-2.4155	0.0157135	0.0327881	HCN2	HCN2	610
ENSG00000099840	14.5069	-0.00255319	0.00319013	-0.800342	0.423513	0.511221	IZUMO4	IZUMO4	113177
ENSG00000099849	58.4741	-0.00507554	0.00480514	-1.05627	0.290843	0.37676	RASSF7	RASSF7	8045
ENSG00000099860	1434.49	-0.00752986	0.00219258	-3.43424	0.00059421	0.00208979	GADD45B	GADD45B	4616
ENSG00000099864	111.78	0.0159579	0.00752465	2.12075	0.033943	0.062768	PALM	PALM	5064
ENSG00000099875	457.28	-0.000661814	0.00188625	-0.350863	0.725691	0.784384	MKNK2	MKNK2	2872
ENSG00000099889	33.5656	-0.00597338	0.00401748	-1.48685	0.137055	0.202854	ARVCF	ARVCF	421
ENSG00000099899	380.265	-0.00752689	0.00228071	-3.30024	0.000966037	0.00311761	TRMT2A	TRMT2A	27037
ENSG00000099901	679.278	-0.0124049	0.00263648	-4.70512	2.53719e-06	2.58931e-05	RANBP1	RANBP1	5902
ENSG00000099904	707.01	-0.0105234	0.00309017	-3.40544	0.000660565	0.00228216	ZDHHC8	ZDHHC8	29801
ENSG00000099910	380.44	-0.00168512	0.00133955	-1.25798	0.2084	0.286096	KLHL22	KLHL22	84861
ENSG00000099917	1290.34	-0.00785681	0.00236227	-3.32596	0.000881153	0.00289122	MED15	MED15	51586
ENSG00000099940	630.662	0.000972006	0.000740453	1.31272	0.189278	0.264064	SNAP29	SNAP29	9342
ENSG00000099942	958.161	8.91796e-05	0.000726259	0.122793	0.902271	0.926706	CRKL	CRKL	1399
ENSG00000099949	678.25	-0.00517627	0.00166689	-3.10535	0.00190056	0.00551026	LZTR1	LZTR1	8216
ENSG00000099953	116.454	-0.00425307	0.00512403	-0.830023	0.406526	0.494295	MMP11	MMP11	4320
ENSG00000099956	716.145	-0.00651666	0.00120944	-5.38817	7.11802e-08	1.57475e-06	SMARCB1	SMARCB1	6598
ENSG00000099957	41.7813	0.00544406	0.00514328	1.05848	0.289836	0.375716	P2RX6	P2RX6	9127
ENSG00000099968	940.163	0.00273359	0.000796199	3.4333	0.000596288	0.00209529	BCL2L13	BCL2L13	23786
ENSG00000099977	340.172	-0.000850817	0.00161163	-0.527924	0.597552	0.672965	DDT	DDT	1652
ENSG00000099984	17.4175	0.0116457	0.0107435	1.08397	0.278376	0.363434	GSTT2	GSTT2	2953
ENSG00000099991	934.521	-0.00888343	0.00150274	-5.91148	3.39047e-09	1.46411e-07	CABIN1	CABIN1	23523
ENSG00000099992	197.251	-0.000177166	0.00178262	-0.099385	0.920833	0.940949	TBC1D10A	TBC1D10A	83874
ENSG00000099995	1022.99	-0.00445781	0.00119217	-3.73925	0.00018457	0.00080185	SF3A1	SF3A1	10291
ENSG00000099998	29.7377	0.0031841	0.00908343	0.35054	0.725934	0.784444	GGT5	GGT5	2687
ENSG00000099999	183.915	-0.00118091	0.00162136	-0.728346	0.466402	0.553587	RNF215	RNF215	200312
ENSG00000100003	253.344	-0.0113642	0.00306924	-3.70261	0.000213393	0.000901937	SEC14L2	SEC14L2	23541
ENSG00000100014	899.405	-0.00143323	0.000796114	-1.80028	0.0718165	0.117672	SPECC1L	SPECC1L	23384
ENSG00000100023	764.988	-0.00573681	0.00108507	-5.28703	1.24318e-07	2.4201e-06	PPIL2	PPIL2	23759
ENSG00000100027	15.9334	0.000983818	0.00349323	0.281635	0.778223	0.826678	YPEL1	YPEL1	29799
ENSG00000100028	758.282	-0.00400838	0.000829617	-4.83161	1.35437e-06	1.57275e-05	SNRPD3	SNRPD3	6634
ENSG00000100029	938.95	-0.00578004	0.00148379	-3.89546	9.80145e-05	0.000478674	PES1	PES1	23481
ENSG00000100030	2998.77	0.00147289	0.0006644	2.21687	0.0266317	0.0511698	MAPK1	MAPK1	5594
ENSG00000100034	881.945	-0.0088338	0.00225706	-3.91385	9.0837e-05	0.000449181	PPM1F	PPM1F	9647
ENSG00000100036	140.934	-0.00248013	0.0036797	-0.674003	0.500309	0.585158	SLC35E4	SLC35E4	339665
ENSG00000100038	203.003	-0.0065384	0.00143312	-4.56236	5.05826e-06	4.40414e-05	TOP3B	TOP3B	8940
ENSG00000100056	245.46	-0.00732124	0.00199403	-3.67159	0.000241047	0.000994364	ESS2	ESS2	8220
ENSG00000100058	31.1998	-0.00713331	0.00370732	-1.92412	0.05434	0.0931804	CRYBB2P1	CRYBB2P1	NA
ENSG00000100065	77.4428	0.00939334	0.00520791	1.80367	0.0712834	0.116955	CARD10	CARD10	29775
ENSG00000100068	9.35714	-0.00506312	0.00310612	-1.63004	0.103092	0.159585	LRP5L	LRP5L	NA
ENSG00000100075	848.353	-0.00442732	0.00220218	-2.01042	0.0443864	0.0787838	SLC25A1	SLC25A1	6576
ENSG00000100077	38.1662	-0.00146592	0.00356368	-0.411351	0.680815	0.746128	GRK3	GRK3	157
ENSG00000100083	499.872	-0.00716106	0.00172674	-4.14716	3.36619e-05	0.000197985	GGA1	GGA1	26088
ENSG00000100084	398.513	-0.00208976	0.00096448	-2.16672	0.0302565	0.0570216	HIRA	HIRA	7290
ENSG00000100092	26.6915	-0.0132971	0.00307363	-4.32619	1.51709e-05	0.00010565	SH3BP1	SH3BP1	23616
ENSG00000100097	24543.3	-0.00652644	0.00180448	-3.61679	0.000298279	0.00118572	LGALS1	LGALS1	3956
ENSG00000100099	474.463	6.91517e-05	0.000855849	0.080799	0.935602	0.952793	HPS4	HPS4	89781
ENSG00000100100	389.55	0.0112111	0.00295631	3.79224	0.000149292	0.000674882	PIK3IP1	PIK3IP1	113791
ENSG00000100101	88.6054	-0.0147901	0.00200305	-7.3838	1.53831e-13	6.97011e-11			NA
ENSG00000100104	272.604	0.000687334	0.000788582	0.871607	0.383423	0.471515	SRRD	SRRD	402055
ENSG00000100105	163.635	-0.00276639	0.00129033	-2.14394	0.0320378	0.0597634	PATZ1	PATZ1	23598
ENSG00000100106	1681.9	-0.00263798	0.00188953	-1.39611	0.162683	0.233479	TRIOBP	TRIOBP	11078
ENSG00000100109	559.5	-0.00130493	0.000754195	-1.73023	0.0835889	0.133785	TFIP11	TFIP11	24144
ENSG00000100116	95.6735	-0.00334574	0.00265928	-1.25814	0.208343	0.286063	GCAT	GCAT	23464
ENSG00000100124	243.437	-0.00615041	0.0015164	-4.05593	4.99353e-05	0.000274971	ANKRD54	ANKRD54	129138
ENSG00000100129	2628.2	0.00273719	0.00116224	2.3551	0.0185176	0.037641	EIF3L	EIF3L	51386
ENSG00000100138	1152.33	-0.000916792	0.00104839	-0.874476	0.381859	0.470245	SNU13	SNU13	4809
ENSG00000100139	943.829	-0.00645158	0.00299675	-2.15286	0.0313296	0.0586829	MICALL1	MICALL1	85377
ENSG00000100142	333.371	-0.00659005	0.00161332	-4.08477	4.41207e-05	0.000248311	POLR2F	POLR2F	5435
ENSG00000100147	114.224	-0.00382697	0.00177454	-2.1566	0.031037	0.0582594	CCDC134	CCDC134	79879
ENSG00000100150	134.243	-0.00362015	0.00105426	-3.43384	0.000595089	0.00209157	DEPDC5	DEPDC5	9681
ENSG00000100151	113.852	-0.00414233	0.00260505	-1.59011	0.111809	0.170679	PICK1	PICK1	9463
ENSG00000100154	900.109	0.00814198	0.00207887	3.91654	8.9828e-05	0.000445148	TTC28	TTC28	23331
ENSG00000100162	86.7248	-0.0218984	0.00601048	-3.64338	0.000269083	0.00109078	CENPM	CENPM	79019
ENSG00000100196	2423.05	0.000166531	0.00168035	0.0991045	0.921055	0.941105	KDELR3	KDELR3	11015
ENSG00000100201	8926.11	0.0049449	0.00133569	3.70214	0.000213788	0.000903381	DDX17	DDX17	10521
ENSG00000100206	29.6608	-0.0165763	0.00439216	-3.77408	0.000160601	0.000715542	DMC1	DMC1	11144
ENSG00000100207	550.002	-0.00117235	0.000799234	-1.46684	0.14242	0.209378	TCF20	TCF20	6942
ENSG00000100209	102.142	0.00350205	0.00141526	2.47449	0.0133427	0.0286449	HSCB	HSCB	150274
ENSG00000100211	330.101	0.00370312	0.00126338	2.93113	0.00337735	0.0089056	CBY1	CBY1	25776
ENSG00000100216	679.316	-0.00119164	0.00106431	-1.11963	0.26287	0.346305	TOMM22	TOMM22	56993
ENSG00000100219	1524.85	0.00627554	0.00162861	3.85332	0.000116527	0.00055242	XBP1	XBP1	7494
ENSG00000100220	1104.1	-0.0013603	0.000869476	-1.56451	0.117698	0.178086	RTCB	RTCB	51493
ENSG00000100221	1023.72	0.00237628	0.000783945	3.03118	0.00243598	0.00679129	JOSD1	JOSD1	9929
ENSG00000100225	1439.94	-0.000248576	0.000464651	-0.534974	0.592668	0.668807	FBXO7	FBXO7	25793
ENSG00000100226	576.253	-0.0022635	0.00113572	-1.993	0.0462609	0.0814755	GTPBP1	GTPBP1	9567
ENSG00000100227	604.976	-0.00162132	0.000685035	-2.36676	0.0179444	0.0366662	POLDIP3	POLDIP3	84271
ENSG00000100228	73.321	0.00207091	0.00236257	0.876548	0.380732	0.469097	RAB36	RAB36	9609
ENSG00000100234	37696.1	-0.00224786	0.00374131	-0.600822	0.547959	0.628804	TIMP3	TIMP3	7078
ENSG00000100239	693.309	-0.00366267	0.00148377	-2.46849	0.0135684	0.0290537	PPP6R2	PPP6R2	9701
ENSG00000100241	1586.74	-0.00666167	0.00267814	-2.48742	0.0128673	0.0277536	SBF1	SBF1	6305
ENSG00000100242	1966.67	-0.0118058	0.00252172	-4.68165	2.84577e-06	2.83214e-05	SUN2	SUN2	25777
ENSG00000100243	8366.2	-0.00324972	0.00187311	-1.73494	0.0827519	0.132672	CYB5R3	CYB5R3	1727
ENSG00000100246	145.287	-0.000877138	0.00122023	-0.718832	0.472244	0.558749	DNAL4	DNAL4	10126
ENSG00000100258	1640.18	-0.0108095	0.00347457	-3.11103	0.00186435	0.00542005	LMF2	LMF2	91289
ENSG00000100263	176.706	-0.00583112	0.00248957	-2.34222	0.0191692	0.038741	RHBDD3	RHBDD3	25807
ENSG00000100266	1150.61	-0.00744705	0.00161067	-4.62358	3.77177e-06	3.50899e-05	PACSIN2	PACSIN2	11252
ENSG00000100271	146.433	0.0028902	0.00127284	2.27068	0.0231664	0.0455491	TTLL1	TTLL1	25809
ENSG00000100280	1105.38	-0.00890089	0.00212022	-4.1981	2.69163e-05	0.000166267	AP1B1	AP1B1	162
ENSG00000100281	562.854	-0.00437323	0.00103022	-4.24496	2.18636e-05	0.000141601	HMGXB4	HMGXB4	10042
ENSG00000100284	886.299	0.00211209	0.00210641	1.0027	0.316006	0.403521	TOM1	TOM1	10043
ENSG00000100285	17.2148	-0.028998	0.00548094	-5.29069	1.21854e-07	2.38316e-06	NEFH	NEFH	4744
ENSG00000100288	180.969	0.00205874	0.00138738	1.48391	0.137834	0.203756	CHKB	CHKB	1120
ENSG00000100292	2350.26	0.00384388	0.00416402	0.923116	0.355947	0.444379	HMOX1	HMOX1	3162
ENSG00000100294	112.95	-0.000555438	0.00137247	-0.404699	0.685699	0.750064	MCAT	MCAT	27349
ENSG00000100296	611.689	-0.000643389	0.00104179	-0.61758	0.536852	0.619442	THOC5	THOC5	8563
ENSG00000100297	673.297	-0.0170028	0.00475696	-3.57431	0.000351151	0.00135558	MCM5	MCM5	4174
ENSG00000100299	711.596	-0.0041542	0.00238387	-1.74263	0.0813976	0.130875	ARSA	ARSA	410
ENSG00000100300	2018.46	-0.00601565	0.00369987	-1.62591	0.103969	0.160795	TSPO	TSPO	706
ENSG00000100302	508.076	-0.0273	0.00799605	-3.41418	0.000639747	0.00222255	RASD2	RASD2	23551
ENSG00000100304	377.147	-0.0123341	0.00307544	-4.01053	6.05836e-05	0.000321921	TTLL12	TTLL12	23170
ENSG00000100307	230.598	0.00437161	0.00173295	2.52264	0.0116477	0.0255485	CBX7	CBX7	23492
ENSG00000100311	28.2517	0.00223243	0.00751351	0.297121	0.766374	0.817391	PDGFB	PDGFB	5155
ENSG00000100316	13661.3	-0.000807086	0.00128492	-0.628123	0.529923	0.61308	RPL3	RPL3	6122
ENSG00000100319	183.311	-0.00500857	0.00151935	-3.29652	0.000978895	0.00315174	ZMAT5	ZMAT5	55954
ENSG00000100320	4179.65	0.00145407	0.000952299	1.52691	0.126784	0.189821	RBFOX2	RBFOX2	23543
ENSG00000100321	139.141	-0.00108579	0.00274912	-0.394959	0.692873	0.756342	SYNGR1	SYNGR1	9145
ENSG00000100324	347.624	-0.00546743	0.00125375	-4.36087	1.29545e-05	9.33824e-05	TAB1	TAB1	10454
ENSG00000100325	700.471	-0.00523918	0.00122843	-4.26495	1.99949e-05	0.000132193	ASCC2	ASCC2	84164
ENSG00000100330	832.046	0.00534678	0.00108354	4.93454	8.03412e-07	1.03668e-05	MTMR3	MTMR3	8897
ENSG00000100335	731.349	0.00117007	0.000754186	1.55143	0.120798	0.18191	MIEF1	MIEF1	54471
ENSG00000100336	18.3674	0.0322637	0.00759942	4.24554	2.18063e-05	0.000141284	APOL4	APOL4	80832
ENSG00000100342	155.725	0.0349947	0.00572621	6.11132	9.88087e-10	5.65932e-08	APOL1	APOL1	8542
ENSG00000100344	107.835	-0.00118323	0.00312313	-0.37886	0.704792	0.765825	PNPLA3	PNPLA3	80339
ENSG00000100345	28472.6	-0.00539352	0.0022851	-2.3603	0.0182602	0.0371987	MYH9	MYH9	4627
ENSG00000100347	597.901	-0.00189406	0.000810483	-2.33695	0.0194418	0.0391791	SAMM50	SAMM50	25813
ENSG00000100348	829.412	-0.00418954	0.00103901	-4.03223	5.52498e-05	0.000299148	TXN2	TXN2	25828
ENSG00000100350	187.921	-0.00865999	0.00232021	-3.73242	0.000189651	0.000819904	FOXRED2	FOXRED2	80020
ENSG00000100353	2565.01	-0.00188093	0.00113999	-1.64995	0.0989528	0.154098	EIF3D	EIF3D	8664
ENSG00000100354	447.617	0.000279353	0.00123243	0.226669	0.820681	0.860542	TNRC6B	TNRC6B	23112
ENSG00000100359	324.002	-0.00685026	0.00179754	-3.8109	0.000138461	0.000634434	SGSM3	SGSM3	27352
ENSG00000100360	332.321	0.00112529	0.00152977	0.735592	0.461979	0.548995	IFT27	IFT27	11020
ENSG00000100364	811.285	0.00322641	0.00164563	1.96059	0.0499265	0.0867788	KIAA0930	KIAA0930	23313
ENSG00000100368	171.042	0.0548458	0.0117403	4.67158	2.9889e-06	2.94501e-05	CSF2RB	CSF2RB	1439
ENSG00000100372	328.68	-0.000384094	0.000866461	-0.44329	0.657556	0.726452	SLC25A17	SLC25A17	10478
ENSG00000100376	256.525	0.00290041	0.00350364	0.827826	0.407769	0.495592	FAM118A	FAM118A	55007
ENSG00000100379	332.519	-0.00466263	0.00181403	-2.57032	0.0101605	0.0227457	KCTD17	KCTD17	79734
ENSG00000100380	1960.83	0.00585859	0.00139398	4.20277	2.63669e-05	0.000164259	ST13	ST13	6767
ENSG00000100387	764.087	0.000455041	0.000787445	0.57787	0.563352	0.643095	RBX1	RBX1	9978
ENSG00000100393	1568.39	-0.00118597	0.000851885	-1.39217	0.163871	0.234756	EP300	EP300	2033
ENSG00000100395	395.757	-0.00154099	0.00113387	-1.35905	0.17413	0.246588	L3MBTL2	L3MBTL2	83746
ENSG00000100401	1886.68	-0.0127214	0.00370658	-3.4321	0.000598932	0.00210113	RANGAP1	RANGAP1	5905
ENSG00000100403	2652.6	-0.00655059	0.00147479	-4.44171	8.92476e-06	6.93192e-05	ZC3H7B	ZC3H7B	23264
ENSG00000100410	296.392	-0.00227523	0.00117127	-1.94254	0.0520721	0.0899048	PHF5A	PHF5A	84844
ENSG00000100412	918.049	-0.00504175	0.00132981	-3.79133	0.000149843	0.000676461	ACO2	ACO2	50
ENSG00000100413	781.025	-0.0026697	0.00135967	-1.96349	0.0495889	0.0862988	POLR3H	POLR3H	171568
ENSG00000100416	404.532	-0.0103672	0.00218067	-4.75414	1.99288e-06	2.13068e-05	TRMU	TRMU	55687
ENSG00000100417	693.546	-0.00528694	0.00152457	-3.46783	0.000524684	0.00187982	PMM1	PMM1	5372
ENSG00000100418	685.723	0.0003304	0.00111185	0.297164	0.766342	0.817391	DESI1	DESI1	27351
ENSG00000100422	1118.37	-0.00556999	0.00160562	-3.46907	0.000522272	0.00187357	CERK	CERK	64781
ENSG00000100425	539.327	-0.00493061	0.00138113	-3.56998	0.000357004	0.00137253	BRD1	BRD1	23774
ENSG00000100426	345.771	-0.00557063	0.00127458	-4.37054	1.23938e-05	9.02287e-05	ZBED4	ZBED4	9889
ENSG00000100429	107.745	-0.00697427	0.00253101	-2.75552	0.0058598	0.014214	HDAC10	HDAC10	83933
ENSG00000100439	860.649	0.0132662	0.00309736	4.28307	1.84336e-05	0.000123638	ABHD4	ABHD4	63874
ENSG00000100441	1197.48	-6.34148e-05	0.000819189	-0.0774117	0.938296	0.954834	KHNYN	KHNYN	23351
ENSG00000100442	804.197	-0.00258573	0.00111939	-2.30994	0.0208917	0.0417065	FKBP3	FKBP3	2287
ENSG00000100445	261.039	-0.00324675	0.00107827	-3.01106	0.00260338	0.0071608	SDR39U1	SDR39U1	56948
ENSG00000100461	728.212	0.00030348	0.000706759	0.429396	0.667635	0.735127	RBM23	RBM23	55147
ENSG00000100462	869.821	-0.0037318	0.00120989	-3.0844	0.00203963	0.00585399	PRMT5	PRMT5	10419
ENSG00000100478	113.65	0.00699791	0.00179616	3.89604	9.77787e-05	0.000477938	AP4S1	AP4S1	11154
ENSG00000100479	66.2471	-0.0196223	0.00427363	-4.59148	4.40121e-06	3.95976e-05	POLE2	POLE2	5427
ENSG00000100483	103.187	0.00651411	0.00142029	4.58646	4.50824e-06	4.02942e-05	VCPKMT	VCPKMT	79609
ENSG00000100485	685.622	0.00278193	0.00108172	2.57176	0.0101182	0.0226751	SOS2	SOS2	6655
ENSG00000100490	142.428	0.00848392	0.00247049	3.4341	0.000594514	0.00209012	CDKL1	CDKL1	8814
ENSG00000100503	1480.37	-0.00228548	0.00117686	-1.94202	0.0521346	0.0899944	NIN	NIN	51199
ENSG00000100504	1121.93	0.0090949	0.002658	3.42171	0.000622294	0.00217063	PYGL	PYGL	5836
ENSG00000100505	9.70702	-0.0205303	0.00574909	-3.57106	0.000355541	0.00136827	TRIM9	TRIM9	114088
ENSG00000100519	755.984	-0.00112178	0.00090189	-1.24381	0.213568	0.291959	PSMC6	PSMC6	5706
ENSG00000100522	1083.38	0.00273253	0.00163506	1.67122	0.094679	0.148362	GNPNAT1	GNPNAT1	64841
ENSG00000100523	396.539	0.00702611	0.00129818	5.41226	6.22331e-08	1.40928e-06	DDHD1	DDHD1	80821
ENSG00000100526	231.116	-0.0225686	0.00481113	-4.69091	2.71988e-06	2.72457e-05	CDKN3	CDKN3	1033
ENSG00000100528	1502.19	0.00289007	0.00132139	2.18714	0.0287321	0.0545456	CNIH1	CNIH1	10175
ENSG00000100532	140.517	0.00531143	0.00140853	3.77089	0.000162665	0.000722737	CGRRF1	CGRRF1	10668
ENSG00000100554	1206.39	-0.000275142	0.00122098	-0.225345	0.821711	0.861321	ATP6V1D	ATP6V1D	51382
ENSG00000100558	169.849	-0.0133695	0.00422398	-3.16514	0.00155006	0.00464605	PLEK2	PLEK2	26499
ENSG00000100564	113.171	0.00261848	0.00154273	1.69731	0.0896388	0.141637	PIGH	PIGH	5283
ENSG00000100567	667.88	-0.00178019	0.00105324	-1.69021	0.090987	0.143418	PSMA3	PSMA3	5684
ENSG00000100568	1427.53	0.00440978	0.000906762	4.86322	1.15492e-06	1.38753e-05	VTI1B	VTI1B	10490
ENSG00000100575	204.168	-0.000512574	0.00120248	-0.426264	0.669915	0.737012	TIMM9	TIMM9	26520
ENSG00000100577	141.534	0.00121727	0.00144753	0.840925	0.40039	0.488407	GSTZ1	GSTZ1	2954
ENSG00000100578	350.475	-0.00888083	0.00199189	-4.45849	8.2539e-06	6.52575e-05	KIAA0586	KIAA0586	9786
ENSG00000100580	360.286	0.000871192	0.00114634	0.759979	0.447267	0.535062	TMED8	TMED8	283578
ENSG00000100583	24.4365	-0.00419076	0.00196189	-2.13608	0.0326729	0.0607328	SAMD15	SAMD15	161394
ENSG00000100591	1228.26	-0.0020509	0.000985252	-2.0816	0.0373792	0.0679875	AHSA1	AHSA1	10598
ENSG00000100592	321.924	0.00972232	0.00231689	4.19627	2.71342e-05	0.000167367	DAAM1	DAAM1	23002
ENSG00000100596	1729.16	0.000651717	0.00135938	0.479424	0.631637	0.703769	SPTLC2	SPTLC2	9517
ENSG00000100599	544.665	-0.00834372	0.00209537	-3.98197	6.83457e-05	0.000354551	RIN3	RIN3	79890
ENSG00000100600	1296.64	0.00203061	0.00250157	0.811737	0.416942	0.504919	LGMN	LGMN	5641
ENSG00000100601	139.331	0.000219982	0.000841585	0.26139	0.793792	0.839246	ALKBH1	ALKBH1	8846
ENSG00000100603	827.538	-0.00272549	0.000836525	-3.2581	0.00112159	0.00353879	SNW1	SNW1	22938
ENSG00000100605	506.472	-0.00131414	0.00184902	-0.710722	0.477256	0.563452	ITPK1	ITPK1	3705
ENSG00000100612	445.945	0.00374967	0.00125413	2.98986	0.00279109	0.00758521	DHRS7	DHRS7	51635
ENSG00000100614	870.225	0.0106814	0.00144718	7.38084	1.57292e-13	6.97011e-11	PPM1A	PPM1A	5494
ENSG00000100625	250.906	0.0085475	0.0027117	3.15208	0.0016211	0.00482975	SIX4	SIX4	51804
ENSG00000100626	60.1893	0.0308923	0.00559861	5.51786	3.43157e-08	8.87621e-07	GALNT16	GALNT16	57452
ENSG00000100629	97.4795	-0.0216227	0.00473903	-4.56268	5.05057e-06	4.39972e-05	CEP128	CEP128	145508
ENSG00000100632	1110.91	0.000302115	0.000963338	0.313613	0.753815	0.807218	ERH	ERH	2079
ENSG00000100644	15570.6	0.0103565	0.00223039	4.64336	3.42795e-06	3.26674e-05	HIF1A	HIF1A	3091
ENSG00000100647	551.86	0.00744539	0.00217169	3.42838	0.000607191	0.00212479	SUSD6	SUSD6	9766
ENSG00000100650	2757.15	0.0030494	0.00119813	2.54513	0.0109237	0.0241715	SRSF5	SRSF5	6430
ENSG00000100664	3850.22	0.00161337	0.00108782	1.48313	0.13804	0.203971	EIF5	EIF5	1983
ENSG00000100697	1287.52	0.00449054	0.00109989	4.08271	4.45143e-05	0.000250109	DICER1	DICER1	23405
ENSG00000100711	611.29	0.00190304	0.00103415	1.84019	0.06574	0.109225	ZFYVE21	ZFYVE21	79038
ENSG00000100714	937.248	-0.0104607	0.00273108	-3.83022	0.000128029	0.000595547	MTHFD1	MTHFD1	4522
ENSG00000100722	1123.52	0.000893237	0.000790534	1.12992	0.258512	0.341605	ZC3H14	ZC3H14	79882
ENSG00000100726	361.991	-0.010826	0.00443009	-2.44375	0.0145355	0.0307144	TELO2	TELO2	9894
ENSG00000100731	1879.02	-0.000865987	0.00127208	-0.680765	0.49602	0.581204	PCNX1	PCNX1	22990
ENSG00000100739	203.998	-0.0183807	0.00533889	-3.44279	0.000575743	0.00203527	BDKRB1	BDKRB1	623
ENSG00000100744	420.685	0.00677593	0.00143835	4.71091	2.4661e-06	2.53366e-05	GSKIP	GSKIP	51527
ENSG00000100749	203.974	-0.0122188	0.00314445	-3.88583	0.000101981	0.000494317	VRK1	VRK1	7443
ENSG00000100764	699.865	-0.0031287	0.0011178	-2.79899	0.0051263	0.0126646	PSMC1	PSMC1	5700
ENSG00000100767	18.0826	-0.00628148	0.00469432	-1.3381	0.180863	0.254238	PAPLN	PAPLN	89932
ENSG00000100784	31.9624	-0.00535787	0.00454419	-1.17906	0.238375	0.319688	RPS6KA5	RPS6KA5	9252
ENSG00000100796	866.187	0.000569818	0.000846392	0.673232	0.5008	0.585419	PPP4R3A	PPP4R3A	55671
ENSG00000100802	75.3795	-0.00354405	0.00150529	-2.3544	0.0185525	0.0376983	C14orf93	C14orf93	60686
ENSG00000100804	1777.8	-0.00265424	0.00115049	-2.30705	0.0210522	0.0419972	PSMB5	PSMB5	5693
ENSG00000100811	1530.86	0.00547226	0.00083091	6.58586	4.52249e-11	5.04333e-09	YY1	YY1	7528
ENSG00000100813	3061.7	-0.00280535	0.000590045	-4.75447	1.9897e-06	2.12863e-05	ACIN1	ACIN1	22985
ENSG00000100814	336.189	0.0067236	0.00157775	4.26151	2.03048e-05	0.000133821	CCNB1IP1	CCNB1IP1	57820
ENSG00000100815	1179.64	0.000967358	0.0012004	0.805865	0.420321	0.508279	TRIP11	TRIP11	9321
ENSG00000100823	1683.48	-0.0033589	0.000965462	-3.47906	0.000503169	0.00181899	APEX1	APEX1	328
ENSG00000100836	881.591	-0.00360133	0.000734321	-4.90429	9.37636e-07	1.16716e-05	PABPN1	PABPN1	8106
ENSG00000100842	565.311	-0.00229935	0.00189701	-1.21209	0.225476	0.304988	EFS	EFS	10278
ENSG00000100852	1670.2	0.0111555	0.00222757	5.00794	5.50158e-07	7.75239e-06	ARHGAP5	ARHGAP5	394
ENSG00000100865	364.873	-0.00350953	0.0010531	-3.33258	0.00086044	0.00283486	CINP	CINP	51550
[truncated: 14,840 more rows]

## Sheet: B
	baseMean	log2FoldChange	lfcSE	stat	pvalue	padj	external_gene_name	hgnc_symbol	entrezgene_id
ENSG00000000003	472.88	0.00431659	0.00136055	3.17268	0.00151037	0.00462049	TSPAN6	TSPAN6	7105
ENSG00000000419	566.683	0.00247465	0.00101328	2.44221	0.0145975	0.031165	DPM1	DPM1	8813
ENSG00000000457	201.923	0.00533763	0.00116765	4.57125	4.84818e-06	4.47515e-05	SCYL3	SCYL3	57147
ENSG00000000460	125.786	-0.0164688	0.00361229	-4.5591	5.13741e-06	4.68552e-05	FIRRM	FIRRM	55732
ENSG00000000971	387.527	0.0128695	0.00524548	2.45345	0.0141491	0.0303776	CFH	CFH	3075
ENSG00000001036	1591	0.000719452	0.00111438	0.645605	0.518535	0.602808	FUCA2	FUCA2	2519
ENSG00000001084	177.301	0.00255981	0.00203434	1.2583	0.208284	0.287376	GCLC	GCLC	2729
ENSG00000001167	576.736	-0.00573713	0.00111761	-5.1334	2.84549e-07	4.84588e-06	NFYA	NFYA	4800
ENSG00000001460	244.078	-0.00786774	0.00235342	-3.34311	0.000828437	0.00280919	STPG1	STPG1	90529
ENSG00000001461	2214.82	-0.002759	0.00312119	-0.883956	0.37672	0.466948	NIPAL3	NIPAL3	57185
ENSG00000001497	471.764	-0.00599295	0.00129275	-4.63581	3.55538e-06	3.52429e-05	LAS1L	LAS1L	81887
ENSG00000001561	73.7649	0.0152735	0.00576845	2.64776	0.00810265	0.0190445	ENPP4	ENPP4	22875
ENSG00000001617	199.193	0.0149478	0.00429202	3.48268	0.000496413	0.00184567	SEMA3F	SEMA3F	6405
ENSG00000001629	1805.11	0.00534862	0.00111748	4.78634	1.69854e-06	1.97846e-05	ANKIB1	ANKIB1	54467
ENSG00000001630	337.85	0.00674635	0.00149701	4.50656	6.58857e-06	5.6623e-05	CYP51A1	CYP51A1	1595
ENSG00000001631	325.294	0.00416495	0.00128834	3.2328	0.00122583	0.00388389	KRIT1	KRIT1	889
ENSG00000002016	127.719	-0.000176734	0.00153855	-0.11487	0.908548	0.930949	RAD52	RAD52	5893
ENSG00000002330	451.162	-0.0053044	0.00273169	-1.9418	0.0521613	0.0906849	BAD	BAD	572
ENSG00000002549	602.143	0.000921268	0.00105972	0.869347	0.384657	0.475174	LAP3	LAP3	51056
ENSG00000002586	1683.35	0.00350612	0.00304017	1.15327	0.248802	0.332498	CD99	CD99	4267
ENSG00000002745	305.717	0.015424	0.00684536	2.25321	0.024246	0.0478414	WNT16	WNT16	51384
ENSG00000002746	109.857	-0.00163853	0.00365949	-0.447747	0.654335	0.724863	HECW1	HECW1	23072
ENSG00000002822	157.843	-0.00914603	0.00255256	-3.58309	0.000339559	0.00135375	MAD1L1	MAD1L1	8379
ENSG00000002834	8961.18	0.000375088	0.00129449	0.289757	0.772002	0.822499	LASP1	LASP1	3927
ENSG00000002919	270.621	0.00278614	0.00128766	2.16372	0.0304855	0.0578537	SNX11	SNX11	29916
ENSG00000003056	1269.3	-0.00167993	0.000855	-1.96483	0.0494338	0.086741	M6PR	M6PR	4074
ENSG00000003137	177.328	0.0152897	0.00489882	3.1211	0.00180179	0.00537631	CYP26B1	CYP26B1	56603
ENSG00000003249	28.4	-0.0117683	0.0043343	-2.71515	0.00662451	0.0160499	DBNDD1	DBNDD1	79007
ENSG00000003393	783.76	0.0009062	0.000988445	0.916793	0.359251	0.448617	ALS2	ALS2	57679
ENSG00000003400	98.4381	0.00745157	0.00223366	3.33604	0.00084981	0.00287054	CASP10	CASP10	843
ENSG00000003402	1357.63	0.00660986	0.0011598	5.69915	1.20406e-08	4.08086e-07	CFLAR	CFLAR	8837
ENSG00000003436	649.311	0.00682192	0.0037213	1.83321	0.0667717	0.111699	TFPI	TFPI	7035
ENSG00000003509	228.279	0.00446151	0.00109772	4.06433	4.81705e-05	0.000275764	NDUFAF7	NDUFAF7	55471
ENSG00000003756	2141.55	0.00396875	0.00114579	3.46376	0.000532686	0.00196144	RBM5	RBM5	10181
ENSG00000004059	1333.3	-0.000476716	0.00135819	-0.350994	0.725593	0.784515	ARF5	ARF5	381
ENSG00000004139	286.679	0.00147238	0.00137909	1.06764	0.285681	0.372411	SARM1	SARM1	23098
ENSG00000004142	1451.2	-0.00296446	0.000961324	-3.08373	0.00204423	0.00598292	POLDIP2	POLDIP2	26073
ENSG00000004399	3488.98	-0.00185562	0.00280759	-0.660928	0.508658	0.593407	PLXND1	PLXND1	23129
ENSG00000004455	1408.19	-0.00236369	0.000711726	-3.32107	0.000896728	0.00299185	AK2	AK2	204
ENSG00000004478	494.4	-0.00769921	0.00227952	-3.37755	0.000731339	0.00253566	FKBP4	FKBP4	2288
ENSG00000004487	1301.21	-0.00400035	0.000892904	-4.48016	7.45878e-06	6.26317e-05	KDM1A	KDM1A	23028
ENSG00000004534	1207.58	0.000818477	0.00121054	0.676124	0.498962	0.584305	RBM6	RBM6	10180
ENSG00000004660	226.572	-0.0127176	0.00361742	-3.51565	0.000438681	0.00166807	CAMKK1	CAMKK1	84254
ENSG00000004700	1593.91	-0.00168116	0.00115492	-1.45565	0.145489	0.213812	RECQL	RECQL	5965
ENSG00000004766	342.553	0.00236143	0.000950707	2.48386	0.0129965	0.0283634	VPS50	VPS50	55610
ENSG00000004776	1379.82	0.00114268	0.00282482	0.404514	0.685835	0.751562	HSPB6	HSPB6	126393
ENSG00000004777	96.5009	-0.0207148	0.00433452	-4.77902	1.76148e-06	2.03404e-05	ARHGAP33	ARHGAP33	115703
ENSG00000004779	499.963	0.00107843	0.00148931	0.724115	0.468995	0.556856	NDUFAB1	NDUFAB1	4706
ENSG00000004799	95.3911	-0.00191744	0.00570032	-0.336373	0.736589	0.793795	PDK4	PDK4	5166
ENSG00000004838	11.9098	-0.0096537	0.00437495	-2.20658	0.0273431	0.0528547	ZMYND10	ZMYND10	51364
ENSG00000004864	165.369	-0.00186798	0.00159014	-1.17472	0.240105	0.322767	SLC25A13	SLC25A13	10165
ENSG00000004866	269.618	0.00170952	0.000923713	1.85071	0.0642115	0.108168	ST7	ST7	7982
ENSG00000004897	1852.14	-0.00344808	0.00122261	-2.82027	0.00479839	0.0121656	CDC27	CDC27	996
ENSG00000004961	386.107	0.00284289	0.00108098	2.62993	0.00854032	0.0198977	HCCS	HCCS	3052
ENSG00000004975	394.448	-0.00530606	0.00134959	-3.93161	8.43775e-05	0.000436671	DVL2	DVL2	1856
ENSG00000005007	1482.42	-0.00460193	0.00163929	-2.80727	0.00499637	0.012593	UPF1	UPF1	5976
ENSG00000005020	631.12	0.00268925	0.00118739	2.26484	0.0235225	0.0466654	SKAP2	SKAP2	8935
ENSG00000005022	1343.89	-0.0083001	0.00232965	-3.5628	0.000366914	0.00144327	SLC25A5	SLC25A5	292
ENSG00000005059	242.664	0.00312755	0.00218657	1.43035	0.152617	0.222649	MCUB	MCUB	55013
ENSG00000005073	253.057	0.00219994	0.00300893	0.731137	0.464695	0.552909	HOXA11	HOXA11	3207
ENSG00000005075	283.034	-0.00879096	0.0019033	-4.61879	3.8599e-06	3.74795e-05	POLR2J	POLR2J	5439
ENSG00000005100	442.031	-0.00305746	0.00122493	-2.49603	0.0125592	0.0275738	DHX33	DHX33	56919
ENSG00000005108	13.6547	-0.00583837	0.00853278	-0.684229	0.493831	0.579881	THSD7A	THSD7A	221981
ENSG00000005156	434.013	-0.00625131	0.00100225	-6.2373	4.452e-10	3.0564e-08	LIG3	LIG3	3980
ENSG00000005175	445.237	-0.00164154	0.00110683	-1.4831	0.138047	0.204775	RPAP3	RPAP3	79657
ENSG00000005189	83.0604	-0.0136617	0.00324982	-4.20384	2.62423e-05	0.000170062	REXO5	REXO5	81691
ENSG00000005194	396.711	0.000274267	0.00106132	0.258421	0.796082	0.84218	CIAPIN1	CIAPIN1	57019
ENSG00000005206	441.65	-0.00663509	0.00265918	-2.49516	0.0125899	0.0276309	SPPL2B	SPPL2B	56928
ENSG00000005238	1002.35	-0.00563615	0.0023456	-2.40286	0.0162674	0.0341659	ATOSB	ATOSB	80256
ENSG00000005243	1328.58	0.010168	0.00235138	4.32429	1.53021e-05	0.000110809	COPZ2	COPZ2	51226
ENSG00000005249	106.349	-0.00140307	0.00439248	-0.319424	0.749405	0.804667	PRKAR2B	PRKAR2B	5577
ENSG00000005302	456.167	-0.00115775	0.000750099	-1.54346	0.122719	0.185386	MSL3	MSL3	10943
ENSG00000005339	1297.96	-0.00191279	0.000835624	-2.28906	0.0220759	0.0442152	CREBBP	CREBBP	1387
ENSG00000005379	114.658	-0.00199452	0.00450959	-0.442285	0.658283	0.728134	TSPOAP1	TSPOAP1	9256
ENSG00000005436	175.659	0.00619769	0.00150934	4.10622	4.02182e-05	0.000238554	GCFC2	GCFC2	6936
ENSG00000005448	248.154	-0.00961583	0.00221285	-4.34544	1.38994e-05	0.000103116	WDR54	WDR54	84058
ENSG00000005469	278.884	0.00690655	0.00115237	5.99336	2.05546e-09	1.01474e-07	CROT	CROT	54677
ENSG00000005471	73.7301	0.0156596	0.00569737	2.74857	0.00598564	0.0146986	ABCB4	ABCB4	5244
ENSG00000005483	1130.98	0.00106053	0.0010802	0.981786	0.326205	0.414958	KMT2E	KMT2E	55904
ENSG00000005486	442.902	-0.000891421	0.00147905	-0.602699	0.546709	0.629028	RHBDD2	RHBDD2	57414
ENSG00000005513	12.0845	0.000630322	0.00659218	0.0956166	0.923825	0.943199	SOX8	SOX8	30812
ENSG00000005700	1761.27	0.00273763	0.00128023	2.13838	0.0324858	0.060952	IBTK	IBTK	25998
ENSG00000005801	183.077	-0.000511884	0.00139091	-0.368022	0.712857	0.773982	ZNF195	ZNF195	7748
ENSG00000005810	2265.06	0.00744249	0.00163805	4.54349	5.53295e-06	4.94673e-05	MYCBP2	MYCBP2	23077
ENSG00000005812	1069.31	0.007607	0.00140409	5.41775	6.03544e-08	1.45505e-06	FBXL3	FBXL3	26224
ENSG00000005882	441.268	0.0013343	0.00170015	0.784814	0.432563	0.521845	PDK2	PDK2	5164
ENSG00000005884	2921.85	-0.00965385	0.00351896	-2.74338	0.00608095	0.0148993	ITGA3	ITGA3	3675
ENSG00000005889	813.913	0.00723818	0.0015076	4.80112	1.57778e-06	1.87109e-05	ZFX	ZFX	7543
ENSG00000005893	3479.19	0.00880195	0.00154828	5.68497	1.30832e-08	4.31402e-07	LAMP2	LAMP2	3920
ENSG00000006007	1122.34	0.00623633	0.00113472	5.49591	3.88692e-08	1.03504e-06	GDE1	GDE1	51573
ENSG00000006015	155.964	-0.00642599	0.00346515	-1.85446	0.0636729	0.107446	REX1BD	REX1BD	55049
ENSG00000006016	1265.08	0.00267564	0.00880385	0.303917	0.761191	0.81404	CRLF1	CRLF1	9244
ENSG00000006025	102.117	-0.0155658	0.00282962	-5.50102	3.77605e-08	1.01319e-06	OSBPL7	OSBPL7	114881
ENSG00000006042	1404.21	0.0097315	0.00203811	4.77477	1.79916e-06	2.06129e-05	TMEM98	TMEM98	26022
ENSG00000006062	138.848	-0.00612709	0.00184	-3.32994	0.000868644	0.00292071	MAP3K14	MAP3K14	9020
ENSG00000006118	227.83	-0.0158552	0.0036006	-4.40349	1.06523e-05	8.37391e-05	TMEM132A	TMEM132A	54972
ENSG00000006125	4642.97	0.00280429	0.000730515	3.83878	0.000123645	0.000598311	AP2B1	AP2B1	163
ENSG00000006194	294.133	0.00101793	0.000808136	1.2596	0.207814	0.28681	ZNF263	ZNF263	10127
ENSG00000006282	1152.55	-0.00323716	0.00174906	-1.85081	0.0641974	0.108162	SPATA20	SPATA20	64847
ENSG00000006283	120.79	-0.00296921	0.00634538	-0.467932	0.639833	0.712345	CACNA1G	CACNA1G	8913
ENSG00000006327	2665.26	-0.00722731	0.00275104	-2.62712	0.00861121	0.020048	TNFRSF12A	TNFRSF12A	51330
ENSG00000006451	1877.64	0.00331896	0.00181582	1.8278	0.067579	0.112846	RALA	RALA	5898
ENSG00000006453	120.996	0.00181479	0.00412208	0.440262	0.659747	0.729432	BAIAP2L1	BAIAP2L1	55971
ENSG00000006459	365.656	0.00473707	0.00258071	1.83557	0.0664218	0.111188	KDM7A	KDM7A	80853
ENSG00000006468	375.699	-0.000141705	0.00365119	-0.0388108	0.969041	0.978123	ETV1	ETV1	2115
ENSG00000006530	344.682	-0.00225666	0.00082939	-2.72086	0.00651115	0.0158101	AGK	AGK	55750
ENSG00000006534	829.545	-0.00379264	0.00208188	-1.82174	0.0684939	0.114135	ALDH3B1	ALDH3B1	221
ENSG00000006576	1082.13	0.00229217	0.00159793	1.43446	0.151441	0.221226	PHTF2	PHTF2	57157
ENSG00000006606	23.6155	-0.00507945	0.00566086	-0.897293	0.369562	0.459147	CCL26	CCL26	10344
ENSG00000006607	923.206	0.0028529	0.000983854	2.89972	0.003735	0.00985625	FARP2	FARP2	9855
ENSG00000006625	182.088	-0.00268375	0.00186468	-1.43926	0.150077	0.219435	GGCT	GGCT	79017
ENSG00000006634	164.823	-0.0171757	0.00372306	-4.61333	3.96275e-06	3.81828e-05	DBF4	DBF4	10926
ENSG00000006638	46.3922	-0.00772112	0.0031982	-2.41421	0.0157693	0.0332824	TBXA2R	TBXA2R	6915
ENSG00000006652	414.658	0.0107236	0.00166093	6.4564	1.07222e-10	9.91808e-09	IFRD1	IFRD1	3475
ENSG00000006695	156.191	0.000168265	0.000906279	0.185666	0.852707	0.887816	COX10	COX10	1352
ENSG00000006704	266.972	-0.00641428	0.00193605	-3.31308	0.000922754	0.0030622	GTF2IRD1	GTF2IRD1	9569
ENSG00000006712	771.246	-0.00696411	0.00135583	-5.13643	2.8001e-07	4.79646e-06	PAF1	PAF1	54623
ENSG00000006715	962.754	0.00459442	0.00116991	3.92717	8.59525e-05	0.000442736	VPS41	VPS41	27072
ENSG00000006740	56.2605	-0.00553808	0.00391509	-1.41455	0.157201	0.228051	ARHGAP44	ARHGAP44	9912
ENSG00000006744	895.117	-0.00501455	0.00159252	-3.14882	0.00163929	0.00495624	ELAC2	ELAC2	60528
ENSG00000006747	141.228	-0.0178239	0.00674651	-2.64194	0.00824332	0.0193323	SCIN	SCIN	85477
ENSG00000006756	443.09	0.00304854	0.00209407	1.4558	0.145449	0.213788	ARSD	ARSD	414
ENSG00000006757	147.594	0.00677991	0.00243313	2.78649	0.00532823	0.0133017	PNPLA4	PNPLA4	8228
ENSG00000006831	1133.11	0.000480697	0.000678699	0.708262	0.478782	0.565992	ADIPOR2	ADIPOR2	79602
ENSG00000006837	23.5854	0.00455624	0.00205109	2.22138	0.0263255	0.0512371	CDKL3	CDKL3	51265
ENSG00000007047	435.529	-0.00360682	0.00138275	-2.60844	0.00909573	0.0210436	MARK4	MARK4	57787
ENSG00000007080	449.661	-0.0125031	0.00332541	-3.75987	0.000170003	0.000773042	CCDC124	CCDC124	115098
ENSG00000007168	3426.56	0.00588315	0.000908423	6.47623	9.40446e-11	9.33804e-09	PAFAH1B1	PAFAH1B1	5048
ENSG00000007202	4343.55	0.000449812	0.000724775	0.620623	0.534847	0.618092	BLTP2	BLTP2	9703
ENSG00000007237	461.776	0.00450865	0.00330762	1.36311	0.172848	0.246675	GAS7	GAS7	8522
ENSG00000007255	63.6755	0.0110185	0.00418355	2.63378	0.00844407	0.019732	TRAPPC6A	TRAPPC6A	79090
ENSG00000007341	180.9	0.00191083	0.0016712	1.14339	0.252875	0.336867	ST7L	ST7L	54879
ENSG00000007372	6.71948	-0.0120994	0.00805305	-1.50246	0.132979	0.198345	PAX6	PAX6	5080
ENSG00000007376	202.135	-0.0105851	0.00389223	-2.71955	0.00653717	0.0158632	RPUSD1	RPUSD1	113000
ENSG00000007384	851.222	-0.000729626	0.00179191	-0.407177	0.683878	0.749978	RHBDF1	RHBDF1	64285
ENSG00000007392	533.308	0.000361391	0.000872051	0.414416	0.67857	0.745273	LUC7L	LUC7L	55692
ENSG00000007520	488.809	-0.00762235	0.00284525	-2.67898	0.00738478	0.0175935	TSR3	TSR3	115939
ENSG00000007541	350.125	-0.00722618	0.00266906	-2.70739	0.00678145	0.0163894	PIGQ	PIGQ	9091
ENSG00000007545	311.061	-0.000846931	0.000898555	-0.942548	0.345912	0.434958	CRAMP1	CRAMP1	57585
ENSG00000007866	588.651	-2.79739e-05	0.00182786	-0.0153042	0.987789	0.991396	TEAD3	TEAD3	7005
ENSG00000007923	811.127	-0.00577632	0.00117252	-4.92642	8.37484e-07	1.13193e-05	DNAJC11	DNAJC11	55735
ENSG00000007944	111.35	0.0139963	0.00455712	3.07131	0.00213124	0.00618778	MYLIP	MYLIP	29116
ENSG00000007968	14.7609	-0.0107773	0.00458561	-2.35024	0.0187613	0.0385785	E2F2	E2F2	1870
ENSG00000008018	1650.87	-0.00168775	0.00080673	-2.09208	0.0364312	0.067101	PSMB1	PSMB1	5689
ENSG00000008056	8.98258	-0.00166022	0.00613999	-0.270395	0.786856	0.835054	SYN1	SYN1	6853
ENSG00000008083	324.312	-0.00308955	0.00190985	-1.6177	0.105727	0.164047	JARID2	JARID2	3720
ENSG00000008086	262.166	-0.00343493	0.00198289	-1.73228	0.083223	0.134311	CDKL5	CDKL5	6792
ENSG00000008118	11.8927	-0.015907	0.00666326	-2.38727	0.0169739	0.0354169	CAMK1G	CAMK1G	57172
ENSG00000008128	159.264	-0.00538097	0.0019217	-2.80011	0.00510858	0.012839	CDK11A	CDK11A	728642
ENSG00000008130	829.054	-0.00407258	0.00159493	-2.55346	0.0106659	0.0240756	NADK	NADK	65220
ENSG00000008256	2426.81	0.00109514	0.00173796	0.630129	0.52861	0.612293	CYTH3	CYTH3	9265
ENSG00000008277	9.20394	-0.000188223	0.0055007	-0.0342179	0.972703	0.980712	ADAM22	ADAM22	53616
ENSG00000008282	1611.96	0.00620731	0.00139456	4.4511	8.54333e-06	7.00322e-05	SYPL1	SYPL1	6856
ENSG00000008283	643.852	0.000985544	0.00207365	0.475271	0.634594	0.707991	CYB561	CYB561	1534
ENSG00000008294	3659.5	0.000798278	0.00114962	0.694386	0.48744	0.574333	SPAG9	SPAG9	9043
ENSG00000008300	58.01	0.00117816	0.00254852	0.46229	0.643873	0.715981	CELSR3	CELSR3	1951
ENSG00000008311	378.53	0.0138479	0.00279778	4.94962	7.43597e-07	1.03228e-05	AASS	AASS	10157
ENSG00000008324	101.85	0.0045281	0.00119351	3.79395	0.000148269	0.000692117	SS18L2	SS18L2	51188
ENSG00000008382	94.3472	-0.00387286	0.00179465	-2.158	0.030928	0.0585417	MPND	MPND	84954
ENSG00000008394	1676.77	0.0194357	0.00350349	5.54752	2.89746e-08	8.17382e-07	MGST1	MGST1	4257
ENSG00000008405	298.805	0.00313029	0.00164668	1.90096	0.0573067	0.0983943	CRY1	CRY1	1407
ENSG00000008441	4323.33	0.00141175	0.00155526	0.907725	0.364024	0.453642	NFIX	NFIX	4784
ENSG00000008513	1424.89	-0.00716351	0.00266371	-2.6893	0.00716028	0.0171377	ST3GAL1	ST3GAL1	6482
ENSG00000008517	47.5071	0.00555405	0.00656633	0.845837	0.397644	0.487757	IL32	IL32	9235
ENSG00000008710	2228.66	-0.00650512	0.00337599	-1.92688	0.0539948	0.0935119	PKD1	PKD1	5310
ENSG00000008735	9.78388	0.00546465	0.00394078	1.38669	0.165536	0.238095	MAPK8IP2	MAPK8IP2	23542
ENSG00000008838	685.968	-0.00575359	0.00155239	-3.70629	0.000210316	0.000916059	MED24	MED24	9862
ENSG00000008853	399.833	-0.00432195	0.00163778	-2.6389	0.00831754	0.0194726	RHOBTB2	RHOBTB2	23221
ENSG00000008869	623.961	0.00124598	0.000771501	1.61501	0.106309	0.164716	HEATR5B	HEATR5B	54497
ENSG00000008952	2319.49	0.00657909	0.00153444	4.28761	1.80607e-05	0.000126361	SEC62	SEC62	7095
ENSG00000008988	3128.93	-0.00267593	0.00101549	-2.63511	0.00841093	0.0196771	RPS20	RPS20	6224
ENSG00000009307	8910.15	0.00218853	0.00071833	3.04669	0.00231377	0.00662073	CSDE1	CSDE1	7812
ENSG00000009335	2437.8	-0.00160515	0.0011142	-1.44064	0.149687	0.218992	UBE3C	UBE3C	9690
ENSG00000009413	3547.91	0.0176661	0.0038943	4.5364	5.72228e-06	5.0921e-05	REV3L	REV3L	5980
ENSG00000009780	141.511	0.00697463	0.00103634	6.73007	1.69576e-11	2.58951e-09	FAM76A	FAM76A	199870
ENSG00000009830	376.022	-0.00348629	0.00121687	-2.86497	0.00417049	0.0108202	POMT2	POMT2	29954
ENSG00000009844	986.669	0.000943866	0.000993067	0.950456	0.341881	0.43103	VTA1	VTA1	51534
ENSG00000009954	2257.29	-0.0047539	0.00126675	-3.75282	0.000174856	0.000790608	BAZ1B	BAZ1B	9031
ENSG00000010017	1136.86	0.004345	0.000953945	4.55477	5.24426e-06	4.75989e-05	RANBP9	RANBP9	10048
ENSG00000010072	190.503	-0.00120441	0.00132319	-0.91023	0.362701	0.452283	SPRTN	SPRTN	83932
ENSG00000010165	518.048	0.000200285	0.00136047	0.147217	0.88296	0.911538	METTL13	METTL13	51603
ENSG00000010219	245.005	-0.00244385	0.0010351	-2.36097	0.0182271	0.0376651	DYRK4	DYRK4	8798
ENSG00000010244	2391.83	0.000904253	0.000644378	1.4033	0.160528	0.232147	ZNF207	ZNF207	7756
ENSG00000010256	1355.43	-0.00512378	0.00153567	-3.33651	0.000848367	0.00286622	UQCRC1	UQCRC1	7384
ENSG00000010270	468.625	-0.0019269	0.00101752	-1.89372	0.0582621	0.0996745	STARD3NL	STARD3NL	83930
ENSG00000010278	589.61	0.00135224	0.00442487	0.305601	0.759909	0.812965	CD9	CD9	928
ENSG00000010292	1468.65	-0.0172218	0.00331968	-5.1878	2.12796e-07	3.91201e-06	NCAPD2	NCAPD2	9918
ENSG00000010295	591.796	-0.00120941	0.00151322	-0.799227	0.424159	0.514252	IFFO1	IFFO1	25900
ENSG00000010310	29.0011	0.00625521	0.00430896	1.45168	0.146591	0.215161	GIPR	GIPR	2696
ENSG00000010318	38.5265	-0.00685171	0.00238389	-2.87417	0.00405086	0.0105504	PHF7	PHF7	51533
ENSG00000010322	1529.5	-0.00166271	0.00158293	-1.0504	0.293533	0.380923	NISCH	NISCH	11188
ENSG00000010361	112.96	-0.00603076	0.00170462	-3.53789	0.000403331	0.00155758	FUZ	FUZ	80199
ENSG00000010404	1039.5	0.0113477	0.00183087	6.19799	5.71898e-10	3.7089e-08	IDS	IDS	3423
ENSG00000010438	22.48	-0.0136076	0.00850613	-1.59975	0.109655	0.168978	PRSS3	PRSS3	5646
ENSG00000010539	131.029	0.000383109	0.00100202	0.382335	0.702213	0.765051	ZNF200	ZNF200	7752
ENSG00000010610	91.2647	0.0295763	0.0115557	2.55945	0.0104837	0.0237071	CD4	CD4	920
ENSG00000010626	80.6789	0.000846863	0.00147579	0.573838	0.566077	0.646404	LRRC23	LRRC23	10233
ENSG00000010704	421.147	0.00189209	0.00131998	1.43343	0.151736	0.221602	HFE	HFE	3077
ENSG00000010803	496.591	-0.00153254	0.000906796	-1.69007	0.0910154	0.144935	SCMH1	SCMH1	22955
ENSG00000010810	1517.1	0.00967193	0.00157657	6.13478	8.52796e-10	5.08223e-08	FYN	FYN	2534
ENSG00000010818	1632.72	0.00190073	0.0014762	1.28759	0.19789	0.275587	HIVEP2	HIVEP2	3097
ENSG00000011007	1029.69	-0.00197693	0.00115977	-1.70459	0.088271	0.14129	ELOA	ELOA	6924
ENSG00000011009	333.935	-0.00627806	0.00188822	-3.32485	0.000884646	0.00296259	LYPLA2	LYPLA2	11313
ENSG00000011021	347.064	0.00170381	0.00112563	1.51366	0.130112	0.194764	CLCN6	CLCN6	1185
ENSG00000011028	12569.8	-0.00585666	0.001935	-3.0267	0.00247243	0.00699275	MRC2	MRC2	9902
ENSG00000011052	2320.78	-0.00392808	0.00147619	-2.66095	0.00779208	0.0184166	NME1-NME2	NME1-NME2	654364
ENSG00000011105	405.319	0.00494392	0.00254813	1.94021	0.052354	0.090955	TSPAN9	TSPAN9	10867
ENSG00000011114	1021.52	0.00144376	0.000827985	1.7437	0.0812112	0.131499	BTBD7	BTBD7	55727
ENSG00000011132	141.796	-0.00681796	0.00235085	-2.90021	0.00372917	0.00984383	APBA3	APBA3	9546
ENSG00000011143	150.192	-0.00450474	0.00116137	-3.87881	0.000104969	0.000521877	MKS1	MKS1	54903
ENSG00000011198	863.829	0.00251753	0.00255588	0.984994	0.324627	0.413309	ABHD5	ABHD5	51099
ENSG00000011243	439.513	-0.00426599	0.00118512	-3.59964	0.000318659	0.00128215	AKAP8L	AKAP8L	26993
ENSG00000011258	225.695	0.00717648	0.00207151	3.46438	0.000531459	0.00195815	MBTD1	MBTD1	54799
ENSG00000011260	409.709	0.00138814	0.00136453	1.0173	0.309012	0.397402	UTP18	UTP18	51096
ENSG00000011275	855.934	-0.000781662	0.000765377	-1.02128	0.307123	0.395522	RNF216	RNF216	54476
ENSG00000011295	338.57	0.00413035	0.000875465	4.71789	2.38303e-06	2.57893e-05	TTC19	TTC19	54902
ENSG00000011304	3109.91	-0.00853035	0.00217205	-3.92733	8.58935e-05	0.000442562	PTBP1	PTBP1	5725
ENSG00000011332	26.2404	-0.0130391	0.00409406	-3.18489	0.00144809	0.00446103	DPF1	DPF1	8193
ENSG00000011347	16.8403	0.00581941	0.00572614	1.01629	0.309493	0.397804	SYT7	SYT7	9066
ENSG00000011376	338.141	-0.00606669	0.00161052	-3.76691	0.000165279	0.000756454	LARS2	LARS2	23395
ENSG00000011405	1195.88	0.00505614	0.00155573	3.25001	0.00115402	0.00369099	PIK3C2A	PIK3C2A	5286
ENSG00000011422	847.562	-0.0113384	0.00347007	-3.2675	0.00108503	0.0035021	PLAUR	PLAUR	5329
ENSG00000011426	2644.84	-0.0254743	0.00570077	-4.46858	7.87416e-06	6.54937e-05	ANLN	ANLN	54443
ENSG00000011451	1019.84	-0.0105471	0.00250203	-4.2154	2.49337e-05	0.000163328	WIZ	WIZ	58525
ENSG00000011454	1602.24	0.0169624	0.0029978	5.65829	1.52887e-08	4.85894e-07	RABGAP1	RABGAP1	23637
ENSG00000011465	30962.6	0.0248026	0.00456527	5.43288	5.54505e-08	1.36109e-06	DCN	DCN	1634
ENSG00000011478	152.786	-0.00251283	0.00186672	-1.34612	0.178263	0.252741	QPCTL	QPCTL	54814
ENSG00000011485	1047.64	-0.00516686	0.00139772	-3.69663	0.000218477	0.00094528	PPP5C	PPP5C	5536
ENSG00000011523	333.698	0.0048829	0.00160179	3.0484	0.00230065	0.0065907	CEP68	CEP68	23177
ENSG00000011566	578.712	0.00619751	0.00149179	4.1544	3.26144e-05	0.000201901	MAP4K3	MAP4K3	8491
ENSG00000011638	253.503	0.0121619	0.0018962	6.41381	1.41929e-10	1.24099e-08	LDAF1	LDAF1	57146
ENSG00000012048	281.28	-0.0195779	0.0044164	-4.43299	9.29342e-06	7.49573e-05	BRCA1	BRCA1	672
ENSG00000012061	930.021	-0.00279079	0.0013529	-2.06283	0.0391287	0.0712407	ERCC1	ERCC1	2067
ENSG00000012124	8.40112	-0.0137379	0.00558389	-2.46028	0.0138829	0.0299084	CD22	CD22	933
ENSG00000012171	272.568	0.00335149	0.00349259	0.959601	0.337256	0.426208	SEMA3B	SEMA3B	7869
ENSG00000012174	725.995	0.00234943	0.00101008	2.32598	0.0200195	0.0407602	MBTPS2	MBTPS2	51360
ENSG00000012211	90.683	-0.00344657	0.0013015	-2.64815	0.00809346	0.0190291	PRICKLE3	PRICKLE3	4007
ENSG00000012232	1311.25	-0.00468653	0.00154966	-3.02424	0.0024926	0.00703735	EXTL3	EXTL3	2137
ENSG00000012660	1718.99	0.00338341	0.00162071	2.08761	0.0368328	0.0676919	ELOVL5	ELOVL5	60481
ENSG00000012817	0.35589	0.00744646	0.0110229	0.675544	0.49933	0.584581	KDM5D	KDM5D	8284
ENSG00000012822	2534.61	0.00704205	0.00201196	3.5001	0.000465082	0.00174916	CALCOCO1	CALCOCO1	57658
ENSG00000012963	635.366	-0.00531516	0.00195749	-2.71529	0.0066217	0.0160453	UBR7	UBR7	55148
ENSG00000012983	1988.47	0.00390826	0.00144354	2.70742	0.00678084	0.0163894	MAP4K5	MAP4K5	11183
ENSG00000013016	1025.43	-0.00780394	0.00286315	-2.72565	0.00641758	0.0156196	EHD3	EHD3	30845
ENSG00000013275	918.526	-0.00561721	0.00140724	-3.99164	6.56182e-05	0.000356488	PSMC4	PSMC4	5704
ENSG00000013288	1450.17	-0.00157024	0.00157744	-0.995434	0.319525	0.408204	MAN2B2	MAN2B2	23324
ENSG00000013293	35.862	-0.0108442	0.00712971	-1.52099	0.128263	0.192331	SLC7A14	SLC7A14	57709
ENSG00000013297	4305.79	0.0263331	0.00757174	3.47781	0.000505526	0.0018736	CLDN11	CLDN11	5010
ENSG00000013306	1054.63	-0.00845633	0.00235775	-3.58662	0.000334998	0.00133839	SLC25A39	SLC25A39	51629
ENSG00000013364	3717.81	-0.00246684	0.00196979	-1.25234	0.210447	0.289678	MVP	MVP	9961
ENSG00000013374	905.827	0.00185423	0.000877081	2.11409	0.0345074	0.0640612	NUB1	NUB1	51667
ENSG00000013375	2281.53	0.00285612	0.00120674	2.36681	0.0179423	0.0371376	PGM3	PGM3	5238
ENSG00000013392	167.745	0.0113561	0.00214562	5.29268	1.20537e-07	2.48352e-06	RWDD2A	RWDD2A	112611
ENSG00000013441	1200.45	0.00906691	0.00280687	3.23025	0.00123681	0.00391373	CLK1	CLK1	1195
ENSG00000013503	319.941	-0.00179967	0.00117672	-1.5294	0.126165	0.189857	POLR3B	POLR3B	55703
ENSG00000013523	200.205	0.00351465	0.00149311	2.35392	0.0185768	0.0382528	ANGEL1	ANGEL1	23357
ENSG00000013561	769.227	0.00108791	0.00115114	0.945071	0.344623	0.433756	RNF14	RNF14	9604
ENSG00000013563	639.909	-0.00451477	0.0037667	-1.1986	0.230683	0.312828	DNASE1L1	DNASE1L1	1774
ENSG00000013573	149.8	-0.0172642	0.00363983	-4.74314	2.10431e-06	2.32745e-05	DDX11	DDX11	1663
ENSG00000013583	607.263	0.00563777	0.00166677	3.38245	0.000718411	0.00249972	HEBP1	HEBP1	50865
ENSG00000013588	232.985	0.000372536	0.00493512	0.0754868	0.939827	0.955043	GPRC5A	GPRC5A	9052
ENSG00000013619	616.253	0.015881	0.00306379	5.18345	2.17822e-07	3.99177e-06	MAMLD1	MAMLD1	10046
ENSG00000013810	790.607	-0.0237628	0.00579095	-4.10344	4.07049e-05	0.000241092	TACC3	TACC3	10460
ENSG00000014123	808.197	0.00377565	0.00123951	3.04608	0.00231847	0.00662986	UFL1	UFL1	23376
ENSG00000014138	168.359	-0.0147227	0.00381619	-3.85795	0.00011434	0.00056007	POLA2	POLA2	23649
ENSG00000014164	188.318	-0.00652485	0.00248941	-2.62105	0.00876606	0.0203761	ZC3H3	ZC3H3	23144
ENSG00000014216	2383.83	-0.0058443	0.00192417	-3.03731	0.00238697	0.0067838	CAPN1	CAPN1	823
ENSG00000014641	1719.76	0.00121298	0.000749894	1.61753	0.105764	0.164077	MDH1	MDH1	4190
ENSG00000014824	1181.54	0.0033956	0.00092464	3.67235	0.000240329	0.0010195	SLC30A9	SLC30A9	10463
ENSG00000014914	455.168	-0.002911	0.00171854	-1.69388	0.0902885	0.144034	MTMR11	MTMR11	10903
ENSG00000014919	299.501	0.00294141	0.00116356	2.52795	0.011473	0.0255724	COX15	COX15	1355
ENSG00000015153	191.805	0.0120133	0.00217676	5.5189	3.41125e-08	9.38227e-07	YAF2	YAF2	10138
ENSG00000015171	1751.5	0.00436709	0.00108653	4.01929	5.83731e-05	0.000323222	ZMYND11	ZMYND11	10771
ENSG00000015475	179.003	-0.00246207	0.00209882	-1.17307	0.240766	0.323481	BID	BID	637
ENSG00000015479	1904.46	0.00144306	0.00105422	1.36884	0.171049	0.244724	MATR3	MATR3	9782
ENSG00000015532	656.651	-0.00832516	0.00207448	-4.01313	5.99199e-05	0.000330019	XYLT2	XYLT2	64132
ENSG00000015568	100.801	0.0120499	0.00388479	3.10181	0.0019234	0.00568512	RGPD5	RGPD5	84220
ENSG00000015676	1377.95	-0.0021847	0.00114796	-1.90312	0.057025	0.0979873	NUDCD3	NUDCD3	23386
ENSG00000016391	82.5647	0.0327511	0.00697822	4.69334	2.68786e-06	2.83548e-05	CHDH	CHDH	55349
ENSG00000016864	1471.7	0.00359641	0.00124626	2.88576	0.00390469	0.0102395	GLT8D1	GLT8D1	55830
ENSG00000017260	2859.87	0.00176842	0.00117946	1.49934	0.133786	0.199381	ATP2C1	ATP2C1	27032
ENSG00000017427	39.1899	0.000815812	0.00988129	0.0825613	0.9342	0.950424	IGF1	IGF1	3479
ENSG00000017483	875.375	-0.00794125	0.00461896	-1.71927	0.0855653	0.137548	SLC38A5	SLC38A5	92745
ENSG00000017797	1806.78	-0.00134194	0.00068597	-1.95627	0.0504337	0.0881348	RALBP1	RALBP1	10928
ENSG00000018189	707.562	0.00392241	0.00157764	2.48625	0.0129099	0.0282139	RUFY3	RUFY3	22902
ENSG00000018236	43.2421	0.00782674	0.00798774	0.979844	0.327163	0.416026	CNTN1	CNTN1	1272
ENSG00000018408	1113.25	0.013033	0.00221493	5.88413	4.00145e-09	1.71945e-07	WWTR1	WWTR1	25937
ENSG00000018510	958.035	0.000970034	0.00119307	0.813059	0.416184	0.506399	AGPS	AGPS	8540
ENSG00000018610	196.044	0.00558114	0.00127801	4.36705	1.25935e-05	9.56341e-05	STEEP1	STEEP1	63932
ENSG00000018699	295.236	-0.00266725	0.00117956	-2.26123	0.023745	0.0470537	TTC27	TTC27	55622
ENSG00000018869	32.5415	0.00237912	0.00178675	1.33154	0.183012	0.258348	ZNF582	ZNF582	147948
ENSG00000019144	2595.51	-0.00242756	0.00176129	-1.37829	0.168114	0.241271	PHLDB1	PHLDB1	23187
ENSG00000019186	108.919	0.0118831	0.0103477	1.14838	0.250813	0.334677	CYP24A1	CYP24A1	1591
ENSG00000019485	69.8537	0.00413988	0.00210821	1.96369	0.0495659	0.086885	PRDM11	PRDM11	56981
ENSG00000019549	2238.48	-0.000423842	0.00180811	-0.234411	0.814666	0.857094	SNAI2	SNAI2	6591
ENSG00000019582	38.319	-0.0127673	0.00674117	-1.89393	0.058234	0.0996458	CD74	CD74	972
ENSG00000019991	48.9648	0.0296612	0.00828271	3.5811	0.000342151	0.00136233	HGF	HGF	3082
ENSG00000019995	749.317	0.00767995	0.00126518	6.07023	1.27729e-09	7.09333e-08	ZRANB1	ZRANB1	54764
ENSG00000020129	493.178	-0.00212829	0.00221281	-0.961806	0.336147	0.425173	NCDN	NCDN	23154
ENSG00000020181	3785.19	0.00325924	0.00285282	1.14246	0.253262	0.337305	ADGRA2	ADGRA2	25960
ENSG00000020256	225.794	-0.00316493	0.00122956	-2.57403	0.0100521	0.0228753	ZFP64	ZFP64	55734
ENSG00000020426	280.729	-0.0035318	0.00112147	-3.14927	0.00163679	0.00494953	MNAT1	MNAT1	4331
ENSG00000020577	1898.18	0.000679656	0.00138133	0.492031	0.622698	0.697943	SAMD4A	SAMD4A	23034
ENSG00000020633	172.464	-0.00733537	0.00549758	-1.33429	0.182109	0.2573	RUNX3	RUNX3	864
ENSG00000020922	321.306	-0.00468341	0.00186647	-2.50924	0.0120992	0.0267241	MRE11	MRE11	4361
ENSG00000021300	10.2272	-0.00231487	0.00489127	-0.473266	0.636024	0.709046	PLEKHB1	PLEKHB1	58473
ENSG00000021355	635.873	0.00388824	0.00108139	3.59558	0.000323673	0.00129846	SERPINB1	SERPINB1	1992
ENSG00000021574	271.249	0.0106286	0.0018563	5.72567	1.03027e-08	3.6654e-07	SPAST	SPAST	6683
ENSG00000021762	649.705	-0.0104652	0.00223925	-4.67352	2.96087e-06	3.06591e-05	OSBPL5	OSBPL5	114879
ENSG00000021776	1149.9	1.39212e-05	0.000907316	0.0153433	0.987758	0.991396	AQR	AQR	9716
ENSG00000021826	329.64	0.00120812	0.00258984	0.466485	0.640869	0.713181	CPS1	CPS1	1373
ENSG00000022267	7962.74	0.0319366	0.0052826	6.04562	1.48837e-09	8.07349e-08	FHL1	FHL1	2273
ENSG00000022277	1413.41	0.00381348	0.00106716	3.5735	0.000352247	0.00139525	RTF2	RTF2	51507
ENSG00000022567	67.1272	0.00227459	0.00212841	1.06868	0.285214	0.371885	SLC45A4	SLC45A4	57210
ENSG00000022840	1514.9	0.00340424	0.000835994	4.07209	4.65939e-05	0.000268752	RNF10	RNF10	9921
ENSG00000022976	120.373	0.000535701	0.0010747	0.498465	0.618156	0.693759	ZNF839	ZNF839	55778
ENSG00000023041	685.097	0.000477297	0.000879914	0.542436	0.587518	0.666213	ZDHHC6	ZDHHC6	64429
ENSG00000023171	559.81	-0.00695954	0.00236352	-2.94457	0.00323408	0.0087431	GRAMD1B	GRAMD1B	57476
ENSG00000023191	4459.82	-0.00816967	0.00290896	-2.80845	0.00497807	0.0125559	RNH1	RNH1	6050
ENSG00000023228	1592.73	-0.00138452	0.000866863	-1.59716	0.11023	0.169685	NDUFS1	NDUFS1	4719
ENSG00000023287	1298.43	0.00633157	0.00172339	3.6739	0.000238874	0.00101455	RB1CC1	RB1CC1	9821
ENSG00000023318	1116.27	-8.46073e-05	0.000959542	-0.0881746	0.929738	0.947795	ERP44	ERP44	23071
ENSG00000023330	511.923	-0.00611134	0.00219168	-2.78842	0.00529655	0.013232	ALAS1	ALAS1	211
ENSG00000023445	24.9867	0.0183319	0.00622277	2.94595	0.00321967	0.00870683	BIRC3	BIRC3	330
ENSG00000023516	1436.28	0.00202047	0.00119436	1.69168	0.0907069	0.144544	AKAP11	AKAP11	11215
ENSG00000023572	188.068	0.00345111	0.00130696	2.64055	0.00827716	0.0193936	GLRX2	GLRX2	51022
ENSG00000023608	398.059	0.00603678	0.00180036	3.3531	0.000799118	0.00272761	SNAPC1	SNAPC1	6617
ENSG00000023697	433.006	0.000626775	0.00104724	0.598502	0.549505	0.631708	DERA	DERA	51071
ENSG00000023734	1974.17	-0.000129365	0.000869618	-0.148761	0.881743	0.910549	STRAP	STRAP	11171
ENSG00000023839	10.658	-0.00293359	0.00377144	-0.777844	0.436661	0.525927	ABCC2	ABCC2	1244
ENSG00000023892	15.7473	-0.0108125	0.00493696	-2.19011	0.0285161	0.0547249	DEF6	DEF6	50619
ENSG00000023902	850.058	-0.00573489	0.00163257	-3.5128	0.000443407	0.00168313	PLEKHO1	PLEKHO1	51177
ENSG00000023909	585.911	0.0105726	0.00196242	5.38753	7.14324e-08	1.66494e-06	GCLM	GCLM	2730
ENSG00000024048	843.044	0.00588053	0.00116815	5.03407	4.80175e-07	7.38327e-06	UBR2	UBR2	23304
ENSG00000024422	6498.61	-0.00173655	0.00161248	-1.07695	0.281505	0.368168	EHD2	EHD2	30846
ENSG00000024526	309.353	-0.0253415	0.0053945	-4.69765	2.63171e-06	2.78628e-05	DEPDC1	DEPDC1	55635
ENSG00000024862	126.562	0.00538012	0.00153314	3.50923	0.000449411	0.00170011	CCDC28A	CCDC28A	25901
ENSG00000025039	10.6074	0.000944414	0.00694491	0.135987	0.891832	0.918108	RRAGD	RRAGD	58528
ENSG00000025156	215.761	0.00191394	0.0010088	1.89725	0.0577951	0.0990878	HSF2	HSF2	3298
ENSG00000025293	928.251	0.00146077	0.00117563	1.24254	0.214037	0.293746	PHF20	PHF20	51230
ENSG00000025423	10.5145	-0.000392392	0.00480749	-0.0816211	0.934948	0.951019	HSD17B6	HSD17B6	8630
ENSG00000025434	64.8634	0.00380712	0.00227365	1.67446	0.0940409	0.149019	NR1H3	NR1H3	10062
ENSG00000025708	119.138	0.0026712	0.00335275	0.796719	0.425614	0.515363	TYMP	TYMP	1890
ENSG00000025770	438.038	-0.014427	0.00346888	-4.15899	3.19661e-05	0.000198587	NCAPH2	NCAPH2	29781
ENSG00000025772	729.831	-0.00761739	0.00213527	-3.56742	0.000360516	0.00142383	TOMM34	TOMM34	10953
ENSG00000025796	2207.53	0.00580331	0.00116563	4.97868	6.40191e-07	9.21488e-06	SEC63	SEC63	11231
ENSG00000025800	1252.18	0.0028438	0.000633042	4.49228	7.04657e-06	5.99146e-05	KPNA6	KPNA6	23633
ENSG00000026025	152706	-0.00608913	0.0022506	-2.70556	0.00681899	0.0164711	VIM	VIM	7431
ENSG00000026036	309.809	-0.0123292	0.0035366	-3.48616	0.00049	0.00182762	RTEL1-TNFRSF6B	RTEL1-TNFRSF6B	NA
ENSG00000026103	1263.13	0.00463232	0.0015102	3.06736	0.00215959	0.00625619	FAS	FAS	355
ENSG00000026297	120.812	0.00304816	0.00299067	1.01922	0.308098	0.396486	RNASET2	RNASET2	8635
ENSG00000026508	17326.1	-0.00779367	0.00159582	-4.88381	1.04053e-06	1.33679e-05	CD44	CD44	960
ENSG00000026559	81.6509	-0.0126749	0.00537138	-2.3597	0.0182896	0.0377808	KCNG1	KCNG1	3755
ENSG00000026652	428.958	-0.000852142	0.00143229	-0.594952	0.551875	0.633811	AGPAT4	AGPAT4	56895
ENSG00000026950	268.144	0.00709366	0.00275021	2.57932	0.0098996	0.0225985	BTN3A1	BTN3A1	11119
ENSG00000027001	224.117	-0.000389355	0.00130424	-0.29853	0.765299	0.817339	MIPEP	MIPEP	4285
ENSG00000027075	34.7333	0.0102999	0.00353934	2.91012	0.00361293	0.0095787	PRKCH	PRKCH	5583
ENSG00000027697	649.175	0.00876966	0.0014725	5.95561	2.59107e-09	1.21598e-07	IFNGR1	IFNGR1	3459
ENSG00000027847	381.84	-0.00580592	0.00197317	-2.94243	0.00325648	0.00879419	B4GALT7	B4GALT7	11285
ENSG00000028116	408.682	-0.00372579	0.00173136	-2.15195	0.0314014	0.0592635	VRK2	VRK2	7444
ENSG00000028137	169.673	-0.0079063	0.00448402	-1.76322	0.0778637	0.126826	TNFRSF1B	TNFRSF1B	7133
ENSG00000028203	953.792	0.00167597	0.000889601	1.88396	0.05957	0.101428	VEZT	VEZT	55591
ENSG00000028277	113.462	0.000542737	0.00353155	0.153682	0.87786	0.907766	POU2F2	POU2F2	5452
ENSG00000028310	616.871	-0.00456872	0.0013621	-3.35418	0.000796011	0.00271965	BRD9	BRD9	65980
ENSG00000028528	1862.88	0.00153013	0.000838293	1.8253	0.0679564	0.113368	SNX1	SNX1	6642
ENSG00000028839	207.574	0.00111047	0.00100951	1.10001	0.271328	0.356824	TBPL1	TBPL1	9519
ENSG00000029153	560.78	-0.00975846	0.00370619	-2.63302	0.00846302	0.019771	BMAL2	BMAL2	56938
ENSG00000029363	2215.78	-0.000294795	0.000990409	-0.297649	0.765971	0.817703	BCLAF1	BCLAF1	9774
ENSG00000029364	1026.17	0.00324573	0.000933573	3.47667	0.000507673	0.00187938	SLC39A9	SLC39A9	55334
ENSG00000029534	49.6188	-0.00531531	0.00585622	-0.907635	0.364071	0.453643	ANK1	ANK1	286
ENSG00000029639	119.847	-0.00866845	0.00200827	-4.31637	1.58614e-05	0.000114107	TFB1M	TFB1M	51106
ENSG00000029725	1329.64	0.00217125	0.000753382	2.882	0.00395159	0.0103393	RABEP1	RABEP1	9135
ENSG00000029993	421.646	-0.0189411	0.00354309	-5.34593	8.9952e-08	1.98606e-06	HMGB3	HMGB3	3149
ENSG00000030066	905.16	-0.00133627	0.00120489	-1.10904	0.267413	0.352572	NUP160	NUP160	23279
ENSG00000030110	320.017	-0.00234903	0.00157824	-1.48838	0.136649	0.202942	BAK1	BAK1	578
ENSG00000030419	150.428	0.00842332	0.00247822	3.39894	0.000676483	0.00238117	IKZF2	IKZF2	22807
ENSG00000030582	4496.55	-0.00166975	0.00186913	-0.893331	0.37168	0.461286	GRN	GRN	2896
ENSG00000031003	1259.47	0.00644555	0.00109996	5.85979	4.63445e-09	1.93011e-07	FAM13B	FAM13B	51306
ENSG00000031081	1127.85	0.000892292	0.00175036	0.509778	0.610207	0.686537	ARHGAP31	ARHGAP31	57514
ENSG00000031691	126.271	-0.00735404	0.00310042	-2.37195	0.0176944	0.036698	CENPQ	CENPQ	55166
ENSG00000031698	2747.34	0.00411322	0.00134114	3.06695	0.00216252	0.00626237	SARS1	SARS1	6301
ENSG00000031823	752.62	-0.0058017	0.0014269	-4.06593	4.78408e-05	0.000274413	RANBP3	RANBP3	8498
ENSG00000032219	439.155	0.00240319	0.00148077	1.62293	0.104604	0.162592	ARID4A	ARID4A	5926
ENSG00000032389	268.404	-0.00495476	0.00158804	-3.12004	0.00180828	0.00539292	EIPR1	EIPR1	7260
ENSG00000032444	818.962	-0.00943464	0.00290046	-3.25281	0.0011427	0.00366277	PNPLA6	PNPLA6	10908
ENSG00000032742	206.781	0.000225128	0.00139669	0.161187	0.871946	0.903085	IFT88	IFT88	8100
ENSG00000033011	411.548	-0.00131992	0.00104212	-1.26657	0.205309	0.284141	ALG1	ALG1	56052
ENSG00000033030	298.268	-0.0016067	0.00104828	-1.5327	0.125349	0.18876	ZCCHC8	ZCCHC8	55596
ENSG00000033050	692.282	-0.000596271	0.00104822	-0.568842	0.569463	0.649385	ABCF2	ABCF2	10061
ENSG00000033100	2922.86	-0.0029544	0.00183136	-1.61322	0.106696	0.165185	CHPF2	CHPF2	54480
ENSG00000033170	1593.45	0.000872112	0.00204325	0.426826	0.669506	0.737762	FUT8	FUT8	2530
ENSG00000033178	1281.79	-0.00676201	0.00196397	-3.44304	0.000575219	0.00208787	UBA6	UBA6	55236
ENSG00000033327	291.193	0.00203932	0.00179632	1.13528	0.256258	0.340547	GAB2	GAB2	9846
ENSG00000033627	454.896	0.00522867	0.00144798	3.611	0.000305013	0.00124002	ATP6V0A1	ATP6V0A1	535
ENSG00000033800	584.466	0.00243097	0.000898956	2.70421	0.00684667	0.0165289	PIAS1	PIAS1	8554
ENSG00000033867	948.274	0.0136861	0.00264682	5.17078	2.33115e-07	4.23243e-06	SLC4A7	SLC4A7	9497
ENSG00000034053	20.464	-0.0120004	0.00762922	-1.57295	0.11573	0.176559	APBA2	APBA2	321
ENSG00000034152	1869	0.00189399	0.00237744	0.796651	0.425654	0.515363	MAP2K3	MAP2K3	5606
ENSG00000034510	21729.4	-0.00623606	0.00164129	-3.79949	0.000144993	0.00068044	TMSB10	TMSB10	9168
ENSG00000034533	95.7674	0.00117466	0.0011909	0.986364	0.323955	0.412602	ASTE1	ASTE1	28990
ENSG00000034677	927.157	0.00462	0.00105531	4.37788	1.19841e-05	9.22156e-05	RNF19A	RNF19A	25897
ENSG00000034693	277.478	0.000838867	0.000999761	0.839067	0.401432	0.491683	PEX3	PEX3	8504
ENSG00000034713	856.101	0.0083008	0.00141445	5.86857	4.39568e-09	1.85432e-07	GABARAPL2	GABARAPL2	11345
ENSG00000035115	346.156	0.00940293	0.00212784	4.41901	9.91534e-06	7.90069e-05	SH3YL1	SH3YL1	26751
ENSG00000035141	435.685	-0.00378268	0.00117741	-3.21272	0.00131486	0.00411772	FAM136A	FAM136A	84908
ENSG00000035403	10617.6	0.00139544	0.00129896	1.07428	0.282699	0.3694	VCL	VCL	7414
ENSG00000035499	59.1994	-0.0232307	0.00531299	-4.37244	1.22864e-05	9.39574e-05	DEPDC1B	DEPDC1B	55789
ENSG00000035664	247.858	0.010255	0.00341379	3.00398	0.0026647	0.00743349	DAPK2	DAPK2	23604
ENSG00000035681	815.137	0.0045046	0.00134255	3.35525	0.000792945	0.00271051	NSMAF	NSMAF	8439
ENSG00000035687	814.325	0.000815173	0.000953968	0.854508	0.392824	0.482822	ADSS2	ADSS2	159
ENSG00000035862	24598.5	0.00531706	0.00149471	3.55726	0.000374748	0.00146915	TIMP2	TIMP2	7077
ENSG00000035928	918.201	-0.00271422	0.000847028	-3.20441	0.00135341	0.00421816	RFC1	RFC1	5981
ENSG00000036054	1063.85	0.00304477	0.00131153	2.32154	0.0202578	0.04115	TBC1D23	TBC1D23	55773
ENSG00000036257	1157.48	0.00124681	0.000789802	1.57863	0.114421	0.174926	CUL3	CUL3	8452
ENSG00000036448	12.7262	0.00512422	0.00440695	1.16276	0.244928	0.328145	MYOM2	MYOM2	9172
ENSG00000036530	13.0643	-0.000422528	0.00328829	-0.128495	0.897757	0.923019	CYP46A1	CYP46A1	10858
ENSG00000036549	853.107	0.00210225	0.00100225	2.09753	0.035947	0.0663691	ZZZ3	ZZZ3	26009
ENSG00000037042	346.001	-0.00107102	0.00126706	-0.845285	0.397952	0.488067	TUBG2	TUBG2	27175
ENSG00000037241	273.863	-0.00760033	0.00159401	-4.76806	1.86011e-06	2.11322e-05	RPL26L1	RPL26L1	51121
ENSG00000037474	1053.8	-0.00205284	0.00110938	-1.85044	0.0642508	0.108214	NSUN2	NSUN2	54888
ENSG00000037637	383.565	0.00115808	0.000903921	1.28118	0.200131	0.278109	FBXO42	FBXO42	54455
ENSG00000037749	820.873	0.00432616	0.00123455	3.50424	0.000457911	0.00172588	MFAP3	MFAP3	4238
ENSG00000037757	322.961	-0.00207177	0.00174343	-1.18833	0.234704	0.316887	MRI1	MRI1	84245
ENSG00000037897	157.822	-0.00277124	0.00138836	-1.99606	0.0459279	0.0815006	METTL1	METTL1	4234
ENSG00000037965	685.801	0.00912892	0.00249166	3.66379	0.000248507	0.00104661	HOXC8	HOXC8	3224
ENSG00000038002	301.346	0.00603522	0.00224193	2.69198	0.00710294	0.0170283	AGA	AGA	175
ENSG00000038210	664.633	0.00162352	0.00174063	0.932717	0.350966	0.440085	PI4K2B	PI4K2B	55300
ENSG00000038219	1407.13	-0.000632348	0.00102766	-0.615328	0.538338	0.621227	BOD1L1	BOD1L1	259282
ENSG00000038274	878.85	0.0089884	0.00144914	6.2026	5.55388e-10	3.62856e-08	MAT2B	MAT2B	27430
ENSG00000038358	669.823	-0.00767188	0.00179351	-4.27757	1.88943e-05	0.000131304	EDC4	EDC4	23644
ENSG00000038382	6374.77	-0.0033469	0.00152857	-2.18956	0.0285563	0.054775	TRIO	TRIO	7204
ENSG00000038427	15670	0.00899734	0.00259334	3.4694	0.000521621	0.00192594	VCAN	VCAN	1462
ENSG00000038532	396.67	-0.00502319	0.00136047	-3.69225	0.000222278	0.000959602	CLEC16A	CLEC16A	23274
ENSG00000038945	27.2591	0.0278289	0.0078564	3.5422	0.000396805	0.00153812	MSR1	MSR1	4481
ENSG00000039123	950.549	-0.00123817	0.00101953	-1.21445	0.224576	0.30594	MTREX	MTREX	23517
ENSG00000039139	61.8616	0.0036797	0.00257082	1.43133	0.152336	0.222312	DNAH5	DNAH5	1767
ENSG00000039319	926.155	0.00125927	0.0011695	1.07676	0.281586	0.368192	ZFYVE16	ZFYVE16	9765
ENSG00000039523	1504.82	-0.00287112	0.00232941	-1.23255	0.217742	0.298016	RIPOR1	RIPOR1	79567
ENSG00000039560	2606.31	-0.00189699	0.00184181	-1.02996	0.303028	0.39091	RAI14	RAI14	26064
ENSG00000039650	273.994	-0.00857815	0.00218613	-3.92389	8.71303e-05	0.000447723	PNKP	PNKP	11284
ENSG00000040199	607.296	0.000392291	0.00113571	0.345414	0.729783	0.788173	PHLPP2	PHLPP2	23035
ENSG00000040275	1412.5	-0.00848125	0.00250787	-3.38185	0.000719998	0.00250425	SPDL1	SPDL1	54908
ENSG00000040341	266.216	0.00167443	0.00145482	1.15096	0.249749	0.333418	STAU2	STAU2	27067
ENSG00000040487	155.381	-0.00467139	0.00196513	-2.37714	0.0174475	0.0362586	SLC66A1	SLC66A1	54896
ENSG00000040531	189.082	-0.00102831	0.00134419	-0.765002	0.44427	0.533227	CTNS	CTNS	1497
ENSG00000040633	678.571	-0.00156678	0.000892217	-1.75605	0.0790801	0.12851	PHF23	PHF23	79142
ENSG00000040731	93.9738	0.0314799	0.00829885	3.79329	0.000148666	0.000693603	CDH10	CDH10	1008
ENSG00000040933	495.986	0.00146889	0.000826436	1.77738	0.0755056	0.12376	INPP4A	INPP4A	3631
ENSG00000041353	48.7428	-0.00555765	0.00578604	-0.960528	0.336789	0.425741	RAB27B	RAB27B	5874
ENSG00000041357	1346.66	-0.00328075	0.00104858	-3.12875	0.00175554	0.00525885	PSMA4	PSMA4	5685
ENSG00000041802	587.636	-0.000776222	0.00110716	-0.70109	0.483247	0.570425	LSG1	LSG1	55341
ENSG00000041880	869.54	-0.00232338	0.00145728	-1.59433	0.110863	0.170484	PARP3	PARP3	10039
ENSG00000041982	48724.9	0.011677	0.00437809	2.66714	0.00764996	0.0181221	TNC	TNC	3371
ENSG00000041988	143.535	-0.00630784	0.00165694	-3.80692	0.000140709	0.000663883	THAP3	THAP3	90326
ENSG00000042062	70.2398	0.00612691	0.00747527	0.819624	0.412431	0.502563	RIPOR3	RIPOR3	140876
ENSG00000042088	296.061	-0.0111282	0.00225591	-4.93288	8.10256e-07	1.10475e-05	TDP1	TDP1	55775
ENSG00000042286	184.384	0.00189717	0.00164174	1.15559	0.24785	0.331352	AIFM2	AIFM2	84883
ENSG00000042317	113.176	0.00427871	0.00183505	2.33166	0.0197185	0.0402359	SPATA7	SPATA7	55812
ENSG00000042429	260.231	-0.00129126	0.000828314	-1.5589	0.11902	0.180778	MED17	MED17	9440
ENSG00000042445	831.58	0.00576697	0.00134042	4.30237	1.68983e-05	0.000119705	RETSAT	RETSAT	54884
ENSG00000042493	2532.22	-0.0030797	0.00263268	-1.1698	0.242083	0.324953	CAPG	CAPG	822
ENSG00000042753	1737.42	-0.00546543	0.00156556	-3.49105	0.000481129	0.0017995	AP2S1	AP2S1	1175
ENSG00000042832	14.896	0.000825077	0.00435845	0.189305	0.849854	0.885579	TG	TG	7038
ENSG00000042980	31.3998	-0.00722802	0.0069966	-1.03308	0.301569	0.389281	ADAM28	ADAM28	10863
ENSG00000043093	560.118	0.0111335	0.00191007	5.82887	5.58052e-09	2.24434e-07	DCUN1D1	DCUN1D1	54165
ENSG00000043143	470.352	-0.00333444	0.00244602	-1.36321	0.172817	0.246651	JADE2	JADE2	23338
ENSG00000043514	242.512	0.00296007	0.00128712	2.29976	0.0214616	0.0432158	TRIT1	TRIT1	54802
ENSG00000044090	1196.76	-0.00611986	0.00125832	-4.86351	1.15321e-06	1.46021e-05	CUL7	CUL7	9820
ENSG00000044115	7066.19	0.00138145	0.000890536	1.55126	0.120839	0.183129	CTNNA1	CTNNA1	1495
ENSG00000044446	342.837	-0.00138463	0.00153761	-0.900503	0.367852	0.457635	PHKA2	PHKA2	5256
ENSG00000044459	256.455	-0.00440745	0.0015255	-2.88919	0.00386236	0.0101452	CNTLN	CNTLN	54875
ENSG00000044524	19.8518	-0.0236058	0.00915104	-2.57957	0.00989231	0.0225848	EPHA3	EPHA3	2042
ENSG00000044574	11465.7	-0.00611013	0.00184757	-3.30712	0.00094262	0.00311519	HSPA5	HSPA5	3309
ENSG00000046604	43.3579	-0.0202263	0.0109601	-1.84545	0.0649715	0.109208	DSG2	DSG2	1829
ENSG00000046647	267.217	0.00442488	0.00154778	2.85886	0.0042517	0.0109985	GEMIN8	GEMIN8	54960
ENSG00000046651	397.436	0.00541877	0.00158412	3.42068	0.000624657	0.00223409	OFD1	OFD1	8481
ENSG00000046889	44.7156	0.0210626	0.00853786	2.46696	0.0136265	0.029468	PREX2	PREX2	80243
ENSG00000047056	496.945	0.000577793	0.00106142	0.544359	0.586194	0.664992	WDR37	WDR37	22884
ENSG00000047188	613.632	0.00615859	0.0013664	4.50716	6.57019e-06	5.65203e-05	YTHDC2	YTHDC2	64848
ENSG00000047230	216.254	-0.0020736	0.00126123	-1.64411	0.100154	0.157105	CTPS2	CTPS2	56474
ENSG00000047249	654.142	0.0014085	0.00120454	1.16933	0.242273	0.325133	ATP6V1H	ATP6V1H	51606
ENSG00000047315	1956.8	-0.00125037	0.000693341	-1.8034	0.0713261	0.118052	POLR2B	POLR2B	5431
ENSG00000047346	558.293	0.0127347	0.00235872	5.39898	6.70213e-08	1.58367e-06	ATOSA	ATOSA	56204
ENSG00000047410	3096.24	-0.00311661	0.00103459	-3.01242	0.00259174	0.00727632	TPR	TPR	7175
ENSG00000047578	405.298	-0.00135927	0.000977248	-1.39091	0.164252	0.236678	KATNIP	KATNIP	23247
ENSG00000047579	143.287	-0.000384374	0.00130746	-0.293984	0.76877	0.819602	DTNBP1	DTNBP1	84062
ENSG00000047621	425.213	0.00082021	0.000903878	0.907435	0.364177	0.453737	FERRY3	FERRY3	57102
ENSG00000047634	290.598	0.00688792	0.00159795	4.31048	1.62902e-05	0.000116335	SCML1	SCML1	6322
ENSG00000047644	766.715	-0.00351847	0.00231473	-1.52003	0.128503	0.192601	WWC3	WWC3	55841
ENSG00000047648	28.2702	0.00852437	0.00363633	2.34423	0.0190666	0.0390736	ARHGAP6	ARHGAP6	395
ENSG00000047849	10188.8	-0.00274785	0.00109011	-2.52072	0.0117116	0.0260315	MAP4	MAP4	4134
ENSG00000047932	1548.46	0.00609873	0.00200493	3.04187	0.00235112	0.00670293	GOPC	GOPC	57120
ENSG00000047936	18.0594	0.00445743	0.00544885	0.818051	0.413328	0.503517	ROS1	ROS1	6098
ENSG00000048028	386.27	-0.00269504	0.0013142	-2.05071	0.0402948	0.0729182	USP28	USP28	57646
ENSG00000048052	180.818	0.0150753	0.00442057	3.41025	0.000649023	0.00230296	HDAC9	HDAC9	9734
ENSG00000048140	825.631	-0.00152132	0.00138719	-1.09669	0.272776	0.358486	TSPAN17	TSPAN17	26262
ENSG00000048162	204.211	-0.00598264	0.00231344	-2.58604	0.00970861	0.0221999	NOP16	NOP16	51491
ENSG00000048342	245.498	-0.00386435	0.00173985	-2.22108	0.0263454	0.05127	CC2D2A	CC2D2A	57545
ENSG00000048392	1058.03	0.0127371	0.0023932	5.32219	1.02524e-07	2.20007e-06	RRM2B	RRM2B	50484
ENSG00000048405	294.521	0.00559844	0.00105129	5.32532	1.00774e-07	2.16594e-06	ZNF800	ZNF800	168850
ENSG00000048471	1019.78	0.000810103	0.00135422	0.598206	0.549702	0.63177	SNX29	SNX29	92017
ENSG00000048544	613.181	-0.000216852	0.000956736	-0.226658	0.82069	0.861935	MRPS10	MRPS10	55173
ENSG00000048649	920.709	0.00296618	0.00120933	2.45275	0.0141768	0.030411	RSF1	RSF1	51773
ENSG00000048707	1358.65	0.00194752	0.00102621	1.89778	0.0577246	0.0989958	VPS13D	VPS13D	55187
ENSG00000048740	972.391	0.0218241	0.0049291	4.4276	9.52877e-06	7.64695e-05	CELF2	CELF2	10659
ENSG00000048828	3471.73	-0.000842233	0.000753401	-1.11791	0.263606	0.348383	FAM120A	FAM120A	23196
ENSG00000048991	544.023	-0.00364443	0.00094136	-3.87145	0.00010819	0.000535016	R3HDM1	R3HDM1	23518
ENSG00000049089	85.4638	0.00445324	0.00565917	0.786907	0.431337	0.520739	COL9A2	COL9A2	1298
ENSG00000049130	2227.75	0.00944152	0.00238615	3.9568	7.59592e-05	0.000401257	KITLG	KITLG	4254
ENSG00000049167	211.98	0.00184274	0.000989835	1.86166	0.0626506	0.105914	ERCC8	ERCC8	1161
ENSG00000049192	694.696	-0.00884152	0.00240181	-3.6812	0.000232143	0.000991232	ADAMTS6	ADAMTS6	11174
ENSG00000049239	1878.65	0.00657346	0.00192099	3.4219	0.000621842	0.00222455	H6PD	H6PD	9563
ENSG00000049245	2600.54	0.00277014	0.000964532	2.872	0.0040788	0.0106106	VAMP3	VAMP3	9341
ENSG00000049246	404.075	-0.00699868	0.00304957	-2.29497	0.0217346	0.0436455	PER3	PER3	8863
ENSG00000049323	2817.17	0.000491664	0.00570734	0.0861459	0.93135	0.948843	LTBP1	LTBP1	4052
ENSG00000049449	5391.87	0.00970753	0.00193193	5.02477	5.04028e-07	7.67616e-06	RCN1	RCN1	5954
ENSG00000049540	21012.1	0.0133921	0.00471695	2.83915	0.00452339	0.0115685	ELN	ELN	2006
ENSG00000049541	250.769	-0.013667	0.00326019	-4.1921	2.76388e-05	0.000177541	RFC2	RFC2	5982
ENSG00000049618	1039.7	0.000226188	0.000874982	0.258506	0.796017	0.842162	ARID1B	ARID1B	57492
ENSG00000049656	1370.74	-0.00444793	0.00165034	-2.69516	0.0070354	0.0169032	CLPTM1L	CLPTM1L	81037
ENSG00000049759	150.53	0.00196925	0.00420496	0.468317	0.639558	0.712128	NEDD4L	NEDD4L	23327
ENSG00000049769	61.1123	0.00383081	0.00233931	1.63758	0.101508	0.158663	PPP1R3F	PPP1R3F	89801
ENSG00000049860	2080.36	0.00451865	0.00139438	3.24063	0.00119268	0.00379322	HEXB	HEXB	3074
ENSG00000049883	234.659	6.66876e-05	0.00114752	0.0581144	0.953658	0.966303	PTCD2	PTCD2	79810
ENSG00000050130	890.842	0.00177078	0.00117617	1.50554	0.132184	0.197378	JKAMP	JKAMP	51528
ENSG00000050165	12299.2	-0.00280595	0.00338392	-0.8292	0.406991	0.496865	DKK3	DKK3	27122
ENSG00000050327	135.597	0.00839888	0.00279224	3.00794	0.00263028	0.00735516	ARHGEF5	ARHGEF5	7984
ENSG00000050344	19.9142	-0.010736	0.00539974	-1.98824	0.046785	0.0828125	NFE2L3	NFE2L3	9603
ENSG00000050393	434.185	0.000283442	0.00095839	0.295749	0.767422	0.818705	MCUR1	MCUR1	63933
ENSG00000050405	8644.89	0.00670741	0.00164254	4.08355	4.43537e-05	0.000258889	LIMA1	LIMA1	51474
ENSG00000050426	416.103	0.00553525	0.00132929	4.16405	3.12647e-05	0.000195455	LETMD1	LETMD1	25875
ENSG00000050438	186.05	-0.0125682	0.00292525	-4.29644	1.73559e-05	0.000122242	SLC4A8	SLC4A8	9498
ENSG00000050555	10.8331	-0.0236475	0.00727469	-3.25065	0.00115141	0.00368504	LAMC3	LAMC3	10319
ENSG00000050628	66.6719	-0.0123783	0.00545496	-2.26918	0.0232575	0.0462036	PTGER3	PTGER3	5733
ENSG00000050730	31.2394	-0.00656594	0.00285736	-2.29791	0.0215671	0.0433836	TNIP3	TNIP3	79931
ENSG00000050748	767.462	-0.000362005	0.00081749	-0.442825	0.657892	0.727793	MAPK9	MAPK9	5601
ENSG00000050767	26.7849	0.00335973	0.011731	0.286398	0.774573	0.824988	COL23A1	COL23A1	91522
ENSG00000050820	1252.74	-0.0121338	0.00370422	-3.27567	0.0010541	0.0034149	BCAR1	BCAR1	9564
ENSG00000051009	359.608	-0.00421623	0.00091695	-4.5981	4.26358e-06	4.05185e-05	FHIP1B	FHIP1B	84067
ENSG00000051108	1502.83	0.00761336	0.00163141	4.66675	3.05998e-06	3.14436e-05	HERPUD1	HERPUD1	9709
ENSG00000051128	567.157	-0.00773872	0.00256811	-3.01339	0.00258344	0.00725883	HOMER3	HOMER3	9454
ENSG00000051180	142.68	-0.0161663	0.0040986	-3.94434	8.00192e-05	0.000419427	RAD51	RAD51	5888
ENSG00000051341	201.556	-0.0221927	0.00536675	-4.13523	3.54601e-05	0.00021563	POLQ	POLQ	10721
ENSG00000051382	291.791	-7.60502e-05	0.0015175	-0.0501155	0.96003	0.971137	PIK3CB	PIK3CB	5291
ENSG00000051523	448.759	-0.00445613	0.00339809	-1.31136	0.189735	0.266022	CYBA	CYBA	1535
ENSG00000051596	135.256	-0.00569804	0.00302359	-1.88453	0.059493	0.101358	THOC3	THOC3	84321
ENSG00000051620	738.526	0.00643403	0.00146313	4.39745	1.09532e-05	8.54842e-05	HEBP2	HEBP2	23593
ENSG00000051825	318.568	-0.00918293	0.0019151	-4.79501	1.62667e-06	1.91486e-05	MPHOSPH9	MPHOSPH9	10198
ENSG00000052126	498.322	0.000589482	0.00167746	0.351413	0.725279	0.784224	PLEKHA5	PLEKHA5	54477
ENSG00000052723	561.263	0.00981491	0.00172323	5.69564	1.22907e-08	4.13018e-07	SIKE1	SIKE1	80143
ENSG00000052749	325.171	-0.0018941	0.00214457	-0.88321	0.377123	0.467348	RRP12	RRP12	23223
ENSG00000052795	546.953	0.00483954	0.00237749	2.03557	0.0417936	0.0753048	FNIP2	FNIP2	57600
ENSG00000052802	859.338	0.00813117	0.00289621	2.80752	0.0049925	0.0125869	MSMO1	MSMO1	6307
ENSG00000052841	1168.71	0.00485186	0.0011733	4.13523	3.54602e-05	0.00021563	TTC17	TTC17	55761
ENSG00000053254	1171.22	0.00721345	0.00172448	4.18296	2.87735e-05	0.000183223	FOXN3	FOXN3	1112
ENSG00000053328	38.5329	0.0473885	0.00722925	6.5551	5.56057e-11	6.30497e-09	METTL24	METTL24	728464
ENSG00000053371	584.721	-0.00425068	0.00139813	-3.04026	0.00236378	0.00672985	AKR7A2	AKR7A2	8574
ENSG00000053372	491.092	-0.00855251	0.00233932	-3.65598	0.000256204	0.00107388	MRTO4	MRTO4	51154
ENSG00000053501	156.138	-0.00154568	0.0012919	-1.19644	0.231524	0.313468	USE1	USE1	55850
ENSG00000053747	58.7586	0.0107796	0.0038426	2.80529	0.00502719	0.0126634	LAMA3	LAMA3	3909
ENSG00000053770	615.928	0.00491468	0.00123167	3.99026	6.60009e-05	0.000358014	AP5M1	AP5M1	55745
ENSG00000053900	459.636	0.00119928	0.000863079	1.38954	0.16467	0.237122	ANAPC4	ANAPC4	29945
ENSG00000054116	824.474	0.00085061	0.000758082	1.12206	0.261839	0.346679	TRAPPC3	TRAPPC3	27095
ENSG00000054118	2722.83	-0.00340551	0.000984317	-3.45977	0.000540642	0.0019845	THRAP3	THRAP3	9967
ENSG00000054148	706.214	-0.00589579	0.00175122	-3.36667	0.000760816	0.00261824	PHPT1	PHPT1	29085
ENSG00000054219	34.5735	0.0350185	0.00627994	5.57625	2.45757e-08	7.13913e-07	LY75	LY75	4065
ENSG00000054267	965.247	0.00251757	0.000914888	2.75178	0.00592721	0.0145755	ARID4B	ARID4B	51742
ENSG00000054277	160.819	0.0166994	0.00444865	3.75381	0.000174166	0.000787893	OPN3	OPN3	23596
ENSG00000054282	394.296	-0.00203683	0.00152258	-1.33775	0.180979	0.256054	SDCCAG8	SDCCAG8	10806
ENSG00000054356	1029.02	-0.0172585	0.00577524	-2.98837	0.00280472	0.00774803	PTPRN	PTPRN	5798
ENSG00000054392	67.2441	0.0192818	0.00387195	4.97986	6.36313e-07	9.20429e-06	HHAT	HHAT	55733
ENSG00000054523	2089.78	0.000429027	0.00120693	0.355469	0.722238	0.781948	KIF1B	KIF1B	23095
ENSG00000054598	138.296	0.0255993	0.00394135	6.49506	8.30028e-11	8.48124e-09	FOXC1	FOXC1	2296
ENSG00000054611	376.822	-0.0055169	0.00126457	-4.36266	1.28488e-05	9.69653e-05	TBC1D22A	TBC1D22A	25771
ENSG00000054654	178.723	-0.0151361	0.0039313	-3.85014	0.000118048	0.000576304	SYNE2	SYNE2	23224
ENSG00000054793	1089.02	0.00485192	0.0013329	3.64013	0.000272504	0.00113248	ATP9A	ATP9A	10079
ENSG00000054965	1783.82	-0.00145221	0.0008738	-1.66195	0.0965235	0.15228	FAM168A	FAM168A	23201
ENSG00000054967	151.86	-0.0143553	0.00385496	-3.72385	0.000196207	0.000865764	RELT	RELT	84957
ENSG00000054983	404.752	0.00341658	0.00143872	2.37473	0.0175618	0.0364703	GALC	GALC	2581
ENSG00000055044	688.843	-0.00695749	0.00184222	-3.77669	0.000158924	0.000732341	NOP58	NOP58	51602
ENSG00000055070	2798.38	-0.00472769	0.00114138	-4.14209	3.44161e-05	0.0002109	SZRD1	SZRD1	26099
ENSG00000055130	1147.78	-0.000480944	0.000627187	-0.766827	0.443184	0.532304	CUL1	CUL1	8454
ENSG00000055147	489.256	0.00135354	0.000842857	1.60589	0.108298	0.167194	FAM114A2	FAM114A2	10827
ENSG00000055163	208.257	0.00590428	0.0045302	1.30332	0.192467	0.269295	CYFIP2	CYFIP2	26999
ENSG00000055208	1534.99	0.00250881	0.00105856	2.37002	0.0177869	0.0368638	TAB2	TAB2	23118
ENSG00000055211	1108.66	0.00747047	0.00132557	5.63568	1.74372e-08	5.3859e-07	GINM1	GINM1	116254
ENSG00000055332	1334.7	0.00749344	0.00140852	5.32008	1.03719e-07	2.20735e-06	EIF2AK2	EIF2AK2	5610
ENSG00000055483	679.161	-0.00271148	0.00128776	-2.10557	0.0352416	0.0652108	USP36	USP36	57602
ENSG00000055609	1191.7	0.00169566	0.00125097	1.35548	0.175265	0.249213	KMT2C	KMT2C	58508
ENSG00000055732	21.5321	0.0159843	0.00635839	2.51389	0.0119407	0.0264305	MCOLN3	MCOLN3	55283
ENSG00000055813	165.987	-0.0257995	0.00712001	-3.62352	0.00029062	0.00119254	CCDC85A	CCDC85A	114800
ENSG00000055917	1440.68	0.00309019	0.00093304	3.31195	0.000926465	0.00307277	PUM2	PUM2	23369
ENSG00000055950	568.471	-0.00686479	0.00140663	-4.88031	1.05917e-06	1.35776e-05	MRPL43	MRPL43	84545
ENSG00000056050	258.575	-0.00195384	0.0012556	-1.5561	0.119685	0.181663	HPF1	HPF1	54969
ENSG00000056097	2063.32	0.00347998	0.00101896	3.41523	0.000637273	0.00227228	ZFR	ZFR	51663
ENSG00000056277	69.9021	0.00107938	0.00137853	0.782993	0.433631	0.522922	ZNF280C	ZNF280C	55609
ENSG00000056558	49.0037	0.0035995	0.00183286	1.96387	0.0495456	0.0868642	TRAF1	TRAF1	7185
ENSG00000056586	1256.58	0.00602665	0.00124807	4.82877	1.37377e-06	1.67202e-05	RC3H2	RC3H2	54542
ENSG00000056736	112.966	0.0406328	0.00887956	4.57599	4.73973e-06	4.3935e-05	IL17RB	IL17RB	55540
ENSG00000056972	728.102	0.00429938	0.00216139	1.98917	0.0466826	0.0826646	TRAF3IP2	TRAF3IP2	10758
ENSG00000056998	77.81	0.019664	0.00489525	4.01695	5.89557e-05	0.000325525	GYG2	GYG2	8908
ENSG00000057019	4042.51	-0.00620142	0.00251401	-2.46675	0.0136347	0.0294802	DCBLD2	DCBLD2	131566
ENSG00000057252	1224.4	0.00385291	0.00156427	2.46308	0.013775	0.0297059	SOAT1	SOAT1	6646
ENSG00000057608	3755.27	-0.00197051	0.000724516	-2.71976	0.00653303	0.0158567	GDI2	GDI2	2665
ENSG00000057657	230.013	-0.00659483	0.0034568	-1.90779	0.0564188	0.0970525	PRDM1	PRDM1	639
ENSG00000057663	602.449	0.0022799	0.00103094	2.21147	0.0270033	0.052313	ATG5	ATG5	9474
ENSG00000057757	454.732	-0.00112422	0.00113599	-0.989634	0.322353	0.411069	PITHD1	PITHD1	57095
ENSG00000057935	493.781	0.0036185	0.0012067	2.99868	0.00271151	0.0075439	MTA3	MTA3	57504
ENSG00000058056	346.542	-0.00668142	0.00178906	-3.73459	0.000188022	0.000836579	USP13	USP13	8975
ENSG00000058063	1450.04	0.00741106	0.00158975	4.66176	3.13511e-06	3.2016e-05	ATP11B	ATP11B	23200
ENSG00000058085	267.032	-0.0141084	0.00738197	-1.9112	0.0559785	0.0964342	LAMC2	LAMC2	3918
ENSG00000058091	570.161	0.00188752	0.00208194	0.906616	0.36461	0.454135	CDK14	CDK14	5218
ENSG00000058262	10777.6	-0.00052142	0.000911554	-0.572012	0.567314	0.647353	SEC61A1	SEC61A1	29927
ENSG00000058272	4184.18	-0.00564044	0.00184533	-3.0566	0.00223866	0.0064499	PPP1R12A	PPP1R12A	4659
ENSG00000058453	255.019	-0.00789746	0.00271424	-2.90964	0.0036185	0.00959059	CROCC	CROCC	9696
ENSG00000058600	277.556	-0.000188981	0.00121042	-0.156129	0.875932	0.906252	POLR3E	POLR3E	55718
ENSG00000058668	11718.3	-0.00253162	0.00216183	-1.17106	0.241576	0.324398	ATP2B4	ATP2B4	493
ENSG00000058673	1505.09	0.00549972	0.00138315	3.97624	7.00133e-05	0.00037595	ZC3H11A	ZC3H11A	9877
ENSG00000058729	470.069	0.00410866	0.00117094	3.50887	0.000450014	0.00170196	RIOK2	RIOK2	55781
ENSG00000058799	268.59	0.00206938	0.000904221	2.28858	0.0221038	0.0442605	YIPF1	YIPF1	54432
ENSG00000058804	364.64	-0.0135376	0.00317018	-4.2703	1.95209e-05	0.000134594	NDC1	NDC1	55706
ENSG00000058866	18.0816	-0.0074054	0.00349439	-2.11923	0.0340712	0.0633519	DGKG	DGKG	1608
ENSG00000059122	437.347	-0.00450005	0.00235445	-1.9113	0.0559663	0.0964322	FLYWCH1	FLYWCH1	84256
ENSG00000059145	260.786	-0.00279665	0.00150206	-1.86188	0.0626198	0.105883	UNKL	UNKL	64718
ENSG00000059377	6.17013	-0.00733302	0.0051625	-1.42044	0.155479	0.226167	TBXAS1	TBXAS1	6916
ENSG00000059378	101.984	0.00980859	0.00302787	3.23943	0.00119768	0.00380632	PARP12	PARP12	64761
ENSG00000059573	1785.09	0.000717535	0.00120829	0.593841	0.552618	0.634333	ALDH18A1	ALDH18A1	5832
ENSG00000059588	326.038	-0.000400446	0.00102495	-0.390699	0.69602	0.75988	TARBP1	TARBP1	6894
ENSG00000059691	270.302	-0.00775065	0.00120126	-6.45211	1.10305e-10	1.00969e-08	GATB	GATB	5188
ENSG00000059728	184.299	0.00759813	0.00125999	6.03032	1.63635e-09	8.61045e-08	MXD1	MXD1	4084
ENSG00000059758	659.041	0.00528623	0.00159233	3.3198	0.000900813	0.00300129	CDK17	CDK17	5128
ENSG00000059769	212.744	0.00563473	0.00141029	3.99543	6.45759e-05	0.000351805	DNAJC25	DNAJC25	548645
ENSG00000059804	940.448	0.00919805	0.00220585	4.16984	3.0482e-05	0.000191682	SLC2A3	SLC2A3	6515
ENSG00000059915	21.9673	-8.46825e-05	0.00523528	-0.0161754	0.987094	0.990985	PSD	PSD	5662
ENSG00000060069	299.137	-0.00514406	0.0020704	-2.48457	0.0129708	0.0283217	CTDP1	CTDP1	9150
ENSG00000060138	1719.92	0.00341399	0.00092294	3.69903	0.000216422	0.000938239	YBX3	YBX3	8531
ENSG00000060140	32.5482	-0.00315026	0.0043229	-0.728738	0.466162	0.554247	STYK1	STYK1	55359
ENSG00000060237	3486.36	0.000248593	0.000963232	0.258083	0.796343	0.842305	WNK1	WNK1	65125
ENSG00000060339	1448.83	-0.00339213	0.00105053	-3.22896	0.0012424	0.00392861	CCAR1	CCAR1	55749
ENSG00000060491	501.341	-0.00798507	0.00245422	-3.25361	0.00113948	0.00365511	OGFR	OGFR	11054
ENSG00000060642	207.741	0.00190017	0.00124477	1.52652	0.12688	0.190704	PIGV	PIGV	55650
ENSG00000060656	491.241	-0.000329264	0.00323375	-0.101821	0.918899	0.939424	PTPRU	PTPRU	10076
ENSG00000060688	343.491	-0.00367664	0.00141243	-2.60306	0.00923963	0.0213106	SNRNP40	SNRNP40	9410
ENSG00000060718	3323.51	0.00930534	0.0133553	0.696753	0.485958	0.573125	COL11A1	COL11A1	1301
ENSG00000060749	920.594	-0.000196089	0.00142934	-0.137188	0.890882	0.917399	QSER1	QSER1	79832
ENSG00000060762	256.049	0.00542926	0.00139826	3.88286	0.000103236	0.000514276	MPC1	MPC1	51660
ENSG00000060971	568.321	0.0019515	0.00111645	1.74795	0.0804731	0.130496	ACAA1	ACAA1	30
ENSG00000060982	2533.2	-0.000422345	0.00276441	-0.15278	0.878572	0.908111	BCAT1	BCAT1	586
ENSG00000061273	1815.49	-0.00286472	0.00135212	-2.11869	0.0341168	0.0634231	HDAC7	HDAC7	51564
ENSG00000061337	155.091	-0.0144993	0.00561197	-2.58364	0.0097763	0.0223402	LZTS1	LZTS1	11178
ENSG00000061455	17.1727	0.002785	0.00428281	0.650273	0.515516	0.59993	PRDM6	PRDM6	93166
ENSG00000061656	101.188	-0.00894682	0.002472	-3.61927	0.00029544	0.00120865	SPAG4	SPAG4	6676
ENSG00000061676	4424.51	0.0030377	0.00104088	2.91839	0.00351841	0.00937335	NCKAP1	NCKAP1	10787
ENSG00000061794	578.104	0.00114332	0.000911343	1.25454	0.209646	0.288846	MRPS35	MRPS35	60488
ENSG00000061918	45.5736	0.00347258	0.00427915	0.81151	0.417073	0.507375	GUCY1B1	GUCY1B1	2983
ENSG00000061936	647.346	-0.0033828	0.000775359	-4.36288	1.28364e-05	9.69488e-05	SFSWAP	SFSWAP	6433
ENSG00000061938	474.764	-0.00620822	0.00291682	-2.12842	0.033302	0.0621847	TNK2	TNK2	10188
ENSG00000061987	1357.55	0.0050436	0.00133951	3.76525	0.000166382	0.000759919	MON2	MON2	23041
ENSG00000062194	799.321	0.00307314	0.00105917	2.90145	0.00371438	0.00981215	GPBP1	GPBP1	65056
ENSG00000062282	39.214	-0.00222424	0.00550046	-0.404373	0.685938	0.751581	DGAT2	DGAT2	84649
ENSG00000062370	117.839	0.00458731	0.00143392	3.19914	0.00137839	0.00428461	ZNF112	ZNF112	7771
ENSG00000062485	1633.36	-0.00429563	0.00158414	-2.71164	0.00669511	0.0162042	CS	CS	1431
ENSG00000062524	27.935	-0.0102077	0.0042268	-2.415	0.0157351	0.0332265	LTK	LTK	4058
ENSG00000062582	311.393	-0.001024	0.00138907	-0.737182	0.461012	0.549158	MRPS24	MRPS24	64951
ENSG00000062598	734.655	0.00254481	0.000823086	3.09179	0.00198952	0.00584616	ELMO2	ELMO2	63916
ENSG00000062650	1019.15	0.00165233	0.000748335	2.20801	0.0272434	0.0526909	WAPL	WAPL	23063
ENSG00000062716	2964.61	0.00501837	0.00204367	2.45557	0.0140661	0.0302252	VMP1	VMP1	81671
ENSG00000062725	919.395	0.00693235	0.00138382	5.00956	5.45537e-07	8.17375e-06	APPBP2	APPBP2	10513
ENSG00000062822	204.113	-0.0175493	0.00491173	-3.57292	0.000353016	0.00139767	POLD1	POLD1	5424
ENSG00000063046	4437.65	0.00630156	0.00208573	3.02128	0.0025171	0.0070974	EIF4B	EIF4B	1975
ENSG00000063127	8.03522	0.00688969	0.00426029	1.61719	0.105838	0.164088	SLC6A16	SLC6A16	28968
ENSG00000063169	137.826	-0.00639383	0.00231239	-2.76503	0.0056918	0.0140734	BICRA	BICRA	29998
ENSG00000063176	208.909	-0.00647092	0.00271112	-2.38681	0.0169953	0.0354485	SPHK2	SPHK2	56848
ENSG00000063177	4158.92	-0.00337279	0.00154453	-2.1837	0.0289844	0.0554782	RPL18	RPL18	6141
ENSG00000063180	20.6068	0.0100306	0.00446063	2.24871	0.0245311	0.0483063	CA11	CA11	770
ENSG00000063241	374.057	-0.00897347	0.00244464	-3.67066	0.000241922	0.00102502	ISOC2	ISOC2	79763
ENSG00000063244	2015.9	-0.00855524	0.00187305	-4.56754	4.93473e-06	4.54064e-05	U2AF2	U2AF2	11338
ENSG00000063245	1575.6	-0.00806684	0.0031423	-2.56717	0.0102531	0.0232724	EPN1	EPN1	29924
ENSG00000063322	620.695	-0.0019506	0.000863828	-2.25809	0.0239399	0.0473473	MED29	MED29	55588
ENSG00000063438	884.274	-0.00138721	0.00177642	-0.780903	0.43486	0.52408	AHRR	AHRR	57491
ENSG00000063587	510.807	0.00358145	0.00115364	3.10446	0.00190625	0.00564581	ZNF275	ZNF275	10838
ENSG00000063601	442.457	0.00306936	0.0014452	2.12384	0.0336836	0.062749	MTMR1	MTMR1	8776
ENSG00000063660	2959.38	-0.00958668	0.00384201	-2.49523	0.0125876	0.0276309	GPC1	GPC1	2817
ENSG00000063761	68.0754	-0.000745473	0.00145449	-0.512531	0.60828	0.684719	ADCK1	ADCK1	57143
ENSG00000063854	241.619	-0.00551783	0.00262946	-2.09847	0.035864	0.0662368	HAGH	HAGH	3029
ENSG00000063978	989.513	-0.00345965	0.00122692	-2.81978	0.00480564	0.0121804	RNF4	RNF4	6047
ENSG00000064012	180.726	-0.00106354	0.00163123	-0.651985	0.514411	0.599004	CASP8	CASP8	841
ENSG00000064042	902.758	0.0143752	0.00679322	2.1161	0.0343361	0.0637903	LIMCH1	LIMCH1	22998
ENSG00000064102	411.84	-0.00546425	0.00137602	-3.97105	7.15561e-05	0.000382598	INTS13	INTS13	55726
ENSG00000064115	736.421	0.00328056	0.0012937	2.5358	0.0112191	0.0250924	TM7SF3	TM7SF3	51768
ENSG00000064195	42.279	0.00258646	0.00657661	0.393282	0.694111	0.758456	DLX3	DLX3	1747
ENSG00000064199	131.826	-0.0129728	0.00284026	-4.56746	4.93676e-06	4.54064e-05	SPA17	SPA17	53340
ENSG00000064205	2173.88	0.0292383	0.00750167	3.89758	9.71601e-05	0.000489868	CCN5	CCN5	8839
ENSG00000064225	15.6049	0.0210503	0.00661335	3.18299	0.00145761	0.00448745	ST3GAL6	ST3GAL6	10402
ENSG00000064300	58.1898	0.00775422	0.0136751	0.56703	0.570694	0.650197	NGFR	NGFR	4804
ENSG00000064309	540.763	0.0185259	0.00507315	3.65175	0.000260458	0.00108963	CDON	CDON	50937
ENSG00000064313	805.741	0.000637588	0.000850824	0.749377	0.45363	0.542018	TAF2	TAF2	6873
ENSG00000064393	774.789	-0.00465522	0.00256607	-1.81414	0.0696556	0.115731	HIPK2	HIPK2	28996
ENSG00000064419	1065.61	-0.00544637	0.00131181	-4.1518	3.29872e-05	0.000203845	TNPO3	TNPO3	23534
ENSG00000064489	42.1701	-0.00791665	0.00211069	-3.75074	0.000176315	0.000795568	BORCS8-MEF2B	BORCS8-MEF2B	NA
ENSG00000064490	265.401	-0.00705836	0.00153156	-4.6086	4.05384e-06	3.88686e-05	RFXANK	RFXANK	8625
ENSG00000064545	158.751	-0.00700782	0.00230463	-3.04076	0.00235983	0.00671971	TMEM161A	TMEM161A	54929
ENSG00000064547	25.8801	0.00274139	0.00278215	0.98535	0.324452	0.413147	LPAR2	LPAR2	9170
ENSG00000064601	4044.88	0.000911805	0.00137916	0.661132	0.508528	0.593293	CTSA	CTSA	5476
ENSG00000064607	1672.33	-0.00537607	0.00104811	-5.12929	2.90833e-07	4.92428e-06	SUGP2	SUGP2	10147
ENSG00000064651	355.425	0.00696464	0.00168938	4.12261	3.74606e-05	0.00022519	SLC12A2	SLC12A2	6558
ENSG00000064652	259.553	0.00407375	0.00123191	3.30685	0.000943504	0.00311752	SNX24	SNX24	28966
ENSG00000064655	58.7902	0.00239024	0.00599361	0.398798	0.690042	0.754901	EYA2	EYA2	2139
ENSG00000064666	4517.07	-0.000172411	0.00206276	-0.0835823	0.933389	0.949964	CNN2	CNN2	1265
ENSG00000064687	70.0399	-0.0115158	0.00486142	-2.36881	0.0178452	0.0369628	ABCA7	ABCA7	10347
ENSG00000064692	38.1646	-0.00516567	0.00527069	-0.980074	0.327049	0.415911	SNCAIP	SNCAIP	9627
ENSG00000064703	338.637	-0.00170809	0.00147747	-1.15609	0.247644	0.331103	DDX20	DDX20	11218
ENSG00000064726	1542.61	0.00788381	0.00111673	7.05973	1.66827e-12	4.51073e-10	BTBD1	BTBD1	53339
ENSG00000064763	46.6096	-0.00335017	0.00532201	-0.629494	0.529026	0.612613	FAR2	FAR2	55711
ENSG00000064787	90.935	0.0458338	0.00885998	5.17312	2.30211e-07	4.18404e-06	BCAS1	BCAS1	8537
ENSG00000064886	12.3176	-0.0048104	0.00568291	-0.846468	0.397292	0.487428	CHI3L2	CHI3L2	1117
ENSG00000064932	860.95	-0.00690345	0.00292237	-2.36227	0.0181632	0.0375596	SBNO2	SBNO2	22904
ENSG00000064933	284.752	0.00488917	0.00152022	3.2161	0.00129945	0.00407962	PMS1	PMS1	5378
ENSG00000064961	720.132	-0.0105406	0.00245208	-4.29865	1.71845e-05	0.000121341	HMG20B	HMG20B	10362
ENSG00000064989	12.2775	0.00286641	0.00435041	0.658884	0.509971	0.594661	CALCRL	CALCRL	10203
ENSG00000064995	409.032	0.0025954	0.000843022	3.07868	0.00207919	0.00605921	TAF11	TAF11	6882
ENSG00000064999	332.06	-0.00238318	0.00114867	-2.07472	0.0380126	0.0695691	ANKS1A	ANKS1A	23294
ENSG00000065000	2505.1	-0.00571061	0.00186277	-3.06565	0.00217197	0.00628351	AP3D1	AP3D1	8943
ENSG00000065029	293.969	-0.00597593	0.00112039	-5.33378	9.61869e-08	2.09218e-06	ZNF76	ZNF76	7629
ENSG00000065054	678.216	-0.012549	0.00489428	-2.56402	0.0103467	0.0234424	NHERF2	NHERF2	9351
ENSG00000065057	102.37	-0.0097032	0.00293698	-3.30381	0.000953821	0.00314445	NTHL1	NTHL1	4913
ENSG00000065060	263.431	0.00339832	0.00217779	1.56045	0.118654	0.180299	BLTP3A	BLTP3A	54887
ENSG00000065135	2188.65	-0.000383255	0.000904812	-0.423574	0.671877	0.739262	GNAI3	GNAI3	2773
ENSG00000065150	5726.63	-0.000276585	0.00141658	-0.195248	0.845199	0.882193	IPO5	IPO5	3843
ENSG00000065154	2728.7	0.00538511	0.00130065	4.14031	3.46833e-05	0.000212168	OAT	OAT	4942
ENSG00000065183	584.77	-0.00261346	0.00103332	-2.52918	0.0114331	0.0254898	WDR3	WDR3	10885
ENSG00000065243	1011.18	0.00101805	0.000997411	1.02069	0.307401	0.395821	PKN2	PKN2	5586
ENSG00000065268	269.496	-0.00740449	0.00351277	-2.10788	0.0350413	0.0649063	WDR18	WDR18	57418
ENSG00000065308	9092.87	0.000573157	0.001188	0.482455	0.629483	0.704077	TRAM2	TRAM2	9697
ENSG00000065320	656.627	0.0409689	0.00935145	4.38102	1.18123e-05	9.11727e-05	NTN1	NTN1	9423
ENSG00000065328	130.384	-0.0190392	0.00519187	-3.66711	0.000245305	0.00103585	MCM10	MCM10	55388
ENSG00000065357	979.096	0.0079303	0.00195077	4.06522	4.79865e-05	0.00027507	DGKA	DGKA	1606
ENSG00000065413	134.478	0.0109987	0.00299119	3.67705	0.000235949	0.00100334	ANKRD44	ANKRD44	91526
ENSG00000065427	1668.18	-0.00324416	0.000999548	-3.24563	0.0011719	0.0037366	KARS1	KARS1	3735
ENSG00000065457	368.703	-0.0050739	0.00158377	-3.20369	0.00135678	0.00422716	ADAT1	ADAT1	23536
ENSG00000065485	1380.24	0.000740341	0.00152214	0.486383	0.626696	0.701361	PDIA5	PDIA5	10954
ENSG00000065491	163.265	0.00191951	0.000920294	2.08576	0.0370004	0.0679217	TBC1D22B	TBC1D22B	55633
ENSG00000065518	626.442	-0.00545337	0.00109382	-4.98562	6.17632e-07	8.99328e-06	NDUFB4	NDUFB4	4710
ENSG00000065526	1410.39	-0.00433744	0.00117127	-3.70319	0.000212907	0.000925588	SPEN	SPEN	23013
ENSG00000065534	6970.08	0.0052107	0.00239732	2.17355	0.029739	0.0566879	MYLK	MYLK	4638
ENSG00000065548	921.066	-0.00117264	0.000841944	-1.39277	0.163689	0.23598	ZC3H15	ZC3H15	55854
ENSG00000065559	597.042	0.00142465	0.000752892	1.89224	0.0584596	0.0999443	MAP2K4	MAP2K4	6416
ENSG00000065600	66.9036	-0.00171787	0.00182806	-0.939723	0.34736	0.436528	PACC1	PACC1	55248
ENSG00000065613	1517.2	-0.000776377	0.00108331	-0.71667	0.473578	0.561198	SLK	SLK	9748
ENSG00000065615	292.079	0.00456762	0.00155425	2.93879	0.00329495	0.00888579	CYB5R4	CYB5R4	51167
ENSG00000065618	11.2076	-0.0224713	0.00598361	-3.75547	0.000173019	0.000784118	COL17A1	COL17A1	1308
ENSG00000065621	49.5939	0.0087118	0.0039046	2.23116	0.0256705	0.0501566	GSTO2	GSTO2	119391
ENSG00000065665	137.67	0.000535435	0.00140055	0.382304	0.702236	0.765051	SEC61A2	SEC61A2	55176
ENSG00000065717	54.2806	0.00553117	0.00439401	1.2588	0.208103	0.287149	TLE2	TLE2	7089
ENSG00000065802	885.231	-0.00229177	0.00148073	-1.54773	0.121688	0.184114	ASB1	ASB1	51665
ENSG00000065809	350.93	-0.00928127	0.00394932	-2.3501	0.0187686	0.0385889	FAM107B	FAM107B	83641
ENSG00000065833	306.603	0.0112834	0.00257472	4.38239	1.17387e-05	9.06845e-05	ME1	ME1	4199
ENSG00000065882	805.349	-0.00669765	0.00218745	-3.06186	0.0021997	0.00635224	TBC1D1	TBC1D1	23216
ENSG00000065883	891.504	0.00336107	0.000624463	5.38234	7.35253e-08	1.69804e-06	CDK13	CDK13	8621
ENSG00000065911	1131.01	0.00701729	0.00286502	2.4493	0.0143136	0.0306594	MTHFD2	MTHFD2	10797
ENSG00000065923	877.103	-0.00174249	0.00217969	-0.79942	0.424047	0.514187	SLC9A7	SLC9A7	84679
ENSG00000065970	691.144	0.000461746	0.000910162	0.507323	0.611928	0.688253	FOXJ2	FOXJ2	55810
ENSG00000065978	4959.55	-0.0062189	0.00139692	-4.45187	8.51244e-06	6.98757e-05	YBX1	YBX1	4904
ENSG00000065989	373.052	0.00187174	0.00112205	1.66814	0.0952882	0.150602	PDE4A	PDE4A	5141
ENSG00000066027	574.702	0.00790521	0.0014018	5.63933	1.70711e-08	5.29145e-07	PPP2R5A	PPP2R5A	5525
ENSG00000066044	961.888	-0.005035	0.00124007	-4.06025	4.90205e-05	0.000279719	ELAVL1	ELAVL1	1994
ENSG00000066084	620.07	-0.00384529	0.00133829	-2.87328	0.00406236	0.0105756	DIP2B	DIP2B	57609
ENSG00000066117	710.63	-0.00290457	0.000822967	-3.52939	0.00041652	0.00159831	SMARCD1	SMARCD1	6602
ENSG00000066135	612.236	0.00225234	0.000796888	2.82641	0.00470725	0.0119656	KDM4A	KDM4A	9682
ENSG00000066136	385.639	-0.00541141	0.0011728	-4.6141	3.94809e-06	3.80833e-05	NFYC	NFYC	4802
ENSG00000066185	13.2032	0.0130831	0.00395572	3.30738	0.000941723	0.0031128	ZMYND12	ZMYND12	84217
ENSG00000066230	68.3489	-0.00303742	0.00158097	-1.92123	0.0547024	0.0946314	SLC9A3	SLC9A3	6550
ENSG00000066248	58.8336	0.0145182	0.0118735	1.22274	0.221428	0.302206	NGEF	NGEF	25791
ENSG00000066279	1475.37	-0.0273858	0.00554267	-4.94091	7.7758e-07	1.07083e-05	ASPM	ASPM	259266
ENSG00000066322	1758.01	-0.00380775	0.00146912	-2.59186	0.0095458	0.0218703	ELOVL1	ELOVL1	64834
ENSG00000066379	121.986	0.000438004	0.00133671	0.327674	0.743158	0.799142	POLR1H	POLR1H	30834
ENSG00000066382	8.45442	-0.0141745	0.0130319	-1.08768	0.276738	0.362662	MPPED2	MPPED2	744
ENSG00000066422	526.71	0.00432582	0.00104169	4.15268	3.28601e-05	0.000203208	ZBTB11	ZBTB11	27107
ENSG00000066427	367.289	0.00783061	0.00177223	4.41851	9.93815e-06	7.91046e-05	ATXN3	ATXN3	4287
ENSG00000066455	1505.52	0.00220377	0.00103889	2.12127	0.0338994	0.0630791	GOLGA5	GOLGA5	9950
ENSG00000066468	67.3341	-0.00292402	0.00982087	-0.297735	0.765905	0.817688	FGFR2	FGFR2	2263
ENSG00000066557	386.154	-0.00105587	0.00143361	-0.736511	0.46142	0.549607	LRRC40	LRRC40	55631
ENSG00000066583	65.6013	0.00227748	0.00173773	1.3106	0.189992	0.26634	ISOC1	ISOC1	51015
ENSG00000066629	879.189	-0.00502705	0.00229408	-2.19131	0.0284292	0.0545938	EML1	EML1	2009
ENSG00000066651	163.526	0.00544908	0.00130997	4.15971	3.18651e-05	0.000198311	TRMT11	TRMT11	60487
ENSG00000066654	651.364	0.00210148	0.000965566	2.17643	0.0295233	0.0563501	THUMPD1	THUMPD1	55623
ENSG00000066697	827.71	-0.00454669	0.00145068	-3.13419	0.00172332	0.00517378	MSANTD3	MSANTD3	91283
ENSG00000066739	1082.24	0.00257272	0.000983089	2.61697	0.00887132	0.0205799	ATG2B	ATG2B	55102
ENSG00000066777	1376.68	0.00181051	0.000884521	2.04689	0.0406693	0.0735202	ARFGEF1	ARFGEF1	10565
ENSG00000066855	304.228	0.000695777	0.00108618	0.64057	0.521802	0.605804	MTFR1	MTFR1	9650
ENSG00000066923	6.09497	-0.0299558	0.00569528	-5.25976	1.4424e-07	2.88398e-06	STAG3	STAG3	10734
ENSG00000066926	462.647	0.00316062	0.000876812	3.60468	0.000312543	0.00126449	FECH	FECH	2235
ENSG00000066933	1253.3	-0.00102775	0.00105358	-0.975487	0.329319	0.418131	MYO9A	MYO9A	4649
ENSG00000067048	0.887149	0.0015173	0.00793016	0.191333	0.848264	0.884558	DDX3Y	DDX3Y	8653
ENSG00000067057	3426.05	-0.0158638	0.00287333	-5.52105	3.3698e-08	9.29207e-07	PFKP	PFKP	5214
ENSG00000067064	648.796	0.00310996	0.00159867	1.94533	0.0517348	0.0900683	IDI1	IDI1	3422
ENSG00000067066	1159.39	0.00302903	0.00104804	2.8902	0.00385	0.0101197	SP100	SP100	6672
ENSG00000067082	4208.68	-0.00530631	0.00213541	-2.48491	0.0129584	0.0283016	KLF6	KLF6	1316
ENSG00000067113	1137.17	0.00578692	0.00268692	2.15373	0.031261	0.0590448	PLPP1	PLPP1	8611
ENSG00000067141	995.7	-0.0041027	0.00388266	-1.05667	0.290662	0.377852	NEO1	NEO1	4756
ENSG00000067167	5333.02	0.019201	0.00278365	6.89779	5.28188e-12	1.09211e-09	TRAM1	TRAM1	23471
ENSG00000067177	64.4341	-0.00758829	0.00561312	-1.35188	0.176412	0.250501	PHKA1	PHKA1	5255
ENSG00000067182	2066.58	0.00193732	0.0012218	1.58562	0.112825	0.172907	TNFRSF1A	TNFRSF1A	7132
ENSG00000067191	169.686	0.000975051	0.00168039	0.580252	0.561745	0.642626	CACNB1	CACNB1	782
ENSG00000067208	434.205	0.00731527	0.00186435	3.92377	8.71753e-05	0.000447723	EVI5	EVI5	7813
ENSG00000067221	257.541	-0.00498071	0.00229551	-2.16976	0.0300249	0.0571338	STOML1	STOML1	9399
ENSG00000067225	40383.6	-0.00643347	0.00143201	-4.49263	7.03487e-06	5.98441e-05	PKM	PKM	5315
ENSG00000067248	1036.93	-0.00147866	0.000982625	-1.5048	0.132375	0.197612	DHX29	DHX29	54505
ENSG00000067334	837.292	-0.00375887	0.00144698	-2.59774	0.00938397	0.0215567	DNTTIP2	DNTTIP2	30836
ENSG00000067365	271.66	-0.00121965	0.00117518	-1.03784	0.299346	0.38701	METTL22	METTL22	79091
ENSG00000067369	1682.59	0.0019096	0.00108638	1.75777	0.0787868	0.128116	TP53BP1	TP53BP1	7158
ENSG00000067445	414.047	-0.00459534	0.00257605	-1.78387	0.0744443	0.122334	TRO	TRO	7216
ENSG00000067533	258.997	0.00050102	0.00132603	0.377836	0.705553	0.767603	RRP15	RRP15	51018
ENSG00000067560	10755	0.00266359	0.000705271	3.77669	0.000158927	0.000732341	RHOA	RHOA	387
ENSG00000067596	954.284	-0.000491824	0.000625504	-0.786284	0.431701	0.521095	DHX8	DHX8	1659
ENSG00000067606	20.6546	-0.0192975	0.00405367	-4.76051	1.93106e-06	2.17833e-05	PRKCZ	PRKCZ	5590
ENSG00000067646	0.564403	0.0161816	0.00970556	1.66725	0.095465	0.15084	ZFY	ZFY	7544
ENSG00000067704	1969.52	-0.00215672	0.00079773	-2.70358	0.00685976	0.0165559	IARS2	IARS2	55699
ENSG00000067715	118.83	0.0417061	0.0077	5.41638	6.08179e-08	1.46221e-06	SYT1	SYT1	6857
ENSG00000067798	674.902	0.00163588	0.00306373	0.533951	0.593376	0.671382	NAV3	NAV3	89795
ENSG00000067829	656.362	-0.00716258	0.00156992	-4.56237	5.05785e-06	4.62736e-05	IDH3G	IDH3G	3421
ENSG00000067836	128.803	-0.00704524	0.00231023	-3.04958	0.00229162	0.00657127	ROGDI	ROGDI	79641
ENSG00000067900	2301.63	-0.000609975	0.00105868	-0.576166	0.564503	0.645068	ROCK1	ROCK1	6093
ENSG00000067955	906.578	-0.000493034	0.001577	-0.31264	0.754554	0.808714	CBFB	CBFB	865
ENSG00000067992	121.894	-0.00704506	0.00373366	-1.8869	0.0591732	0.100987	PDK3	PDK3	5165
ENSG00000068001	422.841	-0.0102887	0.00224352	-4.58595	4.51926e-06	4.22479e-05	HYAL2	HYAL2	8692
ENSG00000068024	245.799	-0.00157372	0.00138043	-1.14002	0.254278	0.338248	HDAC4	HDAC4	9759
ENSG00000068028	837.952	-0.0052891	0.00173821	-3.04285	0.00234352	0.00668625	RASSF1	RASSF1	11186
ENSG00000068078	38.8788	-0.0128725	0.00496111	-2.59469	0.00946767	0.0217225	FGFR3	FGFR3	2261
ENSG00000068079	146.431	0.0103099	0.00269458	3.82617	0.000130154	0.000624306	IFI35	IFI35	3430
ENSG00000068097	410.734	-0.000402815	0.000770563	-0.522754	0.601145	0.678103	HEATR6	HEATR6	63897
ENSG00000068120	586.596	-0.00295607	0.0011804	-2.50429	0.0122697	0.0270328	COASY	COASY	80347
ENSG00000068137	183.948	-0.0067092	0.00289384	-2.31844	0.0204252	0.0414203	PLEKHH3	PLEKHH3	79990
ENSG00000068305	1359.85	0.013301	0.00170829	7.78611	6.91052e-15	8.67517e-12	MEF2A	MEF2A	4205
ENSG00000068308	797.651	-0.00104792	0.00089003	-1.1774	0.239038	0.321578	OTUD5	OTUD5	55593
ENSG00000068323	1868.41	0.000680033	0.000801652	0.848289	0.396277	0.48642	TFE3	TFE3	7030
ENSG00000068354	291.953	0.00103346	0.00106498	0.9704	0.331847	0.420673	TBC1D25	TBC1D25	4943
ENSG00000068366	1809.86	0.00111636	0.00122285	0.912913	0.361288	0.450841	ACSL4	ACSL4	2182
ENSG00000068383	512.04	0.00301851	0.00158058	1.90974	0.0561662	0.0966904	INPP5A	INPP5A	3632
ENSG00000068394	290.262	-0.00203563	0.00112379	-1.81139	0.07008	0.116326	GPKOW	GPKOW	27238
ENSG00000068400	446.485	-0.00039304	0.000976885	-0.40234	0.687434	0.75261	GRIPAP1	GRIPAP1	56850
ENSG00000068438	868.533	-0.00429283	0.00216747	-1.98057	0.0476398	0.0841054	FTSJ1	FTSJ1	24140
ENSG00000068489	644.682	-0.025876	0.00523582	-4.94211	7.72799e-07	1.06525e-05	PRR11	PRR11	55771
ENSG00000068650	408.489	-0.00458796	0.00148932	-3.08057	0.00206607	0.00603176	ATP11A	ATP11A	23250
ENSG00000068654	924.618	-0.00179918	0.00113545	-1.58456	0.113066	0.173216	POLR1A	POLR1A	25885
ENSG00000068697	5483.43	0.00872471	0.00151893	5.744	9.24672e-09	3.37861e-07	LAPTM4A	LAPTM4A	9741
ENSG00000068724	1214.45	0.00375847	0.00128472	2.92553	0.00343872	0.00920432	TTC7A	TTC7A	57217
ENSG00000068745	758.819	-0.00342154	0.00121731	-2.81073	0.00494289	0.0124887	IP6K2	IP6K2	51447
ENSG00000068781	180.209	0.00227007	0.00282315	0.804091	0.421344	0.511545	STON1-GTF2A1L	STON1-GTF2A1L	286749
ENSG00000068784	298.145	-0.00367957	0.00118358	-3.10885	0.0018782	0.00557401	SRBD1	SRBD1	55133
ENSG00000068796	781.389	0.000304082	0.00096032	0.316646	0.751512	0.80624	KIF2A	KIF2A	3796
ENSG00000068878	1789.74	0.000267106	0.00122724	0.217647	0.827704	0.867798	PSME4	PSME4	23198
ENSG00000068885	627.763	0.0109337	0.00235262	4.64745	3.36064e-06	3.36543e-05	IFT80	IFT80	57560
ENSG00000068903	676.3	-0.00366137	0.00100692	-3.63622	0.000276664	0.0011476	SIRT2	SIRT2	22933
ENSG00000068912	1761.81	0.00474412	0.0013106	3.61981	0.000294814	0.00120637	ERLEC1	ERLEC1	27248
ENSG00000068971	400.531	0.000184152	0.00177632	0.10367	0.917431	0.938197	PPP2R5B	PPP2R5B	5526
ENSG00000069020	172.754	-0.00422087	0.00196663	-2.14625	0.0318531	0.0599699	MAST4	MAST4	375449
ENSG00000069188	24.064	-0.0210658	0.00913317	-2.30652	0.0210817	0.0425576	SDK2	SDK2	54549
ENSG00000069248	836.21	0.000335466	0.000637992	0.525814	0.599017	0.676328	NUP133	NUP133	55746
ENSG00000069275	5239.99	-0.00232634	0.00131418	-1.77018	0.0766973	0.125321	NUCKS1	NUCKS1	64710
ENSG00000069329	2364.51	-0.000646978	0.00078107	-0.828323	0.407488	0.497402	VPS35	VPS35	55737
ENSG00000069345	1018.8	0.00371566	0.000664925	5.58809	2.29576e-08	6.75845e-07	DNAJA2	DNAJA2	10294
ENSG00000069399	177.559	0.00126941	0.00333939	0.380131	0.703848	0.766269	BCL3	BCL3	602
ENSG00000069424	115.147	-0.00275164	0.00225128	-1.22226	0.221611	0.302393	KCNAB2	KCNAB2	8514
ENSG00000069431	472.375	0.0149412	0.00684354	2.18325	0.0290172	0.0555168	ABCC9	ABCC9	10060
ENSG00000069482	35.5176	-0.0194095	0.00901692	-2.15257	0.0313525	0.0591921	GAL	GAL	51083
ENSG00000069493	64.3471	0.00688082	0.00260741	2.63895	0.00831639	0.0194725	CLEC2D	CLEC2D	29121
ENSG00000069509	173.344	1.44824e-06	0.00112861	0.00128321	0.998976	0.999147	FUNDC1	FUNDC1	139341
ENSG00000069667	442.749	0.0116597	0.00349264	3.33835	0.000842761	0.00284946	RORA	RORA	6095
ENSG00000069702	1572.07	0.0214307	0.00435241	4.92388	8.48443e-07	1.14263e-05	TGFBR3	TGFBR3	7049
ENSG00000069849	1688.59	-0.00360078	0.00172341	-2.08934	0.0366772	0.0674552	ATP1B3	ATP1B3	483
ENSG00000069869	1413.45	-0.00688945	0.00165334	-4.167	3.08634e-05	0.000193171	NEDD4	NEDD4	4734
ENSG00000069943	166.498	0.00341445	0.00161684	2.1118	0.0347032	0.0643976	PIGB	PIGB	9488
ENSG00000069956	1248.17	-0.000325464	0.00120826	-0.269366	0.787648	0.835774	MAPK6	MAPK6	5597
ENSG00000069966	515.019	0.00165153	0.00151069	1.09322	0.274296	0.360076	GNB5	GNB5	10681
ENSG00000069974	369.62	0.00517541	0.00167002	3.09901	0.00194168	0.00572455	RAB27A	RAB27A	5873
ENSG00000069998	387.794	-0.0052722	0.00147891	-3.56493	0.00036395	0.00143353	HDHD5	HDHD5	27440
ENSG00000070010	606.627	-0.00580591	0.00129925	-4.46865	7.87147e-06	6.54937e-05	UFD1	UFD1	7353
ENSG00000070018	999.929	0.00353633	0.00164178	2.15396	0.0312435	0.0590181	LRP6	LRP6	4040
ENSG00000070047	779.173	-0.0126163	0.00280311	-4.50081	6.76937e-06	5.79784e-05	PHRF1	PHRF1	57661
ENSG00000070061	860.403	-0.000977976	0.000895048	-1.09265	0.274547	0.360301	ELP1	ELP1	8518
ENSG00000070081	1969.94	-0.00187463	0.00113152	-1.65674	0.0975721	0.153576	NUCB2	NUCB2	4925
ENSG00000070087	2281.63	0.00334358	0.00242257	1.38018	0.167531	0.240552	PFN2	PFN2	5217
ENSG00000070159	23.1121	0.0126538	0.00555871	2.27639	0.0228224	0.045518	PTPN3	PTPN3	5774
ENSG00000070182	25.8875	-0.022988	0.00709314	-3.24088	0.00119161	0.00379257	SPTB	SPTB	6710
ENSG00000070214	2448.16	0.00709981	0.00258142	2.75035	0.00595319	0.0146291	SLC44A1	SLC44A1	23446
ENSG00000070269	349.646	0.00615886	0.00155717	3.95515	7.64862e-05	0.000403556	TMEM260	TMEM260	54916
ENSG00000070366	952.307	-0.00358495	0.00098818	-3.62783	0.000285815	0.00117718	SMG6	SMG6	23293
ENSG00000070367	1350.1	0.00454594	0.0013327	3.41108	0.000647072	0.00229836	EXOC5	EXOC5	10640
ENSG00000070371	217.163	-0.00114413	0.00193389	-0.591617	0.554107	0.635672	CLTCL1	CLTCL1	8218
ENSG00000070404	859.741	-0.00668019	0.00514067	-1.29948	0.19378	0.270744	FSTL3	FSTL3	10272
ENSG00000070413	1003.5	-0.00365309	0.00152818	-2.39048	0.0168265	0.0351384	DGCR2	DGCR2	9993
ENSG00000070423	312.532	-0.0102713	0.00415807	-2.47021	0.0135034	0.0292594	RNF126	RNF126	55658
ENSG00000070444	430.7	-0.00417581	0.00158929	-2.62746	0.00860244	0.0200302	MNT	MNT	4335
ENSG00000070476	284.106	-0.00127288	0.00116059	-1.09675	0.272751	0.35848	ZXDC	ZXDC	79364
ENSG00000070495	472.961	-0.00289466	0.00159937	-1.80988	0.0703149	0.116664	JMJD6	JMJD6	23210
ENSG00000070501	96.2289	-0.00215519	0.00143385	-1.50308	0.132818	0.198139	POLB	POLB	5423
ENSG00000070540	1342.65	0.00957498	0.00204339	4.68583	2.78825e-06	2.91952e-05	WIPI1	WIPI1	55062
ENSG00000070610	527.093	-0.00157083	0.000937985	-1.67469	0.093996	0.149002	GBA2	GBA2	57704
ENSG00000070614	5968.77	0.00278825	0.00129324	2.15602	0.0310824	0.0587896	NDST1	NDST1	3340
ENSG00000070669	403.088	0.012762	0.00398191	3.205	0.00135063	0.0042105	ASNS	ASNS	440
ENSG00000070718	320.699	-0.00251458	0.0011099	-2.26559	0.0234768	0.0465916	AP3M2	AP3M2	10947
ENSG00000070731	11.0748	0.00656319	0.00621132	1.05665	0.290672	0.377852	ST6GALNAC2	ST6GALNAC2	10610
ENSG00000070756	8944.17	-0.000479248	0.00105705	-0.453384	0.650273	0.721362	PABPC1	PABPC1	26986
ENSG00000070759	35.0631	0.000924815	0.00198603	0.46566	0.641459	0.713747	TESK2	TESK2	10420
ENSG00000070761	308.598	-0.0049963	0.00122601	-4.07524	4.59665e-05	0.00026627	CFAP20	CFAP20	29105
ENSG00000070770	757.949	0.00233923	0.000783934	2.98396	0.00284543	0.007842	CSNK2A2	CSNK2A2	1459
ENSG00000070778	954.866	0.00460372	0.00099897	4.60846	4.05655e-06	3.88734e-05	PTPN21	PTPN21	11099
ENSG00000070785	326.729	-0.00455187	0.00147738	-3.08103	0.00206283	0.00602529	EIF2B3	EIF2B3	8891
ENSG00000070808	29.4665	-0.0143963	0.00417039	-3.45202	0.000556407	0.0020326	CAMK2A	CAMK2A	815
ENSG00000070814	668.794	-0.0133648	0.0026019	-5.13657	2.79798e-07	4.79646e-06	TCOF1	TCOF1	6949
ENSG00000070831	2057.27	0.00382891	0.00085113	4.49862	6.83947e-06	5.84169e-05	CDC42	CDC42	998
ENSG00000070882	1485.67	0.00558635	0.00186208	3.00006	0.0026993	0.00751825	OSBPL3	OSBPL3	26031
ENSG00000070950	305.125	-0.00890294	0.00257708	-3.45467	0.000550975	0.00201569	RAD18	RAD18	56852
ENSG00000070961	1786.06	0.00378309	0.00189139	2.00017	0.045482	0.0808482	ATP2B1	ATP2B1	490
ENSG00000071051	433.399	-0.00346178	0.00155005	-2.23333	0.0255273	0.0498991	NCK2	NCK2	8440
ENSG00000071054	6785.72	-0.00226794	0.00147534	-1.53724	0.124235	0.187339	MAP4K4	MAP4K4	9448
ENSG00000071082	3389.06	0.00606765	0.00126251	4.80603	1.53959e-06	1.83198e-05	RPL31	RPL31	6160
ENSG00000071127	9656.87	-0.00408545	0.00188133	-2.17158	0.0298874	0.0569461	WDR1	WDR1	9948
ENSG00000071189	792.038	0.00574537	0.00140402	4.09208	4.2752e-05	0.000251041	SNX13	SNX13	23161
ENSG00000071205	390.683	-0.00194598	0.000957071	-2.03326	0.0420261	0.0756228	ARHGAP10	ARHGAP10	79658
ENSG00000071242	1689.61	0.0214065	0.00353412	6.05709	1.38602e-09	7.56661e-08	RPS6KA2	RPS6KA2	6196
ENSG00000071243	172.576	0.00410866	0.00123823	3.31818	0.000906069	0.00301537	ING3	ING3	54556
ENSG00000071246	126.952	-0.00436874	0.00310009	-1.40923	0.158767	0.22996	VASH1	VASH1	22846
ENSG00000071282	1235.92	0.0419582	0.00547676	7.66113	1.84311e-14	1.70487e-11	LMCD1	LMCD1	29995
ENSG00000071462	422.423	-0.00189554	0.00102455	-1.85012	0.0642957	0.108268	BUD23	BUD23	114049
ENSG00000071537	3292.91	0.00546547	0.00132032	4.13952	3.48041e-05	0.000212833	SEL1L	SEL1L	6400
ENSG00000071539	383.83	-0.0229673	0.00507827	-4.52266	6.10664e-06	5.36352e-05	TRIP13	TRIP13	9319
ENSG00000071553	1653.88	-9.84666e-05	0.00142888	-0.0689116	0.94506	0.959417	ATP6AP1	ATP6AP1	537
ENSG00000071564	852.1	-0.0117964	0.00260221	-4.53321	5.80952e-06	5.1619e-05	TCF3	TCF3	6929
ENSG00000071575	492.772	0.0140445	0.00391831	3.58433	0.000337941	0.00134831	TRIB2	TRIB2	28951
ENSG00000071626	1139.57	-0.00906154	0.00200727	-4.51436	6.35072e-06	5.51725e-05	DAZAP1	DAZAP1	26528
ENSG00000071655	1060.63	-0.0108541	0.00378893	-2.86469	0.00417412	0.0108281	MBD3	MBD3	53615
ENSG00000071794	700.609	-0.00407571	0.00132449	-3.07719	0.00208962	0.00608534	HLTF	HLTF	6596
ENSG00000071859	1174.32	-0.00368722	0.00124128	-2.97049	0.00297322	0.0081431	FAM50A	FAM50A	9130
ENSG00000071889	344.764	-0.00846717	0.00212931	-3.97649	6.99412e-05	0.000375678	FAM3A	FAM3A	60343
ENSG00000071894	1054.98	-0.0103292	0.00246966	-4.18245	2.88389e-05	0.000183451	CPSF1	CPSF1	29894
ENSG00000071967	8298.36	0.0175602	0.0030026	5.84832	4.96548e-09	2.04758e-07	CYBRD1	CYBRD1	79901
ENSG00000071994	480.111	0.00211825	0.000708009	2.99185	0.00277293	0.0076759	PDCD2	PDCD2	5134
ENSG00000072041	86.7284	-0.00662041	0.00641767	-1.03159	0.302264	0.390037	SLC6A15	SLC6A15	55117
ENSG00000072042	818.959	-0.000171083	0.000918602	-0.186243	0.852254	0.887397	RDH11	RDH11	51109
ENSG00000072062	1257.26	-0.00423389	0.000910355	-4.65081	3.30635e-06	3.33194e-05	PRKACA	PRKACA	5566
ENSG00000072071	109.743	-0.00408408	0.0025428	-1.60613	0.108244	0.167126	ADGRL1	ADGRL1	22859
ENSG00000072110	10942.2	-0.00416565	0.00179741	-2.31758	0.0204721	0.0414943	ACTN1	ACTN1	87
ENSG00000072121	608.225	0.00192234	0.000769335	2.49871	0.0124647	0.027397	ZFYVE26	ZFYVE26	23503
ENSG00000072133	94.7632	-0.00301807	0.00280795	-1.07483	0.282451	0.369186	RPS6KA6	RPS6KA6	27330
ENSG00000072134	706.817	-0.00218369	0.000733175	-2.9784	0.00289756	0.00797066	EPN2	EPN2	22905
ENSG00000072135	424.255	-0.00519131	0.00137596	-3.77287	0.000161382	0.000741901	PTPN18	PTPN18	26469
ENSG00000072163	418.656	0.0137137	0.00486213	2.82051	0.00479478	0.0121634	LIMS2	LIMS2	55679
ENSG00000072195	1334.53	-0.00662368	0.00243765	-2.71724	0.00658294	0.0159631	SPEG	SPEG	10290
ENSG00000072201	175.364	0.0138425	0.00339224	4.08064	4.49114e-05	0.000261277	LNX1	LNX1	84708
ENSG00000072210	539.606	0.0119584	0.00225236	5.30929	1.10056e-07	2.30865e-06	ALDH3A2	ALDH3A2	224
ENSG00000072274	1971.59	0.00265131	0.00222957	1.18916	0.234378	0.316538	TFRC	TFRC	7037
ENSG00000072310	386.009	-0.00492894	0.00235515	-2.09283	0.0363639	0.0669982	SREBF1	SREBF1	6720
ENSG00000072364	3630.33	0.00465329	0.00111509	4.17301	3.006e-05	0.000189357	AFF4	AFF4	27125
ENSG00000072401	360.732	0.0216186	0.00308388	7.01019	2.37991e-12	6.15103e-10	UBE2D1	UBE2D1	7321
ENSG00000072415	733.964	0.000781705	0.0011725	0.6667	0.504964	0.590036	PALS1	PALS1	64398
ENSG00000072422	786.457	0.0171783	0.0028619	6.00242	1.94399e-09	9.6513e-08	RHOBTB1	RHOBTB1	9886
ENSG00000072501	1882.8	-0.0112193	0.00257496	-4.35707	1.31818e-05	9.8793e-05	SMC1A	SMC1A	8243
ENSG00000072506	366.779	-0.00585998	0.00157289	-3.72562	0.000194837	0.000860365	HSD17B10	HSD17B10	3028
ENSG00000072518	344.777	-0.0056255	0.00137535	-4.09023	4.3095e-05	0.000252718	MARK2	MARK2	2011
ENSG00000072571	363.461	-0.0275652	0.00581878	-4.73729	2.16596e-06	2.38215e-05	HMMR	HMMR	3161
ENSG00000072609	468.485	-0.00363654	0.00147504	-2.46538	0.0136868	0.0295618	CHFR	CHFR	55743
ENSG00000072657	237.567	-0.0118019	0.00921729	-1.28041	0.200402	0.278424	TRHDE	TRHDE	29953
ENSG00000072682	5418.22	-0.00553671	0.00205831	-2.68993	0.00714667	0.0171098	P4HA2	P4HA2	8974
ENSG00000072736	458.737	-0.000679871	0.000809602	-0.839759	0.401044	0.491345	NFATC3	NFATC3	4775
ENSG00000072756	430.943	0.00497691	0.0011838	4.20419	2.62017e-05	0.000169861	TRNT1	TRNT1	51095
ENSG00000072778	4684.94	-0.00575609	0.00108444	-5.30791	1.1089e-07	2.32026e-06	ACADVL	ACADVL	37
ENSG00000072786	1015.41	-0.00560268	0.00166331	-3.36839	0.000756077	0.00260397	STK10	STK10	6793
ENSG00000072803	1015.43	0.00666172	0.00101256	6.57905	4.73454e-11	5.51057e-09	FBXW11	FBXW11	23291
ENSG00000072818	14.591	-0.0100007	0.00319695	-3.12819	0.00175885	0.00526784	ACAP1	ACAP1	9744
ENSG00000072840	1548.91	0.00418601	0.00174843	2.39415	0.0166588	0.0348582	EVC	EVC	2121
ENSG00000072849	603.355	0.00251247	0.000741268	3.38942	0.000700402	0.00245113	DERL2	DERL2	51009
ENSG00000072864	444.469	-0.00848534	0.00192301	-4.41254	1.02164e-05	8.09895e-05	NDE1	NDE1	54820
ENSG00000072952	1161.06	0.0254177	0.006136	4.1424	3.43697e-05	0.00021069	IRAG1	IRAG1	10335
ENSG00000072954	10.2522	0.0115446	0.00324653	3.55599	0.000376565	0.00147528	TMEM38A	TMEM38A	79041
ENSG00000072958	1102.67	-0.00668241	0.00243129	-2.74851	0.00598675	0.0146992	AP1M1	AP1M1	8907
ENSG00000073008	1730.4	0.00227778	0.00232724	0.978746	0.327706	0.416535	PVR	PVR	5817
ENSG00000073050	292.096	-0.0109406	0.00190867	-5.73205	9.92213e-09	3.55881e-07	XRCC1	XRCC1	7515
ENSG00000073060	142.812	-0.0112407	0.00221835	-5.06716	4.03788e-07	6.40485e-06	SCARB1	SCARB1	949
ENSG00000073111	478.638	-0.0153585	0.00450097	-3.41226	0.000644266	0.00229164	MCM2	MCM2	4171
ENSG00000073146	23.8118	0.00450874	0.00527547	0.854662	0.392738	0.482819	MOV10L1	MOV10L1	54456
ENSG00000073150	10.0693	-0.00417868	0.00542431	-0.77036	0.441086	0.530202	PANX2	PANX2	56666
ENSG00000073169	204.687	-0.0070485	0.00277667	-2.53847	0.0111339	0.0249335	SELENOO	SELENOO	83642
ENSG00000073331	242.051	0.000193242	0.00150885	0.128072	0.898092	0.923255	ALPK1	ALPK1	80216
ENSG00000073417	671.598	-0.00323282	0.00120978	-2.67224	0.00753471	0.0178925	PDE8A	PDE8A	5151
ENSG00000073464	72.229	-0.000368109	0.0037061	-0.0993251	0.92088	0.941012	CLCN4	CLCN4	1183
ENSG00000073536	236.048	-0.00518515	0.00164319	-3.15553	0.00160205	0.00486204	NLE1	NLE1	54475
ENSG00000073578	645.398	-0.00558532	0.0013853	-4.03184	5.53421e-05	0.000310313	SDHA	SDHA	6389
ENSG00000073584	1018.75	0.00265546	0.000996453	2.66491	0.00770078	0.0182229	SMARCE1	SMARCE1	6605
ENSG00000073605	131.779	0.0092716	0.00269342	3.44232	0.000576747	0.00209256	GSDMB	GSDMB	55876
ENSG00000073614	1245.47	0.00292452	0.000945928	3.09169	0.00199019	0.00584715	KDM5A	KDM5A	5927
ENSG00000073711	954.585	-0.00428132	0.00178007	-2.40514	0.0161665	0.0339863	PPP2R3A	PPP2R3A	5523
ENSG00000073712	3735.22	0.00331133	0.00197283	1.67847	0.0932562	0.148016	FERMT2	FERMT2	10979
ENSG00000073756	1406.73	-0.0144096	0.00779777	-1.84792	0.0646145	0.108722	PTGS2	PTGS2	5743
ENSG00000073792	997.684	-0.00320897	0.000875585	-3.66495	0.000247389	0.00104265	IGF2BP2	IGF2BP2	10644
ENSG00000073803	276.052	-3.90667e-05	0.00105873	-0.0368997	0.970565	0.979145	MAP3K13	MAP3K13	9175
ENSG00000073910	236.442	0.0188398	0.00338308	5.56885	2.56428e-08	7.37597e-07	FRY	FRY	10129
ENSG00000073921	6346.37	-0.000532602	0.00179173	-0.297256	0.766271	0.81788	PICALM	PICALM	8301
ENSG00000073969	1227.56	0.00267754	0.000814527	3.28724	0.00101176	0.00330084	NSF	NSF	4905
ENSG00000074047	436.999	-0.00781474	0.00289191	-2.70228	0.00688664	0.0166117	GLI2	GLI2	2736
ENSG00000074054	1056.69	-0.000665787	0.000697118	-0.955057	0.339549	0.428489	CLASP1	CLASP1	23332
ENSG00000074071	479.51	-0.00823716	0.00278724	-2.9553	0.0031236	0.0084941	MRPS34	MRPS34	65993
ENSG00000074181	1611.26	-0.00556061	0.00518066	-1.07334	0.283119	0.369784	NOTCH3	NOTCH3	4854
ENSG00000074201	799.062	-0.000355423	0.00093662	-0.379474	0.704336	0.766626	CLNS1A	CLNS1A	1207
ENSG00000074211	16.1669	-0.0100576	0.00865929	-1.16148	0.245448	0.328682	PPP2R2C	PPP2R2C	5522
ENSG00000074219	344.209	-0.00472085	0.00134276	-3.51578	0.000438467	0.00166798	TEAD2	TEAD2	8463
ENSG00000074266	221.914	0.00115479	0.00126394	0.913646	0.360903	0.450488	EED	EED	8726
ENSG00000074319	910.298	0.000957669	0.000790964	1.21076	0.225987	0.307575	TSG101	TSG101	7251
ENSG00000074356	850.927	0.000331873	0.000582829	0.569417	0.569073	0.649024	NCBP3	NCBP3	55421
ENSG00000074370	66.9062	-0.00203805	0.00469534	-0.434058	0.664246	0.733345	ATP2A3	ATP2A3	489
ENSG00000074410	2186.24	-0.00934716	0.00373169	-2.50481	0.0122518	0.0270001	CA12	CA12	771
ENSG00000074416	2778.92	-0.000581427	0.00306494	-0.189703	0.849542	0.885412	MGLL	MGLL	11343
ENSG00000074582	228.502	-0.008383	0.00175429	-4.77856	1.76551e-06	2.03735e-05	BCS1L	BCS1L	617
ENSG00000074590	821.226	0.0112437	0.00420023	2.67692	0.00743032	0.0176854	NUAK1	NUAK1	9891
ENSG00000074603	956.675	0.00344109	0.000914772	3.76169	0.00016877	0.000769026	DPP8	DPP8	54878
ENSG00000074621	207.206	-0.00350696	0.00157738	-2.22328	0.0261966	0.0510201	SLC24A1	SLC24A1	9187
ENSG00000074657	1521.07	0.00151814	0.00101201	1.50012	0.133582	0.199127	ZNF532	ZNF532	55205
ENSG00000074695	5195.81	0.00208221	0.00178193	1.16851	0.242602	0.325475	LMAN1	LMAN1	3998
ENSG00000074696	1678.09	-0.00298266	0.00108543	-2.74791	0.00599769	0.014724	HACD3	HACD3	51495
ENSG00000074755	1189.57	-0.00235733	0.00106692	-2.20946	0.0271423	0.052536	ZZEF1	ZZEF1	23140
ENSG00000074800	30264.2	-0.00869969	0.00170933	-5.08952	3.58971e-07	5.80931e-06	ENO1	ENO1	2023
ENSG00000074842	2152.36	-0.00738302	0.00193881	-3.80802	0.000140085	0.000661294	MYDGF	MYDGF	56005
ENSG00000074855	139.151	-0.0116216	0.00351798	-3.3035	0.00095486	0.00314617	ANO8	ANO8	57719
ENSG00000074935	229.852	0.0132727	0.00251988	5.26718	1.38536e-07	2.79859e-06	TUBE1	TUBE1	51175
ENSG00000074964	449.598	-0.000981448	0.00235708	-0.416383	0.67713	0.744341	ARHGEF10L	ARHGEF10L	55160
ENSG00000075089	270.286	0.00482803	0.00145249	3.32397	0.000887459	0.00296974	ACTR6	ACTR6	64431
ENSG00000075131	139.772	-0.00870734	0.00240311	-3.62336	0.000290803	0.00119301	TIPIN	TIPIN	54962
ENSG00000075142	836.138	0.00323318	0.000954106	3.3887	0.000702239	0.0024556	SRI	SRI	6717
ENSG00000075151	2705.38	0.000143859	0.00081282	0.176987	0.859518	0.893161	EIF4G3	EIF4G3	8672
ENSG00000075188	307.927	-0.00515922	0.00150755	-3.42225	0.000621051	0.00222301	NUP37	NUP37	79023
ENSG00000075213	733.211	0.0089231	0.00464988	1.91899	0.0549851	0.0950303	SEMA3A	SEMA3A	10371
ENSG00000075218	368.523	-0.0260254	0.00610081	-4.26589	1.99107e-05	0.000136638	GTSE1	GTSE1	51512
ENSG00000075223	5963.6	0.0133392	0.00334247	3.99082	6.58456e-05	0.000357282	SEMA3C	SEMA3C	10512
ENSG00000075234	323.856	-0.00580521	0.00162756	-3.56681	0.000361359	0.00142652	TTC38	TTC38	55020
ENSG00000075239	809.975	-0.00109217	0.00144053	-0.758171	0.448348	0.536985	ACAT1	ACAT1	38
ENSG00000075240	207.208	0.0011971	0.00208368	0.574513	0.565621	0.646009	GRAMD4	GRAMD4	23151
ENSG00000075275	33.7823	-0.0113397	0.00678032	-1.67244	0.0944382	0.149527	CELSR1	CELSR1	9620
ENSG00000075292	1567.64	0.00198288	0.000974545	2.03467	0.0418838	0.0754286	ZNF638	ZNF638	27332
ENSG00000075303	214.722	0.00133709	0.00154384	0.866079	0.386447	0.476819	SLC25A40	SLC25A40	55972
ENSG00000075336	265.329	-0.00546172	0.00147663	-3.69877	0.000216645	0.000938974	TIMM21	TIMM21	29090
ENSG00000075340	276.972	-0.0185998	0.00902955	-2.05988	0.0394101	0.0716492	ADD2	ADD2	119
ENSG00000075391	1382.77	0.0018308	0.00153695	1.19119	0.23358	0.315782	RASAL2	RASAL2	9462
ENSG00000075399	275.561	-0.00327892	0.0021047	-1.5579	0.119257	0.181091	VPS9D1	VPS9D1	9605
ENSG00000075407	462.403	0.00279908	0.00136173	2.05553	0.039828	0.0722446	ZNF37A	ZNF37A	7587
ENSG00000075413	1216.45	0.00152331	0.000689276	2.21001	0.0271042	0.0524796	MARK3	MARK3	4140
ENSG00000075415	6100.98	0.00324443	0.000835493	3.88325	0.00010307	0.000513795	SLC25A3	SLC25A3	5250
ENSG00000075420	3516.14	0.00964478	0.00177441	5.4355	5.46441e-08	1.34694e-06	FNDC3B	FNDC3B	64778
ENSG00000075426	2401.63	0.00191441	0.00152407	1.25612	0.209074	0.28833	FOSL2	FOSL2	2355
ENSG00000075539	1155.51	-0.00615033	0.00142634	-4.31195	1.61819e-05	0.000115797	FRYL	FRYL	285527
ENSG00000075568	1491.82	-0.000636445	0.00101673	-0.625973	0.531333	0.614758	TMEM131	TMEM131	23505
ENSG00000075618	4149.94	-0.00843192	0.00334982	-2.51713	0.0118315	0.0262251	FSCN1	FSCN1	6624
ENSG00000075624	73812	-0.0016416	0.00192934	-0.850862	0.394846	0.484817	ACTB	ACTB	60
ENSG00000075643	212.443	0.0162633	0.00330091	4.92692	8.35353e-07	1.1302e-05	MOCOS	MOCOS	55034
ENSG00000075651	133.777	0.013504	0.00420254	3.21328	0.00131227	0.00411181	PLD1	PLD1	5337
ENSG00000075702	184.062	-0.0225478	0.00642364	-3.51012	0.000447896	0.00169577	WDR62	WDR62	284403
ENSG00000075711	1207.37	-0.00156847	0.00182416	-0.859829	0.389883	0.480115	DLG1	DLG1	1739
ENSG00000075785	4217.57	-0.00192173	0.000985304	-1.95039	0.0511295	0.0891557	RAB7A	RAB7A	7879
ENSG00000075790	485.747	0.00810473	0.00161826	5.00829	5.49156e-07	8.21397e-06	BCAP29	BCAP29	55973
ENSG00000075826	133.861	0.00813549	0.00282065	2.88426	0.00392338	0.0102808	SEC31B	SEC31B	25956
ENSG00000075856	713.385	-0.00291711	0.000888425	-3.28346	0.00102542	0.00333673	SART3	SART3	9733
ENSG00000075914	625.059	0.00746921	0.00256321	2.91401	0.00356823	0.00948022	EXOSC7	EXOSC7	23016
ENSG00000075945	928.351	0.00161638	0.00145392	1.11174	0.266248	0.351195	KIFAP3	KIFAP3	22920
ENSG00000075975	685.432	-0.00018129	0.000676077	-0.26815	0.788584	0.836413	MKRN2	MKRN2	23609
ENSG00000076003	706.669	-0.00601389	0.00254923	-2.3591	0.0183191	0.0378151	MCM6	MCM6	4175
ENSG00000076043	1926.86	0.00212716	0.00097936	2.17199	0.0298568	0.0568963	REXO2	REXO2	25996
ENSG00000076053	560.608	0.0104295	0.00208671	4.99807	5.79059e-07	8.5813e-06	RBM7	RBM7	10179
ENSG00000076067	1118.31	0.00763258	0.00155113	4.92066	8.62511e-07	1.15432e-05	RBMS2	RBMS2	5939
ENSG00000076108	1421.39	-0.00028469	0.000772818	-0.368379	0.712591	0.773837	BAZ2A	BAZ2A	11176
ENSG00000076201	766.194	-0.00695095	0.00173233	-4.01249	6.00817e-05	0.0003306	PTPN23	PTPN23	25930
ENSG00000076242	620.044	-0.00390316	0.00102322	-3.81457	0.000136419	0.00064747	MLH1	MLH1	4292
ENSG00000076248	391.169	0.000822699	0.00112445	0.731646	0.464384	0.552614	UNG	UNG	7374
ENSG00000076258	35.1189	0.0116546	0.00323434	3.6034	0.000314082	0.00126896	FMO4	FMO4	2329
ENSG00000076321	569.31	0.00437392	0.00104958	4.16732	3.08199e-05	0.00019299	KLHL20	KLHL20	27252
ENSG00000076344	39.1095	0.00694959	0.00434479	1.59952	0.109705	0.168999	RGS11	RGS11	8786
ENSG00000076351	170.303	0.00366227	0.00206263	1.77554	0.0758093	0.124136	SLC46A1	SLC46A1	113235
ENSG00000076356	514.235	-0.00826522	0.00478382	-1.72774	0.0840342	0.135384	PLXNA2	PLXNA2	5362
ENSG00000076382	620.567	-0.0260496	0.00553452	-4.70674	2.51704e-06	2.69409e-05	SPAG5	SPAG5	10615
ENSG00000076513	3555.81	-2.97902e-05	0.00129882	-0.0229363	0.981701	0.987262	ANKRD13A	ANKRD13A	88455
ENSG00000076555	93.0993	-0.000643173	0.00184422	-0.348752	0.727276	0.786141	ACACB	ACACB	32
ENSG00000076604	362.555	0.000479427	0.00232583	0.206132	0.836688	0.874869	TRAF4	TRAF4	9618
ENSG00000076641	127.665	-0.00239377	0.00344172	-0.695515	0.486733	0.573923	PAG1	PAG1	55824
ENSG00000076650	120.592	-0.00270971	0.000889497	-3.04634	0.00231645	0.00662529	GPATCH1	GPATCH1	55094
ENSG00000076662	90.5686	-0.010496	0.00227241	-4.61888	3.85819e-06	3.74795e-05	ICAM3	ICAM3	3385
ENSG00000076685	1318.98	0.00742928	0.00155335	4.78275	1.72912e-06	2.00987e-05	NT5C2	NT5C2	22978
ENSG00000076706	778.807	-0.0028636	0.00685712	-0.417609	0.676233	0.74345	MCAM	MCAM	4162
ENSG00000076716	403.283	0.0255974	0.00581222	4.40406	1.06243e-05	8.35819e-05	GPC4	GPC4	2239
ENSG00000076770	79.6424	0.00493865	0.00417278	1.18354	0.236595	0.318926	MBNL3	MBNL3	55796
ENSG00000076864	12.0834	0.0173978	0.00737717	2.35834	0.018357	0.0378804	RAP1GAP	RAP1GAP	5909
ENSG00000076924	428.966	-0.00961301	0.00212482	-4.52415	6.06387e-06	5.33663e-05	XAB2	XAB2	56949
ENSG00000076928	883.306	-0.00899457	0.00235641	-3.81707	0.000135048	0.000642518	ARHGEF1	ARHGEF1	9138
ENSG00000076944	31.9449	0.00976235	0.00618835	1.57754	0.114672	0.175264	STXBP2	STXBP2	6813
ENSG00000076984	415.64	-0.0071937	0.00174872	-4.11369	3.89385e-05	0.000232217	MAP2K7	MAP2K7	5609
ENSG00000077044	181.512	-0.00733293	0.00161323	-4.5455	5.48056e-06	4.91935e-05	DGKD	DGKD	8527
ENSG00000077092	55.2187	-0.040504	0.00888889	-4.55669	5.19649e-06	4.7247e-05	RARB	RARB	5915
ENSG00000077097	2460.74	0.00194493	0.0011261	1.72713	0.084144	0.135505	TOP2B	TOP2B	7155
ENSG00000077147	4338.46	0.007417	0.00140499	5.27906	1.29852e-07	2.64137e-06	TM9SF3	TM9SF3	56889
ENSG00000077150	298.69	-0.0037926	0.00177245	-2.13975	0.0323751	0.0607833	NFKB2	NFKB2	4791
ENSG00000077152	178.636	-0.0211189	0.0045867	-4.60438	4.13695e-06	3.95791e-05	UBE2T	UBE2T	29089
ENSG00000077157	318.176	0.00221524	0.00174355	1.27053	0.203895	0.282606	PPP1R12B	PPP1R12B	4660
ENSG00000077232	2707.22	0.000496015	0.00116668	0.425152	0.670726	0.738504	DNAJC10	DNAJC10	54431
ENSG00000077235	1500.28	-0.00430837	0.00101222	-4.25638	2.07766e-05	0.000141257	GTF3C1	GTF3C1	2975
ENSG00000077238	1064.73	-0.0044771	0.00199858	-2.24014	0.0250819	0.0492255	IL4R	IL4R	3566
ENSG00000077254	1321.2	0.00426775	0.00109153	3.90986	9.23503e-05	0.000469227	USP33	USP33	23032
ENSG00000077264	16.9065	0.00674619	0.00650374	1.03728	0.299606	0.38726	PAK3	PAK3	5063
ENSG00000077312	490.553	-0.0106685	0.00209138	-5.10117	3.37568e-07	5.53946e-06	SNRPA	SNRPA	6626
ENSG00000077348	92.2128	-0.00918752	0.0030137	-3.04859	0.00229919	0.00658858	EXOSC5	EXOSC5	56915
ENSG00000077380	2130.83	-0.0027299	0.000911157	-2.99608	0.00273472	0.00759283	DYNC1I2	DYNC1I2	1781
ENSG00000077420	833.725	0.0108819	0.0042687	2.54923	0.0107962	0.0243198	APBB1IP	APBB1IP	54518
ENSG00000077454	191.333	-0.0114934	0.00287079	-4.00355	6.23978e-05	0.000341739	LRCH4	LRCH4	4034
ENSG00000077458	213.769	0.00592338	0.00179042	3.30838	0.000938389	0.00310345	FAM76B	FAM76B	143684
ENSG00000077463	163.668	-0.00987719	0.00287897	-3.4308	0.000601796	0.002166	SIRT6	SIRT6	51548
ENSG00000077514	316.041	-0.0076418	0.00227215	-3.36325	0.00077031	0.00264573	POLD3	POLD3	10714
ENSG00000077549	5381.84	-0.00300715	0.00083531	-3.60004	0.000318171	0.00128165	CAPZB	CAPZB	832
ENSG00000077585	202.491	0.00615394	0.00199482	3.08497	0.00203575	0.00596007	GPR137B	GPR137B	7107
ENSG00000077616	7.43799	0.00303876	0.00751435	0.404394	0.685923	0.751581	NAALAD2	NAALAD2	10003
ENSG00000077684	675.557	0.00486493	0.00203429	2.39146	0.0167814	0.035061	JADE1	JADE1	79960
ENSG00000077713	678.745	0.00484676	0.000926095	5.23355	1.66289e-07	3.20944e-06	SLC25A43	SLC25A43	203427
ENSG00000077721	1408.92	0.00116061	0.000768673	1.50989	0.131072	0.196017	UBE2A	UBE2A	7319
ENSG00000077782	2969.49	0.00095284	0.00139843	0.681363	0.495642	0.581578	FGFR1	FGFR1	2260
ENSG00000077942	6294.39	0.00636159	0.00389408	1.63366	0.102331	0.159693	FBLN1	FBLN1	2192
ENSG00000077943	590.925	0.00191606	0.00717884	0.266904	0.789543	0.837077	ITGA8	ITGA8	8516
ENSG00000078018	30.3701	0.0293333	0.00642903	4.56263	5.05165e-06	4.62736e-05	MAP2	MAP2	4133
ENSG00000078043	394.317	0.00719635	0.00139466	5.15994	2.4703e-07	4.40767e-06	PIAS2	PIAS2	9063
ENSG00000078053	195.473	-0.0111171	0.00338439	-3.28482	0.00102047	0.00332434	AMPH	AMPH	273
ENSG00000078061	637.623	-0.00358846	0.0010644	-3.37135	0.000748019	0.00257925	ARAF	ARAF	369
ENSG00000078070	278.226	0.00421062	0.000956401	4.40257	1.06977e-05	8.40462e-05	MCCC1	MCCC1	56922
ENSG00000078098	3124.67	0.00802891	0.00305245	2.63031	0.00853058	0.0198892	FAP	FAP	2191
ENSG00000078124	414.829	0.00625083	0.00126277	4.95009	7.41783e-07	1.0314e-05	ACER3	ACER3	55331
ENSG00000078140	1167.26	0.00340438	0.00096599	3.52424	0.000424693	0.00162402	UBE2K	UBE2K	3093
ENSG00000078142	776.694	0.00343472	0.00138884	2.47308	0.0133955	0.0290469	PIK3C3	PIK3C3	5289
ENSG00000078177	228.042	0.00580364	0.00190032	3.05403	0.00225791	0.00649365	N4BP2	N4BP2	55728
ENSG00000078237	214.098	0.00834436	0.00157428	5.30044	1.15522e-07	2.40272e-06	TIGAR	TIGAR	57103
ENSG00000078246	803.246	-0.00102829	0.000760778	-1.35163	0.176495	0.250591	TULP3	TULP3	7289
ENSG00000078269	2414.23	-0.00608137	0.00205946	-2.95289	0.00314815	0.00854763	SYNJ2	SYNJ2	8871
ENSG00000078304	1491.82	0.000117995	0.000855526	0.137922	0.890302	0.917125	PPP2R5C	PPP2R5C	5527
ENSG00000078319	17.8529	-0.00651149	0.0019573	-3.32677	0.000878578	0.00294563	PMS2P1	PMS2P1	NA
ENSG00000078369	7613.8	-0.00296138	0.000830479	-3.56587	0.00036265	0.00143098	GNB1	GNB1	2782
ENSG00000078399	337.033	0.000441158	0.00183933	0.239846	0.810449	0.85379	HOXA9	HOXA9	3205
ENSG00000078401	360.247	0.016874	0.00530311	3.18191	0.00146309	0.00449698	EDN1	EDN1	1906
ENSG00000078403	639.718	0.00192296	0.00105416	1.82416	0.0681282	0.113601	MLLT10	MLLT10	8028
ENSG00000078487	44.6006	0.0077506	0.00234699	3.30236	0.000958754	0.00315663	ZCWPW1	ZCWPW1	55063
ENSG00000078618	3499.37	-0.00349803	0.00125425	-2.78894	0.00528814	0.0132166	NRDC	NRDC	4898
ENSG00000078668	1129.14	-0.00438873	0.00112469	-3.90215	9.53425e-05	0.000481645	VDAC3	VDAC3	7419
ENSG00000078674	1504.12	-0.00159238	0.00105548	-1.50868	0.13138	0.196394	PCM1	PCM1	5108
ENSG00000078687	206.109	-0.00156877	0.00162316	-0.966494	0.333797	0.422596	TNRC6C	TNRC6C	57690
ENSG00000078699	373.915	0.000639372	0.000828594	0.771635	0.44033	0.529584	CBFA2T2	CBFA2T2	9139
ENSG00000078725	206.992	0.0329262	0.00749621	4.39238	1.12116e-05	8.72265e-05	BRINP1	BRINP1	1620
ENSG00000078747	997.678	0.00332335	0.000941857	3.52851	0.000417913	0.00160192	ITCH	ITCH	83737
ENSG00000078804	583.321	0.002008	0.00187253	1.07234	0.283567	0.370286	TP53INP2	TP53INP2	58476
ENSG00000078808	3164.35	-0.00644738	0.00169319	-3.80782	0.000140196	0.00066164	SDF4	SDF4	51150
ENSG00000078902	621.749	-0.00341886	0.0017365	-1.96882	0.0489733	0.0860878	TOLLIP	TOLLIP	54472
ENSG00000078967	159.265	0.00596435	0.00116989	5.09823	3.42841e-07	5.59984e-06	UBE2D4	UBE2D4	51619
ENSG00000079102	537.788	0.0101071	0.00297061	3.40236	0.000668068	0.00235533	RUNX1T1	RUNX1T1	862
ENSG00000079134	395.936	-0.00330347	0.00114037	-2.89685	0.00376933	0.00993043	THOC1	THOC1	9984
ENSG00000079150	573.491	0.00266207	0.00199142	1.33676	0.181299	0.256363	FKBP7	FKBP7	51661
ENSG00000079156	180.07	-0.00962453	0.00302487	-3.1818	0.00146361	0.00449782	OSBPL6	OSBPL6	114880
ENSG00000079215	198.315	0.0319382	0.00724938	4.40565	1.05468e-05	8.30465e-05	SLC1A3	SLC1A3	6507
ENSG00000079246	4497.04	-0.00512098	0.00123899	-4.13321	3.57739e-05	0.000216802	XRCC5	XRCC5	7520
ENSG00000079257	59.8076	-0.00352679	0.00728198	-0.484318	0.62816	0.702777	LXN	LXN	56925
ENSG00000079277	336.061	0.00467756	0.00113427	4.12384	3.72613e-05	0.000224269	MKNK1	MKNK1	8569
ENSG00000079308	5796.42	-0.00461279	0.00206798	-2.23058	0.0257088	0.0502147	TNS1	TNS1	7145
ENSG00000079313	294.61	-0.0117689	0.003397	-3.46451	0.00053119	0.00195757	REXO1	REXO1	57455
ENSG00000079332	3282.79	0.00857634	0.00135838	6.31365	2.72538e-10	2.05573e-08	SAR1A	SAR1A	56681
ENSG00000079335	53.2578	0.0136881	0.00367279	3.7269	0.000193849	0.000857373	CDC14A	CDC14A	8556
ENSG00000079337	96.7763	-0.00997868	0.00365966	-2.72667	0.00639769	0.015582	RAPGEF3	RAPGEF3	10411
ENSG00000079387	381.066	-0.00355185	0.00114087	-3.11328	0.00185023	0.00550122	SENP1	SENP1	29843
ENSG00000079432	1198.66	-0.011301	0.00273081	-4.13833	3.49836e-05	0.000213559	CIC	CIC	23152
ENSG00000079435	17.3701	-0.0193362	0.00475787	-4.06405	4.82277e-05	0.000276002	LIPE	LIPE	3991
ENSG00000079459	1223.19	-0.00264002	0.00145479	-1.8147	0.0695699	0.115621	FDFT1	FDFT1	2222
ENSG00000079462	144.073	-0.0174865	0.0042211	-4.14264	3.4333e-05	0.000210538	PAFAH1B3	PAFAH1B3	5050
ENSG00000079482	157.406	-0.00307305	0.002594	-1.18468	0.236146	0.318516	OPHN1	OPHN1	4983
ENSG00000079616	483.664	-0.0231783	0.00451221	-5.1368	2.79462e-07	4.79646e-06	KIF22	KIF22	3835
ENSG00000079691	156.517	0.0105243	0.00409703	2.56877	0.010206	0.0231865	CARMIL1	CARMIL1	55604
ENSG00000079739	2038.23	0.00388074	0.00170867	2.27121	0.0231344	0.0460096	PGM1	PGM1	5236
ENSG00000079785	2342.43	-0.00102005	0.00105275	-0.968931	0.33258	0.421415	DDX1	DDX1	1653
ENSG00000079805	1778.58	-0.00656008	0.00161836	-4.05354	5.04488e-05	0.000286938	DNM2	DNM2	1785
ENSG00000079819	2612.23	0.00519878	0.00180791	2.87558	0.00403288	0.0105098	EPB41L2	EPB41L2	2037
ENSG00000079841	84.8853	0.00813921	0.00879904	0.925011	0.35496	0.444206	RIMS1	RIMS1	22999
ENSG00000079931	4711.14	0.0153264	0.00353344	4.33753	1.44093e-05	0.00010596	MOXD1	MOXD1	26002
ENSG00000079950	1177.19	0.00582338	0.00128709	4.52445	6.05537e-06	5.33182e-05	STX7	STX7	8417
ENSG00000079974	204.126	0.00117738	0.0011309	1.0411	0.297828	0.385359	RABL2B	RABL2B	11158
ENSG00000079999	770.869	-0.00510525	0.00145635	-3.5055	0.000455751	0.00171922	KEAP1	KEAP1	9817
ENSG00000080007	7.8632	0.0145158	0.00841789	1.7244	0.084636	0.136228	DDX43	DDX43	55510
ENSG00000080031	19.9734	0.0162244	0.00604478	2.68403	0.00727407	0.0173769	PTPRH	PTPRH	5794
ENSG00000080189	605.306	-0.0018048	0.00140436	-1.28514	0.198742	0.276402	SLC35C2	SLC35C2	51006
ENSG00000080200	849.018	-0.000336765	0.00132923	-0.253354	0.799994	0.845352	CRYBG3	CRYBG3	131544
ENSG00000080298	80.9992	0.0095676	0.00238687	4.00843	6.11239e-05	0.000335389	RFX3	RFX3	5991
ENSG00000080345	1128.19	0.000198258	0.00133668	0.148321	0.882089	0.910853	RIF1	RIF1	55183
ENSG00000080371	722.586	0.00530925	0.00123703	4.29194	1.77122e-05	0.000124169	RAB21	RAB21	23011
ENSG00000080493	689.567	-0.00809133	0.00319179	-2.53504	0.0112433	0.0251369	SLC4A4	SLC4A4	8671
ENSG00000080503	2335.46	0.0110492	0.00227494	4.8569	1.1924e-06	1.49795e-05	SMARCA2	SMARCA2	6595
ENSG00000080546	332.42	0.0124488	0.00218063	5.7088	1.13774e-08	3.93619e-07	SESN1	SESN1	27244
ENSG00000080561	260.494	0.00983222	0.00215729	4.55768	5.17227e-06	4.70998e-05	MID2	MID2	11043
ENSG00000080573	1300.04	4.031e-05	0.00499061	0.00807717	0.993555	0.995842	COL5A3	COL5A3	50509
ENSG00000080603	828.445	-0.00564683	0.00116732	-4.83742	1.31535e-06	1.61463e-05	SRCAP	SRCAP	10847
ENSG00000080608	529.302	-0.00456047	0.00126265	-3.61182	0.000304057	0.00123728	PUM3	PUM3	9933
ENSG00000080802	346.502	0.0015665	0.000846257	1.85109	0.0641571	0.108107	CNOT4	CNOT4	4850
ENSG00000080815	942.739	0.00441614	0.000876974	5.03566	4.76213e-07	7.33374e-06	PSEN1	PSEN1	5663
ENSG00000080819	382.008	0.00283655	0.00135034	2.10062	0.0356741	0.0659346	CPOX	CPOX	1371
ENSG00000080822	716.844	0.00546823	0.00144513	3.78389	0.000154398	0.000715219	CLDND1	CLDND1	56650
ENSG00000080823	408.895	0.00722044	0.00447627	1.61305	0.106734	0.165229	MOK	MOK	5891
ENSG00000080824	10339.1	-0.00224552	0.00137939	-1.6279	0.103545	0.161302	HSP90AA1	HSP90AA1	3320
ENSG00000080839	235.055	-0.0129785	0.00370182	-3.50598	0.000454925	0.00171684	RBL1	RBL1	5933
ENSG00000080845	1748.44	-0.00524022	0.00187469	-2.79525	0.00518589	0.0130054	DLGAP4	DLGAP4	22839
ENSG00000080854	61.7207	-0.00864895	0.00655524	-1.31939	0.187037	0.263101	IGSF9B	IGSF9B	22997
ENSG00000080947	14.9324	-0.0108197	0.00308733	-3.50456	0.000457365	0.00172419	CROCCP3	CROCCP3	114819
ENSG00000080986	307.721	-0.0270705	0.00548624	-4.93425	8.04602e-07	1.0996e-05	NDC80	NDC80	10403
ENSG00000081014	573.989	0.00597566	0.00134499	4.44288	8.87611e-06	7.22016e-05	AP4E1	AP4E1	23431
ENSG00000081019	289.89	0.00266742	0.00160996	1.65682	0.0975554	0.153571	RSBN1	RSBN1	54665
ENSG00000081026	349.01	-0.00689776	0.00187646	-3.67593	0.000236981	0.00100734	MAGI3	MAGI3	260425
ENSG00000081041	8.28086	-0.00625145	0.00627996	-0.995459	0.319513	0.408204	CXCL2	CXCL2	2920
ENSG00000081051	5.53665	-0.0131479	0.00549907	-2.39093	0.0168059	0.0351038	AFP	AFP	174
ENSG00000081052	59.6725	0.0360945	0.00828957	4.35421	1.33548e-05	9.99621e-05	COL4A4	COL4A4	1286
ENSG00000081059	241.27	0.00110356	0.00346548	0.318442	0.750149	0.805088	TCF7	TCF7	6932
ENSG00000081087	694.304	0.0112443	0.00202522	5.55212	2.82219e-08	8e-07	OSTM1	OSTM1	28962
ENSG00000081148	12.2465	-0.000887226	0.00334548	-0.265201	0.790855	0.838063	IMPG2	IMPG2	50939
ENSG00000081154	1963.19	0.011596	0.00195485	5.93189	2.99476e-09	1.36709e-07	PCNP	PCNP	57092
ENSG00000081177	382.064	0.000118671	0.000965971	0.122851	0.902225	0.926312	EXD2	EXD2	55218
ENSG00000081181	53.7159	-0.00145612	0.00277935	-0.523908	0.600343	0.677441	ARG2	ARG2	384
ENSG00000081189	328.918	0.00550677	0.00268338	2.05217	0.0401527	0.0727434	MEF2C	MEF2C	4208
ENSG00000081237	9.50274	0.00396092	0.00678526	0.583754	0.559386	0.640344	PTPRC	PTPRC	5788
ENSG00000081277	21.4858	-0.00305089	0.00735987	-0.41453	0.678486	0.745244	PKP1	PKP1	5317
ENSG00000081307	781.893	0.00530149	0.00117387	4.51624	6.2946e-06	5.49534e-05	UBA5	UBA5	79876
ENSG00000081320	596.91	0.0103473	0.00194496	5.32004	1.03742e-07	2.20735e-06	STK17B	STK17B	9262
ENSG00000081377	770.712	0.0162599	0.00287794	5.64984	1.60597e-08	5.06731e-07	CDC14B	CDC14B	8555
ENSG00000081386	228.987	0.005074	0.00126158	4.02194	5.77218e-05	0.000320525	ZNF510	ZNF510	22869
ENSG00000081665	151.523	0.00679936	0.00199103	3.41499	0.000637841	0.00227331	ZNF506	ZNF506	440515
ENSG00000081692	235.307	-0.0024406	0.00201932	-1.20862	0.226807	0.308548	JMJD4	JMJD4	65094
ENSG00000081721	268.073	-0.00431394	0.00106736	-4.04169	5.30672e-05	0.0002996	DUSP12	DUSP12	11266
ENSG00000081760	485.723	-0.000184632	0.00120926	-0.152681	0.878649	0.908111	AACS	AACS	65985
ENSG00000081791	741.371	0.00185585	0.000911786	2.0354	0.0418105	0.0753274	DELE1	DELE1	9812
ENSG00000081803	77.3339	0.0105099	0.00649793	1.61742	0.105787	0.164077	CADPS2	CADPS2	93664
ENSG00000081853	195.29	0.00284457	0.00195961	1.4516	0.146613	0.215175	PCDHGA2	PCDHGA2	56113
ENSG00000081870	276.266	-0.00638099	0.00116649	-5.47026	4.49387e-08	1.15467e-06	IFT25	IFT25	51668
ENSG00000081913	272.361	0.00295197	0.00315178	0.936602	0.348963	0.438042	PHLPP1	PHLPP1	23239
ENSG00000081923	1718.56	0.0186012	0.00267868	6.94415	3.80746e-12	8.4704e-10	ATP8B1	ATP8B1	5205
ENSG00000082014	317.138	-0.00185794	0.00193393	-0.960709	0.336699	0.425687	SMARCD3	SMARCD3	6604
ENSG00000082068	410.173	-0.00101444	0.000815932	-1.24329	0.21376	0.293525	WDR70	WDR70	55100
ENSG00000082126	54.3329	-0.0179229	0.00426884	-4.19854	2.68636e-05	0.000173321	MPP4	MPP4	58538
ENSG00000082146	297.992	0.0028176	0.00115122	2.4475	0.0143853	0.0307762	STRADB	STRADB	55437
ENSG00000082153	4592.09	0.00230574	0.00101344	2.27516	0.0228963	0.0456312	BZW1	BZW1	9689
ENSG00000082196	104.623	0.0225077	0.00635183	3.54349	0.000394861	0.00153126	C1QTNF3	C1QTNF3	114899
ENSG00000082212	369.991	-0.00394764	0.00176945	-2.231	0.0256813	0.0501722	ME2	ME2	4200
ENSG00000082213	332.315	0.00325317	0.00117709	2.76374	0.00571426	0.0141209	C5orf22	C5orf22	55322
ENSG00000082258	580.314	0.00514711	0.00116944	4.40136	1.07575e-05	8.4328e-05	CCNT2	CCNT2	905
ENSG00000082269	143.338	0.00927355	0.00198271	4.6772	2.90813e-06	3.01536e-05	FAM135A	FAM135A	57579
ENSG00000082397	1767.87	-0.000326814	0.00379853	-0.086037	0.931437	0.948876	EPB41L3	EPB41L3	23136
ENSG00000082438	390.414	0.00769743	0.00417037	1.84574	0.0649299	0.109172	COBLL1	COBLL1	22837
ENSG00000082458	112.799	-0.00264175	0.00196133	-1.34691	0.178008	0.252419	DLG3	DLG3	1741
ENSG00000082482	2591.72	0.0171126	0.00295257	5.79582	6.79866e-09	2.63186e-07	KCNK2	KCNK2	3776
ENSG00000082497	162.292	0.0319528	0.00653546	4.88915	1.01273e-06	1.31162e-05	SERTAD4	SERTAD4	56256
ENSG00000082512	531.818	0.0104997	0.00240499	4.3658	1.26658e-05	9.59525e-05	TRAF5	TRAF5	7188
ENSG00000082515	232.443	-0.00226343	0.00110973	-2.03962	0.041388	0.0746888	MRPL22	MRPL22	29093
ENSG00000082516	371.182	-0.00358633	0.00122795	-2.92058	0.00349376	0.00932557	GEMIN5	GEMIN5	25929
ENSG00000082641	6170.72	-0.00203315	0.00143436	-1.41746	0.156349	0.227112	NFE2L1	NFE2L1	4779
ENSG00000082701	1366.92	0.00372543	0.000959422	3.88299	0.000103178	0.000514134	GSK3B	GSK3B	2932
ENSG00000082781	7351.81	0.00430583	0.00198552	2.16861	0.030112	0.0572438	ITGB5	ITGB5	3693
ENSG00000082805	1546.57	-0.00243985	0.00113812	-2.14376	0.0320521	0.0602928	ERC1	ERC1	23085
ENSG00000082898	3354.61	-0.00517616	0.00142902	-3.62216	0.00029215	0.00119798	XPO1	XPO1	7514
ENSG00000082996	549.75	0.00962978	0.00153147	6.28794	3.21709e-10	2.31723e-08	RNF13	RNF13	11342
ENSG00000083093	209.831	-0.00158287	0.00117736	-1.34442	0.178812	0.253355	PALB2	PALB2	79728
ENSG00000083097	429.153	0.00294993	0.00136449	2.16193	0.0306234	0.0580589	DOP1A	DOP1A	23033
ENSG00000083099	541.158	0.0015462	0.000839544	1.84172	0.0655165	0.109924	LYRM2	LYRM2	57226
ENSG00000083123	367.335	0.00707079	0.00174807	4.04492	5.23408e-05	0.000296166	BCKDHB	BCKDHB	594
ENSG00000083168	956.667	-0.00247831	0.000853601	-2.90336	0.00369186	0.00975779	KAT6A	KAT6A	7994
ENSG00000083223	586.529	0.00119021	0.00119086	0.999455	0.317574	0.406184	TUT7	TUT7	79670
ENSG00000083290	477.773	0.00960622	0.00170594	5.63104	1.79128e-08	5.5038e-07	ULK2	ULK2	9706
ENSG00000083312	3207.55	0.00333027	0.00124042	2.6848	0.00725736	0.0173393	TNPO1	TNPO1	3842
ENSG00000083444	11122.1	-6.86191e-05	0.00163868	-0.0418747	0.966599	0.976432	PLOD1	PLOD1	5351
ENSG00000083454	15.827	0.00754139	0.00699374	1.07831	0.280897	0.367456	P2RX5	P2RX5	5026
ENSG00000083457	282.656	0.000953273	0.00108258	0.880555	0.378559	0.468929	ITGAE	ITGAE	3682
ENSG00000083520	1124.06	0.00200242	0.00088706	2.25737	0.0239849	0.0474061	DIS3	DIS3	22894
ENSG00000083535	273.003	0.00136011	0.00129265	1.05219	0.292712	0.380082	PIBF1	PIBF1	10464
ENSG00000083544	220.08	0.0023703	0.00125058	1.89535	0.0580456	0.0994203	TDRD3	TDRD3	81550
ENSG00000083635	100.796	-0.00190779	0.00126993	-1.50229	0.133023	0.198366	NUFIP1	NUFIP1	26747
ENSG00000083642	553.483	-0.000989383	0.00121022	-0.817524	0.413629	0.503814	PDS5B	PDS5B	23047
ENSG00000083720	592.956	-0.00501681	0.0018297	-2.74187	0.00610898	0.0149492	OXCT1	OXCT1	5019
ENSG00000083750	213.349	0.00553959	0.00220346	2.51404	0.0119357	0.0264226	RRAGB	RRAGB	10325
ENSG00000083799	1227.11	0.00252483	0.00133307	1.89399	0.058226	0.0996418	CYLD	CYLD	1540
ENSG00000083807	18.2427	-0.00761179	0.0028339	-2.68598	0.00723177	0.0172876	SLC27A5	SLC27A5	10998
ENSG00000083812	127.642	-0.00193263	0.00117667	-1.64245	0.100496	0.157459	ZNF324	ZNF324	25799
ENSG00000083814	103.58	0.00152168	0.00189918	0.801232	0.422997	0.513091	ZNF671	ZNF671	79891
ENSG00000083817	87.7559	0.00426104	0.00135017	3.15592	0.00159995	0.00485732	ZNF416	ZNF416	55659
ENSG00000083828	80.5095	0.00480633	0.00147041	3.26871	0.00108038	0.00348846	ZNF586	ZNF586	54807
ENSG00000083838	114.155	-0.00456531	0.00145284	-3.14233	0.00167611	0.00504586	ZNF446	ZNF446	55663
ENSG00000083844	282.067	0.00876289	0.00136922	6.39993	1.55447e-10	1.33268e-08	ZNF264	ZNF264	9422
ENSG00000083845	3835.05	-0.00482586	0.00147317	-3.27582	0.00105355	0.00341462	RPS5	RPS5	6193
ENSG00000083857	11043	0.00809504	0.00331981	2.43841	0.0147522	0.0314533	FAT1	FAT1	2195
ENSG00000083896	1047.68	0.00040425	0.000742826	0.544206	0.5863	0.665046	YTHDC1	YTHDC1	91746
ENSG00000083937	727.629	0.00917915	0.00200027	4.58896	4.45452e-06	4.17983e-05	CHMP2B	CHMP2B	25978
ENSG00000084070	497.079	-0.00678736	0.00186785	-3.63378	0.000279301	0.00115485	SMAP2	SMAP2	64744
ENSG00000084072	501.582	0.00112545	0.000686434	1.63956	0.101098	0.158218	PPIE	PPIE	10450
ENSG00000084073	1227.21	0.00707932	0.00129844	5.45216	4.97608e-08	1.25114e-06	ZMPSTE24	ZMPSTE24	10269
ENSG00000084090	1800.58	-0.000428919	0.00100789	-0.425563	0.670427	0.738314	STARD7	STARD7	56910
ENSG00000084092	280.694	-0.000306106	0.00108405	-0.282372	0.777659	0.827422	NOA1	NOA1	84273
ENSG00000084093	717.508	0.00321399	0.0010794	2.97758	0.00290538	0.00798592	REST	REST	5978
ENSG00000084112	2742.76	0.00331803	0.00155232	2.13747	0.0325598	0.0610388	SSH1	SSH1	54434
ENSG00000084207	2541.97	-0.00635673	0.00186489	-3.40863	0.000652902	0.00231486	GSTP1	GSTP1	2950
ENSG00000084234	22246.8	0.0114694	0.00240465	4.76967	1.84524e-06	2.1008e-05	APLP2	APLP2	334
ENSG00000084444	106.977	0.00829187	0.00201286	4.11944	3.79798e-05	0.000227892	FAM234B	FAM234B	57613
ENSG00000084463	643.138	-0.00796981	0.00147352	-5.40869	6.34878e-08	1.52016e-06	WBP11	WBP11	51729
ENSG00000084623	2360.48	-0.00351105	0.00116008	-3.02656	0.00247353	0.00699474	EIF3I	EIF3I	8668
ENSG00000084636	5245.73	-0.00186712	0.00264015	-0.707205	0.479439	0.566586	COL16A1	COL16A1	1307
ENSG00000084652	1831.57	0.00254145	0.000675917	3.76001	0.000169908	0.000772811	TXLNA	TXLNA	200081
ENSG00000084676	524.765	0.00564397	0.00144953	3.89365	9.87489e-05	0.00049538	NCOA1	NCOA1	8648
ENSG00000084693	282.692	-0.00322532	0.00144207	-2.23659	0.0253129	0.0496013	AGBL5	AGBL5	60509
ENSG00000084710	71.7485	-0.0110723	0.00497917	-2.22373	0.0261667	0.0509675	EFR3B	EFR3B	22979
ENSG00000084731	576.24	-0.0045389	0.0017752	-2.55684	0.0105629	0.0238677	KIF3C	KIF3C	3797
ENSG00000084733	2191.06	0.00535015	0.000921348	5.80688	6.36492e-09	2.50815e-07	RAB10	RAB10	10890
ENSG00000084754	2804.6	-0.00133289	0.000607929	-2.19251	0.0283428	0.0544816	HADHA	HADHA	3030
ENSG00000084764	139.355	0.001505	0.00174587	0.862037	0.388667	0.478885	MAPRE3	MAPRE3	22924
ENSG00000084774	989.076	-0.00840602	0.00202534	-4.15043	3.31849e-05	0.000204784	CAD	CAD	790
ENSG00000085063	17123.2	0.00239583	0.00135533	1.7677	0.0771104	0.125867	CD59	CD59	966
ENSG00000085117	137	-0.0216817	0.00544005	-3.98557	6.73197e-05	0.00036382	CD82	CD82	3732
ENSG00000085185	239.357	-0.00199918	0.00137671	-1.45215	0.146461	0.215026	BCORL1	BCORL1	63035
ENSG00000085224	1936	0.00238596	0.00145832	1.63611	0.101817	0.159118	ATRX	ATRX	546
ENSG00000085231	277.928	-0.00118503	0.0011809	-1.0035	0.315619	0.404154	AK6	AK6	102157402
ENSG00000085274	375.789	0.00564024	0.00122091	4.61969	3.8431e-06	3.73989e-05	MYNN	MYNN	55892
ENSG00000085276	25.2011	-0.0264266	0.0071005	-3.72179	0.000197813	0.000871102	MECOM	MECOM	2122
ENSG00000085365	1001.23	0.0125813	0.00229218	5.48879	4.04691e-08	1.07026e-06	SCAMP1	SCAMP1	9522
ENSG00000085377	648.587	-0.00357789	0.00074717	-4.78858	1.67963e-06	1.96273e-05	PREP	PREP	5550
ENSG00000085382	245.78	0.00626848	0.00124663	5.02835	4.94714e-07	7.58029e-06	HACE1	HACE1	57531
ENSG00000085415	517.182	0.00498173	0.00126208	3.94725	7.90555e-05	0.00041487	SEH1L	SEH1L	81929
ENSG00000085433	452.571	0.000574268	0.00142679	0.402489	0.687324	0.752596	WDR47	WDR47	22911
ENSG00000085449	1465.98	0.00522051	0.00141152	3.6985	0.000216878	0.000939714	WDFY1	WDFY1	57590
ENSG00000085465	18.6646	0.0114948	0.00303112	3.79226	0.000149283	0.000695742	OVGP1	OVGP1	5016
ENSG00000085491	1052.57	-0.000960032	0.00131171	-0.731891	0.464235	0.552474	SLC25A24	SLC25A24	29957
ENSG00000085511	696.578	-0.00245277	0.00143209	-1.71272	0.0867641	0.139169	MAP3K4	MAP3K4	4216
ENSG00000085514	10.3901	-0.00245234	0.00264094	-0.928587	0.353103	0.442354	PILRA	PILRA	29992
ENSG00000085644	163.609	-0.00773101	0.00267837	-2.88646	0.00389598	0.0102207	ZNF213	ZNF213	7760
ENSG00000085662	1186.58	-0.000701404	0.00159425	-0.439958	0.659968	0.729604	AKR1B1	AKR1B1	231
ENSG00000085719	1872.66	0.00265186	0.00147154	1.8021	0.0715292	0.118351	CPNE3	CPNE3	8895
ENSG00000085721	561.799	-9.19017e-05	0.000993252	-0.0925261	0.92628	0.944992	RRN3	RRN3	54700
ENSG00000085733	5791.96	-0.00270004	0.00108954	-2.47814	0.0132068	0.0287276	CTTN	CTTN	2017
ENSG00000085741	14.9801	0.00745364	0.00583702	1.27696	0.201616	0.279934	WNT11	WNT11	7481
ENSG00000085760	444.81	-0.00137585	0.000894448	-1.53821	0.123998	0.187029	MTIF2	MTIF2	4528
ENSG00000085788	925.109	0.00473429	0.00113917	4.1559	3.24009e-05	0.000200721	DDHD2	DDHD2	23259
ENSG00000085832	1044.53	0.00620808	0.00113289	5.47987	4.25629e-08	1.11151e-06	EPS15	EPS15	2060
ENSG00000085840	78.5378	-0.0188974	0.00496783	-3.80396	0.000142403	0.000670078	ORC1	ORC1	4998
ENSG00000085871	63.8941	0.00483843	0.00261751	1.84849	0.064532	0.108593	MGST2	MGST2	4258
ENSG00000085872	397.644	-0.010217	0.00224855	-4.54383	5.52415e-06	4.94333e-05	CHERP	CHERP	10523
ENSG00000085978	404.639	-0.000378795	0.000939761	-0.403076	0.686892	0.752251	ATG16L1	ATG16L1	55054
ENSG00000085982	892.741	-0.00173519	0.000895338	-1.93803	0.0526191	0.0913454	USP40	USP40	55230
ENSG00000085998	1083.4	-0.00288122	0.00161712	-1.7817	0.0747979	0.122754	POMGNT1	POMGNT1	55624
ENSG00000085999	96.3784	-0.0197287	0.0053539	-3.68492	0.000228775	0.000981476	RAD54L	RAD54L	8438
ENSG00000086015	1202	-0.002547	0.00124587	-2.04436	0.0409183	0.0739399	MAST2	MAST2	23139
ENSG00000086061	2039.06	-0.000962096	0.000895553	-1.0743	0.282687	0.3694	DNAJA1	DNAJA1	3301
ENSG00000086062	4859.41	0.00176872	0.00244471	0.723491	0.469378	0.557199	B4GALT1	B4GALT1	2683
ENSG00000086065	960.452	0.00608579	0.00120243	5.06126	4.16505e-07	6.55921e-06	CHMP5	CHMP5	51510
ENSG00000086102	799.255	0.000848566	0.000636411	1.33336	0.182414	0.257607	NFX1	NFX1	4799
ENSG00000086189	453.415	0.00472117	0.00117755	4.00931	6.08971e-05	0.000334458	DIMT1	DIMT1	27292
ENSG00000086200	415.109	-0.00165715	0.00121972	-1.35864	0.174262	0.248068	IPO11	IPO11	51194
ENSG00000086232	1825.89	0.00156918	0.000592651	2.64774	0.00810324	0.0190445	EIF2AK1	EIF2AK1	27102
ENSG00000086289	751.573	0.0182797	0.00575454	3.17658	0.00149023	0.00457002	EPDR1	EPDR1	54749
ENSG00000086475	499.768	-0.00469164	0.00139824	-3.35539	0.000792535	0.00270988	SEPHS1	SEPHS1	22929
ENSG00000086504	641.491	-0.0104867	0.00210575	-4.98002	6.35768e-07	9.20397e-06	MRPL28	MRPL28	10573
ENSG00000086544	275.99	-0.000244153	0.00159582	-0.152995	0.878402	0.90806	ITPKC	ITPKC	80271
ENSG00000086589	558.238	-0.00177565	0.000730944	-2.42926	0.0151296	0.0321488	RBM22	RBM22	55696
ENSG00000086598	4885.96	0.00239222	0.0010308	2.32074	0.0203008	0.0412089	TMED2	TMED2	10959
ENSG00000086619	87.536	0.00709494	0.00276155	2.56918	0.0101939	0.0231709	ERO1B	ERO1B	56605
ENSG00000086666	682.408	0.00474949	0.00113841	4.17205	3.01871e-05	0.000190021	ZFAND6	ZFAND6	54469
ENSG00000086712	327.933	0.0014878	0.00113402	1.31198	0.189528	0.265754	TXLNG	TXLNG	55787
ENSG00000086730	7.49901	-0.010296	0.00332999	-3.09189	0.00198887	0.00584521	LAT2	LAT2	7462
ENSG00000086758	4885.9	-0.00292321	0.00113647	-2.5722	0.0101056	0.022994	HUWE1	HUWE1	10075
ENSG00000086827	418.926	-0.00583849	0.00153314	-3.8082	0.000139981	0.000660977	ZW10	ZW10	9183
ENSG00000086848	304.676	-0.00167366	0.000811248	-2.06307	0.0391056	0.0712208	ALG9	ALG9	79796
ENSG00000086991	31.1168	0.00239887	0.00457888	0.523898	0.600349	0.677441	NOX4	NOX4	50507
ENSG00000087008	294.95	-0.000606535	0.00122253	-0.49613	0.619803	0.695418	ACOX3	ACOX3	8310
ENSG00000087053	922.209	3.29324e-05	0.0011136	0.0295729	0.976408	0.983233	MTMR2	MTMR2	8898
ENSG00000087074	1191.35	-0.00285938	0.0017978	-1.59049	0.111724	0.171534	PPP1R15A	PPP1R15A	23645
ENSG00000087076	70.3061	0.00445372	0.00540439	0.824093	0.409887	0.499949	HSD17B14	HSD17B14	51171
ENSG00000087077	1539.75	-0.0057959	0.00218933	-2.64734	0.0081127	0.0190641	TRIP6	TRIP6	7205
ENSG00000087086	21107.1	0.00273291	0.00222653	1.22743	0.219661	0.300315	FTL	FTL	2512
ENSG00000087087	1225.33	-0.0100467	0.00206108	-4.87446	1.09107e-06	1.39156e-05	SRRT	SRRT	51593
ENSG00000087088	1285.77	0.00054775	0.00144154	0.379974	0.703965	0.766269	BAX	BAX	581
ENSG00000087095	196.011	0.00452373	0.00130858	3.45698	0.000546259	0.00200094	NLK	NLK	51701
ENSG00000087111	1103.48	0.00154327	0.00124219	1.24238	0.214098	0.293783	PIGS	PIGS	94005
ENSG00000087116	5393.55	-0.0029952	0.0019458	-1.53931	0.123728	0.186702	ADAMTS2	ADAMTS2	9509
ENSG00000087152	1127.32	-0.0026365	0.000906262	-2.9092	0.00362354	0.00960104	ATXN7L3	ATXN7L3	56970
ENSG00000087157	367.869	-0.00179732	0.001131	-1.58914	0.112029	0.171912	PGS1	PGS1	9489
ENSG00000087191	1517.46	-0.00449589	0.00130179	-3.45361	0.000553144	0.00202245	PSMC5	PSMC5	5705
ENSG00000087206	341.409	0.000993578	0.00086149	1.15333	0.248777	0.332491	UIMC1	UIMC1	51720
ENSG00000087245	43953.8	-0.00328624	0.00159999	-2.05391	0.039984	0.0724827	MMP2	MMP2	4313
ENSG00000087253	611.633	0.00166038	0.00341895	0.48564	0.627222	0.701816	LPCAT2	LPCAT2	54947
ENSG00000087263	887.501	0.000279131	0.000895362	0.311753	0.755229	0.809091	OGFOD1	OGFOD1	55239
ENSG00000087266	721.79	-0.0023955	0.00175059	-1.3684	0.171187	0.244881	SH3BP2	SH3BP2	6452
ENSG00000087269	550.191	-0.00466686	0.00155117	-3.0086	0.00262453	0.00734375	NOP14	NOP14	8602
ENSG00000087274	4360.38	-0.000562175	0.000641228	-0.876717	0.380641	0.471043	ADD1	ADD1	118
ENSG00000087299	43.3944	-0.00145447	0.00173914	-0.836316	0.402977	0.49315	L2HGDH	L2HGDH	79944
ENSG00000087301	108.845	0.00505247	0.00205501	2.45862	0.0139474	0.0300177	TXNDC16	TXNDC16	57544
ENSG00000087302	1261.1	-0.00166802	0.000785658	-2.12309	0.0337467	0.0628349	RTRAF	RTRAF	51637
ENSG00000087303	1604.59	0.00140511	0.00324094	0.433549	0.664616	0.733661	NID2	NID2	22795
ENSG00000087338	253.587	0.00758897	0.001604	4.73128	2.23112e-06	2.43552e-05	GMCL1	GMCL1	64395
ENSG00000087365	2996.77	-0.00464169	0.00100022	-4.64067	3.47282e-06	3.46003e-05	SF3B2	SF3B2	10992
ENSG00000087448	702.227	0.00810919	0.00143676	5.64407	1.66079e-08	5.18443e-07	KLHL42	KLHL42	57542
ENSG00000087460	15939.6	0.000103098	0.000927424	0.111166	0.911485	0.933419	GNAS	GNAS	2778
ENSG00000087470	1408.21	-0.000239823	0.00100056	-0.23969	0.810571	0.853859	DNM1L	DNM1L	10059
ENSG00000087494	51.5182	0.0043819	0.00675803	0.648399	0.516727	0.600988	PTHLH	PTHLH	5744
ENSG00000087495	313.036	0.0333557	0.00666554	5.0042	5.60947e-07	8.35478e-06	PHACTR3	PHACTR3	116154
ENSG00000087502	795.691	-0.000156641	0.00102601	-0.152669	0.878659	0.908111	ERGIC2	ERGIC2	51290
ENSG00000087510	209.662	-0.00272046	0.00281442	-0.966615	0.333737	0.422551	TFAP2C	TFAP2C	7022
ENSG00000087586	437.589	-0.0236648	0.00537413	-4.40346	1.06538e-05	8.37391e-05	AURKA	AURKA	6790
ENSG00000087589	62.5871	0.016571	0.00807822	2.05132	0.0402356	0.0728486	CASS4	CASS4	57091
ENSG00000087842	31.5186	0.0129052	0.0047432	2.72078	0.00651275	0.0158118	PIR	PIR	8544
ENSG00000087884	190.308	0.00104848	0.00126069	0.831668	0.405596	0.495578	AAMDC	AAMDC	28971
ENSG00000087903	162.449	-0.00533713	0.00190508	-2.80153	0.00508605	0.012797	RFX2	RFX2	5990
ENSG00000087995	137.712	0.00087182	0.00106589	0.817926	0.413399	0.503569	METTL2A	METTL2A	339175
ENSG00000088035	126.118	0.000223916	0.00160377	0.139619	0.888961	0.916119	ALG6	ALG6	29929
ENSG00000088038	498.138	-0.00720583	0.00149327	-4.82554	1.39622e-06	1.69115e-05	CNOT3	CNOT3	4849
ENSG00000088179	278.275	0.00571594	0.00154653	3.69598	0.000219042	0.000946795	PTPN4	PTPN4	5775
ENSG00000088205	1013.62	-0.0019828	0.00100843	-1.96623	0.049272	0.0865004	DDX18	DDX18	8886
ENSG00000088247	1709.72	-0.00901467	0.00215952	-4.17439	2.98792e-05	0.000188353	KHSRP	KHSRP	8570
ENSG00000088256	1539.72	-0.00794036	0.00265343	-2.99249	0.0027671	0.00766337	GNA11	GNA11	2767
ENSG00000088280	492.972	0.00752047	0.00267799	2.80826	0.00498107	0.0125617	ASAP3	ASAP3	55616
ENSG00000088298	373.637	-0.000568882	0.00103738	-0.548385	0.583428	0.662215	EDEM2	EDEM2	55741
ENSG00000088305	72.0241	-0.0101394	0.00297751	-3.40532	0.000660854	0.00233692	DNMT3B	DNMT3B	1789
ENSG00000088325	1509.69	-0.0251288	0.00527592	-4.76292	1.90815e-06	2.15525e-05	TPX2	TPX2	22974
ENSG00000088340	265.685	0.00105955	0.00381579	0.277675	0.781262	0.830501	FER1L4	FER1L4	NA
ENSG00000088356	184.535	0.000909295	0.00106635	0.852713	0.393818	0.483842	PDRG1	PDRG1	81572
ENSG00000088367	592.89	-0.000468436	0.00167153	-0.280243	0.779291	0.828807	EPB41L1	EPB41L1	2036
ENSG00000088387	379.918	0.00240455	0.00204816	1.17401	0.240393	0.323054	DOCK9	DOCK9	23348
ENSG00000088448	471.942	0.004973	0.00190294	2.61332	0.00896682	0.020785	ANKRD10	ANKRD10	55608
ENSG00000088451	159.585	0.00291098	0.00136312	2.13553	0.0327178	0.0612828	TGDS	TGDS	23483
ENSG00000088538	30.9942	0.00228946	0.00505949	0.452508	0.650903	0.72197	DOCK3	DOCK3	1795
ENSG00000088543	307.057	-0.000975171	0.00128921	-0.756407	0.449405	0.537921	C3orf18	C3orf18	51161
ENSG00000088682	313.098	-0.00229879	0.000954793	-2.40764	0.0160562	0.0337827	COQ9	COQ9	57017
ENSG00000088727	32.3712	-0.00378841	0.00165704	-2.28626	0.0222391	0.0445061	KIF9	KIF9	64147
ENSG00000088756	67.3229	0.0275366	0.00685304	4.01816	5.86545e-05	0.00032446	ARHGAP28	ARHGAP28	79822
ENSG00000088766	236.749	0.00808138	0.00139471	5.79433	6.85947e-09	2.64375e-07	CRLS1	CRLS1	54675
ENSG00000088808	74.22	0.000166149	0.00177805	0.0934444	0.925551	0.944357	PPP1R13B	PPP1R13B	23368
ENSG00000088812	1809.84	0.00348183	0.000932842	3.7325	0.00018959	0.000842427	ATRN	ATRN	8455
ENSG00000088826	218.742	-0.0100909	0.00303957	-3.31985	0.000900671	0.00300129	SMOX	SMOX	54498
ENSG00000088832	4076.41	-0.000300834	0.0015884	-0.189395	0.849784	0.885579	FKBP1A	FKBP1A	2280
ENSG00000088833	900.538	-0.00515176	0.00112503	-4.57921	4.66746e-06	4.34714e-05	NSFL1C	NSFL1C	55968
ENSG00000088836	27.3446	-0.00678067	0.00294086	-2.30567	0.0211289	0.0426241	SLC4A11	SLC4A11	83959
ENSG00000088854	736.255	0.00199474	0.000927977	2.14956	0.0315902	0.0595468	DNAAF9	DNAAF9	25943
ENSG00000088876	191.916	0.00296298	0.00107239	2.76297	0.00572785	0.0141466	ZNF343	ZNF343	79175
ENSG00000088881	19.5009	0.00132802	0.00461095	0.288015	0.773336	0.823769	EBF4	EBF4	57593
ENSG00000088882	75.1734	0.00389716	0.00664354	0.58661	0.557466	0.638812	CPXM1	CPXM1	56265
ENSG00000088888	2035.68	0.000106361	0.000723848	0.146938	0.883181	0.911712	MAVS	MAVS	57506
ENSG00000088899	128.285	0.00406629	0.00239103	1.70065	0.0890096	0.142278	LZTS3	LZTS3	9762
ENSG00000088930	1779.3	-0.000535029	0.00078477	-0.681766	0.495387	0.581378	XRN2	XRN2	22803
ENSG00000088970	319.428	0.00849221	0.00229086	3.707	0.000209726	0.000913717	KIZ	KIZ	55857
ENSG00000088986	2672.26	-0.00518132	0.00117555	-4.40756	1.04541e-05	8.24887e-05	DYNLL1	DYNLL1	8655
ENSG00000089006	1233.89	-0.00398755	0.0014262	-2.79593	0.00517498	0.0129836	SNX5	SNX5	27131
ENSG00000089009	3967.6	-0.000400412	0.00097249	-0.411739	0.680531	0.7471	RPL6	RPL6	6128
ENSG00000089022	393.188	0.00143492	0.000675993	2.12268	0.0337804	0.062891	MAPKAPK5	MAPKAPK5	8550
ENSG00000089041	52.5044	-0.00375871	0.00470985	-0.798052	0.42484	0.514726	P2RX7	P2RX7	5027
ENSG00000089048	336.055	0.000970125	0.00121451	0.798778	0.424419	0.514425	ESF1	ESF1	51575
ENSG00000089050	371.657	-0.00271993	0.00134663	-2.0198	0.0434038	0.0776847	RBBP9	RBBP9	10741
ENSG00000089053	2116.84	-0.000984678	0.000820048	-1.20076	0.229846	0.311773	ANAPC5	ANAPC5	51433
ENSG00000089057	405.137	0.0053258	0.00136259	3.9086	9.2832e-05	0.00047113	SLC23A2	SLC23A2	9962
ENSG00000089060	191.764	0.00518109	0.00159729	3.24368	0.00117998	0.00376099	SLC8B1	SLC8B1	80024
ENSG00000089063	1671.38	0.00455229	0.00118722	3.83441	0.000125868	0.000607395	TMEM230	TMEM230	29058
ENSG00000089091	45.2377	0.00118456	0.00142107	0.833566	0.404526	0.49468	DZANK1	DZANK1	55184
ENSG00000089094	356.319	-0.00636124	0.00119241	-5.33479	9.56562e-08	2.08322e-06	KDM2B	KDM2B	84678
ENSG00000089123	88.5839	0.00756421	0.00156027	4.84801	1.24708e-06	1.54675e-05	TASP1	TASP1	55617
ENSG00000089154	2537.02	-0.00465817	0.00138932	-3.35285	0.000799845	0.00272798	GCN1	GCN1	10985
ENSG00000089157	11253	-0.00116292	0.0010131	-1.14788	0.251017	0.334925	RPLP0	RPLP0	6175
ENSG00000089159	4100.11	-0.0104596	0.00237033	-4.4127	1.02089e-05	8.09665e-05	PXN	PXN	5829
ENSG00000089163	12.7994	0.0089826	0.00290485	3.09228	0.00198625	0.00583849	SIRT4	SIRT4	23409
ENSG00000089177	156.789	0.000336132	0.00258757	0.129903	0.896644	0.921982	KIF16B	KIF16B	55614
ENSG00000089195	246.269	-0.00379696	0.00174342	-2.17788	0.0294153	0.0561623	TRMT6	TRMT6	51605
ENSG00000089220	2989.31	0.000175905	0.00120685	0.145756	0.884114	0.912408	PEBP1	PEBP1	5037
ENSG00000089225	430.185	-0.00185246	0.00414737	-0.446658	0.655122	0.725551	TBX5	TBX5	6910
ENSG00000089234	370.764	0.00238246	0.000611923	3.8934	9.88487e-05	0.000495653	BRAP	BRAP	8315
ENSG00000089248	1387.98	-0.000993097	0.00108813	-0.912662	0.36142	0.450974	ERP29	ERP29	10961
ENSG00000089280	4726.73	-0.0073951	0.00178835	-4.13516	3.54704e-05	0.00021563	FUS	FUS	2521
ENSG00000089289	589.849	0.00559734	0.00154704	3.6181	0.000296778	0.00121328	IGBP1	IGBP1	3476
ENSG00000089327	1721.62	-0.00955002	0.00229355	-4.16385	3.12924e-05	0.000195508	FXYD5	FXYD5	53827
ENSG00000089335	374.96	0.00419089	0.00143462	2.92125	0.00348626	0.00930837	ZNF302	ZNF302	55900
ENSG00000089351	451.747	-0.00755422	0.00195211	-3.86977	0.000108939	0.000538415	GRAMD1A	GRAMD1A	57655
ENSG00000089472	1257.75	0.0116148	0.00308472	3.76527	0.00016637	0.000759919	HEPH	HEPH	9843
ENSG00000089486	357.52	-0.00222697	0.00199201	-1.11795	0.263589	0.348383	CDIP1	CDIP1	29965
ENSG00000089505	17.4437	-0.0103155	0.0029935	-3.44597	0.000569022	0.00206837	CMTM1	CMTM1	113540
ENSG00000089597	10685.8	-0.00244228	0.00073548	-3.32066	0.000898033	0.00299543	GANAB	GANAB	23193
ENSG00000089639	141.391	-0.00307999	0.00231309	-1.33155	0.18301	0.258348	GMIP	GMIP	51291
ENSG00000089682	300.425	0.00121179	0.00117962	1.02727	0.304292	0.392393	RBM41	RBM41	55285
ENSG00000089685	740.1	-0.024306	0.00539216	-4.50766	6.55469e-06	5.64147e-05	BIRC5	BIRC5	332
ENSG00000089692	12.1693	-0.00537297	0.00338583	-1.5869	0.112535	0.172508	LAG3	LAG3	3902
ENSG00000089693	2229.87	-0.00492123	0.00113309	-4.34317	1.4044e-05	0.000103969	MLF2	MLF2	8079
ENSG00000089723	41.3942	0.000356427	0.00170286	0.209311	0.834205	0.873104	OTUB2	OTUB2	78990
ENSG00000089737	2470.86	0.00257587	0.000981194	2.62524	0.00865888	0.0201536	DDX24	DDX24	57062
ENSG00000089775	177.4	0.00619353	0.00170005	3.64315	0.000269319	0.0011206	ZBTB25	ZBTB25	7597
ENSG00000089818	388.837	0.00228716	0.000846722	2.70119	0.0069091	0.0166549	NECAP1	NECAP1	25977
ENSG00000089820	185.943	-0.00562519	0.00187616	-2.99824	0.0027154	0.00755112	ARHGAP4	ARHGAP4	393
ENSG00000089847	9.0074	-0.000692457	0.00350001	-0.197844	0.843167	0.880491	ANKRD24	ANKRD24	170961
ENSG00000089876	582.75	0.00358447	0.00122489	2.92636	0.00342953	0.00918649	DHX32	DHX32	55760
ENSG00000089902	679.668	-0.000228482	0.000945872	-0.241557	0.809124	0.852743	RCOR1	RCOR1	23186
ENSG00000089916	859.46	0.000677938	0.000890774	0.761066	0.446618	0.53546	GPATCH2L	GPATCH2L	55668
ENSG00000090006	555.163	-0.0107012	0.00384411	-2.7838	0.00537261	0.0133896	LTBP4	LTBP4	8425
ENSG00000090013	319.766	-0.00765027	0.00243395	-3.14315	0.0016714	0.00503599	BLVRB	BLVRB	645
ENSG00000090020	638.951	-0.00199393	0.00146456	-1.36145	0.17337	0.247212	SLC9A1	SLC9A1	6548
ENSG00000090054	1495.77	0.00556143	0.00121861	4.56375	5.02484e-06	4.61075e-05	SPTLC1	SPTLC1	10558
ENSG00000090060	2569.48	0.00173077	0.000949463	1.82289	0.0683201	0.113899	PAPOLA	PAPOLA	10914
ENSG00000090061	750.211	-0.00274025	0.000740177	-3.70216	0.000213772	0.000928122	CCNK	CCNK	8812
ENSG00000090097	930.191	-0.0061774	0.00198852	-3.10653	0.00189296	0.00561118	PCBP4	PCBP4	57060
ENSG00000090238	365.98	0.00195327	0.00230406	0.847749	0.396578	0.486756	YPEL3	YPEL3	83719
ENSG00000090263	310.851	-0.000503832	0.00106576	-0.472745	0.636395	0.709415	MRPS33	MRPS33	51650
ENSG00000090266	673.568	-0.00163431	0.00142564	-1.14637	0.251643	0.33553	NDUFB2	NDUFB2	4708
ENSG00000090273	846.388	-0.0059513	0.00197105	-3.01935	0.0025332	0.00713592	NUDC	NUDC	10726
ENSG00000090316	914.179	-0.00590328	0.00191717	-3.07916	0.00207582	0.00605521	MAEA	MAEA	10296
ENSG00000090339	184.096	0.0253585	0.00657398	3.8574	0.000114601	0.000561189	ICAM1	ICAM1	3383
ENSG00000090372	920.504	-0.0084403	0.00220856	-3.82163	0.000132573	0.000632799	STRN4	STRN4	29888
ENSG00000090376	291.32	0.00768396	0.00262596	2.92615	0.00343184	0.00919009	IRAK3	IRAK3	11213
ENSG00000090432	452.312	-0.000740981	0.00113099	-0.65516	0.512365	0.596977	MUL1	MUL1	79594
ENSG00000090447	50.0171	-0.00999374	0.00327156	-3.05473	0.00225263	0.00648174	TFAP4	TFAP4	7023
ENSG00000090470	279.131	0.00301875	0.00127159	2.374	0.0175965	0.0365272	PDCD7	PDCD7	10081
ENSG00000090487	947.302	0.00509207	0.0010665	4.77457	1.8009e-06	2.06195e-05	SPG21	SPG21	51324
ENSG00000090520	872.579	-0.00422979	0.00132758	-3.18608	0.00144213	0.0044461	DNAJB11	DNAJB11	51726
ENSG00000090530	220.178	-0.0118715	0.00544299	-2.18107	0.0291785	0.0557705	P3H2	P3H2	55214
ENSG00000090539	61.0118	0.00422753	0.00395629	1.06856	0.285268	0.371928	CHRD	CHRD	8646
ENSG00000090554	29.7042	0.00048315	0.00290492	0.166321	0.867904	0.900013	FLT3LG	FLT3LG	2323
ENSG00000090565	732.64	-0.00132238	0.00166293	-0.79521	0.426492	0.516261	RAB11FIP3	RAB11FIP3	9727
ENSG00000090581	745.3	0.000139525	0.00172147	0.0810502	0.935402	0.951316	GNPTG	GNPTG	84572
ENSG00000090612	386.436	0.00396094	0.00134116	2.95336	0.00314332	0.00853979	ZNF268	ZNF268	10795
ENSG00000090615	2371.21	-0.00190585	0.00115582	-1.64891	0.0991657	0.155777	GOLGA3	GOLGA3	2802
ENSG00000090621	2187.85	-0.00286292	0.000994427	-2.87896	0.00398989	0.0104263	PABPC4	PABPC4	8761
ENSG00000090661	15.0956	0.00533706	0.00779242	0.684905	0.493404	0.579496	CERS4	CERS4	79603
ENSG00000090674	235.348	-0.00306304	0.00237686	-1.28869	0.197506	0.275141	MCOLN1	MCOLN1	57192
ENSG00000090686	1240.81	0.00105177	0.000621035	1.69358	0.0903452	0.144098	USP48	USP48	84196
ENSG00000090776	237.545	-0.00253502	0.00247138	-1.02575	0.305008	0.393115	EFNB1	EFNB1	1947
ENSG00000090857	1267.52	0.000263638	0.00178763	0.147479	0.882754	0.911379	PDPR	PDPR	55066
ENSG00000090861	2663.71	0.00644452	0.00154098	4.1821	2.8883e-05	0.000183654	AARS1	AARS1	16
ENSG00000090863	5987.5	0.00482699	0.00115071	4.1948	2.73113e-05	0.000175951	GLG1	GLG1	2734
ENSG00000090889	344.174	-0.0257885	0.0055128	-4.67793	2.89781e-06	3.00821e-05	KIF4A	KIF4A	24137
ENSG00000090905	1622.3	-0.000682427	0.000794647	-0.858781	0.390461	0.480726	TNRC6A	TNRC6A	27327
ENSG00000090924	778.469	-0.00473026	0.00150088	-3.15166	0.00162345	0.00491426	PLEKHG2	PLEKHG2	64857
ENSG00000090971	186.435	-0.00271109	0.00207076	-1.30923	0.190457	0.266865	NAT14	NAT14	57106
ENSG00000090975	230.738	-0.0114107	0.00250758	-4.55048	5.3523e-06	4.83385e-05	PITPNM2	PITPNM2	57605
ENSG00000090989	972.802	0.000278735	0.000817914	0.340788	0.733263	0.790938	EXOC1	EXOC1	55763
ENSG00000091009	417.359	0.00243111	0.000965065	2.51912	0.0117649	0.0261269	RBM27	RBM27	54439
ENSG00000091039	2969.72	0.0124924	0.00224976	5.55279	2.81149e-08	7.98254e-07	OSBPL8	OSBPL8	114882
ENSG00000091073	101.559	-0.00793766	0.00306146	-2.59277	0.00952071	0.0218185	DTX2	DTX2	113878
ENSG00000091127	287.888	-0.00309181	0.00138682	-2.22943	0.0257854	0.0503308	PUS7	PUS7	54517
ENSG00000091129	21.0546	0.0308569	0.00662816	4.65543	3.23305e-06	3.27498e-05	NRCAM	NRCAM	4897
ENSG00000091136	11347.8	0.00247069	0.00162037	1.52476	0.127318	0.191216	LAMB1	LAMB1	3912
ENSG00000091137	8.92765	-0.00325716	0.00328088	-0.992768	0.320823	0.409445	SLC26A4	SLC26A4	5172
ENSG00000091140	1103.52	0.000408449	0.000824645	0.495303	0.620386	0.696028	DLD	DLD	1738
ENSG00000091157	312.999	-0.00109114	0.000916946	-1.18997	0.234058	0.316234	WDR7	WDR7	23335
ENSG00000091164	973.909	-0.000900775	0.000900929	-0.99983	0.317393	0.406014	TXNL1	TXNL1	9352
ENSG00000091317	1810.15	0.00452586	0.00124349	3.63965	0.000273014	0.00113406	CMTM6	CMTM6	54918
ENSG00000091409	2117.31	-0.011881	0.00484773	-2.45085	0.014252	0.0305537	ITGA6	ITGA6	3655
ENSG00000091428	23.3351	0.000175685	0.0043025	0.0408333	0.967429	0.977103	RAPGEF4	RAPGEF4	11069
ENSG00000091436	2188.33	0.000714691	0.00161052	0.443763	0.657214	0.727226	MAP3K20	MAP3K20	51776
ENSG00000091483	870.599	0.000247598	0.00114052	0.217092	0.828137	0.868083	FH	FH	2271
ENSG00000091490	699.914	0.00265129	0.007095	0.373684	0.70864	0.770404	SEL1L3	SEL1L3	23231
ENSG00000091527	3038.29	0.00438911	0.000978615	4.48502	7.29057e-06	6.16019e-05	CDV3	CDV3	55573
ENSG00000091536	13.2873	0.00541086	0.00334942	1.61546	0.10621	0.164607	MYO15A	MYO15A	51168
ENSG00000091542	1407.38	-0.00494237	0.00117928	-4.19101	2.77716e-05	0.000177919	ALKBH5	ALKBH5	54890
ENSG00000091592	900.284	0.000163502	0.00135495	0.12067	0.903952	0.927652	NLRP1	NLRP1	22861
ENSG00000091622	1034.94	-0.000894462	0.00554135	-0.161416	0.871766	0.903015	PITPNM3	PITPNM3	83394
ENSG00000091640	617.544	-0.00570522	0.00124585	-4.57936	4.66399e-06	4.34622e-05	SPAG7	SPAG7	9552
ENSG00000091651	160.179	-0.0165954	0.00480413	-3.4544	0.000551511	0.00201723	ORC6	ORC6	23594
ENSG00000091656	485.321	0.00306963	0.002599	1.18108	0.237569	0.31985	ZFHX4	ZFHX4	79776
ENSG00000091732	253.159	-0.00201998	0.00106151	-1.90294	0.0570485	0.0979893	ZC3HC1	ZC3HC1	51530
ENSG00000091831	13.3915	0.0299213	0.00586894	5.09824	3.42832e-07	5.59984e-06	ESR1	ESR1	2099
ENSG00000091844	25.794	0.00770835	0.00577668	1.33439	0.182076	0.257294	RGS17	RGS17	26575
ENSG00000091947	226.197	-0.00411082	0.00104387	-3.93805	8.21464e-05	0.00042739	TMEM101	TMEM101	84336
ENSG00000091986	52365.8	0.000557707	0.00178767	0.311973	0.755061	0.809034	CCDC80	CCDC80	151887
ENSG00000092010	658.783	0.00613413	0.00215855	2.84179	0.00448616	0.0115001	PSME1	PSME1	5720
ENSG00000092020	380.896	0.00330832	0.00115504	2.86424	0.00418014	0.0108405	PPP2R3C	PPP2R3C	55012
ENSG00000092036	185.438	-0.00556946	0.00173172	-3.21613	0.0012993	0.00407962	HAUS4	HAUS4	54930
ENSG00000092068	609.815	-0.0145719	0.00389231	-3.74377	0.000181278	0.0008142	SLC7A8	SLC7A8	23428
ENSG00000092094	287.605	-0.00324377	0.001077	-3.01185	0.00259664	0.00728311	OSGEP	OSGEP	55644
ENSG00000092096	289.589	-0.00253079	0.00237495	-1.06562	0.286597	0.373495	SLC22A17	SLC22A17	51310
ENSG00000092098	224.185	-0.00343799	0.00118522	-2.90072	0.00372302	0.00983201	RNF31	RNF31	55072
ENSG00000092108	1319.7	0.00255825	0.000893211	2.86411	0.00418187	0.0108428	SCFD1	SCFD1	23256
ENSG00000092140	354.142	-0.00659351	0.00223114	-2.95523	0.00312441	0.00849497	G2E3	G2E3	55632
ENSG00000092148	3345.66	0.000297843	0.00070042	0.425235	0.670665	0.738484	HECTD1	HECTD1	25831
ENSG00000092199	3929.3	-0.00695876	0.00125842	-5.52978	3.20635e-08	8.93051e-07	HNRNPC	HNRNPC	3183
ENSG00000092201	2062.59	-0.00560144	0.00147149	-3.80664	0.000140866	0.000664266	SUPT16H	SUPT16H	11198
ENSG00000092203	1066.82	0.00108967	0.000575539	1.89331	0.0583162	0.0997393	TOX4	TOX4	9878
ENSG00000092208	89.9718	-0.000309443	0.00134371	-0.23029	0.817867	0.859638	GEMIN2	GEMIN2	8487
ENSG00000092295	12.4417	0.01248	0.00505347	2.46958	0.013527	0.0292997	TGM1	TGM1	7051
ENSG00000092330	600.666	-0.000517536	0.000619757	-0.835063	0.403682	0.493889	TINF2	TINF2	26277
ENSG00000092421	11.3787	0.0223603	0.00716231	3.12194	0.00179662	0.00536362	SEMA6A	SEMA6A	57556
ENSG00000092439	1385.36	0.00561304	0.00120661	4.6519	3.28895e-06	3.32046e-05	TRPM7	TRPM7	54822
ENSG00000092445	373.243	-0.0104701	0.00298604	-3.50635	0.00045429	0.00171579	TYRO3	TYRO3	7301
ENSG00000092470	203.018	-0.0146283	0.00400996	-3.64798	0.000264312	0.00110313	WDR76	WDR76	79968
ENSG00000092529	133.195	0.00153061	0.00203782	0.751103	0.452591	0.541034	CAPN3	CAPN3	825
ENSG00000092531	906.955	0.00904259	0.00151839	5.95539	2.59455e-09	1.21598e-07	SNAP23	SNAP23	8773
ENSG00000092607	1130.12	0.00646548	0.00166285	3.88819	0.000100996	0.000505124	TBX15	TBX15	6913
ENSG00000092621	1203.64	0.00995531	0.00328326	3.03214	0.00242828	0.00688561	PHGDH	PHGDH	26227
ENSG00000092820	2112.24	-0.00628753	0.00427489	-1.47081	0.141344	0.208766	EZR	EZR	7430
ENSG00000092841	20027.9	0.00169818	0.00139889	1.21395	0.224767	0.306175	MYL6	MYL6	4637
ENSG00000092847	582.032	0.00054859	0.000808524	0.678508	0.49745	0.583118	AGO1	AGO1	26523
ENSG00000092853	285.234	-0.0191543	0.0054702	-3.50158	0.000462513	0.00174061	CLSPN	CLSPN	63967
ENSG00000092871	118.268	-0.000490727	0.00138218	-0.355038	0.722561	0.782151	RFFL	RFFL	117584
ENSG00000092931	321.39	0.00121638	0.00105668	1.15114	0.249676	0.333388	MFSD11	MFSD11	79157
ENSG00000092964	2466.2	0.0105903	0.00216294	4.89627	9.7673e-07	1.27723e-05	DPYSL2	DPYSL2	1808
ENSG00000092978	224.885	0.0034549	0.00102046	3.38563	0.000710158	0.00247663	GPATCH2	GPATCH2	55105
ENSG00000093000	841.942	-0.00180604	0.00169172	-1.06757	0.285713	0.372425	NUP50	NUP50	10762
ENSG00000093009	120.212	-0.0203857	0.00557494	-3.65667	0.000255517	0.00107177	CDC45	CDC45	8318
ENSG00000093010	1708.81	-0.00145583	0.00191852	-0.758828	0.447956	0.536588	COMT	COMT	1312
ENSG00000093072	128.401	0.0117592	0.00648243	1.81401	0.0696756	0.115742	ADA2	ADA2	51816
ENSG00000093100	278	-0.00264556	0.00188087	-1.40656	0.159557	0.231028			NA
ENSG00000093144	735.896	0.00534142	0.00114093	4.68162	2.84614e-06	2.96066e-05	ECHDC1	ECHDC1	55862
ENSG00000093167	1926.8	0.00231986	0.00140267	1.65389	0.0981496	0.154264	LRRFIP2	LRRFIP2	9209
ENSG00000093183	1063.35	0.00256994	0.000709654	3.62139	0.000293022	0.00120021	SEC22C	SEC22C	9117
ENSG00000093217	81.3881	-0.0121472	0.00211618	-5.74014	9.45991e-09	3.44933e-07	XYLB	XYLB	9942
ENSG00000094631	502.621	-0.00581113	0.00123224	-4.71592	2.40617e-06	2.59917e-05	HDAC6	HDAC6	10013
ENSG00000094804	277.114	-0.0123373	0.00473298	-2.60666	0.00914295	0.0211292	CDC6	CDC6	990
ENSG00000094841	136.573	0.000696018	0.00104592	0.665458	0.505757	0.59061	UPRT	UPRT	139596
ENSG00000094880	608.106	-0.000537248	0.000695948	-0.771966	0.440134	0.52942	CDC23	CDC23	8697
ENSG00000094914	480.152	-0.00778197	0.00121705	-6.3941	1.61492e-10	1.358e-08	AAAS	AAAS	8086
ENSG00000094916	2009.69	-0.00455491	0.00179403	-2.53892	0.0111195	0.0249075	CBX5	CBX5	23468
ENSG00000094975	792.079	0.000974048	0.00122215	0.796995	0.425454	0.515253	SUCO	SUCO	51430
ENSG00000095002	450.339	-0.00553968	0.00251763	-2.20036	0.0277815	0.0535724	MSH2	MSH2	4436
ENSG00000095015	151.975	0.00942282	0.00286057	3.29403	0.000987608	0.00323286	MAP3K1	MAP3K1	4214
ENSG00000095059	228.023	-0.00618525	0.00130988	-4.72201	2.33521e-06	2.53185e-05	DHPS	DHPS	1725
ENSG00000095066	176.581	-0.00236982	0.00167019	-1.41889	0.155931	0.226674	HOOK2	HOOK2	29911
ENSG00000095139	5470.2	-0.000845274	0.000802688	-1.05305	0.292316	0.379652	ARCN1	ARCN1	372
ENSG00000095203	48.1	0.00757517	0.00627979	1.20628	0.22771	0.309561	EPB41L4B	EPB41L4B	54566
ENSG00000095209	92.7032	-0.00489643	0.00243993	-2.00679	0.0447715	0.0797547	TMEM38B	TMEM38B	55151
ENSG00000095261	945.188	0.000291533	0.000954716	0.305361	0.760092	0.813062	PSMD5	PSMD5	5711
ENSG00000095303	2128.94	-0.00713872	0.00428237	-1.667	0.0955142	0.150904	PTGS1	PTGS1	5742
ENSG00000095319	1148.05	-0.00694785	0.00197851	-3.51165	0.000445326	0.00168895	NUP188	NUP188	23511
ENSG00000095321	920.852	-0.00518742	0.00159393	-3.25449	0.00113597	0.00364518	CRAT	CRAT	1384
ENSG00000095380	588.436	-0.00539505	0.00173261	-3.11383	0.00184674	0.0054918	NANS	NANS	54187
ENSG00000095383	662.455	-0.00254315	0.0048596	-0.523326	0.600748	0.677833	TBC1D2	TBC1D2	55357
ENSG00000095397	107.272	-0.0042858	0.00344517	-1.244	0.213499	0.293213	WHRN	WHRN	25861
ENSG00000095485	284.417	-0.00133901	0.00119039	-1.12484	0.260655	0.34532	CWF19L1	CWF19L1	55280
ENSG00000095539	22.0134	-0.00024784	0.00291323	-0.0850741	0.932202	0.949325	SEMA4G	SEMA4G	57715
ENSG00000095564	1104.1	0.00204952	0.00100708	2.0351	0.0418404	0.0753658	BTAF1	BTAF1	9044
ENSG00000095574	236.832	0.0101947	0.00180157	5.65876	1.52473e-08	4.85456e-07	IKZF5	IKZF5	64376
ENSG00000095587	15.668	-0.00548075	0.00520309	-1.05336	0.292174	0.379524	TLL2	TLL2	7093
ENSG00000095637	58.4895	0.0178737	0.00706632	2.52943	0.0114249	0.0254814	SORBS1	SORBS1	10580
ENSG00000095739	185.541	0.00815465	0.0052868	1.54246	0.122963	0.185659	BAMBI	BAMBI	25805
ENSG00000095752	211.513	-0.0199309	0.00468017	-4.25858	2.0573e-05	0.000140202	IL11	IL11	3589
ENSG00000095787	1896.53	0.00201977	0.000761443	2.65255	0.00798863	0.0188204	WAC	WAC	51322
ENSG00000095794	177.251	-0.000695482	0.00119903	-0.580039	0.561888	0.642699	CREM	CREM	1390
ENSG00000095906	339.811	-0.0127295	0.00377986	-3.3677	0.000757971	0.00260947	NUBP2	NUBP2	10101
ENSG00000095951	473.274	0.00719121	0.00257236	2.79557	0.00518078	0.0129963	HIVEP1	HIVEP1	3096
ENSG00000096060	93.1076	-0.00432314	0.00371648	-1.16324	0.244734	0.327924	FKBP5	FKBP5	2289
ENSG00000096063	775.111	-0.00368029	0.00139402	-2.64005	0.00828941	0.0194197	SRPK1	SRPK1	6732
ENSG00000096070	649.491	0.000547957	0.000807116	0.678907	0.497197	0.582898	BRPF3	BRPF3	27154
ENSG00000096080	255.021	-0.00368746	0.000999524	-3.68922	0.000224942	0.000968789	MRPS18A	MRPS18A	55168
ENSG00000096092	288.902	0.00604377	0.00143306	4.21738	2.4716e-05	0.000162204	TMEM14A	TMEM14A	28978
ENSG00000096093	356.723	0.00253155	0.00181262	1.39663	0.162526	0.234573	EFHC1	EFHC1	114327
ENSG00000096384	8659.31	-0.0018437	0.00107559	-1.71413	0.086505	0.138842	HSP90AB1	HSP90AB1	3326
ENSG00000096401	906.248	-0.00389201	0.000938191	-4.14842	3.34774e-05	0.000206227	CDC5L	CDC5L	988
ENSG00000096433	1295.88	-0.00274976	0.00268753	-1.02316	0.306234	0.394556	ITPR3	ITPR3	3710
ENSG00000096654	103.782	-0.00497678	0.00154818	-3.2146	0.00130628	0.00409683	ZNF184	ZNF184	7738
ENSG00000096696	7427.61	0.00241459	0.00397038	0.608151	0.543087	0.62556	DSP	DSP	1832
ENSG00000096717	441.47	0.00201066	0.00106649	1.88531	0.0593879	0.10123	SIRT1	SIRT1	23411
ENSG00000096746	1994.88	-0.00448582	0.00121063	-3.70535	0.000211098	0.000919011	HNRNPH3	HNRNPH3	3189
ENSG00000096872	199.874	-0.00104477	0.00144292	-0.724062	0.469027	0.556857	IFT74	IFT74	80173
ENSG00000096968	255.696	0.00101215	0.00114807	0.88161	0.377988	0.468255	JAK2	JAK2	3717
ENSG00000097007	2317.39	-0.00381195	0.00117039	-3.25699	0.00112602	0.00362052	ABL1	ABL1	25
ENSG00000097021	451.115	-0.0127157	0.00397514	-3.19881	0.00137994	0.00428716	ACOT7	ACOT7	11332
ENSG00000097033	2543.56	0.00402553	0.00102405	3.93098	8.45988e-05	0.000437301	SH3GLB1	SH3GLB1	51100
ENSG00000097046	137.607	-0.0120366	0.00366928	-3.28038	0.00103668	0.00336652	CDC7	CDC7	8317
ENSG00000097096	62.1432	0.00783237	0.00289334	2.70703	0.00678875	0.0164048	SYDE2	SYDE2	84144
ENSG00000099139	86.9105	0.0150332	0.00402999	3.73034	0.000191224	0.000848247	PCSK5	PCSK5	5125
ENSG00000099194	2074.73	-0.00398357	0.00313397	-1.27109	0.203695	0.282425	SCD	SCD	6319
ENSG00000099203	373.226	-0.00909817	0.00223088	-4.0783	4.53671e-05	0.000263405	TMED1	TMED1	11018
ENSG00000099204	130.265	-0.00878016	0.00641187	-1.36936	0.170887	0.244591	ABLIM1	ABLIM1	3983
ENSG00000099219	301.351	0.000415191	0.00137017	0.303021	0.761874	0.814622	ERMP1	ERMP1	79956
ENSG00000099246	1702.24	0.0082632	0.00155819	5.30308	1.13866e-07	2.37108e-06	RAB18	RAB18	22931
ENSG00000099250	6969	-0.00258701	0.00194325	-1.33128	0.183098	0.25845	NRP1	NRP1	8829
ENSG00000099256	322.936	-0.00252592	0.00217962	-1.15888	0.246505	0.329856	PRTFDC1	PRTFDC1	56952
ENSG00000099260	49.6085	0.0207233	0.00658444	3.14731	0.00164782	0.00497686	PALMD	PALMD	54873
ENSG00000099284	95.2192	-0.00228561	0.00351268	-0.650674	0.515257	0.599711	MACROH2A2	MACROH2A2	55506
ENSG00000099290	772.813	0.00258075	0.00111638	2.31171	0.0207939	0.0420592	WASHC2A	WASHC2A	387680
ENSG00000099308	102.599	0.000797265	0.00185939	0.428777	0.668086	0.736428	MAST3	MAST3	23031
ENSG00000099326	213.942	-0.00186818	0.00147644	-1.26532	0.205755	0.284579	MZF1	MZF1	7593
ENSG00000099330	92.6273	-0.000585758	0.00164632	-0.355799	0.721991	0.781823	OCEL1	OCEL1	79629
ENSG00000099331	2782.98	-0.00693624	0.00231374	-2.99785	0.00271888	0.00755603	MYO9B	MYO9B	4650
ENSG00000099337	472.587	0.015783	0.00472731	3.33868	0.000841764	0.00284714	KCNK6	KCNK6	9424
ENSG00000099341	1777.51	-0.00337962	0.00118941	-2.84142	0.0044913	0.0115065	PSMD8	PSMD8	5714
ENSG00000099364	238.142	-0.00948732	0.00254584	-3.7266	0.000194077	0.000858088	FBXL19	FBXL19	54620
ENSG00000099365	103.661	-0.00478094	0.00325587	-1.46841	0.141994	0.209533	STX1B	STX1B	112755
ENSG00000099377	799.878	-0.00701693	0.00355272	-1.97509	0.0482582	0.0850605	HSD3B7	HSD3B7	80270
ENSG00000099381	374.899	-0.00848853	0.00178492	-4.75568	1.97778e-06	2.20836e-05	SETD1A	SETD1A	9739
ENSG00000099385	512.453	-0.0119653	0.00224868	-5.32105	1.03171e-07	2.20353e-06	BCL7C	BCL7C	9274
ENSG00000099622	2327.51	0.000667787	0.00109465	0.610045	0.541832	0.624521	CIRBP	CIRBP	1153
ENSG00000099624	402.271	-0.00944628	0.00399314	-2.36563	0.0179996	0.0372387	ATP5F1D	ATP5F1D	513
ENSG00000099625	38.0462	-0.00931938	0.00371295	-2.50997	0.0120742	0.0266788	CBARP	CBARP	255057
ENSG00000099725	0.649831	0.000908047	0.00918197	0.0988945	0.921222	0.941307	PRKY	PRKY	NA
ENSG00000099783	2461.08	-0.00603061	0.00181184	-3.32845	0.000873293	0.00293239	HNRNPM	HNRNPM	4670
ENSG00000099785	214.99	0.0049885	0.00202377	2.46495	0.0137031	0.0295863	MARCHF2	MARCHF2	51257
ENSG00000099795	582.989	-0.0127686	0.00363761	-3.51015	0.000447856	0.00169577	NDUFB7	NDUFB7	4713
ENSG00000099797	396.85	-0.011461	0.00220647	-5.19427	2.05528e-07	3.79827e-06	TECR	TECR	9524
ENSG00000099800	548.359	-0.0107559	0.00290822	-3.69845	0.000216923	0.000939714	TIMM13	TIMM13	26517
ENSG00000099804	390.523	-0.00409338	0.00218078	-1.87702	0.0605149	0.102798	CDC34	CDC34	997
ENSG00000099810	523.643	-0.00136167	0.0017909	-0.760328	0.447059	0.535876	MTAP	MTAP	4507
ENSG00000099814	833.395	-0.00804659	0.00326564	-2.46402	0.0137389	0.0296453	CEP170B	CEP170B	283638
ENSG00000099817	1425.26	-0.0104988	0.00241685	-4.34398	1.39921e-05	0.000103673	POLR2E	POLR2E	5434
ENSG00000099821	225.031	-0.00726903	0.00297071	-2.4469	0.0144092	0.0308092	POLRMT	POLRMT	5442
ENSG00000099822	28.4294	-0.0123232	0.0050728	-2.42927	0.0151293	0.0321488	HCN2	HCN2	610
ENSG00000099840	14.4914	-0.00266819	0.00317398	-0.840643	0.400548	0.490909	IZUMO4	IZUMO4	113177
ENSG00000099849	58.4965	-0.00513535	0.00481091	-1.06744	0.285774	0.372477	RASSF7	RASSF7	8045
ENSG00000099860	1434.77	-0.00762805	0.00220873	-3.4536	0.000553167	0.00202245	GADD45B	GADD45B	4616
ENSG00000099864	111.732	0.0158615	0.00752501	2.10784	0.0350451	0.0649063	PALM	PALM	5064
ENSG00000099875	457.148	-0.000759668	0.00189591	-0.400687	0.688651	0.753661	MKNK2	MKNK2	2872
ENSG00000099889	33.564	-0.00605694	0.00401839	-1.5073	0.131733	0.196837	ARVCF	ARVCF	421
ENSG00000099899	380.408	-0.00760045	0.00230132	-3.30265	0.000957765	0.00315397	TRMT2A	TRMT2A	27037
ENSG00000099901	679.794	-0.0124847	0.00265845	-4.69624	2.64999e-06	2.80148e-05	RANBP1	RANBP1	5902
ENSG00000099904	707.536	-0.0105723	0.00311066	-3.39872	0.000677024	0.0023826	ZDHHC8	ZDHHC8	29801
ENSG00000099910	380.282	-0.00179097	0.0013541	-1.32263	0.18596	0.261878	KLHL22	KLHL22	84861
ENSG00000099917	1291.04	-0.0079255	0.00238518	-3.32281	0.000891143	0.00297754	MED15	MED15	51586
ENSG00000099940	630.176	0.0008464	0.000736004	1.14999	0.250147	0.333864	SNAP29	SNAP29	9342
ENSG00000099942	957.566	-3.82149e-05	0.000730624	-0.0523045	0.958286	0.969819	CRKL	CRKL	1399
ENSG00000099949	678.333	-0.00526569	0.0016874	-3.1206	0.00180486	0.00538454	LZTR1	LZTR1	8216
ENSG00000099953	116.337	-0.00437558	0.00511856	-0.854846	0.392637	0.482745	MMP11	MMP11	4320
ENSG00000099956	716.13	-0.00661966	0.00123019	-5.381	7.40739e-08	1.70176e-06	SMARCB1	SMARCB1	6598
ENSG00000099957	41.691	0.00529724	0.00512887	1.03283	0.301685	0.389374	P2RX6	P2RX6	9127
ENSG00000099968	939.389	0.00260869	0.00079217	3.2931	0.000990899	0.00324224	BCL2L13	BCL2L13	23786
ENSG00000099977	340.083	-0.00095594	0.00163084	-0.586163	0.557766	0.63899	DDT	DDT	1652
ENSG00000099984	17.4086	0.0116238	0.0107333	1.08296	0.278825	0.364963	GSTT2	GSTT2	2953
ENSG00000099991	934.7	-0.00897631	0.00152572	-5.88334	4.02065e-09	1.72348e-07	CABIN1	CABIN1	23523
ENSG00000099992	197.183	-0.000299626	0.00179355	-0.167058	0.867325	0.899465	TBC1D10A	TBC1D10A	83874
ENSG00000099995	1022.92	-0.00456827	0.00121312	-3.76572	0.000166069	0.000759079	SF3A1	SF3A1	10291
ENSG00000099998	29.7324	0.00305328	0.00907798	0.336339	0.736615	0.793795	GGT5	GGT5	2687
ENSG00000099999	183.832	-0.00129803	0.00162638	-0.798106	0.424809	0.514726	RNF215	RNF215	200312
ENSG00000100003	253.449	-0.0114537	0.00308225	-3.716	0.000202401	0.000889079	SEC14L2	SEC14L2	23541
ENSG00000100014	899.006	-0.00155246	0.00080774	-1.92198	0.0546077	0.0944802	SPECC1L	SPECC1L	23384
ENSG00000100023	764.904	-0.00584169	0.00110504	-5.28642	1.24732e-07	2.54904e-06	PPIL2	PPIL2	23759
ENSG00000100027	15.9148	0.00084405	0.00348153	0.242437	0.808442	0.852245	YPEL1	YPEL1	29799
ENSG00000100028	758.022	-0.0041266	0.000842494	-4.89808	9.67775e-07	1.26836e-05	SNRPD3	SNRPD3	6634
ENSG00000100029	939.055	-0.00588264	0.00150579	-3.9067	9.35667e-05	0.000474174	PES1	PES1	23481
ENSG00000100030	2996.64	0.00134331	0.000665606	2.01818	0.0435727	0.0779192	MAPK1	MAPK1	5594
ENSG00000100034	882.441	-0.00890274	0.00228138	-3.90234	9.52662e-05	0.000481492	PPM1F	PPM1F	9647
ENSG00000100036	141.063	-0.0025341	0.00369826	-0.685214	0.493209	0.579305	SLC35E4	SLC35E4	339665
ENSG00000100038	203.036	-0.00664239	0.00145751	-4.55735	5.18026e-06	4.71481e-05	TOP3B	TOP3B	8940
ENSG00000100056	245.564	-0.0074048	0.00201809	-3.6692	0.000243308	0.00102965	ESS2	ESS2	8220
ENSG00000100058	31.3221	-0.00704346	0.00372826	-1.88921	0.058864	0.100518	CRYBB2P1	CRYBB2P1	NA
ENSG00000100065	77.4346	0.00929935	0.00521168	1.78433	0.0743705	0.122255	CARD10	CARD10	29775
ENSG00000100068	9.35921	-0.00515666	0.00310469	-1.66093	0.0967282	0.152507	LRP5L	LRP5L	NA
ENSG00000100075	848.624	-0.00450244	0.00222271	-2.02565	0.0428006	0.0767885	SLC25A1	SLC25A1	6576
ENSG00000100077	38.1139	-0.00162482	0.00355014	-0.457677	0.647184	0.718571	GRK3	GRK3	157
ENSG00000100083	500.017	-0.0072456	0.00175129	-4.13729	3.51432e-05	0.000214235	GGA1	GGA1	26088
ENSG00000100084	398.435	-0.00219933	0.000986523	-2.22937	0.0257891	0.0503323	HIRA	HIRA	7290
ENSG00000100092	26.6979	-0.0133923	0.00307883	-4.34979	1.3627e-05	0.000101524	SH3BP1	SH3BP1	23616
ENSG00000100097	24547.5	-0.00661542	0.00182447	-3.62594	0.000287918	0.00118422	LGALS1	LGALS1	3956
ENSG00000100099	474.036	-5.87233e-05	0.00084229	-0.0697187	0.944418	0.958876	HPS4	HPS4	89781
ENSG00000100100	388.892	0.011076	0.00294713	3.75823	0.000171122	0.000777325	PIK3IP1	PIK3IP1	113791
ENSG00000100101	88.6453	-0.0148944	0.00202164	-7.36748	1.73884e-13	7.64001e-11			NA
ENSG00000100104	272.438	0.00056352	0.000793203	0.710436	0.477434	0.564752	SRRD	SRRD	402055
ENSG00000100105	163.575	-0.0028792	0.00129863	-2.2171	0.026616	0.0517108	PATZ1	PATZ1	23598
ENSG00000100106	1681.89	-0.00273236	0.00190589	-1.43364	0.151675	0.221531	TRIOBP	TRIOBP	11078
ENSG00000100109	559.297	-0.0014228	0.000772262	-1.84238	0.0654191	0.109792	TFIP11	TFIP11	24144
ENSG00000100116	95.6812	-0.00343521	0.00267021	-1.28649	0.198271	0.2759	GCAT	GCAT	23464
ENSG00000100124	243.476	-0.00624909	0.00153872	-4.06122	4.88169e-05	0.000278829	ANKRD54	ANKRD54	129138
ENSG00000100129	2625.39	0.00259726	0.00114929	2.25988	0.0238286	0.0471926	EIF3L	EIF3L	51386
ENSG00000100138	1152.09	-0.00102806	0.00107	-0.96081	0.336648	0.425684	SNU13	SNU13	4809
ENSG00000100139	944.538	-0.00651688	0.00301815	-2.15923	0.0308322	0.0583967	MICALL1	MICALL1	85377
ENSG00000100142	333.433	-0.00668869	0.00163586	-4.08878	4.33648e-05	0.000253961	POLR2F	POLR2F	5435
ENSG00000100147	114.214	-0.003936	0.00178698	-2.2026	0.0276226	0.0532836	CCDC134	CCDC134	79879
ENSG00000100150	134.22	-0.00373626	0.00107151	-3.48692	0.000488626	0.00182327	DEPDC5	DEPDC5	9681
ENSG00000100151	113.85	-0.00423083	0.00261445	-1.61825	0.105609	0.163878	PICK1	PICK1	9463
ENSG00000100154	898.467	0.00798912	0.00205945	3.87925	0.000104781	0.000521235	TTC28	TTC28	23331
ENSG00000100162	86.87	-0.0219121	0.00602411	-3.6374	0.000275407	0.00114292	CENPM	CENPM	79019
ENSG00000100196	2421.47	4.19877e-05	0.00168147	0.0249708	0.980078	0.985969	KDELR3	KDELR3	11015
ENSG00000100201	8912.27	0.00479045	0.00130972	3.65762	0.00025457	0.00106917	DDX17	DDX17	10521
ENSG00000100206	29.6881	-0.0166565	0.00440066	-3.78501	0.000153704	0.00071238	DMC1	DMC1	11144
ENSG00000100207	549.698	-0.0012949	0.000804707	-1.60915	0.107583	0.166354	TCF20	TCF20	6942
ENSG00000100209	102.035	0.0033729	0.00140646	2.39815	0.0164781	0.0345217	HSCB	HSCB	150274
ENSG00000100211	329.703	0.00356156	0.00124765	2.85462	0.00430884	0.0111152	CBY1	CBY1	25776
ENSG00000100216	679.091	-0.00130551	0.00107918	-1.20972	0.226385	0.308045	TOMM22	TOMM22	56993
ENSG00000100219	1523.03	0.00612615	0.00162063	3.78011	0.000156758	0.000724245	XBP1	XBP1	7494
ENSG00000100220	1103.77	-0.00148027	0.000889504	-1.66415	0.0960817	0.151719	RTCB	RTCB	51493
ENSG00000100221	1023.02	0.00225021	0.000788373	2.85425	0.00431388	0.0111233	JOSD1	JOSD1	9929
ENSG00000100225	1439.1	-0.000368961	0.000474004	-0.778394	0.436337	0.525572	FBXO7	FBXO7	25793
ENSG00000100226	576.172	-0.00237295	0.00115712	-2.05073	0.0402933	0.0729182	GTPBP1	GTPBP1	9567
ENSG00000100227	604.73	-0.00174109	0.00070092	-2.48401	0.0129912	0.0283557	POLDIP3	POLDIP3	84271
ENSG00000100228	73.2584	0.00195671	0.00235831	0.829708	0.406704	0.496652	RAB36	RAB36	9609
ENSG00000100234	37697.1	-0.00235208	0.00374982	-0.62725	0.530495	0.613991	TIMP3	TIMP3	7078
ENSG00000100239	693.294	-0.00375978	0.00150347	-2.50074	0.0123935	0.0272646	PPP6R2	PPP6R2	9701
ENSG00000100241	1587.67	-0.00672481	0.0026997	-2.49095	0.0127402	0.027916	SBF1	SBF1	6305
ENSG00000100242	1967.77	-0.0118763	0.00254233	-4.67142	2.99129e-06	3.08702e-05	SUN2	SUN2	25777
ENSG00000100243	8365.05	-0.00333667	0.00188599	-1.76919	0.0768627	0.125533	CYB5R3	CYB5R3	1727
ENSG00000100246	145.2	-0.000994464	0.00122108	-0.814417	0.415406	0.505586	DNAL4	DNAL4	10126
ENSG00000100258	1641.78	-0.0108512	0.00349587	-3.10401	0.0019092	0.00565265	LMF2	LMF2	91289
ENSG00000100263	176.753	-0.00590294	0.00250596	-2.35556	0.0184949	0.0381155	RHBDD3	RHBDD3	25807
ENSG00000100266	1150.87	-0.00754602	0.00163359	-4.61928	3.85067e-06	3.74312e-05	PACSIN2	PACSIN2	11252
ENSG00000100271	146.301	0.00277311	0.00126673	2.18918	0.0285836	0.0548185	TTLL1	TTLL1	25809
ENSG00000100280	1105.91	-0.00897385	0.00214416	-4.18524	2.84862e-05	0.000181722	AP1B1	AP1B1	162
ENSG00000100281	562.667	-0.0044977	0.00104064	-4.32205	1.54585e-05	0.000111804	HMGXB4	HMGXB4	10042
ENSG00000100284	885.846	0.00200223	0.00211189	0.948075	0.343091	0.432246	TOM1	TOM1	10043
ENSG00000100285	17.2328	-0.0290788	0.00548313	-5.30332	1.13715e-07	2.37075e-06	NEFH	NEFH	4744
ENSG00000100288	180.79	0.00193032	0.0013776	1.40122	0.161149	0.232891	CHKB	CHKB	1120
ENSG00000100292	2350.83	0.00374803	0.00417552	0.897622	0.369387	0.459057	HMOX1	HMOX1	3162
ENSG00000100294	112.947	-0.000663834	0.00139463	-0.475993	0.634079	0.707596	MCAT	MCAT	27349
ENSG00000100296	611.44	-0.000764101	0.00105385	-0.72506	0.468415	0.556356	THOC5	THOC5	8563
ENSG00000100297	674.32	-0.0170356	0.00477607	-3.56686	0.000361287	0.00142652	MCM5	MCM5	4174
ENSG00000100299	711.671	-0.004235	0.00239863	-1.76559	0.077464	0.126351	ARSA	ARSA	410
ENSG00000100300	2020.13	-0.00605632	0.0037184	-1.62874	0.103367	0.161096	TSPO	TSPO	706
ENSG00000100302	508.96	-0.027346	0.00800669	-3.4154	0.000636889	0.00227137	RASD2	RASD2	23551
ENSG00000100304	377.487	-0.0123917	0.00309747	-4.00058	6.31864e-05	0.000345198	TTLL12	TTLL12	23170
ENSG00000100307	230.374	0.00424234	0.00172827	2.45467	0.0141013	0.0302935	CBX7	CBX7	23492
ENSG00000100311	28.255	0.00214926	0.00751059	0.286164	0.774753	0.825079	PDGFB	PDGFB	5155
ENSG00000100316	13652.4	-0.00092789	0.00128513	-0.722018	0.470283	0.557934	RPL3	RPL3	6122
ENSG00000100319	183.329	-0.00510349	0.0015413	-3.31116	0.000929108	0.00307921	ZMAT5	ZMAT5	55954
ENSG00000100320	4175.06	0.00131502	0.000931775	1.41131	0.158153	0.229165	RBFOX2	RBFOX2	23543
ENSG00000100321	139.046	-0.00119012	0.00274747	-0.433171	0.66489	0.73378	SYNGR1	SYNGR1	9145
ENSG00000100324	347.612	-0.0055697	0.00127475	-4.36924	1.24677e-05	9.48982e-05	TAB1	TAB1	10454
ENSG00000100325	700.533	-0.00533954	0.00125504	-4.25447	2.09543e-05	0.000142245	ASCC2	ASCC2	84164
ENSG00000100330	831.008	0.00520981	0.00106551	4.88952	1.01084e-06	1.31014e-05	MTMR3	MTMR3	8897
ENSG00000100335	730.971	0.00105038	0.000767262	1.369	0.170999	0.244672	MIEF1	MIEF1	54471
ENSG00000100336	18.2942	0.0320973	0.007581	4.23391	2.29659e-05	0.000152773	APOL4	APOL4	80832
ENSG00000100342	155.205	0.0348457	0.00571517	6.09706	1.08039e-09	6.14493e-08	APOL1	APOL1	8542
ENSG00000100344	107.76	-0.00131695	0.00312079	-0.421993	0.67303	0.740192	PNPLA3	PNPLA3	80339
ENSG00000100345	28480.6	-0.00547792	0.00230391	-2.37766	0.0174229	0.0362162	MYH9	MYH9	4627
ENSG00000100347	597.682	-0.00200948	0.000826147	-2.43235	0.0150014	0.0319226	SAMM50	SAMM50	25813
ENSG00000100348	829.178	-0.00429774	0.00105276	-4.08236	4.45804e-05	0.000259954	TXN2	TXN2	25828
ENSG00000100350	187.934	-0.00875177	0.00233124	-3.75413	0.000173944	0.000787093	FOXRED2	FOXRED2	80020
ENSG00000100353	2564.09	-0.00200141	0.00115181	-1.73761	0.0822793	0.132946	EIF3D	EIF3D	8664
ENSG00000100354	447.158	0.000143063	0.00121837	0.117421	0.906526	0.929381	TNRC6B	TNRC6B	23112
ENSG00000100359	324.006	-0.00695414	0.00182305	-3.81457	0.00013642	0.00064747	SGSM3	SGSM3	27352
ENSG00000100360	331.95	0.000990321	0.00151625	0.653137	0.513668	0.598219	IFT27	IFT27	11020
ENSG00000100364	810.556	0.00310341	0.00164218	1.88981	0.0587836	0.10043	KIAA0930	KIAA0930	23313
ENSG00000100368	170.378	0.0546496	0.0117371	4.65615	3.22184e-06	3.27306e-05	CSF2RB	CSF2RB	1439
ENSG00000100372	328.519	-0.000511302	0.000876541	-0.583318	0.559679	0.640597	SLC25A17	SLC25A17	10478
ENSG00000100376	256.094	0.00272579	0.00349168	0.780651	0.435008	0.524187	FAM118A	FAM118A	55007
ENSG00000100379	332.572	-0.0047553	0.00183477	-2.59177	0.00954828	0.0218732	KCTD17	KCTD17	79734
ENSG00000100380	1957.98	0.00571417	0.00137412	4.15841	3.20467e-05	0.000198948	ST13	ST13	6767
ENSG00000100387	763.689	0.00033087	0.000798219	0.41451	0.678501	0.745244	RBX1	RBX1	9978
ENSG00000100393	1567.25	-0.00131391	0.000846408	-1.55234	0.120581	0.182817	EP300	EP300	2033
ENSG00000100395	395.711	-0.00164902	0.00115692	-1.42535	0.154056	0.224468	L3MBTL2	L3MBTL2	83746
ENSG00000100401	1888.86	-0.0127676	0.00372809	-3.42469	0.000615504	0.0022072	RANGAP1	RANGAP1	5905
ENSG00000100403	2652.61	-0.00664149	0.00149379	-4.44607	8.74547e-06	7.14104e-05	ZC3H7B	ZC3H7B	23264
ENSG00000100410	296.315	-0.00239507	0.00118594	-2.01955	0.0434302	0.0777118	PHF5A	PHF5A	84844
ENSG00000100412	918.085	-0.00513705	0.00135313	-3.79642	0.000146798	0.000687259	ACO2	ACO2	50
ENSG00000100413	781.01	-0.00276914	0.00138184	-2.00395	0.0450749	0.0802138	POLR3H	POLR3H	171568
ENSG00000100416	404.752	-0.0104543	0.00220369	-4.744	2.09541e-06	2.32085e-05	TRMU	TRMU	55687
ENSG00000100417	693.647	-0.00538118	0.00154807	-3.47605	0.000508849	0.00188274	PMM1	PMM1	5372
ENSG00000100418	685.444	0.000214736	0.0011246	0.190945	0.848569	0.884676	DESI1	DESI1	27351
ENSG00000100422	1118.54	-0.00566912	0.00162773	-3.48284	0.000496133	0.00184501	CERK	CERK	64781
ENSG00000100425	539.359	-0.00502871	0.00140416	-3.5813	0.000341886	0.00136158	BRD1	BRD1	23774
ENSG00000100426	345.791	-0.0056761	0.00129787	-4.3734	1.22328e-05	9.37597e-05	ZBED4	ZBED4	9889
ENSG00000100429	107.776	-0.00704502	0.00254703	-2.76598	0.00567527	0.0140384	HDAC10	HDAC10	83933
ENSG00000100439	858.874	0.0131096	0.00308478	4.24977	2.13991e-05	0.000144463	ABHD4	ABHD4	63874
ENSG00000100441	1196.59	-0.00019234	0.000814801	-0.236057	0.813388	0.856211	KHNYN	KHNYN	23351
ENSG00000100442	803.882	-0.00270017	0.00112888	-2.39189	0.0167617	0.0350323	FKBP3	FKBP3	2287
ENSG00000100445	260.974	-0.0033575	0.00109357	-3.07023	0.00213896	0.00620232	SDR39U1	SDR39U1	56948
ENSG00000100461	727.747	0.00017648	0.000710053	0.248544	0.803713	0.848255	RBM23	RBM23	55147
ENSG00000100462	869.736	-0.00384553	0.00122979	-3.12698	0.0017661	0.00528598	PRMT5	PRMT5	10419
ENSG00000100478	113.471	0.00686105	0.00177772	3.85946	0.000113638	0.000557719	AP4S1	AP4S1	11154
ENSG00000100479	66.3285	-0.0196847	0.00428859	-4.59002	4.43206e-06	4.16765e-05	POLE2	POLE2	5427
ENSG00000100483	103.068	0.00637074	0.00141102	4.515	6.33163e-06	5.51429e-05	VCPKMT	VCPKMT	79609
ENSG00000100485	684.824	0.00264356	0.00106318	2.48647	0.0129016	0.0282022	SOS2	SOS2	6655
ENSG00000100490	142.244	0.00834511	0.00246349	3.38751	0.0007053	0.00246434	CDKL1	CDKL1	8814
ENSG00000100503	1479.54	-0.00241281	0.00117858	-2.04722	0.040637	0.0734768	NIN	NIN	51199
ENSG00000100504	1120.03	0.00894308	0.00264672	3.37894	0.000727669	0.00252713	PYGL	PYGL	5836
ENSG00000100505	9.70884	-0.0206444	0.00574065	-3.59618	0.000322929	0.00129607	TRIM9	TRIM9	114088
ENSG00000100519	755.556	-0.00124856	0.000906248	-1.37772	0.16829	0.241445	PSMC6	PSMC6	5706
ENSG00000100522	1082.52	0.00259551	0.00163457	1.58789	0.112311	0.172263	GNPNAT1	GNPNAT1	64841
ENSG00000100523	396.074	0.00688583	0.00128919	5.34122	9.23221e-08	2.02062e-06	DDHD1	DDHD1	80821
ENSG00000100526	231.381	-0.0226104	0.00482518	-4.68591	2.78713e-06	2.91952e-05	CDKN3	CDKN3	1033
ENSG00000100528	1500.51	0.00274333	0.00130854	2.09649	0.036039	0.0665042	CNIH1	CNIH1	10175
ENSG00000100532	140.339	0.00516514	0.00139412	3.70494	0.00021144	0.00092027	CGRRF1	CGRRF1	10668
ENSG00000100554	1205.99	-0.000393033	0.00123521	-0.318192	0.750339	0.805227	ATP6V1D	ATP6V1D	51382
ENSG00000100558	170.038	-0.0134209	0.00424039	-3.16501	0.00155075	0.00472758	PLEK2	PLEK2	26499
ENSG00000100564	113.08	0.00247629	0.00154096	1.60698	0.108059	0.166898	PIGH	PIGH	5283
ENSG00000100567	667.648	-0.00190417	0.00106672	-1.78507	0.0742503	0.122095	PSMA3	PSMA3	5684
ENSG00000100568	1425.92	0.00427499	0.000890687	4.79965	1.58941e-06	1.87853e-05	VTI1B	VTI1B	10490
ENSG00000100575	204.038	-0.000635287	0.00120309	-0.528044	0.597469	0.674796	TIMM9	TIMM9	26520
ENSG00000100577	141.416	0.00109287	0.00144263	0.757554	0.448718	0.537391	GSTZ1	GSTZ1	2954
ENSG00000100578	350.475	-0.00898759	0.00200279	-4.48753	7.20551e-06	6.10403e-05	KIAA0586	KIAA0586	9786
ENSG00000100580	360.023	0.000735999	0.00114574	0.642379	0.520627	0.60476	TMED8	TMED8	283578
ENSG00000100583	24.4108	-0.00430784	0.00194718	-2.21235	0.0269423	0.0522179	SAMD15	SAMD15	161394
ENSG00000100591	1227.93	-0.0021662	0.00100326	-2.15916	0.0308381	0.0583967	AHSA1	AHSA1	10598
ENSG00000100592	321.259	0.00955834	0.0022964	4.16232	3.15031e-05	0.000196545	DAAM1	DAAM1	23002
ENSG00000100596	1728.34	0.000529394	0.00136784	0.387029	0.698735	0.762181	SPTLC2	SPTLC2	9517
ENSG00000100599	544.691	-0.00843873	0.00210802	-4.00315	6.25057e-05	0.000342224	RIN3	RIN3	79890
ENSG00000100600	1295.69	0.00190787	0.00250205	0.762523	0.445748	0.534599	LGMN	LGMN	5641
ENSG00000100601	139.252	0.000103769	0.000847881	0.122386	0.902593	0.926481	ALKBH1	ALKBH1	8846
ENSG00000100603	827.064	-0.0028519	0.000837815	-3.40397	0.00066413	0.00234426	SNW1	SNW1	22938
ENSG00000100605	506.514	-0.00140536	0.00186899	-0.751936	0.45209	0.540673	ITPK1	ITPK1	3705
ENSG00000100612	445.588	0.00363016	0.00125382	2.89528	0.00378821	0.00997569	DHRS7	DHRS7	51635
ENSG00000100614	868.651	0.0105254	0.00142367	7.39315	1.43395e-13	6.81874e-11	PPM1A	PPM1A	5494
ENSG00000100625	250.381	0.00838029	0.00269343	3.11139	0.00186211	0.00553188	SIX4	SIX4	51804
ENSG00000100626	60.0309	0.0307468	0.0055905	5.49984	3.80133e-08	1.01687e-06	GALNT16	GALNT16	57452
ENSG00000100629	97.6117	-0.0216829	0.00475359	-4.56138	5.08189e-06	4.64452e-05	CEP128	CEP128	145508
ENSG00000100632	1110.26	0.000176233	0.000968623	0.181942	0.855628	0.889896	ERH	ERH	2079
ENSG00000100644	15546.9	0.0102095	0.0022212	4.59638	4.299e-06	4.07964e-05	HIF1A	HIF1A	3091
ENSG00000100647	551.173	0.00730974	0.00216495	3.37639	0.000734424	0.00254285	SUSD6	SUSD6	9766
ENSG00000100650	2753.62	0.0029068	0.00117697	2.46973	0.0135214	0.029291	SRSF5	SRSF5	6430
ENSG00000100664	3847.18	0.00147429	0.00108533	1.35838	0.174343	0.248164	EIF5	EIF5	1983
ENSG00000100697	1285.86	0.00433865	0.00107935	4.0197	5.82734e-05	0.000322786	DICER1	DICER1	23405
ENSG00000100711	610.834	0.00178648	0.00103288	1.72961	0.0836997	0.134907	ZFYVE21	ZFYVE21	79038
ENSG00000100714	937.898	-0.0105432	0.00275198	-3.83114	0.000127553	0.000614511	MTHFD1	MTHFD1	4522
ENSG00000100722	1122.51	0.00075914	0.000778133	0.975592	0.329267	0.418096	ZC3H14	ZC3H14	79882
ENSG00000100726	362.501	-0.0108574	0.00445035	-2.43966	0.0147011	0.0313558	TELO2	TELO2	9894
ENSG00000100731	1877.57	-0.00100008	0.00126704	-0.789307	0.429933	0.519532	PCNX1	PCNX1	22990
ENSG00000100739	204.244	-0.0184093	0.00535207	-3.43966	0.000582448	0.00210835	BDKRB1	BDKRB1	623
ENSG00000100744	420.261	0.00663624	0.00143542	4.62321	3.77846e-06	3.68925e-05	GSKIP	GSKIP	51527
ENSG00000100749	204.144	-0.0123095	0.00316287	-3.89187	9.94741e-05	0.000498363	VRK1	VRK1	7443
ENSG00000100764	699.74	-0.00324468	0.00113624	-2.85563	0.00429511	0.0110879	PSMC1	PSMC1	5700
ENSG00000100767	18.0753	-0.00637487	0.00468645	-1.36028	0.173742	0.247509	PAPLN	PAPLN	89932
ENSG00000100784	31.9657	-0.00544594	0.00454615	-1.19792	0.230947	0.313017	RPS6KA5	RPS6KA5	9252
ENSG00000100796	865.456	0.000438187	0.000837463	0.523232	0.600813	0.677833	PPP4R3A	PPP4R3A	55671
ENSG00000100802	75.3364	-0.00366349	0.00150377	-2.4362	0.0148425	0.0316229	C14orf93	C14orf93	60686
ENSG00000100804	1777.58	-0.00276531	0.00117208	-2.35931	0.0183089	0.0378055	PSMB5	PSMB5	5693
ENSG00000100811	1529.04	0.00533092	0.000811613	6.5683	5.08925e-11	5.84598e-09	YY1	YY1	7528
ENSG00000100813	3060.11	-0.0029283	0.000596086	-4.91254	8.99052e-07	1.19139e-05	ACIN1	ACIN1	22985
ENSG00000100814	335.678	0.00657491	0.00155922	4.21681	2.47787e-05	0.000162494	CCNB1IP1	CCNB1IP1	57820
ENSG00000100815	1178.33	0.00082176	0.00118326	0.69449	0.487375	0.574333	TRIP11	TRIP11	9321
ENSG00000100823	1682.99	-0.00347628	0.000980905	-3.54395	0.000394179	0.00152929	APEX1	APEX1	328
ENSG00000100836	881.364	-0.00372053	0.000742013	-5.01411	5.32791e-07	8.00324e-06	PABPN1	PABPN1	8106
ENSG00000100842	565.163	-0.00240441	0.00190637	-1.26125	0.207218	0.286196	EFS	EFS	10278
ENSG00000100852	1666.73	0.0109898	0.00220797	4.97733	6.44677e-07	9.27185e-06	ARHGAP5	ARHGAP5	394
ENSG00000100865	364.835	-0.00361833	0.00107603	-3.36267	0.00077193	0.00265026	CINP	CINP	51550
ENSG00000100883	1262.88	-0.002	0.000863009	-2.31748	0.0204777	0.0414985	SRP54	SRP54	6729
ENSG00000100888	1333.32	-0.00111591	0.000758556	-1.47109	0.141266	0.208687	CHD8	CHD8	57680
ENSG00000100889	599.467	0.00626575	0.00332484	1.88452	0.0594942	0.101358	PCK2	PCK2	5106
ENSG00000100890	288.494	-0.00253356	0.000753895	-3.36063	0.000777638	0.00266794	PRORP	PRORP	9692
ENSG00000100897	624.578	0.000973841	0.000737005	1.32135	0.186385	0.262352	DCAF11	DCAF11	80344
ENSG00000100902	508.841	-0.00145513	0.000901198	-1.61466	0.106385	0.16482	PSMA6	PSMA6	5687
ENSG00000100906	403.393	0.000442165	0.00183672	0.240736	0.80976	0.853209	NFKBIA	NFKBIA	4792
ENSG00000100908	104.525	-0.010494	0.00243355	-4.31221	1.61629e-05	0.00011573	EMC9	EMC9	51016
ENSG00000100911	480.084	-0.00788462	0.00200045	-3.94141	8.10027e-05	0.000422942	PSME2	PSME2	5721
ENSG00000100916	206.278	0.00313985	0.00149936	2.09412	0.0362491	0.0668077	BRMS1L	BRMS1L	84312
ENSG00000100918	45.1753	-0.00150109	0.00265676	-0.565007	0.572069	0.651553	REC8	REC8	9985
ENSG00000100926	535.043	-0.000306059	0.000644062	-0.4752	0.634644	0.708002	TM9SF1	TM9SF1	10548
ENSG00000100934	5589	0.00151039	0.00101169	1.49293	0.135454	0.201371	SEC23A	SEC23A	10484
ENSG00000100938	638.538	0.00118538	0.000980831	1.20854	0.226838	0.308566	GMPR2	GMPR2	51292
ENSG00000100941	1422.41	-0.00456347	0.000899649	-5.07249	3.92638e-07	6.25623e-06	PNN	PNN	5411
ENSG00000100949	241.008	-0.00330493	0.00162488	-2.03396	0.0419557	0.0755414	RABGGTA	RABGGTA	5875
ENSG00000100968	1844.55	0.00502605	0.00279029	1.80126	0.0716612	0.118536	NFATC4	NFATC4	4776
ENSG00000100979	313.306	-0.00439883	0.00193639	-2.27167	0.0231064	0.0459644	PLTP	PLTP	5360
ENSG00000100982	457.963	-0.00424998	0.00113148	-3.75613	0.000172559	0.000782438	PCIF1	PCIF1	63935
ENSG00000100983	757.015	-0.00311531	0.00101675	-3.06399	0.00218409	0.00631443	GSS	GSS	2937
ENSG00000100991	1980.88	-0.000398431	0.000720529	-0.55297	0.580284	0.659158	TRPC4AP	TRPC4AP	26133
ENSG00000100994	2017.07	-0.00430478	0.00183938	-2.34034	0.0192664	0.0394324	PYGB	PYGB	5834
ENSG00000100997	785.875	-0.00111706	0.00185154	-0.603312	0.546301	0.628683	ABHD12	ABHD12	26090
ENSG00000101000	339.419	-0.00814581	0.00315486	-2.58198	0.0098234	0.0224362	PROCR	PROCR	10544
ENSG00000101003	120.581	-0.0137867	0.00403193	-3.41936	0.000627678	0.00224307	GINS1	GINS1	9837
ENSG00000101004	178.925	-0.00346423	0.00155108	-2.23342	0.0255211	0.0498924	NINL	NINL	22981
ENSG00000101017	63.9072	0.0058555	0.00447189	1.3094	0.190398	0.266804	CD40	CD40	958
ENSG00000101019	505.877	0.00165758	0.00121505	1.3642	0.172503	0.246323	UQCC1	UQCC1	55245
ENSG00000101040	471.245	-0.0116771	0.00154367	-7.56453	3.89259e-14	2.4433e-11	ZMYND8	ZMYND8	23613
ENSG00000101052	425.809	0.0040653	0.00118615	3.42731	0.000609595	0.00218869	IFT52	IFT52	51098
ENSG00000101057	241.126	-0.0218986	0.00544071	-4.02496	5.69857e-05	0.000317138	MYBL2	MYBL2	4605
ENSG00000101079	664.574	0.000168614	0.000908709	0.185554	0.852795	0.887816	NDRG3	NDRG3	57446
ENSG00000101084	350.904	0.000280545	0.00143362	0.19569	0.844853	0.881937	RAB5IF	RAB5IF	55969
ENSG00000101096	172.133	0.00566877	0.0060864	0.931383	0.351655	0.440799	NFATC2	NFATC2	4773
ENSG00000101104	204.713	-0.00458561	0.00185986	-2.46557	0.0136796	0.0295499	PABPC1L	PABPC1L	80336
ENSG00000101109	607.168	-0.00206676	0.000971616	-2.12714	0.0334086	0.0623441	STK4	STK4	6789
ENSG00000101126	1317.24	-0.00108868	0.00068854	-1.58114	0.113846	0.174213	ADNP	ADNP	23394
ENSG00000101132	304.86	-0.00191642	0.00151427	-1.26557	0.205667	0.284537	PFDN4	PFDN4	5203
ENSG00000101134	364.28	0.0105623	0.00484072	2.18197	0.0291115	0.0556729	DOK5	DOK5	55816
ENSG00000101138	434.48	0.00278246	0.000904623	3.07583	0.00209919	0.00610411	CSTF1	CSTF1	1477
ENSG00000101146	500.327	-0.00288198	0.00113642	-2.53602	0.011212	0.0250797	RAE1	RAE1	8480
ENSG00000101150	2821.07	0.000359797	0.000826282	0.435442	0.663242	0.732375	TPD52L2	TPD52L2	7165
ENSG00000101152	1394.65	-0.00221159	0.00166834	-1.32562	0.184966	0.260646	DNAJC5	DNAJC5	80331
ENSG00000101158	757.994	-0.00261191	0.00103088	-2.53366	0.0112877	0.0252265	NELFCD	NELFCD	51497
ENSG00000101160	5709.04	-0.00190933	0.00192305	-0.992863	0.320777	0.409416	CTSZ	CTSZ	1522
ENSG00000101161	1139.38	-0.00381347	0.00102648	-3.71509	0.000203132	0.000891619	PRPF6	PRPF6	24148
ENSG00000101166	639.233	0.00435865	0.00134123	3.24975	0.00115508	0.00369369	PRELID3B	PRELID3B	51012
ENSG00000101181	291.733	-0.00692084	0.00163229	-4.23996	2.23557e-05	0.000149506	MTG2	MTG2	26164
ENSG00000101182	1913.37	-0.00503938	0.00159375	-3.16197	0.00156706	0.00476903	PSMA7	PSMA7	5688
ENSG00000101189	311.731	-0.00321415	0.0011548	-2.7833	0.00538088	0.0134083	MRGBP	MRGBP	55257
ENSG00000101190	261.483	0.00280359	0.0011587	2.4196	0.0155376	0.0328667	TCFL5	TCFL5	10732
ENSG00000101191	1271.75	-0.0043361	0.000832697	-5.2073	1.91613e-07	3.57768e-06	DIDO1	DIDO1	11083
ENSG00000101193	665.241	0.00148532	0.00065954	2.25205	0.0243189	0.0479692	GID8	GID8	54994
ENSG00000101194	754.247	-0.0135049	0.00311007	-4.34233	1.4098e-05	0.000104238	SLC17A9	SLC17A9	63910
ENSG00000101199	1888.37	-0.00886521	0.00221646	-3.99972	6.34165e-05	0.000346347	ARFGAP1	ARFGAP1	55738
ENSG00000101210	11.5466	-0.0213136	0.00524083	-4.06683	4.76575e-05	0.00027363	EEF1A2	EEF1A2	1917
ENSG00000101216	317.809	-0.00608969	0.00203531	-2.99202	0.00277141	0.00767289	GMEB2	GMEB2	26205
ENSG00000101220	378.361	-0.0133501	0.00384975	-3.46779	0.000524755	0.00193589	ADISSP	ADISSP	54976
ENSG00000101224	987.966	-0.0116762	0.00333567	-3.5004	0.000464555	0.00174793	CDC25B	CDC25B	994
ENSG00000101230	9.80387	-0.000153338	0.00776424	-0.0197492	0.984243	0.988857	ISM1	ISM1	140862
ENSG00000101236	866.68	-0.000487733	0.00155507	-0.313642	0.753793	0.808012	RNF24	RNF24	11237
ENSG00000101246	472.587	-0.00702862	0.00201022	-3.49645	0.000471499	0.00176951	ARFRP1	ARFRP1	10139
ENSG00000101247	144.022	0.0013579	0.00104877	1.29475	0.195406	0.272647	NDUFAF5	NDUFAF5	79133
ENSG00000101255	224.522	0.00804944	0.00384783	2.09195	0.0364434	0.067114	TRIB3	TRIB3	57761
ENSG00000101265	267.14	0.0255099	0.00486393	5.24471	1.56529e-07	3.05328e-06	RASSF2	RASSF2	9770
ENSG00000101266	1293.52	-0.00100335	0.00062444	-1.6068	0.108098	0.166944	CSNK2A1	CSNK2A1	1457
ENSG00000101282	81.5631	-0.0195366	0.0101075	-1.93287	0.0532516	0.092334	RSPO4	RSPO4	343637
ENSG00000101290	715.95	0.00274034	0.000869593	3.1513	0.00162548	0.00491869	CDS2	CDS2	8760
ENSG00000101294	3263.09	-0.00310332	0.00189313	-1.63925	0.101161	0.158294	HM13	HM13	81502
ENSG00000101298	248.416	-0.0036397	0.00238293	-1.52741	0.126659	0.190471	SNPH	SNPH	9751
ENSG00000101307	22.8371	0.0042643	0.00804005	0.530383	0.595847	0.673484	SIRPB1	SIRPB1	10326
ENSG00000101310	740.787	-0.0027148	0.00150008	-1.80978	0.0703304	0.116675	SEC23B	SEC23B	10483
ENSG00000101311	63.7214	-0.00427251	0.00482073	-0.88628	0.375467	0.465559	FERMT1	FERMT1	55612
ENSG00000101333	951.455	-0.00339852	0.00427952	-0.794136	0.427116	0.516743	PLCB4	PLCB4	5332
ENSG00000101335	10145.1	0.00252596	0.00283664	0.890475	0.373211	0.462925	MYL9	MYL9	10398
ENSG00000101337	1445.78	0.00153895	0.000845069	1.8211	0.0685923	0.114248	TM9SF4	TM9SF4	9777
ENSG00000101342	8.83779	-0.00667026	0.00351512	-1.89759	0.0577497	0.0990196	TLDC2	TLDC2	140711
ENSG00000101343	492.642	0.00152406	0.000742838	2.05167	0.0402016	0.0728132	CRNKL1	CRNKL1	51340
ENSG00000101346	1804.05	-0.00375083	0.000813305	-4.61184	3.99127e-06	3.84154e-05	POFUT1	POFUT1	23509
ENSG00000101347	359.076	-0.000399542	0.00161076	-0.248045	0.804099	0.848568	SAMHD1	SAMHD1	25939
ENSG00000101350	1588.96	-7.70825e-05	0.000840603	-0.0916991	0.926937	0.945497	KIF3B	KIF3B	9371
ENSG00000101353	19.3701	0.012368	0.00358662	3.44837	0.000563987	0.00205426	MROH8	MROH8	140699
ENSG00000101361	1115.13	-0.00798909	0.00212903	-3.75246	0.000175109	0.000791142	NOP56	NOP56	10528
ENSG00000101363	763.647	-0.00106273	0.000955849	-1.11182	0.266216	0.351195	MANBAL	MANBAL	63905
ENSG00000101365	718.977	-0.00245754	0.000898411	-2.73543	0.00622997	0.0152114	IDH3B	IDH3B	3420
ENSG00000101367	2043.59	-0.00427366	0.00142307	-3.00313	0.00267222	0.00744991	MAPRE1	MAPRE1	22919
ENSG00000101391	244.171	-8.70859e-05	0.000991601	-0.0878236	0.930017	0.947924	CDK5RAP1	CDK5RAP1	51654
ENSG00000101400	506.248	-0.00314616	0.00212869	-1.47798	0.139413	0.206418	SNTA1	SNTA1	6640
ENSG00000101407	263.19	-0.00587216	0.00149095	-3.93854	8.198e-05	0.000426903	TTI1	TTI1	9675
ENSG00000101412	179.564	-0.0144757	0.00488237	-2.96489	0.00302794	0.00826722	E2F1	E2F1	1869
ENSG00000101413	439.996	0.00317434	0.000780521	4.06695	4.76317e-05	0.000273571	RPRD1B	RPRD1B	58490
ENSG00000101417	183.85	0.000260769	0.0011219	0.232434	0.816201	0.858349	PXMP4	PXMP4	11264
ENSG00000101421	1274.94	0.00138641	0.000762212	1.81893	0.0689224	0.114718	CHMP4B	CHMP4B	128866
[truncated: 15,576 more rows]

## Sheet: C
	baseMean	log2FoldChange	lfcSE	stat	pvalue	padj	external_gene_name	hgnc_symbol	entrezgene_id
7SK:RNA:RNA	17.7386	0.611263	0.542022	1.12775	0.259427	0.350459	NA	NA	NA
ALR/Alpha:centr:Satellite	66.8546	2.13506	0.429633	4.9695	6.71245e-07	9.94433e-06	NA	NA	NA
Alu:Alu:SINE	186.614	0.61097	0.148782	4.10648	4.01736e-05	0.000279888	NA	NA	NA
AluJb:Alu:SINE	8700.16	1.00341	0.0141641	70.8415	0	0	NA	NA	NA
AluJo:Alu:SINE	5229.01	1.02731	0.0354082	29.0134	4.45775e-185	3.761e-181	NA	NA	NA
AluJr:Alu:SINE	6178.2	0.895563	0.0339983	26.3414	6.43806e-153	3.62119e-149	NA	NA	NA
AluJr4:Alu:SINE	1188.73	1.0478	0.0721294	14.5267	8.20803e-48	2.77005e-44	NA	NA	NA
AluSc:Alu:SINE	2388.94	0.352633	0.0872754	4.04046	5.33464e-05	0.000354955	NA	NA	NA
AluSc5:Alu:SINE	344.249	0.796924	0.105102	7.58239	3.39257e-14	9.70274e-12	NA	NA	NA
AluSc8:Alu:SINE	1365.28	0.786608	0.07234	10.8738	1.53728e-27	1.85287e-24	NA	NA	NA
AluSg:Alu:SINE	2713.16	0.326557	0.0714746	4.56885	4.90398e-06	4.99998e-05	NA	NA	NA
AluSg4:Alu:SINE	400.5	0.687849	0.101263	6.79273	1.10032e-11	1.41732e-09	NA	NA	NA
AluSg7:Alu:SINE	489.781	0.736471	0.0871083	8.45465	2.79918e-17	1.43132e-14	NA	NA	NA
AluSp:Alu:SINE	3744.53	0.34112	0.074354	4.58779	4.47971e-06	4.63462e-05	NA	NA	NA
AluSq:Alu:SINE	1008.76	0.504189	0.102493	4.91927	8.68668e-07	1.22048e-05	NA	NA	NA
AluSq10:Alu:SINE	104.101	0.930566	0.177211	5.25118	1.51125e-07	2.92776e-06	NA	NA	NA
AluSq2:Alu:SINE	3842.74	0.636301	0.067992	9.35847	8.08968e-21	6.82526e-18	NA	NA	NA
AluSq4:Alu:SINE	124.517	0.817314	0.169437	4.8237	1.40916e-06	1.79729e-05	NA	NA	NA
AluSx:Alu:SINE	8258.78	0.611528	0.0578676	10.5677	4.20631e-26	4.17514e-23	NA	NA	NA
AluSx1:Alu:SINE	6846.5	0.678424	0.0518286	13.0898	3.76744e-39	7.94648e-36	NA	NA	NA
AluSx3:Alu:SINE	1999.43	0.529212	0.0701421	7.54486	4.52782e-14	1.2323e-11	NA	NA	NA
AluSx4:Alu:SINE	766.573	0.367227	0.0996666	3.68455	0.000229104	0.00116443	NA	NA	NA
AluSz:Alu:SINE	9659.72	0.557154	0.0555745	10.0254	1.17939e-23	1.04743e-20	NA	NA	NA
AluSz6:Alu:SINE	3731.52	0.335032	0.147657	2.26899	0.0232686	0.0508134	NA	NA	NA
AluY:Alu:SINE	4401.8	0.431007	0.106568	4.04445	5.24464e-05	0.00034938	NA	NA	NA
AluYa5:Alu:SINE	34.794	0.230854	0.303752	0.760007	0.447251	0.542865	NA	NA	NA
AluYa8:Alu:SINE	12.0596	0.360348	0.456221	0.789853	0.429614	0.525731	NA	NA	NA
AluYb8:Alu:SINE	89.3931	-0.0273454	0.260301	-0.105053	0.916334	0.93961	NA	NA	NA
AluYc:Alu:SINE	196.97	0.455039	0.15491	2.93743	0.00330941	0.0102955	NA	NA	NA
AluYc3:Alu:SINE	24.6381	1.16572	0.331688	3.5145	0.000440584	0.00199207	NA	NA	NA
AluYe5:Alu:SINE	45.02	0.659461	0.261193	2.52481	0.0115762	0.0288152	NA	NA	NA
AluYf1:Alu:SINE	62.1558	-0.10443	0.248338	-0.420518	0.674107	0.748348	NA	NA	NA
AluYg6:Alu:SINE	19.9765	0.265612	0.307401	0.864055	0.387558	0.484096	NA	NA	NA
AluYh3:Alu:SINE	112.436	0.458584	0.152249	3.01207	0.00259472	0.00844586	NA	NA	NA
AluYh3a3:Alu:SINE	29.6506	0.45062	0.300807	1.49803	0.134124	0.206422	NA	NA	NA
AluYh7:Alu:SINE	7.04793	1.1465	0.672726	1.70426	0.0883317	0.14825	NA	NA	NA
AluYi6:Alu:SINE	17.2843	0.800497	0.435623	1.83759	0.0661228	0.117646	NA	NA	NA
AluYj4:Alu:SINE	196.745	-0.127154	0.2387	-0.532692	0.594247	0.679496	NA	NA	NA
AluYk11:Alu:SINE	51.3517	0.754934	0.238437	3.16618	0.00154454	0.00554639	NA	NA	NA
AluYk12:Alu:SINE	9.04651	1.20809	0.543857	2.22134	0.0263276	0.0561492	NA	NA	NA
AluYk2:Alu:SINE	14.8661	-0.449625	0.382771	-1.17466	0.240131	0.32967	NA	NA	NA
AluYk3:Alu:SINE	27.6802	0.280809	0.313658	0.89527	0.370643	0.467298	NA	NA	NA
AluYk4:Alu:SINE	32.5414	0.0470034	0.290708	0.161686	0.871553	0.906675	NA	NA	NA
AluYm1:Alu:SINE	218.01	0.532701	0.283842	1.87675	0.0605524	0.109643	NA	NA	NA
AmnSINE1:5S-Deu-L2:SINE	85.0408	0.757766	0.165594	4.57604	4.73855e-06	4.86957e-05	NA	NA	NA
Arthur1:hAT-Tip100:DNA	36.1377	1.55414	0.392613	3.95846	7.54349e-05	0.000472407	NA	NA	NA
Arthur1A:hAT-Tip100:DNA	30.0982	1.08411	0.262475	4.13035	3.62214e-05	0.000258217	NA	NA	NA
Arthur1B:hAT-Tip100:DNA	43.7909	2.16285	0.304405	7.10519	1.20159e-12	2.22809e-10	NA	NA	NA
Arthur1C:hAT-Tip100:DNA	21.2584	1.75585	0.397787	4.41405	1.01452e-05	9.13503e-05	NA	NA	NA
BLACKJACK:hAT-Blackjack:DNA	81.9245	2.41201	0.400593	6.02109	1.7325e-09	8.1206e-08	NA	NA	NA
BSR/Beta:Satellite:Satellite	8.6132	3.12901	0.611129	5.12005	3.05453e-07	5.14392e-06	NA	NA	NA
CER:Satellite:Satellite	25.2569	1.67329	0.770887	2.17061	0.0299609	0.062492	NA	NA	NA
Chap1_Mam:hAT-Charlie:DNA	40.7294	1.03732	0.329231	3.15073	0.00162865	0.00578929	NA	NA	NA
Charlie1:hAT-Charlie:DNA	86.663	1.39207	0.278988	4.98972	6.04661e-07	9.12617e-06	NA	NA	NA
Charlie10:hAT-Charlie:DNA	103.333	3.06723	0.494915	6.19748	5.73728e-10	3.23786e-08	NA	NA	NA
Charlie10a:hAT-Charlie:DNA	23.1738	0.974883	0.395453	2.46523	0.0136925	0.0330216	NA	NA	NA
Charlie10b:hAT-Charlie:DNA	13.0494	2.21696	0.478461	4.63352	3.59505e-06	3.89114e-05	NA	NA	NA
Charlie12:hAT-Charlie:DNA	36.0751	0.0142782	0.436969	0.0326755	0.973933	0.981021	NA	NA	NA
Charlie13a:hAT-Charlie:DNA	28.6155	1.8234	0.376701	4.84044	1.29555e-06	1.68551e-05	NA	NA	NA
Charlie13b:hAT-Charlie:DNA	27.2915	1.39341	0.321817	4.32983	1.49222e-05	0.000125085	NA	NA	NA
Charlie15a:hAT-Charlie:DNA	115.584	1.00939	0.138059	7.31131	2.6455e-13	5.8737e-11	NA	NA	NA
Charlie15b:hAT-Charlie:DNA	87.4218	1.26342	0.307216	4.11247	3.91449e-05	0.000274079	NA	NA	NA
Charlie16a:hAT-Charlie:DNA	64.3074	1.3573	0.263154	5.15783	2.49827e-07	4.38667e-06	NA	NA	NA
Charlie17:hAT-Charlie:DNA	48.0998	0.903018	0.317613	2.84314	0.00446716	0.0131643	NA	NA	NA
Charlie17a:hAT-Charlie:DNA	28.0625	1.45116	0.305444	4.751	2.02413e-06	2.41869e-05	NA	NA	NA
Charlie18a:hAT-Charlie:DNA	84.0435	1.34772	0.319169	4.22259	2.41513e-05	0.000186171	NA	NA	NA
Charlie19a:hAT-Charlie:DNA	38.9846	2.09175	0.327238	6.39212	1.63604e-10	1.18994e-08	NA	NA	NA
Charlie1a:hAT-Charlie:DNA	459.948	1.39051	0.295199	4.71041	2.47219e-06	2.87299e-05	NA	NA	NA
Charlie1b:hAT-Charlie:DNA	109.187	1.79629	0.327472	5.48532	4.12714e-08	1.04254e-06	NA	NA	NA
Charlie20a:hAT-Charlie:DNA	20.9478	1.41271	0.4479	3.15408	0.00161005	0.00573528	NA	NA	NA
Charlie21a:hAT-Charlie:DNA	22.3779	1.95852	0.53751	3.64369	0.000268754	0.00132922	NA	NA	NA
Charlie22a:hAT-Charlie:DNA	31.4465	1.56608	0.372626	4.20282	2.63607e-05	0.000199109	NA	NA	NA
Charlie23a:hAT-Charlie:DNA	25.2747	1.92763	0.458978	4.19984	2.67107e-05	0.000201483	NA	NA	NA
Charlie24:hAT-Charlie:DNA	40.6379	1.35023	0.300236	4.49721	6.88523e-06	6.58998e-05	NA	NA	NA
Charlie25:hAT-Charlie:DNA	26.1481	2.11161	0.427944	4.93431	8.04338e-07	1.14923e-05	NA	NA	NA
Charlie29a:hAT-Charlie:DNA	41.0722	1.50738	0.339346	4.44201	8.91229e-06	8.18205e-05	NA	NA	NA
Charlie2a:hAT-Charlie:DNA	569.44	3.08042	0.762919	4.03768	5.39814e-05	0.000358333	NA	NA	NA
Charlie2b:hAT-Charlie:DNA	257.921	3.33634	0.500786	6.6622	2.69755e-11	2.85302e-09	NA	NA	NA
Charlie3:hAT-Charlie:DNA	33.633	0.828765	0.302898	2.73612	0.00621684	0.0172993	NA	NA	NA
Charlie30a:hAT-Charlie:DNA	20.6534	2.45044	0.484388	5.05883	4.21842e-07	6.8073e-06	NA	NA	NA
Charlie4a:hAT-Charlie:DNA	111.292	1.35352	0.253431	5.34077	9.25504e-08	1.95456e-06	NA	NA	NA
Charlie4z:hAT-Charlie:DNA	213.33	1.18531	0.173508	6.83145	8.40592e-12	1.17224e-09	NA	NA	NA
Charlie5:hAT-Charlie:DNA	108.36	1.38899	0.428862	3.23877	0.00120046	0.00451249	NA	NA	NA
Charlie6:hAT-Charlie:DNA	23.7975	0.354193	0.34051	1.04018	0.298255	0.392326	NA	NA	NA
Charlie7:hAT-Charlie:DNA	106.055	1.64985	0.28227	5.84492	5.06811e-09	1.87955e-07	NA	NA	NA
Charlie7a:hAT-Charlie:DNA	24.8023	1.80898	0.374141	4.83502	1.33132e-06	1.71487e-05	NA	NA	NA
Charlie8:hAT-Charlie:DNA	323.58	1.43789	0.384036	3.74414	0.000181011	0.000964828	NA	NA	NA
Charlie9:hAT-Charlie:DNA	80.0718	1.39946	0.449611	3.1126	0.00185445	0.00643734	NA	NA	NA
Cheshire:hAT-Charlie:DNA	62.7583	1.4521	0.375983	3.86214	0.000112399	0.000653557	NA	NA	NA
CR1_Mam:CR1:LINE	84.9328	1.5614	0.25	6.24562	4.22127e-10	2.49055e-08	NA	NA	NA
CR1-3_Croc:CR1:LINE	40.5426	0.946087	0.316927	2.98519	0.00283407	0.00909857	NA	NA	NA
CR1-L3A_Croc:CR1:LINE	14.6658	1.93502	0.456406	4.23969	2.23832e-05	0.000174374	NA	NA	NA
D20S16:Satellite:Satellite	9.46429	1.68552	0.581303	2.89957	0.0037368	0.0113776	NA	NA	NA
ENSG00000000003	473.513	0.535162	0.242081	2.21067	0.0270586	0.0574323	TSPAN6	TSPAN6	7105
ENSG00000000419	567.276	-0.0488986	0.181467	-0.269463	0.787573	0.841694	DPM1	DPM1	8813
ENSG00000000457	202.202	0.705831	0.213026	3.31336	0.000921824	0.00362741	SCYL3	SCYL3	57147
ENSG00000000460	125.66	-1.76423	0.589713	-2.99168	0.00277443	0.0089382	FIRRM	FIRRM	55732
ENSG00000000971	388.559	2.32501	0.891141	2.60903	0.00907997	0.0236079	CFH	CFH	3075
ENSG00000001036	1591.83	-0.0961584	0.187846	-0.511899	0.608721	0.692002	FUCA2	FUCA2	2519
ENSG00000001084	177.447	0.099723	0.348631	0.286042	0.774846	0.831198	GCLC	GCLC	2729
ENSG00000001167	575.165	-0.880053	0.192605	-4.56922	4.89553e-06	4.99439e-05	NFYA	NFYA	4800
ENSG00000001460	244.007	-1.26777	0.401674	-3.1562	0.00159837	0.00569968	STPG1	STPG1	90529
ENSG00000001461	2214.57	-0.744227	0.524558	-1.41877	0.155966	0.232694	NIPAL3	NIPAL3	57185
ENSG00000001497	471.762	-0.835448	0.224936	-3.71416	0.000203878	0.00105626	LAS1L	LAS1L	81887
ENSG00000001561	73.9128	0.884881	1.01839	0.868903	0.3849	0.481382	ENPP4	ENPP4	22875
ENSG00000001617	199.377	0.983434	0.772672	1.27277	0.203099	0.287943	SEMA3F	SEMA3F	6405
ENSG00000001629	1807.54	0.840057	0.199185	4.21747	2.47061e-05	0.000189152	ANKIB1	ANKIB1	54467
ENSG00000001630	474.724	1.29808	0.270578	4.79741	1.60728e-06	2.00872e-05	CYP51A1	CYP51A1	1595
ENSG00000001631	180.603	1.10365	0.314894	3.50483	0.0004569	0.00204642	KRIT1	KRIT1	889
ENSG00000002016	127.838	0.251053	0.260559	0.963518	0.335288	0.431881	RAD52	RAD52	5893
ENSG00000002330	450.937	-0.69515	0.463268	-1.50054	0.133476	0.20563	BAD	BAD	572
ENSG00000002549	602.507	-0.418829	0.173142	-2.41899	0.0155635	0.0366785	LAP3	LAP3	51056
ENSG00000002586	1685.18	0.482071	0.518425	0.929874	0.352436	0.449668	CD99	CD99	4267
ENSG00000002745	306.186	1.59921	1.18001	1.35525	0.175338	0.256205	WNT16	WNT16	51384
ENSG00000002746	109.893	-1.0482	0.610626	-1.71661	0.0860512	0.145232	HECW1	HECW1	23072
ENSG00000002822	157.729	-1.70705	0.424432	-4.02197	5.77136e-05	0.000378197	MAD1L1	MAD1L1	8379
ENSG00000002834	8964.7	0.255614	0.215633	1.18541	0.235855	0.32491	LASP1	LASP1	3927
ENSG00000002919	270.759	0.438062	0.218317	2.00654	0.0447982	0.0860864	SNX11	SNX11	29916
ENSG00000003056	1269.97	-0.363344	0.140781	-2.58092	0.00985385	0.0252657	M6PR	M6PR	4074
ENSG00000003137	177.79	2.28578	0.841551	2.71615	0.00660465	0.0181782	CYP26B1	CYP26B1	56603
ENSG00000003249	28.3913	-0.367953	0.763612	-0.481859	0.629906	0.710736	DBNDD1	DBNDD1	79007
ENSG00000003393	784.442	0.41453	0.163141	2.54093	0.0110559	0.0277616	ALS2	ALS2	57679
ENSG00000003400	98.5813	0.810916	0.397224	2.04146	0.041205	0.0805764	CASP10	CASP10	843
ENSG00000003402	1359.46	0.988491	0.211038	4.68396	2.81387e-06	3.1888e-05	CFLAR	CFLAR	8837
ENSG00000003436	650.124	-0.535306	0.642317	-0.833399	0.40462	0.501399	TFPI	TFPI	7035
ENSG00000003509	228.586	0.668006	0.195524	3.41649	0.00063433	0.00267994	NDUFAF7	NDUFAF7	55471
ENSG00000003756	2144.49	1.01624	0.177439	5.72726	1.02064e-08	3.3312e-07	RBM5	RBM5	10181
ENSG00000004059	1334.11	0.302197	0.22715	1.33039	0.183391	0.265992	ARF5	ARF5	381
ENSG00000004139	286.871	0.406257	0.23093	1.75922	0.0785401	0.134944	SARM1	SARM1	23098
ENSG00000004142	1451.49	-0.688306	0.148811	-4.62536	3.73954e-06	4.01917e-05	POLDIP2	POLDIP2	26073
ENSG00000004399	3490.46	1.45534	0.449373	3.23861	0.00120114	0.00451404	PLXND1	PLXND1	23129
ENSG00000004455	1409.03	-0.383423	0.120337	-3.18623	0.00144138	0.0052395	AK2	AK2	204
ENSG00000004478	494.161	-2.01903	0.343553	-5.87692	4.17973e-09	1.61393e-07	FKBP4	FKBP4	2288
ENSG00000004487	1301.71	-0.631862	0.151455	-4.17193	3.02025e-05	0.000222841	KDM1A	KDM1A	23028
ENSG00000004534	1208.73	0.875618	0.180943	4.8392	1.30364e-06	1.69115e-05	RBM6	RBM6	10180
ENSG00000004660	226.391	-2.42605	0.603523	-4.01981	5.82451e-05	0.000381089	CAMKK1	CAMKK1	84254
ENSG00000004700	1594.71	-0.552369	0.186936	-2.95486	0.00312807	0.00983658	RECQL	RECQL	5965
ENSG00000004766	342.902	0.068481	0.170365	0.401967	0.687709	0.759897	VPS50	VPS50	55610
ENSG00000004776	1380.26	0.0672373	0.478416	0.140541	0.888232	0.918898	HSPB6	HSPB6	126393
ENSG00000004777	96.3833	-2.09439	0.781992	-2.67827	0.00740035	0.0199638	ARHGAP33	ARHGAP33	115703
ENSG00000004779	500.039	-0.282404	0.248253	-1.13757	0.255301	0.345964	NDUFAB1	NDUFAB1	4706
ENSG00000004799	95.6153	-0.617191	0.967591	-0.637863	0.523563	0.61518	PDK4	PDK4	5166
ENSG00000004838	11.9082	-0.485077	0.760757	-0.637625	0.523718	0.615319	ZMYND10	ZMYND10	51364
ENSG00000004864	165.426	-0.625412	0.261453	-2.39206	0.016754	0.0389296	SLC25A13	SLC25A13	10165
ENSG00000004866	269.77	0.0516464	0.16055	0.321685	0.747691	0.810103	ST7	ST7	7982
ENSG00000004897	1852.99	-1.04023	0.18119	-5.74113	9.40486e-09	3.10563e-07	CDC27	CDC27	996
ENSG00000004961	386.354	-0.0264828	0.191041	-0.138624	0.889747	0.92012	HCCS	HCCS	3052
ENSG00000004975	394.53	-0.544007	0.239604	-2.27044	0.0231808	0.0506675	DVL2	DVL2	1856
ENSG00000005007	1482.22	-0.609885	0.279266	-2.18389	0.0289704	0.0608823	UPF1	UPF1	5976
ENSG00000005020	631.795	0.0973588	0.210459	0.462602	0.64365	0.721706	SKAP2	SKAP2	8935
ENSG00000005022	1343.14	-2.28178	0.341228	-6.68697	2.27843e-11	2.54408e-09	SLC25A5	SLC25A5	292
ENSG00000005059	242.804	-0.602738	0.368708	-1.63473	0.102106	0.165922	MCUB	MCUB	55013
ENSG00000005073	253.275	0.135714	0.512476	0.264821	0.791148	0.844658	HOXA11	HOXA11	3207
ENSG00000005075	284.287	-1.32162	0.325764	-4.05699	4.97092e-05	0.000333516	POLR2J	POLR2J	5439
ENSG00000005100	442.129	-0.635583	0.200495	-3.17007	0.00152402	0.00548908	DHX33	DHX33	56919
ENSG00000005108	13.6694	-0.776583	1.4514	-0.535059	0.592609	0.677853	THSD7A	THSD7A	221981
ENSG00000005156	434.093	-0.697319	0.190546	-3.65958	0.000252625	0.00126118	LIG3	LIG3	3980
ENSG00000005175	445.557	-0.629409	0.175995	-3.57629	0.000348501	0.00164493	RPAP3	RPAP3	79657
ENSG00000005189	83.0042	-2.67917	0.533434	-5.02249	5.1005e-07	7.88871e-06	REXO5	REXO5	81691
ENSG00000005194	396.845	-0.249033	0.174951	-1.42344	0.154608	0.231097	CIAPIN1	CIAPIN1	57019
ENSG00000005206	441.446	-0.31676	0.462111	-0.685462	0.493053	0.586147	SPPL2B	SPPL2B	56928
ENSG00000005238	1002.16	-0.660438	0.402576	-1.64053	0.100895	0.164495	ATOSB	ATOSB	80256
ENSG00000005243	1330.35	1.74367	0.400114	4.35794	1.31293e-05	0.000113148	COPZ2	COPZ2	51226
ENSG00000005249	106.354	-1.54763	0.726933	-2.12898	0.0332559	0.0677952	PRKAR2B	PRKAR2B	5577
ENSG00000005302	456.51	-0.297523	0.125008	-2.38004	0.0173109	0.0400252	MSL3	MSL3	10943
ENSG00000005339	1298.66	0.233797	0.142514	1.64052	0.100897	0.164495	CREBBP	CREBBP	1387
ENSG00000005379	114.749	1.03581	0.756751	1.36876	0.171075	0.251019	TSPOAP1	TSPOAP1	9256
ENSG00000005436	175.872	0.0742405	0.285739	0.259819	0.795003	0.847983	GCFC2	GCFC2	6936
ENSG00000005448	248.057	-2.21846	0.329265	-6.73762	1.61005e-11	1.91324e-09	WDR54	WDR54	84058
ENSG00000005469	279.268	0.643334	0.230142	2.79537	0.005184	0.0148338	CROT	CROT	54677
ENSG00000005471	73.9645	2.12825	0.981817	2.16766	0.0301843	0.0628491	ABCB4	ABCB4	5244
ENSG00000005483	1134.15	0.64444	0.17188	3.74936	0.000177288	0.000948796	KMT2E	KMT2E	55904
ENSG00000005486	443.041	0.191603	0.248172	0.772057	0.440081	0.53609	RHBDD2	RHBDD2	57414
ENSG00000005513	12.0807	0.509683	1.11682	0.456369	0.648125	0.72547	SOX8	SOX8	30812
ENSG00000005700	1763.14	0.284312	0.223661	1.27117	0.203668	0.288579	IBTK	IBTK	25998
ENSG00000005801	183.228	0.153798	0.236047	0.651557	0.514687	0.606229	ZNF195	ZNF195	7748
ENSG00000005810	2268.68	1.84943	0.233444	7.92236	2.33037e-15	7.86452e-13	MYCBP2	MYCBP2	23077
ENSG00000005812	1070.93	0.773651	0.272265	2.84154	0.00448962	0.0132051	FBXL3	FBXL3	26224
ENSG00000005882	441.629	0.286074	0.288195	0.992639	0.320886	0.416286	PDK2	PDK2	5164
ENSG00000005884	2919.91	-1.70746	0.593862	-2.87518	0.00403792	0.0121195	ITGA3	ITGA3	3675
ENSG00000005889	815.255	1.46486	0.243866	6.00682	1.89199e-09	8.67541e-08	ZFX	ZFX	7543
ENSG00000005893	3485.2	1.00351	0.29843	3.36262	0.000772054	0.00312981	LAMP2	LAMP2	3920
ENSG00000006007	1123.68	0.895746	0.2078	4.31061	1.62808e-05	0.000134601	GDE1	GDE1	51573
ENSG00000006015	155.825	-1.01032	0.585423	-1.72579	0.0843849	0.142941	REX1BD	REX1BD	55049
ENSG00000006016	1264.35	0.852012	1.49036	0.571681	0.567538	0.655261	CRLF1	CRLF1	9244
ENSG00000006025	102.099	-0.801222	0.548963	-1.45952	0.144422	0.219331	OSBPL7	OSBPL7	114881
ENSG00000006042	1406.69	1.39192	0.362497	3.83982	0.000123126	0.000702852	TMEM98	TMEM98	26022
ENSG00000006062	138.853	-0.0555065	0.330735	-0.167828	0.866719	0.903253	MAP3K14	MAP3K14	9020
ENSG00000006118	227.62	-2.32682	0.614358	-3.78739	0.000152235	0.000836053	TMEM132A	TMEM132A	54972
ENSG00000006125	4647.35	0.482239	0.126826	3.80236	0.000143324	0.00079554	AP2B1	AP2B1	163
ENSG00000006194	294.369	0.158048	0.138551	1.14072	0.253985	0.344661	ZNF263	ZNF263	10127
ENSG00000006282	1153	0.107002	0.301391	0.355028	0.722569	0.789831	SPATA20	SPATA20	64847
ENSG00000006283	120.865	-1.60883	1.06584	-1.50945	0.131184	0.202781	CACNA1G	CACNA1G	8913
ENSG00000006327	2663.63	-0.835375	0.473174	-1.76547	0.077485	0.133525	TNFRSF12A	TNFRSF12A	51330
ENSG00000006451	1878.59	-0.571865	0.307587	-1.8592	0.0629989	0.113126	RALA	RALA	5898
ENSG00000006453	121.123	1.12003	0.690148	1.62289	0.104614	0.169219	BAIAP2L1	BAIAP2L1	55971
ENSG00000006459	366.157	1.26832	0.425367	2.98171	0.00286646	0.00918333	KDM7A	KDM7A	80853
ENSG00000006468	376.094	-0.787224	0.61432	-1.28146	0.200034	0.284649	ETV1	ETV1	2115
ENSG00000006530	344.843	-0.411415	0.137728	-2.98716	0.00281578	0.00905192	AGK	AGK	55750
ENSG00000006534	829.797	-0.111542	0.358544	-0.311098	0.755726	0.816606	ALDH3B1	ALDH3B1	221
ENSG00000006576	1083.21	-0.0389663	0.276271	-0.141044	0.887835	0.918593	PHTF2	PHTF2	57157
ENSG00000006606	23.5896	-1.34955	0.955809	-1.41195	0.157965	0.234947	CCL26	CCL26	10344
ENSG00000006607	924.042	0.365238	0.172812	2.1135	0.0345578	0.0698981	FARP2	FARP2	9855
ENSG00000006625	182.224	-1.06003	0.294017	-3.60535	0.000311737	0.00150121	GGCT	GGCT	79017
ENSG00000006634	164.672	-1.73482	0.611045	-2.83909	0.00452418	0.0132859	DBF4	DBF4	10926
ENSG00000006638	46.3578	-1.53742	0.53255	-2.8869	0.00389058	0.0117357	TBXA2R	TBXA2R	6915
ENSG00000006652	406.042	1.11324	0.339228	3.28167	0.00103194	0.00398011	IFRD1	IFRD1	3475
ENSG00000006695	156.28	-0.0751397	0.152107	-0.493993	0.621311	0.702888	COX10	COX10	1352
ENSG00000006704	266.932	-0.540116	0.3417	-1.58067	0.113953	0.180905	GTF2IRD1	GTF2IRD1	9569
ENSG00000006712	771.18	-1.21056	0.22347	-5.41713	6.05649e-08	1.41352e-06	PAF1	PAF1	54623
ENSG00000006715	964.002	0.775433	0.202778	3.82405	0.000131275	0.000740849	VPS41	VPS41	27072
ENSG00000006740	56.2788	-1.49969	0.652795	-2.29733	0.0215999	0.0479449	ARHGAP44	ARHGAP44	9912
ENSG00000006744	894.993	-1.11605	0.253687	-4.39931	1.08594e-05	9.6646e-05	ELAC2	ELAC2	60528
ENSG00000006747	141.252	-0.748236	1.18623	-0.630766	0.528194	0.619155	SCIN	SCIN	85477
ENSG00000006756	443.68	0.768737	0.351189	2.18895	0.0286001	0.0602571	ARSD	ARSD	414
ENSG00000006757	147.784	1.00911	0.418134	2.41336	0.0158064	0.0371265	PNPLA4	PNPLA4	8228
ENSG00000006831	1133.86	0.0843567	0.114703	0.735434	0.462075	0.557171	ADIPOR2	ADIPOR2	79602
ENSG00000006837	23.6198	0.452147	0.356928	1.26677	0.205237	0.290193	CDKL3	CDKL3	51265
ENSG00000007047	435.595	-0.116977	0.240956	-0.485471	0.627343	0.7086	MARK4	MARK4	57787
ENSG00000007080	449.196	-1.93481	0.566668	-3.41436	0.00063932	0.00269697	CCDC124	CCDC124	115098
ENSG00000007168	3430.63	0.799051	0.174351	4.583	4.58352e-06	4.72464e-05	PAFAH1B1	PAFAH1B1	5048
ENSG00000007202	4346.19	0.287076	0.117618	2.44074	0.0146572	0.0349312	BLTP2	BLTP2	9703
ENSG00000007237	462.47	0.693582	0.564114	1.22951	0.218882	0.30567	GAS7	GAS7	8522
ENSG00000007255	63.7816	2.26489	0.691395	3.27583	0.00105353	0.00404672	TRAPPC6A	TRAPPC6A	79090
ENSG00000007341	181.083	0.232097	0.286247	0.810827	0.417465	0.514145	ST7L	ST7L	54879
ENSG00000007372	6.72078	-1.33319	1.37812	-0.967399	0.333345	0.429792	PAX6	PAX6	5080
ENSG00000007376	201.887	-2.1394	0.646391	-3.30977	0.000933737	0.00366743	RPUSD1	RPUSD1	113000
ENSG00000007384	851.393	0.313952	0.299672	1.04765	0.294798	0.388657	RHBDF1	RHBDF1	64285
ENSG00000007392	533.779	0.458144	0.140044	3.27143	0.00107006	0.00409904	LUC7L	LUC7L	55692
ENSG00000007520	488.437	-1.39354	0.475142	-2.9329	0.00335812	0.0104163	TSR3	TSR3	115939
ENSG00000007541	349.939	-0.786711	0.460019	-1.71017	0.0872344	0.146772	PIGQ	PIGQ	9091
ENSG00000007545	311.192	0.153753	0.149109	1.03114	0.302473	0.396916	CRAMP1	CRAMP1	57585
ENSG00000007866	588.902	0.513171	0.303313	1.69188	0.0906684	0.151389	TEAD3	TEAD3	7005
ENSG00000007923	811.116	-0.694689	0.209202	-3.32066	0.000898058	0.00354807	DNAJC11	DNAJC11	55735
ENSG00000007944	111.695	1.83994	0.790484	2.32761	0.0199327	0.0449179	MYLIP	MYLIP	29116
ENSG00000007968	14.7444	-2.40532	0.763806	-3.14912	0.00163762	0.00580935	E2F2	E2F2	1870
ENSG00000008018	1651.56	-0.520601	0.123794	-4.20537	2.60653e-05	0.000197408	PSMB1	PSMB1	5689
ENSG00000008056	8.98594	-2.13634	1.02838	-2.07738	0.0377664	0.0752029	SYN1	SYN1	6853
ENSG00000008083	324.476	-0.368004	0.326051	-1.12867	0.259037	0.350071	JARID2	JARID2	3720
ENSG00000008086	262.332	0.468837	0.338012	1.38704	0.165428	0.244156	CDKL5	CDKL5	6792
ENSG00000008118	11.8851	-2.81499	1.13585	-2.47831	0.0132005	0.0320543	CAMK1G	CAMK1G	57172
ENSG00000008128	158.588	-0.111588	0.340563	-0.327657	0.743171	0.806501	CDK11A	CDK11A	728642
ENSG00000008130	828.919	-0.67449	0.266578	-2.53018	0.0114005	0.0284574	NADK	NADK	65220
ENSG00000008256	2428.15	0.831495	0.279282	2.97726	0.00290833	0.00928775	CYTH3	CYTH3	9265
ENSG00000008277	9.21677	-0.102684	0.934872	-0.109838	0.912538	0.937369	ADAM22	ADAM22	53616
ENSG00000008282	1614.08	-0.0181908	0.270619	-0.0672193	0.946407	0.962144	SYPL1	SYPL1	6856
ENSG00000008283	644.171	0.281771	0.3499	0.80529	0.420652	0.517316	CYB561	CYB561	1534
ENSG00000008294	3661.44	-0.112123	0.193856	-0.578383	0.563006	0.650874	SPAG9	SPAG9	9043
[truncated: 16,626 more rows]

## Sheet: D
	ID	Description	setSize	enrichmentScore	NES	pvalue	p.adjust	qvalue	rank	leading_edge	core_enrichment
[truncated: 448 more rows]

[truncated: 1 more sheets: E]
