# Supplementary material for: A multi-omics analysis of human fibroblasts overexpressing an Alu transposon reveals widespread disruptions in aging-associated pathways
Source: GeroScience. 2025 Dec 11;48(3):3375–402. doi: 10.1007/s11357-025-02033-6 (PMC13356197; doi:10.1007/s11357-025-02033-6)
Supplement: Supplementary file 9 — Supplementary Table S2 Differential abundance analyses across “omic” layers. (A) Data-independent acquisition (DIA) isolation scheme. (B) Abundances of quantifiable cellular protein groups. (C) Abundances of quantifiable secreted protein groups. (D) All DESeq2 results comparing the transcriptomes of control and AluJb overexpression groups. (E) All differential abundance results between control and AluJb overexpression groups for cellular proteins. (F) All differential abundance results between control and AluJb overexpression groups for secreted proteins. (G) GSEA results (FDR < 0.05) for AluS-regulated genes in the AluJb transcriptome (XLSX 3.97 MB) [file 11357_2025_2033_MOESM9_ESM.xlsx]

## Sheet: Index
Supplementary Table S2
	A	Data-independent acquisition (DIA) isolation scheme.
	B	Abundances of quantifiable cellular protein groups.
	C	Abundances of quantifiable secreted protein groups.
	D	All DESeq2 results comparing the transcriptomes of control and AluJb overexpression groups.
	E	All differential abundance results between control and AluJb overexpression groups for cellular proteins.
	F	All differential abundance results between control and AluJb overexpression groups for secreted proteins.
	G	GSEA results (FDR < 0.05) for AluS-regulated genes in the AluJb transcriptome.

## Sheet: A
DIA isolation scheme
Window	Start m/z	Stop m/z	Center m/z	z	Isolation Width
1	350	383	366.5	3	33
2	382	408	395	3	26
3	407	429	418	3	22
4	428	448	438	3	20
5	447	467	457	3	20
6	466	484	475	3	18
7	483	503	493	3	20
8	502	521	511.5	3	19
9	520	539	529.5	3	19
10	538	557	547.5	3	19
11	556	575	565.5	3	19
12	574	594	584	3	20
13	593	614	603.5	3	21
14	613	634	623.5	3	21
15	633	656	644.5	3	23
16	655	678	666.5	3	23
17	677	701	689	3	24
18	700	726	713	3	26
19	725	756	740.5	3	31
20	755	787	771	3	32
21	786	823	804.5	3	37
22	822	862	842	3	40
23	861	914	887.5	3	53
24	913	979	946	3	66
25	978	1077	1027.5	3	99
26	1076	1650	1363	3	574

## Sheet: B
Abundance of the quantifiable protein groups
Spectronaut file: JB1_Pellets_2022_0407_directDIA_v6
Excel file: Candidates_JB1_Pellets_2022_0407_directDIA_v6_Processed_2022_0407_v1
		Empty Vector					AluJB Overexpressing
UniProtIds	Genes	JB1_1_WCL_U6-1	JB1_2_WCL_U6-2	JB1_3_WCL_U6-3	JB1_4_WCL_U6-4	JB1_5_WCL_U6-5	JB1_1_WCL_Alu-1	JB1_7_WCL_Alu-2	JB1_8_WCL_Alu-3	JB1_9_WCL_Alu-4	JB1_10_WCL_Alu-5
A0A0B4J2D5;P0DPI2	GATD3B;GATD3A	791263	777595	809014	842832	801384	853803	802190	806677	865224	872514
A0AVT1	UBA6	1520120	1667709	1543184	1605464	1489118	1517387	1510441	1601640	1548290	1588814
A0FGR8	ESYT2	1434635	1413469	1371318	1330648	1351142	1417011	1805047	1342770	1449456	1462868
A1A4S6	ARHGAP10	287227	309084	263438	279294	312222	289151	282092	286545	276556	295000
A1L0T0	ILVBL	1408766	1532624	1425964	1365480	1383965	1458898	1483126	1409544	1435872	1399296
A1X283	SH3PXD2B	1047491	1069426	1084417	1054970	946002	1249789	1084243	991526	1031848	985830
A2RRP1	NBAS	420077	717803	406679	423861	434716	786872	333909	412551	432452	503382
A2RUS2	DENND3	34928	35079	64827	83882	67084	39357	35862	61720	68358	81910
A5YKK6	CNOT1	728882	782151	755502	766126	733853	781266	693513	790271	839166	866603
A6NCE7;Q9GZQ8	MAP1LC3B2;MAP1LC3B	1165404	1096456	1013526	987389	1094522	897248	910705	1032765	977377	1121788
A6NDG6	PGP	337780	354781	369035	350359	353510	291971	344879	344980	358490	386489
A6NDU8	C5orf51	253437	246221	224393	235207	249661	207853	202240	205073	265146	294553
A6NHG4;P30046	DDTL;DDT	711861	588817	691242	710993	697975	725978	338340	779944	775692	831987
A6NHL2	TUBAL3	1612087	1646212	1317822	1340278	1354344	1446630	1361786	1273186	1305139	1720333
A6NHR9	SMCHD1	1328526	1345642	1393387	1397882	1305655	1533617	1508791	1474295	1537121	1492743
A6ZKI3	RTL8C	212607	229013	218519	198598	241448	188817	182722	183322	189200	189267
A8MXV4	NUDT19	28798	23295	48917	32513	35461	32781	31186	31858	30307	28420
B7ZAQ6;P0CG08	GPR89A;GPR89B	239945	250246	207423	226493	255850	263140	174556	227286	248629	262780
C4AMC7;Q6VEQ5	WASH3P;WASH2P	346262	405169	391386	390629	371297	344703	299319	332557	287295	338152
E9PAV3;Q13765	NACA	3650702	3709622	3410420	3391102	3340142	3507283	3574455	3604354	3495400	3643611
O00115	DNASE2	236341	203016	252716	205992	240835	267465	303013	259263	262289	262268
O00116	AGPS	982004	1103295	1033023	1044315	968943	1024211	911417	969057	1076049	1082927
O00139	KIF2A	668039	693888	667065	671737	644428	645011	645173	675254	697440	725044
O00148	DDX39A	245373	246550	273381	258785	222419	243202	830944	288073	281742	295435
O00151	PDLIM1	8297078	8956209	8815648	8367271	8646139	8029816	8979337	8174151	6132263	7319781
O00154	ACOT7	3684432	3853117	3766972	3802142	3643432	3425839	3407065	3829162	4004851	3887422
O00159	MYO1C	7629891	8416971	7811414	7855471	7503518	7876909	11659926	6605097	5982100	7558101
O00161	SNAP23	786957	772109	682434	569268	524021	750128	502028	503041	595436	472894
O00170	AIP	1082152	1137448	1144273	1083070	973361	1160373	1367119	1065400	1166636	1086104
O00178	GTPBP1	303234	282390	300867	282759	291000	308213	305763	314218	296443	296062
O00186	STXBP3	815143	898968	878798	857520	820169	899456	838918	802434	773096	809717
O00194	RAB27B	56793	51590	75730	71664	56825	61584	60236	79621	84195	70948
O00203	AP3B1	1762833	1784890	1714876	1709476	1772051	1746757	1982806	1709477	1739569	1816532
O00214	LGALS8	103385	100571	108526	100870	112872	113130	105936	102203	109215	113230
O00231	PSMD11	4382144	4442031	4311031	4408470	4173981	4486015	4581123	4278848	4655519	4623423
O00232	PSMD12	2786654	2684882	2617410	2674658	2776205	2800486	2899840	2952186	2975121	2722849
O00233	PSMD9	929346	1017327	897333	893873	855212	859314	811227	860729	867996	801967
O00244	ATOX1	585906	710084	733385	708215	725093	602059	505795	660771	626226	617713
O00264	PGRMC1	3135414	3255060	3089157	3222149	3168920	3340197	3092024	3102430	3122797	2975066
O00267	SUPT5H	485351	516857	463744	470987	522616	478917	489350	480757	472963	485988
O00273	DFFA	282355	312814	328852	357819	345529	298243	332478	361722	360079	332503
O00291	HIP1	84939	99251	102090	100957	101773	96626	80801	105624	102707	100015
O00299	CLIC1	19210154	19876888	20115090	19728070	17975812	17214998	17285404	18992954	21345832	22048136
O00303	EIF3F	2896098	3364008	3370981	3128387	2991324	2966141	3038475	3063117	3198061	3083177
O00330	PDHX	171564	196976	180606	169271	151209	174084	182821	174461	181500	168876
O00391	QSOX1	1073070	1150986	1055449	1124686	1092322	831333	896004	916149	960216	985341
O00399	DCTN6	178680	184766	191996	157578	160076	154868	303534	161789	181359	199695
O00400	SLC33A1	135278	142975	119378	133913	122663	143180	120619	130476	134247	136118
O00401	WASL	314165	314444	313316	272254	256261	316369	107003	238315	251467	305062
O00410	IPO5	3724255	4054937	3520896	3696708	3573441	3264111	2977185	3759109	4001389	4000820
O00422	SAP18	322599	335801	352174	323112	276427	306297	500768	337596	334630	271797
O00423	EML1	619564	595320	552535	594213	555661	672830	3285390	640961	652606	697048
O00425	IGF2BP3	2946969	3117051	3186678	3393442	3312369	2882209	3216149	3183411	2971485	3365782
O00429	DNM1L	2231426	2591341	2469872	2589996	2416701	2399315	2123836	2458954	2711397	2599198
O00442	RTCA	1291316	1362892	1220850	1320782	1359393	1357678	1241545	1293516	1332467	1318223
O00443	PIK3C2A	68106	71413	67229	72488	71545	64091	39554	63123	66478	62343
O00459	PIK3R2	156338	148206	149086	158461	158465	149431	132273	159328	169690	162829
O00461	GOLIM4	519651	521804	490945	501078	472296	490465	6353326	456600	444028	480745
O00462	MANBA	148927	181194	162177	160322	165175	203416	165325	154419	173132	187950
O00469	PLOD2	2823195	2816464	2436702	2421508	2644393	2855752	5327297	2629795	2631875	2811935
O00471	EXOC5	1728547	980736	1837868	1911382	1752595	1071440	1436150	1741230	1954283	2051843
O00478	BTN3A3	208563	210127	207041	203060	190360	246232	193425	180738	210785	210668
O00487	PSMD14	2541814	2559717	2565860	2588616	2437667	2446828	2367810	2463652	2770763	2799773
O00499	BIN1	473220	474924	459065	409690	404196	435953	708441	326325	342849	396699
O00505	KPNA3	1862787	2120990	1914708	1857379	1712173	1706433	3793738	1715139	1855385	1920055
O00534	VWA5A	761151	838846	1187134	1071478	686526	1206504	1035862	1370490	1451602	1432975
O00541	PES1	567049	581753	555499	563457	586976	610831	553393	618577	613682	655547
O00560	SDCBP	87389	108040	113583	116038	99280	95225	95218	98197	96489	96723
O00567	NOP56	2863123	3070667	2836578	2931050	2790748	3087796	3673167	2850243	2903820	2977635
O00571	DDX3X	6141229	7094302	6726830	6720714	6101214	7137841	18198840	7057415	7139352	6869451
O00625	PIR	92064	65664	71176	58119	69593	77580	59043	70237	79049	70984
O00629	KPNA4	548507	514128	568894	570654	598228	584406	634306	676533	561649	572455
O00743	PPP6C	628754	626271	610124	675115	648997	669841	663566	704726	669256	697335
O00748	CES2	53830	59075	57348	60953	76351	65521	68114	56795	55248	59423
O00754	MAN2B1	933118	922301	933351	979657	922680	1150963	1054111	1036228	1054542	1073234
O00764	PDXK	1568870	1554935	1460123	1438013	1618998	1740309	7329032	1479853	1677787	1763554
O14494	PLPP1	162701	166422	136895	146589	152749	175677	139379	109795	128788	130662
O14495	PLPP3	452915	527443	530740	515296	483091	431477	298081	324189	347107	343615
O14497	ARID1A	55739	58899	67919	73959	60791	70861	27412	65216	57597	59223
O14530	TXNDC9	137835	153521	140265	134946	129523	129101	137178	122504	129096	135470
O14531	DPYSL4	122489	137844	126628	129829	146103	139556	163736	121605	128400	133099
O14558	HSPB6	478812	495730	413847	359728	624244	441106	448569	314169	426648	370453
O14562	UBFD1	610220	653165	654056	649181	603211	555261	577365	587190	624294	600673
O14579	COPE	2289225	2282383	2175784	2225944	2308795	2316966	2405367	2259738	2347723	2418720
O14617	AP3D1	1669203	1765371	1596529	1571846	1622373	1627093	1574989	1585424	1558281	1636792
O14618	CCS	368055	410049	448942	416656	406194	367951	326511	397191	419290	387769
O14641	DVL2	133863	145493	125879	117563	144940	111027	86738	121124	102301	109348
O14647	CHD2	85108	127552	117101	127621	135435	146127	173000	159470	120879	174755
O14653	GOSR2	420644	461256	422556	426789	398421	440473	432211	409363	408765	368406
O14656	TOR1A	548616	585337	536846	571402	609229	622915	584695	641463	566750	575229
O14662	STX16	93242	116465	101252	112190	86724	91810	114105	93040	113406	82130
O14672	ADAM10	535057	619056	609315	456777	518755	572086	581495	606220	608223	708228
O14727	APAF1	417721	369539	381325	446913	383050	352452	462634	478812	367211	390636
O14734	ACOT8	171411	165272	176716	169530	175407	176325	177002	175641	175943	178122
O14735	CDIPT	366371	277078	431279	459254	408427	349721	264136	358395	342782	273699
O14737	PDCD5	1076424	1096389	1056375	1057869	933356	997523	803740	909678	981133	996912
O14744	PRMT5	1256679	1339705	1352420	1279749	1234374	1185411	1215234	1246229	1377978	1328951
O14745	SLC9A3R1	198489	194175	193183	185177	178849	195863	274804	154867	136488	166749
O14763	TNFRSF10B	120348	151485	142112	162079	161416	146506	147478	145979	100575	85556
O14773	TPP1	4641666	4178189	3965509	4335701	4607378	5964690	5824675	4748147	4787983	4712659
O14776	TCERG1	1090718	1156590	1090957	1110922	1029394	1233266	1185535	1149818	1245891	1163663
O14787	TNPO2	554489	441123	433630	470951	594037	598133	623199	582992	517694	561635
O14818	PSMA7	8607044	8581250	7878508	7831804	8053691	8361802	8416945	8460989	8857643	9347721
O14828	SCAMP3	718037	796157	741744	746473	682982	725056	528203	632901	622756	655199
O14879	IFIT3	925250	978199	910614	834018	948268	1000597	1041010	1085033	1048163	1166376
O14880	MGST3	1907395	1579194	1292128	1510880	1686921	2028297	2011647	2144107	1802995	1766835
O14907	TAX1BP3	539149	650181	602532	560592	586604	559900	528623	501027	611662	558398
O14908	GIPC1	204407	188107	166649	166646	175193	149745	43414	149746	173224	181563
O14910	LIN7A	400713	499587	453210	455679	449343	548695	2390704	436687	477227	538986
O14920	IKBKB	230243	252238	265090	270292	250474	255462	19239974	258438	284567	276271
O14929	HAT1	277665	312105	341134	357497	299880	321887	266879	336935	364809	363260
O14933	UBE2L6	865877	768939	799744	897739	685344	946043	1529201	937174	907441	889123
O14936	CASK	594299	595063	581234	591979	590162	690424	645080	583377	574236	599704
O14949	UQCRQ	691625	721195	653043	670900	625790	732878	470688	729245	795281	782622
O14950;P19105	MYL12B;MYL12A	22446146	21940146	22163172	22819336	22398054	21623660	22587148	21225984	20769710	21317490
O14964	HGS	1221524	1346570	1283277	1281515	1247060	1219035	93769992	1249505	1234612	1186909
O14972	VPS26C	459706	346531	347908	401956	493591	577379	699431	554345	389286	367904
O14974	PPP1R12A	1174183	1058786	888756	799271	878946	1106495	2338240	698795	657427	683954
O14976	GAK	449747	518568	510128	473416	482666	501856	466028	519200	511804	493034
O14979	HNRNPDL	2655915	2589541	2337312	2614828	2658235	2835308	2781448	2917384	2864161	3086139
O14980	XPO1	3083389	2943362	2813693	2974208	3068249	3309611	3195055	3341693	3219624	3134898
O14981	BTAF1	115623	130068	146851	139233	128574	133593	117425	140591	147152	139286
O15013	ARHGEF10	74909	76334	85364	86462	82363	79257	92083	85158	84770	86138
O15027	SEC16A	380107	322739	314489	325560	382203	396852	446987	342763	316636	353312
O15031	PLXNB2	1334635	1325829	1162471	1167407	1242377	1293579	1126364	1159640	1190879	1233644
O15042	U2SURP	634987	613935	603523	649865	645519	710810	663708	740887	693203	699817
O15056	SYNJ2	151436	183667	163762	171788	179393	154834	174861	172575	183071	197074
O15061	SYNM	116241	123631	122232	119872	121777	135960	51432	122580	125544	129926
O15067	PFAS	751257	822252	834052	856706	772775	744610	1685915	765914	858124	763695
O15084	ANKRD28	218686	239504	228447	233743	233617	201282	138849	208753	219223	221038
O15111	CHUK	151336	152806	130518	144556	161490	161663	138166	161687	205345	149832
O15116	LSM1	293645	209264	231413	241827	300788	310064	364938	312067	269365	275384
O15118	NPC1	98697	112693	111637	110126	113358	122601	443440	111938	128618	134849
O15121	DEGS1	119590	121990	98445	107434	99639	102638	148618	113789	108510	108841
O15126	SCAMP1	278789	318563	307887	311470	314570	302245	256922	247944	210631	233685
O15143	ARPC1B	5454900	4878730	4753852	5052311	5074357	5563297	5789486	5713045	5716066	5372623
O15144	ARPC2	8671805	8869815	7799095	8246620	8506274	8645259	8526503	8857498	8941244	9130995
O15145	ARPC3	3996571	4506154	4054065	4150087	3661150	4292364	3308883	3899738	4237206	4208843
O15155	BET1	105393	115885	131670	122378	106120	119151	125702	93215	68488	107769
O15160	POLR1C	290426	359548	390542	374026	331729	311761	258056	342238	375328	353115
O15162	PLSCR1	70648	69845	69376	78705	71909	77277	72384	62382	67622	81599
O15173	PGRMC2	5872442	5851310	5414102	5755905	5965575	5911163	5254520	5066982	5001204	5048240
O15212	PFDN6	1122884	1137594	1155843	1155277	1095786	1125669	1074613	1130012	1196693	1286185
O15228	GNPAT	56688	46017	42066	47663	55356	51990	47967	47225	39614	44230
O15254	ACOX3	146517	199634	169129	193978	188968	166547	166876	180357	142477	174796
O15258	RER1	1380468	1166628	1281341	1290289	1461258	1345491	1074328	1260757	1354656	1346571
O15260	SURF4	2849306	2481688	2493122	2517714	2823452	3274980	3286801	3301932	2798318	3022512
O15269	SPTLC1	1308667	1259904	1363360	1304815	1180034	1210161	2497506	1248208	1222710	1205150
O15270	SPTLC2	300178	287191	306288	346668	303666	288765	315351	315791	309594	358570
O15294	OGT	192346	223086	208905	227374	196967	214922	164846	200574	210098	182510
O15305	PMM2	1025028	1004328	872347	947984	1051443	1090233	877199	978107	1146536	1109307
O15321	TM9SF1	223861	253998	231893	237965	222518	227277	248152	238531	244328	232360
O15344	MID1	169758	204560	214582	220839	186543	173635	183917	196518	203486	213440
O15347	HMGB3	491574	342582	472456	448348	348013	344115	964178	363118	440852	354078
O15355	PPM1G	865132	966562	1018711	996669	849358	881901	884434	908668	1018004	766096
O15357	INPPL1	231116	258108	241344	240151	230995	231675	256868	218917	239283	238948
O15371	EIF3D	2630485	2673995	2762225	2703654	2491939	2390200	2529610	2631397	2783605	2970740
O15372	EIF3H	2243600	2339500	2248475	1969744	2235462	2231291	2242560	2358331	2290317	2435981
O15397	IPO8	353350	326742	336467	335240	366978	332628	340599	363962	353986	406305
O15400	STX7	731590	777048	638911	708338	684490	697220	861481	703911	668814	617417
O15427	SLC16A3	1440941	1456154	1257361	1313023	1460655	1400138	4547083	1281942	1140570	1366750
O15439	ABCC4	1992779	1908062	1991705	2144552	2042574	2488467	2450633	2468387	2382798	2458694
O15460	P4HA2	5828331	6133147	4953447	4950306	5573737	5785449	6265564	4960541	4918725	4914463
O15484	CAPN5	58564	49125	63574	69591	66864	70465	95161	72281	77224	102825
O15498	YKT6	2236160	2236540	1915514	2137215	1989823	2081506	1349805	2199282	2133616	2066510
O15511	ARPC5	1496239	1383348	1351029	1362244	1259140	1368852	1633125	1276722	1345373	1382592
O15530;Q6A1A2	PDPK1;PDPK2P	69419	72910	43206	54400	62197	70727	19211	75978	72445	44403
O15533	TAPBP	503969	571330	553377	533521	528508	520954	541357	533089	511097	497097
O43143	DHX15	3515596	3419773	3336782	3434911	3347219	3890567	13833023	3861518	4084272	3906361
O43148	RNMT	702165	692274	641268	673435	673141	789631	709470	710054	736358	746246
O43149	ZZEF1	10143	9579	13933	12885	11964	7503	13874	9188	6156	7944
O43150	ASAP2	121785	111995	109833	103985	117260	112339	91267	117743	104051	98009
O43156	TTI1	15477	16677	22368	20436	24098	24009	29129	37672	18541	17070
O43169	CYB5B	1159294	1114216	1134959	1096475	1245699	1283311	1363870	1429623	1223790	1092273
O43172	PRPF4	753809	1014591	945353	993479	760308	973282	620139	1011815	1037067	897848
O43175	PHGDH	14413494	14655138	13007939	13818290	14305547	13734397	12723774	11943921	12730001	13643928
O43181	NDUFS4	104312	118007	119779	151976	121420	111673	76687	133729	129599	114691
O43237	DYNC1LI2	1663714	1719631	1457780	1498170	1484846	1621720	1288004	1413532	1447980	1576619
O43242	PSMD3	3994706	4209269	3955175	4098918	3788333	4057835	3415727	4040226	4182894	4139402
O43251;Q9NWB1	RBFOX2;RBFOX1	491976	473285	474006	489637	529186	523573	984720	546902	543802	553813
O43252	PAPSS1	1136702	1272280	1251599	1234887	1130319	1218862	1151426	1262498	1346663	1401109
O43264	ZW10	490452	508825	503359	465243	485297	463078	500878	497758	510931	532153
O43290	SART1	496750	438748	447411	401749	411194	537110	10979934	343944	336122	386487
O43292	GPAA1	645332	672091	613235	651092	642017	613377	557108	692871	641563	655662
O43293	DAPK3	614651	577732	590536	538214	491400	639006	528822	629583	504922	538124
O43294	TGFB1I1	1658079	1652209	1762405	1708128	1779718	1555887	1750604	1720512	1482126	1818092
O43301	HSPA12A	438088	445881	523863	430109	510271	461918	395975	456417	495801	492565
O43310	CTIF	22183	25199	24003	22696	26595	20757	55414	22385	13724	16198
O43314	PPIP5K2	84830	93157	88791	100304	85877	90108	46960	94700	91597	97051
O43324	EEF1E1	2090710	2233317	2353153	2217856	2063318	2010809	1804174	2126309	2110267	2288810
O43390	HNRNPR	4890410	5110871	5051131	5375547	4579476	5801574	4510140	5346194	5918096	6018468
O43395	PRPF3	389981	382321	700746	695886	648107	778974	713691	431919	420227	433102
O43396	TXNL1	5266434	5573776	5739905	5560997	5480420	5534606	5719383	5319046	5582800	5618020
O43399	TPD52L2	2907180	2592585	2298967	2456893	2486319	2496485	14316307	2151178	1856633	2082009
O43414	ERI3	216761	226206	216167	197295	204243	215860	189529	205973	209980	196597
O43426	SYNJ1	223072	177311	159359	158452	197281	180791	173747	239031	240310	269822
O43432	EIF4G3	1064695	1078906	1042837	1006713	1015851	1079580	1020260	1091653	1048989	1071737
O43447	PPIH	1002207	1028006	1004227	977220	989779	1024704	994963	1040986	1107116	1096175
O43464	HTRA2	114709	113004	130447	139586	103775	101295	83942	84624	130711	131606
O43488	AKR7A2	1506935	1477542	1501733	1543369	1459907	1595513	1555274	1562984	1627235	1623562
O43491	EPB41L2	9936243	9688296	10298563	9552576	9977550	9386192	9492953	9120179	8072841	9033080
O43493	TGOLN2	409969	448256	366915	351836	373690	414143	505098	369213	365673	316584
O43583	DENR	443406	439519	428796	373662	447743	423432	494647	388418	419916	377860
O43592	XPOT	1944057	2089269	1921132	2028276	1913164	2073337	1624062	1879174	2089510	2020093
O43598	DNPH1	671130	652019	585076	377356	470115	672686	427505	569401	571489	450699
O43615	TIMM44	1268424	1390125	1300384	1287802	1295145	1302153	15489314	1246172	1326404	1256384
O43617	TRAPPC3	803788	881495	899481	930836	848573	765572	623612	892058	931068	883827
O43633	CHMP2A	568751	596292	606894	578834	518866	533959	645011	541030	605520	610908
O43657	TSPAN6	43003	47146	42703	52319	57157	32767	69153	56980	50817	63824
O43660	PLRG1	354974	366652	380072	380588	342375	401301	1176958	397082	394526	382790
O43665	RGS10	1051075	1073051	1048568	1086750	1063666	1097763	1017989	1046216	1032029	1074981
O43676	NDUFB3	410826	438836	414957	411854	403053	337668	386444	458062	449702	473471
O43678	NDUFA2	586038	467717	479535	579098	639474	501573	438843	534509	575486	581674
O43681	GET3	1303011	1367211	1310254	1458868	1297274	1412517	1283108	1406902	1515456	1585877
O43684	BUB3	2675942	2687439	2529882	2617678	2628104	2743107	2724975	2824358	2865565	2960083
O43707	ACTN4	17315940	17255998	16857786	17039814	16764448	14462932	15577473	15683527	15873913	16941854
O43708	GSTZ1	53229	43689	56567	41737	53589	55099	66738	61895	56370	43823
O43719	HTATSF1	109966	129711	133101	141200	127688	125605	116144	123944	110488	126904
O43741	PRKAB2	28110	25836	25242	28232	35261	26756	33825	27897	12372	35831
O43747	AP1G1	2205173	2164506	1935778	1943547	2031705	2051463	1922355	2095971	2088712	2040526
O43759	SYNGR1	225774	226232	218400	215315	229493	218146	169344	203861	215808	219869
O43760	SYNGR2	264857	289442	223850	226077	283080	278267	118941	245728	252152	262299
O43765	SGTA	919641	938762	937910	935670	921368	887558	1002517	867706	840610	715212
O43772	SLC25A20	322311	327297	317703	321014	319898	378384	618009	360022	348261	346201
O43776	NARS1	5998010	6631443	5769791	6175672	5970227	5905890	6000982	5794845	5785668	6045809
O43795	MYO1B	4817763	4969133	4866473	5008123	4720176	4476404	3857668	4242072	4181928	4538122
O43809	NUDT21	2210548	2239917	2375434	2475217	2202877	2585492	2555565	2376488	2589117	2451099
O43813	LANCL1	729286	781432	739321	720395	704840	711425	518036	680629	709910	694813
O43815	STRN	465432	478185	520275	489500	475289	469171	477057	440671	405236	445416
O43818	RRP9	669246	693973	642788	656468	616739	702271	741379	776657	767093	672660
O43837	IDH3B	159560	176791	172053	184101	174595	176946	203485	203923	188276	183334
O43847	NRDC	3774251	953843	6300800	5865099	5689591	4525554	5567098	5356827	1074919	5607357
O43852	CALU	16178611	15286544	13950441	15222103	15164799	14674230	67674440	14723722	14944328	16148454
O43854	EDIL3	288207	312484	280466	271962	280774	355195	690918	288206	272858	293592
O43865	AHCYL1	859358	865133	807967	807082	798913	901151	998055	857224	857919	832796
O43920	NDUFS5	374977	366747	374868	371419	324596	379002	349719	397328	403828	426807
O43924	PDE6D	123356	122626	138844	130064	143127	128583	183080	129498	129439	124212
O60216	RAD21	311940	320258	346839	355953	326462	345800	328032	310997	257183	288766
O60256	PRPSAP2	602144	624609	606097	583978	635918	551468	426872	584983	583769	621952
O60264	SMARCA5	1172408	1128294	1065855	1115305	1165276	1197194	1326218	1215104	1189623	1222300
O60271	SPAG9	597837	626927	587421	563560	608262	545131	1991848	568038	571161	661499
O60306	AQR	33366	36291	37620	36945	32246	38783	39552	31349	32475	25788
O60313	OPA1	742193	723520	685699	689906	736615	814044	21972522	777616	817182	842584
O60341	KDM1A	197448	196663	192914	203636	198671	227825	239541	229847	224215	217250
O60443	GSDME	1733485	1850897	1708139	1761748	1770830	1544733	1470139	1779691	1878722	1968098
O60488	ACSL4	2564352	2797481	3080000	3034994	2195292	3805528	2365975	3284945	3815798	3042660
O60493	SNX3	2511164	2400356	2350042	2311347	2357054	2466893	2290215	2270318	2413882	2514152
O60502	OGA	883752	889256	867094	865863	874674	826566	1744382	848770	920442	931159
O60504	SORBS3	663760	760689	728714	774970	743606	690564	929330	651934	624055	613081
O60506	SYNCRIP	11039165	11832061	10553486	11359821	10246171	12140117	10475612	11068364	12742074	12935885
O60507	TPST1	81348	97334	104951	92233	93103	99829	64465	81525	98485	74448
O60518	RANBP6	204854	218053	198363	201147	215961	253851	210213	242131	277473	260178
O60524	NEMF	376726	359852	358263	323059	348108	376935	328957	326677	353565	394355
O60547	GMDS	123276	116095	124785	124696	112085	117652	113260	123465	125256	119093
O60551	NMT2	52213	42220	54530	54476	59564	48741	31792	55998	57836	60471
O60568	PLOD3	3868284	4085452	3685363	3671347	3632429	3573187	6465287	3580928	3707023	3842278
O60573	EIF4E2	44377	55342	47019	58034	52437	41498	992	48617	53672	39942
O60610	DIAPH1	241252	234155	231582	241196	247782	231973	222963	261880	252370	245961
O60613	SELENOF	111955	127626	112186	108900	122386	133979	213230	106337	110244	113654
O60645	EXOC3	492699	498782	470432	458938	505907	500391	486818	446317	491561	523926
O60664	PLIN3	8560720	8420238	7858413	7001586	6963049	8406301	6914708	6546970	6216087	6600600
O60684	KPNA6	1013732	1038618	1015753	960276	1031671	1003629	964083	1014145	966348	1030920
O60701	UGDH	9789188	9303241	9009483	9215043	9342250	9212394	9304945	8986099	9087474	9807348
O60716	CTNND1	2673963	2648661	2386374	2440011	2639061	2529335	2234859	1978622	2305427	2462070
O60725	ICMT	208559	236307	220823	221221	223547	212746	192609	211074	224814	227595
O60749	SNX2	714083	672948	654318	637345	625186	701475	844411	614205	661809	668718
O60762	DPM1	1795654	1618440	1597874	1778705	1995542	2143839	1885512	2167428	1736119	1908343
O60763	USO1	4553134	4549659	4090817	4382767	4219995	4504976	4276944	4089006	4453077	4526860
O60783	MRPS14	44801	59932	60493	55566	41426	44784	6338746	50508	58706	51339
O60784	TOM1	220461	231610	207559	267962	251523	359928	185251	261867	250273	229411
O60814;P57053;P58876;P62807;Q5QNW6;Q93079;Q99877;Q99879;Q99880	H2BC12;H2BS1;H2BC5;H2BC4;H2BC18;H2BC9;H2BC15;H2BC14;H2BC13	97696208	102725096	125827240	113911464	109133816	123888216	176592752	126524360	120851144	107131416
O60826	CCDC22	486081	529714	535428	551057	511739	511217	462963	506201	496288	544326
O60831	PRAF2	2142426	2190775	2011356	2051216	2027802	2359992	2159838	2054417	2274460	2335954
O60832	DKC1	1992911	1945232	1844556	1968685	1911078	2311417	2049366	2034826	2069313	2098316
O60841	EIF5B	1371696	1453930	1451908	1424635	1355647	1270296	1364881	1265957	1427649	1459363
O60869	EDF1	366347	313531	351609	339981	303913	365488	450071	351524	368452	387238
O60879	DIAPH2	119376	89856	98609	74575	93217	112848	84512	102148	88427	86007
O60884	DNAJA2	942005	1248839	1021513	1004565	942068	898212	1265362	894432	984195	968449
O60888	CUTA	92979	191466	207138	188109	199885	138242	212362	209754	253436	129749
O60925	PFDN1	1012005	1059319	1124679	1105571	1003551	1001249	1059717	1057536	1133147	1150113
O60934	NBN	100432	109296	98628	126775	90713	213954	149774	126476	124933	94874
O75027	ABCB7	26901	22922	31269	27559	29009	28718	31840	36158	25567	29173
O75083	WDR1	11176211	10829076	10017732	10581998	10588929	10216685	9153860	11101319	10969763	11436386
O75110	ATP9A	161404	151325	169473	194185	215428	191393	132766	214954	192303	206854
O75116	ROCK2	872729	940369	889199	974500	936598	928401	948027	947860	961143	1000464
O75131	CPNE3	2416555	2462918	2440018	2519918	2502366	2480670	2417511	2527005	2513204	2592335
O75150	RNF40	138714	155748	165220	153855	139522	157197	165818	152462	151032	136657
O75152	ZC3H11A	50187	44158	37309	38671	40094	53956	38906	29509	12791	33689
O75153	CLUH	175617	182288	182223	176800	164227	154723	136825	168917	168625	202091
O75155	CAND2	79842	97447	95312	100346	100125	96802	90032	106345	100535	56153
O75165	DNAJC13	957822	1018184	986632	1009286	994852	1047583	1008086	923542	1035283	1069238
O75170	PPP6R2	15174	16335	16253	14846	15333	12122	14765	16081	18889	16053
O75175	CNOT3	645793	607740	585643	603325	530696	607279	544105	529690	561906	551815
O75179	ANKRD17	216944	219583	228905	203926	218673	208356	270362	207411	182213	198928
O75190	DNAJB6	108958	113593	101551	114039	100219	114583	112992	110661	117289	123907
O75223	GGCT	251042	264951	217895	210804	258895	254473	244611	221837	208169	214068
O75251	NDUFS7	166318	207637	192200	223854	208081	194122	199492	225014	220556	189410
O75298	RTN2	159145	166896	142704	144661	151731	158999	12384271	134320	150357	140773
O75306	NDUFS2	975789	888619	879838	976898	983272	1005623	1039424	1072850	1068384	1017578
O75312	ZPR1	664065	645088	636215	631790	566541	591890	506366	632003	618778	648715
O75323	NIPSNAP2	340290	360707	342600	341773	319452	357618	372971	353821	371303	376531
O75340	PDCD6	781729	743987	696720	770190	840731	815227	806810	800433	739596	713341
O75347	TBCA	3353819	3321790	2794892	3064128	3267894	3437573	4931648	3547078	3456195	3405035
O75348	ATP6V1G1	367828	390765	365185	366892	336005	379942	319664	347387	399023	379589
O75351	VPS4B	1025864	1011376	1017258	1019049	1014205	1065970	891135	1051720	1040505	1050711
O75352	MPDU1	535679	585513	588861	604652	601123	609959	598059	621073	647311	694542
O75367	MACROH2A1	10676784	10384497	10676302	10354372	10577304	12520194	13195331	10909871	11862664	11886169
O75368	SH3BGRL	4898759	4947496	5380233	5224871	4940337	5088534	5844492	4543070	5105989	4886529
O75369	FLNB	26017134	24486488	21744120	22944968	24234474	24745940	29290098	25058748	23990334	24544228
O75380	NDUFS6	364145	412260	417918	403582	381101	379925	12449668	362226	398975	381319
O75381	PEX14	276577	283331	270429	264442	271911	284189	200770	287684	282481	294001
O75382	TRIM3	174964	181462	189113	200220	189611	165896	133063	194933	182818	179602
O75390	CS	6095353	6738836	6903423	6614258	6322485	6335502	6058731	6763801	7396170	7178178
O75391	SPAG7	87718	73029	75839	72232	73208	92511	58824	78236	75035	99533
O75396	SEC22B	6162928	6161630	5581815	5629147	6186779	6123954	8479195	5464014	5238270	5140164
O75400	PRPF40A	798134	843159	819842	817891	780253	804117	981148	775434	805138	804250
O75427	LRCH4	73087	69561	102249	101931	80853	90348	80240	75857	98624	102316
O75431	MTX2	95716	91908	86154	82706	95049	108096	164889	114582	104457	102812
O75436	VPS26A	2585491	2556107	2437744	2509171	2479883	2493686	2114580	2494672	2525062	2587505
O75439	PMPCB	821569	831365	789864	783796	850504	838937	778136	882137	900314	860273
O75475	PSIP1	810568	834848	920095	979033	894445	949941	944740	1001034	1018551	922605
O75477	ERLIN1	417696	382114	374011	390713	416323	339963	337636	378094	396566	426217
O75489	NDUFS3	1338787	1493861	1543582	1577160	1439661	1432748	1416654	1504473	1588005	1581163
O75494	SRSF10	1186843	1010001	921747	1045876	991077	1322438	1211296	1302670	1195102	1241814
O75503	CLN5	202180	226930	201696	206583	210574	268997	241589	213197	208913	184215
O75521	ECI2	496106	493945	576589	602194	500045	568697	586014	623435	628080	534487
O75533	SF3B1	3229299	3076854	3404031	3569650	3345695	3816241	3879156	3441845	3387231	3552394
O75534	CSDE1	1597152	1655755	1502331	1500504	1451402	1477614	4223638	1513672	1617829	1719159
O75569	PRKRA	992001	1054713	1096455	1088112	1008503	1102868	3626232	1069727	1019371	1013501
O75607	NPM3	588498	779402	717051	765983	656294	730825	566491	671197	950384	804007
O75608	LYPLA1	757494	800705	748509	638883	720084	762695	802491	766210	833543	814272
O75643	SNRNP200	2603000	2822239	2806793	2926729	2577168	2861799	2520363	2911776	3095151	2755417
O75663	TIPRL	1049316	1093239	1058031	1074203	1045553	1038903	42268644	1005084	1029801	1093099
O75683	SURF6	278962	237411	232405	216099	226434	256251	226085	186177	165597	210654
O75688	PPM1B	583753	512672	531066	563388	522354	536185	432027	539747	541920	527301
O75691	UTP20	60687	76937	78175	77204	80816	76379	43804	77396	77719	80003
O75694	NUP155	1288015	1104112	1035466	1037715	1104931	1191817	1303156	1170487	1143116	1071985
O75695	RP2	687070	726941	691410	697559	703447	707117	572290	682180	701688	714822
O75718	CRTAP	3863924	3777011	3405127	3577335	3398323	3748383	3457840	3430878	3580878	3631385
O75746	SLC25A12	1041182	1069100	1091846	1093625	1074091	1108463	1078714	1152072	1213989	1223452
O75762	TRPA1	657798	684531	770093	834879	657585	1250090	868863	1085083	1173858	1104927
O75781	PALM	405692	386437	403213	409085	378997	420866	481262	350348	354219	406206
O75818	RPP40	61557	26089	19569	25403	59989	67919	82949	67084	52868	84980
O75821	EIF3G	1772590	1783931	1706650	1658606	1689925	1682080	32293804	1399623	1081705	1479250
O75822	EIF3J	2523601	2876128	2675985	2680579	2653008	2463792	9367119	2544544	2491981	2752601
O75828	CBR3	1095262	1143680	1201750	1189305	1170311	1067690	1246445	1149537	1131688	1172060
O75832	PSMD10	1103026	1007967	981791	956057	961955	970708	982987	961197	1005487	1015781
O75844	ZMPSTE24	637152	659398	658744	666619	678423	689020	1028026	683859	638518	484445
O75874	IDH1	4681346	4680219	4813273	4961469	4662666	4290838	7598278	4938710	4931081	4730304
O75880	SCO1	336619	344451	311047	326305	353797	357631	149251	327637	387843	392704
O75882	ATRN	35017	38218	37649	36232	42190	33507	38982	33733	32086	36840
O75886	STAM2	1006896	780783	1018832	812549	681722	932414	476543	798556	543136	597880
O75911	DHRS3	259203	241550	231102	237678	237010	262178	199067	247834	252775	279761
O75915	ARL6IP5	3705662	3906553	3716458	3770046	3886722	3854555	3396122	3865116	3833608	3917600
O75934	BCAS2	343259	362364	409824	415040	322506	337266	260106	303300	349374	425820
O75935	DCTN3	1789737	1789737	1623230	1607398	1604761	1651244	1108770	1662071	1752716	1871187
O75937	DNAJC8	928478	1013828	1056792	1053085	943870	952725	999715	1012561	1072962	1179598
O75947	ATP5PD	2592747	2378997	2837974	2915639	2562429	3012091	125644304	2934368	3217534	2863479
O75955	FLOT1	1605338	1478138	1477879	5798356	1336751	5483367	1399559	5641944	5489749	1285455
O75962	TRIO	1218382	1000189	1013598	1037293	981559	1163436	808191	950447	992013	984959
O75964	ATP5MG	3991895	4379437	4636000	4400344	4295981	4616273	3620043	4601045	4894852	4586070
O75976	CPD	1113907	1123963	1010732	1062608	1004683	1110203	925905	1044508	1128706	1098264
O76003	GLRX3	2891621	2870179	2639684	2793840	2632186	2828673	2602328	3018727	2961198	3056641
O76021	RSL1D1	2531770	2638699	2458365	2415845	2482088	2416299	2599559	2387380	2521277	2654191
O76024	WFS1	1227926	1243594	1138115	1124760	1223038	1188345	7301763	1100764	1080110	1140747
O76031	CLPX	169647	217104	225962	220271	210928	209277	185125	232730	241382	236562
O76054	SEC14L2	207582	205507	200637	220801	207403	219879	8013642	209458	228265	238789
O76071	CIAO1	109255	105217	81040	90039	77631	96947	83689	97726	97935	103664
O76074	PDE5A	6697444	6506575	6076353	5806579	6406548	5735903	92984000	5661450	5800054	6478173
O76080	ZFAND5	11254	15232	19639	19332	13390	9576	20307	18633	15611	18516
O76094	SRP72	1224326	1240285	1083660	1211808	1152408	1226630	1038350	1257372	1302620	1246258
O94760	DDAH1	1031750	1112864	904036	918226	1026717	1014525	997699	936092	972396	992421
O94766	B3GAT3	87725	97596	91613	87221	90727	93251	87898	94562	97846	100201
O94776	MTA2	616672	659150	655635	675497	587833	664227	3760004	698450	701966	687945
O94804	STK10	158139	134618	145073	116485	144376	124603	93560	117578	124487	138971
O94806	PRKD3	84818	83214	83132	76577	77742	80767	62308	85935	85202	83339
O94808	GFPT2	136049	152669	142555	137986	117958	141370	123456	151437	162379	165012
O94822	LTN1	154107	143315	144622	144072	163328	157078	157849	155789	132463	142555
O94826	TOMM70	1338693	1441301	1406034	1424704	1404485	1477294	1260765	1337403	1461107	1474726
O94829	IPO13	40570	35134	39166	37140	37298	36978	27495	35808	30576	40536
O94851	MICAL2	308007	320761	267212	266900	277290	337962	363684	290221	286162	307326
O94855	SEC24D	2233367	2700232	2713017	2601245	2881284	2350826	2219972	2438509	2424025	2460323
O94874	UFL1	1531043	1623056	1544099	1572828	1534087	1583624	1638105	1541112	1611630	1691293
O94880	PHF14	93800	96895	96186	93986	99680	128966	120315	121387	110013	107618
O94888	UBXN7	150310	152062	138759	152101	130367	170242	191915	117226	97055	126075
O94901	SUN1	609817	578532	609956	632704	800782	638826	1339642	623547	579098	876697
O94903	PLPBP	290907	363848	342185	349567	317127	288449	358166	358391	363970	339067
O94905	ERLIN2	2660588	2922498	2902932	2810460	2845469	2509495	2574304	2717374	2875354	2967028
O94906	PRPF6	1003498	1100638	1069312	1043733	1025131	1080348	2102219	1093729	1159143	1148957
O94915	FRYL	106027	90799	92152	95433	104855	109011	100779	116683	103519	101817
O94919	ENDOD1	35086	41464	33006	32598	30483	34285	31276	30825	29696	33031
O94925	GLS	1141764	1086063	1044452	1009988	1108641	1003008	1219756	1054517	1107207	1111801
O94929	ABLIM3	346662	329445	263252	293850	308890	342831	304530	320264	350655	385109
O94967	WDR47	106117	116386	111760	125165	120597	111367	97225	113019	125715	118542
O94973	AP2A2	1334304	1422556	1358694	1324632	1385440	1219683	1373449	1284641	1266706	1175966
O94979	SEC31A	5983943	6281646	6065787	6340554	5932756	5963076	6894563	6280733	6414858	6465990
O94992	HEXIM1	301383	304633	311873	313355	281664	344860	269458	302180	246747	207455
O95140	MFN2	55107	65608	46872	53399	39724	27300	44928	45022	49499	22932
O95155	UBE4B	189567	186328	207335	221732	220882	215187	184854	221731	204549	193460
O95159	ZFPL1	307069	328439	298926	286433	302144	301417	13710458	320893	302537	296598
O95163	ELP1	231468	199585	178634	200122	210565	194322	190047	228085	228020	235246
O95166	GABARAP	433799	415018	446431	405370	431243	380104	469905	438538	425290	445002
O95168	NDUFB4	663132	694109	661386	678370	618664	684127	672600	683295	724678	725998
O95197	RTN3	743943	741968	719805	761357	777325	757706	701892	751491	783673	830158
O95202	LETM1	1267839	1387966	1266964	1279583	1255653	1316688	1081561	1282739	1316220	1320679
O95218	ZRANB2	293619	229099	210209	222770	242121	278900	206890	217755	205431	204671
O95219	SNX4	186497	195071	188857	192829	173124	190322	206450	207624	182862	174859
O95232	LUC7L3	418567	383383	384812	416289	404190	458758	413286	437498	456933	494588
O95248	SBF1	58060	55285	59941	62558	64706	55598	64656	53600	56168	57786
O95260	ATE1	129743	101659	118647	111257	119471	134277	125340	117517	124793	137007
O95292	VAPB	2326413	2511718	2286164	2343878	2195711	2313872	2041089	2220362	2309532	2380780
O95295	SNAPIN	252421	275517	258473	254298	225354	241808	228701	253824	275181	269109
O95297	MPZL1	129749	128608	128689	124030	124700	110775	97780	120427	103129	107965
O95298	NDUFC2	184573	180288	170925	178167	149536	187751	185811	199926	218000	183914
O95299	NDUFA10	922619	1096508	963480	982273	976807	997599	1722976	1067199	1078262	1011747
O95302	FKBP9	7614664	7967845	8008367	7958703	8362649	8144315	45996284	6965793	8066808	8544736
O95336	PGLS	3885707	4134260	4403432	4061676	4263232	4263583	4299621	3735810	4404167	4202543
O95340	PAPSS2	1859936	2213578	2022581	1944161	2004614	1844322	1745952	1981226	1979946	1878626
O95352	ATG7	462115	476554	460924	455245	434791	419343	630513	451123	466841	497107
O95361	TRIM16	64222	59911	62937	68864	61984	54585	62085	48729	47777	42618
O95372	LYPLA2	1384063	1415678	1373776	1338018	1325352	1308942	1188242	1307122	1311312	1159504
O95373	IPO7	2544024	2517466	2382908	2596613	2567616	2850748	42847600	2883506	3139436	3002530
O95376	ARIH2	45470	52125	59006	56610	54696	48661	46516	52130	57934	68289
O95379	TNFAIP8	47874	60287	79134	49058	52138	42994	51841	35824	43942	40015
O95394	PGM3	4459030	4595712	4184285	4211867	4429733	4532430	3929485	4302438	4284135	4479049
O95400	CD2BP2	171724	190710	203904	190780	194671	184223	220223	186568	190238	180451
O95425	SVIL	671123	786417	727625	805600	728083	1088705	1368992	905705	845240	919460
O95433	AHSA1	1635032	1553201	1575162	1714016	1620407	1717516	1810728	1793547	1686644	1671270
O95453	PARN	173114	159401	154742	145739	155356	166093	126637	163399	163848	174683
O95456	PSMG1	365948	366341	365024	357744	376457	292859	342471	334173	338050	336628
O95470	SGPL1	818117	813869	1010868	684147	484648	749926	637034	603916	515750	1086426
O95478	NSA2	134632	140724	138074	122351	115283	128049	124664	123448	126337	126914
O95479	H6PD	1123484	1154788	1120676	1140589	1064144	1165945	1377683	1185826	1193743	1158038
O95486	SEC24A	850252	874788	864760	923737	1000048	1054992	850437	969409	943995	985609
O95487	SEC24B	304304	279321	292735	312054	330581	341105	11856053	347880	308514	341997
O95563	MPC2	129165	102289	106108	110655	142819	120838	166968	149435	81311	82409
O95571	ETHE1	2227477	2501257	2441755	2378153	2234723	2151892	2219854	2363708	2436021	2479855
O95573	ACSL3	3157599	3454768	3828804	3785753	3020716	3424232	3262089	3699498	3730914	3655113
O95602	POLR1A	30631	19572	24374	23728	27405	34134	30866	45328	30268	27021
O95630	STAMBP	106497	101933	88159	90328	82685	97813	112125	101029	99959	100663
O95671	ASMTL	721147	763341	650016	641951	649229	692073	7466554	616452	646118	648060
O95674	CDS2	303417	344555	283524	277942	273705	249738	6083810	228546	233979	204016
O95721	SNAP29	153161	120972	131600	112454	121427	139085	16314	90525	92073	81104
O95747	OXSR1	1754092	1850366	1818902	1695657	1773672	1792964	1717021	1578341	1668768	1747239
O95749	GGPS1	90356	92145	67014	72661	79989	91193	99951	62782	84416	62317
O95757	HSPA4L	1397122	1689005	1657919	1555974	1397683	1451251	1580012	1508595	1585834	1487963
O95758	PTBP3	253563	269354	235711	224947	221460	253683	232680	237819	218786	218175
O95777	LSM8	586177	594029	571158	564195	585322	339439	2806995	563831	639528	674088
O95782	AP2A1	4556634	4223851	3868648	3909206	4212205	4399853	5525132	4078478	4333169	4282421
O95786	DDX58	767884	764306	762415	814319	811157	786694	857694	885489	848941	887553
O95793	STAU1	925913	917929	887319	876144	863112	859940	828833	837303	928944	998870
O95810	CAVIN2	1174519	1419985	1190723	1225246	1169804	1284095	1525946	1032786	1325797	1221809
O95816	BAG2	2440831	2458153	2197781	2190466	2293378	2099738	1973640	1943932	2108352	2102968
O95817	BAG3	525634	523616	480707	483997	515187	443817	533501	442976	420473	478024
O95819	MAP4K4	102852	75360	90444	97756	99885	92609	114404	112067	110494	114909
O95825	CRYZL1	180817	191296	180089	176225	167947	170142	11155109	155389	179779	204373
O95831	AIFM1	1197650	1186722	1227667	1225007	1125691	1302014	300126304	1279512	1305697	1307530
O95834	EML2	145411	132992	148121	144651	148492	137344	119134	144982	150504	154897
O95861	BPNT1	885525	982169	989692	967257	943737	932266	957060	963514	1018185	960816
O95865	DDAH2	2868399	3047568	3210299	3135971	3021674	3239399	3286854	2828299	3093234	3156862
O95870	ABHD16A	153008	159482	167469	178386	170554	178199	137254	168815	167389	151299
O95881	TXNDC12	1812446	1866515	1747789	1799770	1803661	1854809	1702241	1911923	1957580	2025788
O95980	RECK	173365	192580	176524	178685	193891	151795	104212	156297	166574	136214
O95989	NUDT3	293381	294212	292284	279387	288422	315577	294956	339594	323984	304517
O96000	NDUFB10	794275	567550	542348	647804	736397	879877	905899	951813	848955	801534
O96005	CLPTM1	383376	409880	395169	380057	385682	392911	694469	379610	313008	395515
O96008	TOMM40	2262733	1227582	1166271	2452434	2461159	2315621	2722308	1232934	1179006	1111317
O96011	PEX11B	86019	88381	77594	81756	89525	87302	81121	92683	93756	92526
O96019	ACTL6A	1112690	1230497	1208846	1230241	1168438	1189702	961174	1220179	1277512	1172905
P00167	CYB5A	345927	349707	372313	351107	395331	320440	348454	297460	344310	320847
P00325	ADH1B	146346	145680	141404	184879	182299	141473	208740	85381	112356	80646
P00338	LDHA	56449256	56735528	50480216	53014280	53629816	59386632	95545848	57577492	56798020	56343472
P00367	GLUD1	6623399	7196076	7119968	7178467	6516033	7030768	10301508	7014795	7569125	7487424
P00387	CYB5R3	14626717	14705079	13651409	14067169	14542716	14012363	13396886	13949343	14080706	13977416
P00390	GSR	2885389	3108474	3130117	3108648	2854873	3079907	3096361	3062984	3345985	3282747
P00403	MT-CO2	2992704	2741094	2870550	2916559	2758855	3071229	2966578	3147730	3353471	3196735
P00441	SOD1	1333194	1103583	1092786	1303004	1772749	2120626	2706027	2349764	1457983	1304431
P00491	PNP	1109650	1032030	1182548	1212132	1170740	1101422	1121135	1464282	1423925	1431057
P00492	HPRT1	1298803	1166572	1172747	1209656	1213657	1200888	1131365	1306920	1260006	1334837
P00505	GOT2	4903304	5372550	5152163	5081830	4965012	4985756	4176612	5225286	5548017	5290801
P00533	EGFR	1409251	1399459	1535856	1534674	1340330	1495168	1723636	1466021	1665724	1691357
P00558	PGK1	34516728	36857152	31098572	32693602	33986164	36065480	34393528	31705132	33181516	33186838
P00568	AK1	3647881	3462794	2856095	3106323	3403334	4216525	36463080	3948413	3996682	3855415
P00750	PLAT	148489	182714	225484	235502	164482	263518	189634	252202	308348	228884
P00966	ASS1	1116051	1100124	759079	833409	1006914	1030481	816097	727886	767110	760404
P01023	A2M	255186	235551	327848	310886	317530	304013	339176	290778	218162	293163
P01033	TIMP1	325562	398135	357253	348294	320543	427699	522571	483739	440458	463906
P01112	HRAS	1064403	1044144	1010206	956471	1072749	1070209	985721	985369	1013432	1019609
P01116	KRAS	1123288	1257578	1241537	1213021	1146646	1193777	2066944	1091838	1072777	1171451
P01889	HLA-B	2479594	2471123	2140473	2292673	2361844	2410168	2280139	2377843	2296102	2273620
P02452	COL1A1	43290136	42587892	37123252	36523592	38002976	38046764	104914056	33525066	33270232	39362120
P02458	COL2A1	9344281	8933977	8194477	7911809	8730774	7962421	14624224	7169358	7053012	8227279
P02461	COL3A1	6938291	6913320	6064857	6458420	6600529	8706862	34311504	5804541	6109784	6291203
P02462	COL4A1	640991	646688	575290	529992	572796	785807	10263774	497634	533252	581330
P02533	KRT14	5305024	4278038	3502367	2588358	4033309	4599535	3175379	5153015	5452268	9688172
P02538	KRT6A	143042	101783	133916	95458	113758	136901	107787	218424	213347	437100
P02545	LMNA	56294956	59085964	56369672	56018516	51332812	58718728	409814752	55400056	58490764	59234448
P02751	FN1	8221082	8585415	7126368	7056260	7791279	6796029	13531338	7812919	7545998	8280808
P02768	ALB	524721	418788	618700	489736	398465	903542	582629	441840	599231	474920
P02786	TFRC	2388694	2414950	2209967	2229669	2386750	2058110	1941218	1929541	1937761	2057410
P02792	FTL	336360	332212	1031289	223730	1171567	425213	1177252	247524	238589	1214557
P02794	FTH1	556371	583547	450123	468396	542890	623449	642066	476382	525762	507584
P03886	MT-ND1	200901	199469	207850	239468	233649	232964	185992	256610	261867	225558
P04040	CAT	2170853	2219132	2240434	2283089	2230122	2653949	2593023	2395664	2538889	2556923
P04062	GBA	1921652	2141982	2044160	2013659	1931988	2534072	2300857	2248432	2435411	2290617
P04075	ALDOA	77063456	75187384	70735480	71726672	68254344	71613056	76228544	70831024	72637944	70847288
P04080	CSTB	6007996	5713756	5940664	5975971	6530642	6095416	6778667	5881493	6162059	6001892
P04083	ANXA1	25117930	26815728	24493160	24339090	23122892	22747746	29048450	23434904	25491590	26365482
P04150	NR3C1	39538	42475	39203	38408	40999	35046	22899	37707	32637	36522
P04156	PRNP	246229	236511	206489	204581	226675	235830	271384	216331	195628	194121
P04179	SOD2	6504377	6450973	7757863	7658506	5720478	7389286	7707168	8503520	8512662	7403902
P04181	OAT	1150305	1178097	1047907	1090670	1115618	1123374	1156000	1125377	1223765	1211625
P04216	THY1	5109524	4592974	3927435	3732631	4191851	5199442	5157903	4415065	4177688	4172420
P04259	KRT6B	83292	72600	71445	47011	57661	67095	31203	136153	128882	316401
P04264	KRT1	37596296	24547344	23004588	15388825	20112726	29476712	15843255	30169174	35728888	42498816
P04406	GAPDH	206580400	225257776	233457216	227950880	221133056	220614128	568387840	214991056	212191072	191179840
P04424	ASL	695478	741013	771474	728937	681470	618198	666844	614222	680143	533792
P04439	HLA-A	4448654	4158356	3976224	4097902	3951502	4687755	4749246	4561500	4383001	4331396
P04632	CAPNS1	7205916	6587423	7006575	7199567	6923428	6904527	58149628	6341063	6326737	6450233
P04792	HSPB1	51019644	52747572	50257920	47820248	46454028	43277260	41742056	39466064	35949688	41872272
P04843	RPN1	12525652	12562830	11860515	11947626	11898833	12657232	12054807	11978761	12250599	13522490
P04844	RPN2	10546038	10070554	9140209	9842972	10332842	10935985	9345586	10262689	10666561	11069664
P04899	GNAI2	8878391	9373974	8459386	8301086	8651049	8436690	8089893	8206121	8296959	8462689
P05023	ATP1A1	4643840	4655799	4523951	4563116	4753728	4693867	4664712	4783302	4889636	4824591
P05026	ATP1B1	107784	184999	166838	136270	191498	141302	169681	185187	149748	169792
P05067	APP	72263	75274	73887	76738	69280	68703	146778	68469	70123	63600
P05091	ALDH2	3011590	3150447	3227672	3405268	2857197	3437057	3169114	3068666	3391078	3245037
P05106	ITGB3	809775	865607	811135	789154	785924	971019	4189604	665372	661820	701076
P05114	HMGN1	177889	184464	109402	100020	109185	158758	16971028	59551	99469	108503
P05121	SERPINE1	2320	2	524	1244	4487	8943	22541	29431	1560	2
P05141	SLC25A5	1424356	1560859	1547743	1608286	1493972	1490016	1673229	1626978	1740956	1693147
P05161	ISG15	7444110	7923470	7693722	7355674	7771206	7844172	14113304	7747052	7958118	7687148
P05165	PCCA	50897	58521	86413	95952	115315	55828	63743	68106	92080	102310
P05166	PCCB	69961	80797	94881	84454	92543	87415	107166	95496	92470	110976
P05198	EIF2S1	3201296	3361148	2948587	3009910	2982402	3060013	18544940	2890412	3161751	3022249
P05362	ICAM1	393637	400618	420366	285477	385558	462781	431087	402554	390324	299218
P05386	RPLP1	635902	694625	1006491	866791	933754	856938	956899	878475	851266	756764
P05387	RPLP2	8783423	9089436	8301180	8932558	8063910	7966268	7863656	6903398	7567126	7789232
P05388	RPLP0	18656032	19348684	20240040	19135140	17632368	17778544	169688768	18131816	17925474	19509982
P05455	SSB	5484961	5540264	4922966	5029695	5063054	5561034	5387081	5602127	5560295	5511785
P05556	ITGB1	15837066	16771582	14904154	15504034	15451024	15562394	13262057	14632756	14325195	14838694
P05783	KRT18	1884407	1942650	1375393	1352178	1997917	1770978	3905434	1541349	1560933	1635715
P05787	KRT8	1649042	1839719	1190284	1199480	1740132	1570171	1766984	1216410	1223677	1278837
P05997	COL5A2	1467836	1548385	1792631	1580808	1705153	1664065	1059737	1445092	1455576	1739135
P06132	UROD	786611	1063469	1220376	1145410	1012253	1077883	1056499	1201665	1248155	1129416
P06396	GSN	15702158	17293188	15653374	15168218	14418566	15778015	39265044	15489737	16280290	16601074
P06454	PTMA	6519252	7661744	9375711	9276688	8625358	6199064	9546955	8801983	8376295	9262274
P06493	CDK1	214021	283741	357990	344651	479510	503721	390115	370594	328570	430076
P06576	ATP5F1B	27943392	30621524	28799696	29925148	28144588	30275976	31068914	29715064	32993814	33780008
P06703	S100A6	5251401	4871368	3673175	4859412	4407311	5420095	5097385	9240818	8267287	8880072
P06730	EIF4E	344802	392911	473371	420325	454249	464596	347700	389062	441786	529517
P06733	ENO1	65660636	71149296	73537824	72460920	65947976	63590756	70175248	65697728	69096456	68303960
P06737	PYGL	1308465	1311604	1121611	1161474	1329321	1396378	1324730	1190022	1163271	1222909
P06744	GPI	10284190	10634063	9864634	10456312	9662156	10479768	10524501	10400362	10431895	10433248
P06748	NPM1	25829686	25577612	26589778	25134480	24548310	26263974	26721912	23868806	25930232	26682280
P06753	TPM3	14574135	12291247	8323658	10848523	11193688	14065105	12463633	13529309	11312096	11697943
P06756	ITGAV	3037617	3156811	2773870	3094705	2933646	3498201	20288600	2882164	3073371	3166603
P06865	HEXA	2201227	2387927	2050445	2056530	2094108	2696946	2687233	2251737	2220727	2188968
P07093	SERPINE2	254021	250747	259818	247347	206544	385677	399592	349800	356902	306416
P07099	EPHX1	2192305	2036495	1795286	1988907	2102453	2317053	2266444	2106309	1985321	2014681
P07108	DBI	960744	1143662	1060828	1191509	768857	900316	753844	441385	526599	274098
P07195	LDHB	25837714	24637442	22982012	23782946	23741084	25485340	20211418	25154838	27146968	28406472
P07199	CENPB	49173	43780	44682	38556	40077	48802	51870	42371	43208	49437
P07203	GPX1	1363327	1307563	1139818	1171186	1426732	1768777	1798341	1370854	1252204	1371721
P07237	P4HB	41521976	47929588	41512120	42581824	42001656	44056132	41452988	41191064	41520384	42006408
P07305	H1-0	792771	807394	891731	903251	852290	885711	942974	861218	943582	895484
P07311	ACYP1	222013	219119	217449	228323	206642	204172	206985	216746	226872	218007
P07339	CTSD	19970916	21582750	19917756	20235788	19377120	23450672	33538546	19681958	21559970	21044388
P07355	ANXA2	103033792	106221176	104837368	103861696	95922976	91048720	221584336	98599720	96454040	95630744
P07384	CAPN1	5559869	5522815	5140097	5304145	5199287	5335411	5232689	5513151	5769445	5918600
P07437	TUBB	26530054	34864460	38227652	35930368	32484540	33698004	39771232	33952716	31003806	30658504
P07585	DCN	420235	418670	384849	382742	349137	278307	272400	288846	326616	314639
P07602	PSAP	1693948	2036041	2009722	1921740	1952931	1966705	1730668	1739514	1898686	1907378
P07686	HEXB	6418051	6166277	5581028	5496559	5841072	7273454	19529098	5705914	6090598	6518446
P07711	CTSL	117923	96708	98118	102904	97054	138896	177611	142444	110375	122567
P07737	PFN1	49929584	48881160	50823528	48772232	48229928	44389740	79057008	45080828	46318112	44228196
P07738	BPGM	879601	926581	854475	804918	835938	984284	4247862	895466	898171	959710
P07741	APRT	4820450	5098012	5128317	5189037	4911440	4916712	4599087	4798857	5440650	5398965
P07814	EPRS1	5896334	5661015	5013776	5105364	5372772	5193782	24534858	4809888	4870710	5195483
P07858	CTSB	17747202	18652906	18003844	17565300	18097400	21854938	22097066	19338668	20179800	20747468
P07900	HSP90AA1	25520144	23299374	22533776	23806710	23867384	23444032	24702318	23863472	24526340	26365154
P07910	HNRNPC	23605088	22635474	22933884	21418402	19941936	24833662	27030156	23195470	24564026	24801226
P07919	UQCRH	341007	262419	222787	278071	238165	345072	395172	207731	188865	89113
P07942	LAMB1	903828	923049	994966	969277	854628	998731	1232762	1074710	990410	1179435
P07947	YES1	872610	909850	888271	877876	862054	974573	760160	880490	911974	917458
P07951	TPM2	57767824	50594456	45463540	46535384	52284948	50130312	54582256	48062256	45742124	48222524
P07954	FH	2900768	3154436	3053908	3064315	2868592	2829280	2864288	2822711	3084692	3147947
P07996	THBS1	2561513	2314689	1993850	1995936	2201750	1906515	1765975	2147166	2055985	2319478
P08123	COL1A2	20870172	19560606	16400480	15873588	18154512	17840582	16364167	14727584	14837970	18673534
P08133	ANXA6	27032484	27997228	24073652	25462202	25418326	25898656	26899028	24781924	25253446	26399814
P08134	RHOC	10017526	10444068	9422097	9341757	9873150	9670596	10005446	10146582	10093683	9884830
P08172	CHRM2	196757	225689	161821	143222	161060	193216	155260	151562	131967	145237
P08195	SLC3A2	5612735	5373984	4504114	4849517	5228139	4857907	4287474	4102413	4119921	4537839
P08236	GUSB	205995	233016	243301	270555	237215	301976	287425	270261	261559	266192
P08237	PFKM	1141617	1048262	1051760	1100916	1041486	1187135	805380	1120511	1140849	1152098
P08238	HSP90AB1	67952424	70888080	69029096	70934720	62013692	66067968	67753176	70004888	73660152	75660760
P08240	SRPRA	1213250	1265684	1182358	1108330	1101352	1110321	12226484	1106992	1136835	1170913
P08243	ASNS	3651523	3418489	2815923	2762121	2991713	3049070	50363768	2774665	2691927	3003113
P08253	MMP2	83102	88158	84672	98750	92919	85360	109714	92434	82132	71958
P08397	HMBS	178583	164137	163225	171130	156964	185227	101424	191140	199525	193687
P08473	MME	281018	332825	344675	265624	201128	302373	353669	341533	264646	248871
P08559	PDHA1	1640635	1665671	1698774	1715532	1686283	1674878	1909991	1760417	1744042	1688266
P08574	CYC1	1046308	982504	962974	1074370	1071568	1161560	1243373	1278169	1217655	1191272
P08579	SNRPB2	259077	577776	461063	449945	442411	338842	378382	465620	374000	127894
P08621	SNRNP70	2809021	2842482	3175465	3214309	2941346	3110377	2994130	2913258	3344518	3265192
P08648	ITGA5	2088180	1956168	2072586	2119465	2060220	1979340	1603305	1946992	1941972	1949095
P08651	NFIC	97925	95551	96473	77798	79843	91852	1526442	66552	71235	81895
P08670	VIM	503810432	541093248	527405568	545076160	487117344	509528320	2384855040	535326976	519473088	456788768
P08708	RPS17	6166548	6563146	6955563	6689374	6175534	5638612	5247526	5463301	6666935	6895157
P08754	GNAI3	1519689	1659019	1491483	1417107	1458354	1492486	1297378	1348305	1409852	1461759
P08758	ANXA5	74291096	73700584	66802116	71431672	70082880	80631608	75755416	72798832	73131288	77434232
P08779	KRT16	1260109	1027245	875334	611771	709105	874655	2746040	1784906	1688600	4252018
P08865	RPSA	18148272	18316766	16517802	18500512	17768176	17222934	19154800	17885778	18772252	18647448
P09012	SNRPA	1453380	1509608	1338122	1406079	1311875	1514198	34201892	1444737	1605169	1515696
P09038	FGF2	872470	1044835	1116137	1121479	946749	967647	1526919	1149534	1219497	1039745
P09104	ENO2	12659222	14526717	15336616	14117969	13317730	11125793	13680589	12807115	12127335	13067684
P09110	ACAA1	1447877	1564051	1463474	1556127	1512665	1496574	1333872	1462597	1586396	1546516
P09132	SRP19	176073	211237	200463	193307	189037	174355	182025	186705	117696	198656
P09211	GSTP1	25980560	27048958	26315436	27008372	25238458	26521052	22701856	26056478	26704606	26087550
P09234	SNRPC	620228	677282	666078	666589	556982	671852	598880	705100	663729	592868
P09382	LGALS1	111265744	126071152	145526096	128514120	121739784	121230040	133230592	133410136	126845320	111893568
P09417	QDPR	722198	695573	647167	653097	692644	667504	739708	657426	722856	735942
P09429	HMGB1	9230370	9296454	10456677	10307426	9291656	11027246	10885088	11013727	11396110	11040240
P09455	RBP1	1539592	1551677	1568568	1495557	1593233	1803274	2046575	1627574	1508874	1561231
P09486	SPARC	3214154	3143470	2307530	2263884	2812660	2850232	2957370	2391432	2041046	2555710
P09493	TPM1	4785121	3015049	2087719	2386886	3379871	3455650	3654651	3292496	2962964	3318477
P09496	CLTA	4373923	4636940	4030262	4145265	3852648	4098519	12378884	4076409	4388350	4574607
P09497	CLTB	1445754	1522147	1361791	1368663	1391908	1336236	2939484	1449307	1427333	1393821
P09525	ANXA4	3345352	3397923	2907669	2984447	3009363	3285767	2866375	3016017	3228157	3242052
P09543	CNP	2130698	2063167	1937917	2076700	2014296	2261868	2043742	2097251	2166219	2274980
P09619	PDGFRB	1034229	857435	789363	744144	883405	834361	860348	799235	674161	853521
P09622	DLD	2499611	2249319	2705840	2726434	2784489	2735243	2691311	2922548	3006426	2564619
P09651	HNRNPA1	17042030	15627805	12825267	14182657	13690536	17322052	18575942	18732198	17514548	17127250
P09661	SNRPA1	752841	664985	658399	688544	616333	732749	707433	731128	727328	773905
P09669	COX6C	790433	867739	919235	957026	679255	873519	663646	968050	917263	828134
P09871	C1S	55853	61203	73604	80075	62935	73021	61514	59900	81509	70072
P09874	PARP1	2079075	2249057	2230971	2221386	2003080	2127799	1614954	2176748	2379591	2252513
P09913	IFIT2	405933	420796	476470	414289	475006	492778	481232	551216	519444	517643
P09914	IFIT1	1482985	1598949	1411640	1353474	1524355	1530075	1515965	1588926	1643151	1653385
P09936	UCHL1	30863584	32382084	28783264	29624172	28582370	30922584	33827524	28368996	30509892	30633532
P09960	LTA4H	2986401	2869512	2618718	2723848	2732875	2935753	3159138	2793638	2897099	2941584
P09972	ALDOC	6124746	6957289	6482102	6273834	6571280	5985399	5994248	5782088	6408397	6550055
P0C0S5;Q71UI9	H2AZ1;H2AZ2	5552561	6294365	6635189	6488347	5970552	6203853	6505595	6217388	6789752	6770163
P0C0S8;P20671;Q16777;Q6FI13;Q96KK5;Q99878;Q9BTM1	H2AC11;H2AC7;H2AC20;H2AC18;H2AC12;H2AC14;H2AJ	78798856	91494592	104106920	97832912	80896832	93298224	95640392	94411448	95581584	80376776
P0CG29;P0CG30	GSTT2;GSTT2B	235291	313647	299510	317223	302520	218055	216984	320571	280392	266084
P0CG38	POTEI	27379054	30156238	20050900	12161030	22465666	18220686	24859594	19217968	21324538	32339840
P0DJJ0;P0DMP2	SRGAP2C;SRGAP2B	75988	82679	76713	82837	75025	56122	66958	71513	64345	61850
P0DMV8;P0DMV9	HSPA1A;HSPA1B	21103530	23233468	23445012	23830426	20973610	21656170	22302884	22276376	23656300	22404728
P0DN76;Q01081	U2AF1L5;U2AF1	2421927	2834978	2502843	3052327	2411433	4144986	8024472	3366293	5764712	4211249
P0DN79;P35520	CBSL;CBS	926045	860351	841108	885273	856527	755372	2123661	710331	786466	853680
P0DP23;P0DP24;P0DP25	CALM1;CALM2;CALM3	7224703	9586725	5460022	6019555	2727057	4656992	161242704	1398330	1642521	1139284
P10114	RAP2A	81086	79528	74289	76390	86077	91176	72016	70530	75279	74449
P10155	RO60	2286463	2381577	2234867	2373808	2371271	2723449	2279531	2437291	2535668	2478412
P10253	GAA	2131033	2072544	2081097	2052197	2319064	2661813	2571071	2124490	2124131	2130180
P10301	RRAS	4089014	3824968	3560548	3563848	3838635	3367331	3353747	3286333	3434690	3614779
P10321	HLA-C	4314744	4395254	3617991	4100646	4221438	4406488	4362259	4321371	4171032	4118608
P10398	ARAF	313332	328938	312108	294954	303543	296840	336789	310580	294656	323855
P10515	DLAT	2009483	2195481	2224542	2215055	2008152	2071169	1899657	2056189	2348314	2444255
P10599	TXN	13829268	15504709	15068051	15335801	13236925	14689450	16417204	15406440	16198931	15877319
P10606	COX5B	549788	584967	580791	564287	629283	586199	687145	544944	590685	528264
P10619	CTSA	2832087	2567764	2116645	2320076	2470160	3290044	3477086	2908167	2760433	2819881
P10620	MGST1	2259559	2543964	2347331	2367084	2290572	2218295	2427396	2376276	2387628	2246734
P10644	PRKAR1A	2110028	2061321	2022982	2156788	2083143	1883647	11476735	2376621	2371166	2451253
P10746	UROS	122172	106417	103992	110885	115818	116142	120095	114367	122397	119576
P10768	ESD	5169955	4384935	4062299	4221345	4432839	4558049	5077439	4500767	5091425	4698817
P10809	HSPD1	17596578	17692610	18297444	18091010	17084260	17894712	16732442	18955184	19915004	20054666
P10909	CLU	419705	362765	363968	365634	308409	221674	277411	278342	338869	315330
P11021	HSPA5	53387580	54288824	53307632	55352940	49080380	50200828	57876108	50434176	54438176	53583284
P11047	LAMC1	1418398	1417403	1366324	1413062	1236955	1497007	1612828	1631962	1534072	1703314
P11117	ACP2	1161868	1193383	1115603	1147425	1116983	1353697	1357070	1286993	1246874	1210850
P11142	HSPA8	76873472	83187080	80568712	81054016	73580000	77704256	76622976	78302016	83234824	82725360
P11166	SLC2A1	631669	365179	288016	394744	526675	611605	514492	616309	557594	562604
P11172	UMPS	598303	643065	594609	625255	576875	586499	597236	621361	654508	647208
P11177	PDHB	2046077	2331964	2260511	2314820	2221687	2230561	2196034	2238453	2302045	2251833
P11182	DBT	149546	162154	182106	173368	175984	190923	208945	203973	203709	155297
P11216	PYGB	4986840	4839104	4628693	4537280	4554857	4476061	4214814	4502463	4725940	4893040
P11217	PYGM	2348691	2151707	1730811	1966075	2194772	2153817	2869792	2279531	2224235	2318497
P11234	RALB	780512	554502	575694	644623	612275	746222	665646	714851	742395	834968
P11279	LAMP1	2011051	1895397	1744904	1778399	1827994	2179973	3057788	2006359	1930460	2132384
P11310	ACADM	817289	827425	839889	876584	744401	859259	842783	887604	950259	900026
P11387	TOP1	2222962	2466791	2666359	2699897	2254651	2630844	2532697	2806667	2886753	2613522
P11413	G6PD	12801951	12562012	12223090	12920005	11894959	12367194	19936860	12493963	12926798	13306934
P11441	UBL4A	155139	152128	161881	164153	147106	143385	126985	126947	115417	132652
P11498	PC	328167	354300	294677	321294	345447	362723	481617	312825	331058	311412
P11586	MTHFD1	2830679	2961940	3052389	3019919	2915498	2630798	3024167	2988585	3117338	3277633
P11717	IGF2R	2065011	2158386	2071771	2045519	1931491	2056065	1941849	1927747	1990599	1971882
P11766	ADH5	10509415	10795613	10436797	10258305	10348489	10959934	140208272	10366669	11172064	11905763
P11802	CDK4	260851	222863	223101	229050	254600	274240	287434	290699	282444	295203
P11908	PRPS2	165959	79866	125890	169726	194131	139121	140778	165477	146173	167709
P11940	PABPC1	8103430	8606737	8780637	8723325	8530137	8608309	8985497	8948126	9203332	9453366
P12004	PCNA	3394891	3796197	3787820	3608711	3277523	3323077	3384115	3597096	3738434	3540378
P12081	HARS1	4145949	4433849	4273877	4266987	3922201	4118519	3934539	4305040	4244515	4629240
P12109	COL6A1	19699448	17949316	17397334	18340158	18233294	21216506	67926568	20400356	20031696	22042990
P12110	COL6A2	10276712	9182819	8654077	8447964	8569368	10876200	9558182	10647362	9917133	10451948
P12111	COL6A3	17923876	19081446	19178244	18733830	18034178	19232762	165956736	18144310	19308208	21572114
P12235	SLC25A4	685795	587095	601386	622433	684757	657599	446774	682444	647875	749457
P12236	SLC25A6	16175064	16390830	16674172	17377836	14952479	16591146	123266280	18885694	18575960	17931592
P12268	IMPDH2	3638472	3744050	3398172	3425307	3400822	3358181	3660513	3265276	3562356	3587031
P12270	TPR	2213861	2414584	2453113	2453099	2229579	2446494	2132564	2225945	2682815	2444723
P12277	CKB	1512890	1654590	1587580	1583626	1508182	1454302	1258145	1531600	1618098	1705888
P12814	ACTN1	49152476	49713484	42020800	46982872	45709192	47210236	45160600	46343080	46264032	48270632
P12955	PEPD	2474372	2641240	2222392	2621232	2309943	2770081	2419832	2504852	2718854	2790816
P12956	XRCC6	9371100	10000265	9360647	9913369	9250111	10371122	10028499	10657518	10718724	10555824
P13010	XRCC5	7101940	7243565	7355543	7775938	7157177	7944824	7497764	7765996	8027045	8147062
P13073	COX4I1	4180959	4860664	4790131	4717488	4580531	4560886	3415842	4591377	4833885	4516246
P13473	LAMP2	2687541	2748383	2395406	2417610	2572186	3208859	3226451	2626397	2637280	2621859
P13489	RNH1	9853334	10377662	9160473	9256854	9544250	9442846	9190685	9068849	9614872	9825562
P13639	EEF2	28689824	29581226	27321520	27362102	26791364	27891912	114936144	29062932	29234712	30433572
P13645	KRT10	16834004	10736410	8412491	7338823	12441759	13815889	5911698	9647747	12724378	22460448
P13647	KRT5	2109510	1611670	1341847	917931	1285903	1625903	1241604	1731518	2046850	3015210
P13667	PDIA4	12880853	13599881	13643710	13756390	12954967	12525951	15554598	13137176	14028510	14681812
P13674	P4HA1	11119744	10994581	8896585	9098176	10155295	10810245	9262663	8642601	9046456	9516242
P13693	TPT1	3091189	3211505	3287807	3108591	3361390	2869323	3197949	3485989	3388912	3669032
P13716	ALAD	155316	194326	177945	193345	210867	168612	203459	195669	167112	141965
P13726	F3	233277	270285	289529	284627	259098	253514	302514	283855	206788	264612
P13797	PLS3	7970671	8340215	6998733	7581778	7509371	7652332	7726725	7687390	7129287	7452323
P13798	APEH	1980695	2080934	2020966	2128998	2043216	1968433	1785713	2052667	2154395	2173809
P13804	ETFA	3695964	4170466	3969726	3995454	3709873	3980751	17026156	3833244	4359466	4178272
P13807	GYS1	690394	701991	624581	637401	706893	677850	623507	630924	582635	575651
P13861	PRKAR2A	2374784	2294832	2124607	2206551	2191810	2550203	2621730	2377683	2391286	2352477
P13984	GTF2F2	804120	772363	729871	763719	707842	813238	659857	807586	797825	792588
P13987	CD59	2885798	3213750	2788036	2736377	3231974	2974438	3541780	3139464	2831590	2741779
P13995	MTHFD2	421945	416286	350027	372206	418544	367707	335526	372182	350080	407653
P14174	MIF	5592147	6001138	5343700	5124692	6430567	6280015	8564388	6250543	5996084	4549118
P14314	PRKCSH	10469482	12632622	11699003	11623443	10939014	11513648	242445408	11258039	11168681	10821372
P14324	FDPS	805893	733181	759631	777203	678103	574874	554055	758660	771608	800337
P14550	AKR1A1	3193710	3183548	3235359	3128579	3116239	3425776	8768977	3050889	3263360	3239588
P14618	PKM	90947920	95483176	98080592	85898192	84423616	86076608	297946368	78546520	93434128	91735864
P14625	HSP90B1	38086804	39303004	37418404	37820284	36037352	36940264	36704124	37392332	38035860	39617652
P14649	MYL6B	133207	108699	74391	129387	193330	232589	197439	202797	169821	131082
P14678;P63162	SNRPB;SNRPN	4565474	3866766	3598279	4087060	4166136	5025661	4955617	5170582	4846736	4737817
P14735	IDE	1175935	1325540	1316115	1344013	1220025	1277765	1009330	1220336	1361539	1445015
P14854	COX6B1	171503	200814	210927	206113	212019	215025	286653	237984	185999	144911
P14866	HNRNPL	5846081	6616951	6102589	6970090	6605363	6579232	11474210	6893898	6746591	6277965
P14868	DARS1	5735978	5736093	5463897	5681843	5618667	5631187	5488707	5736069	5334185	5899420
P14923	JUP	823118	886539	819605	770569	840874	949043	694835	772249	831119	810020
P14927	UQCRB	1050283	1109119	1138689	1192497	1020438	1111446	704938	1122902	1199289	1173369
P15121	AKR1B1	4560457	4599086	5031612	5109088	4090267	4647958	46721488	5535370	6064136	5788423
P15144	ANPEP	2550759	3295133	3606795	3548739	3047027	3546314	17076688	3554693	3661332	3652793
P15151	PVR	94703	86651	67593	74818	87568	68829	60051	104652	88153	97260
P15170	GSPT1	946974	840802	696295	726349	773328	814136	1485074	852480	850721	1008682
P15289	ARSA	903395	1035013	987339	1016696	900895	1091090	970279	890439	1069136	980315
P15291	B4GALT1	67794	71699	59254	61496	67145	69736	61597	54332	55327	60067
P15311	EZR	1900004	2179168	2109176	2163679	1909006	1620917	1441231	1766959	2020050	2109766
P15374	UCHL3	519633	557447	523880	481843	527407	572612	1777404	511379	481255	521886
P15529	CD46	135862	167993	158155	144305	140824	137078	124535	154162	133153	103527
P15531	NME1	3807741	3029791	2844594	3383122	3462405	3812386	3049786	3872026	3619613	3954053
P15586	GNS	2026425	2486101	2348310	2281456	2182380	2659179	2564142	2301797	2401714	2328517
P15848	ARSB	932477	945521	852361	862334	907044	1147263	1033549	880001	933381	946948
P15880	RPS2	15504123	15115044	14526994	15139904	14037604	15326324	15020508	15591870	16347281	17103328
P15924	DSP	1436884	1337369	1275008	1173350	1165377	1247609	1178307	1374045	1385824	1500710
P15927	RPA2	372333	479728	436511	431582	459213	425787	374776	489305	502795	500511
P16070	CD44	6915890	6916225	6317485	5880271	7206641	6257802	19403890	6958594	4729433	5377907
P16152	CBR1	6379525	6545555	6993313	6967911	6097072	6679366	6341795	6580298	7381993	6963926
P16234	PDGFRA	610790	654053	740041	712728	627634	770082	714141	608178	671362	680599
P16278	GLB1	2904383	3159960	2880029	2807936	3007261	3471982	3718419	2932616	2967481	2938142
P16298	PPP3CB	73060	73576	64545	61457	62331	70312	90793	70285	62756	57227
P16333	NCK1	621141	651191	650692	683996	604553	629813	640759	628885	695640	681773
P16401	H1-5	17065358	19347634	21683532	22668400	18958852	20247010	24360468	21182908	22376068	23383078
P16403	H1-2	30807282	31848404	36353220	35303728	29882612	33260956	32359954	32428946	31263904	34415172
P16435	POR	1417779	1476572	1434660	1458079	1429253	1527743	1748473	1514936	1490173	1453446
P16455	MGMT	82988	136553	119854	123439	104370	115684	100133	132840	160687	143405
P16615	ATP2A2	4617401	5163883	5090219	5009256	4596544	4608443	32798616	4620070	5033934	5145471
P16930	FAH	1544447	1565116	1607066	1634382	1582872	1640673	1813647	1739275	1714284	1859289
P16949	STMN1	3843492	3842314	4431135	4362370	2833952	3660351	3655196	3559586	3559242	3820125
P16989	YBX3	1990756	1682365	1477818	1252092	1605004	1765511	1566191	1243208	1276679	1644349
P17050	NAGA	920698	952279	849886	768954	916239	1067723	1090252	918338	940140	918698
P17096	HMGA1	11445365	9271083	7764043	5085565	6915780	11187952	1744123008	5133378	8038035	9826217
P17152	TMEM11	190311	207778	189893	211584	202811	234985	218351	237055	246422	232041
P17174	GOT1	2153563	2141171	1935708	2006630	2106856	2056364	1839705	1952207	1971659	2105308
P17252	PRKCA	1126986	1308118	1217902	1203445	1127176	1197861	1071292	991255	1080609	1036682
P17301	ITGA2	7299654	7690509	7915702	8015032	6859776	8821179	8916058	9300115	9829176	9663135
P17302	GJA1	847341	1035307	999624	969305	924134	1282468	1119633	918510	958888	756354
P17405	SMPD1	306704	270250	279120	262900	312551	361772	320302	320885	275793	296309
P17480	UBTF	519494	521386	482027	495377	479984	536185	481686	561801	573576	532551
P17568	NDUFB7	203484	168108	261641	276853	234959	214672	198948	240918	249043	246382
P17612	PRKACA	232989	208894	234922	243436	209532	222155	205617	226648	197309	257175
P17655	CAPN2	12798315	13235736	11819702	12107662	12033636	12120219	11585923	12942970	12922918	13118270
P17812	CTPS1	2213055	2297298	2115244	2057577	2170579	1981542	1963563	2111682	2178338	2272113
P17813	ENG	378222	444557	400536	357743	400149	353532	354422	342674	348248	348764
P17844	DDX5	4475117	4871298	4683975	4430506	4329396	5183592	4778867	5295874	5524668	5538244
P17858	PFKL	5008735	4845967	4324186	4618905	4972592	5049580	5419312	5035842	4585430	4517837
P17900	GM2A	690226	708122	635222	638282	644932	807802	930384	725173	750786	720807
P17931	LGALS3	8185254	8352799	7830890	8065370	8735228	8376958	9203905	8863652	9164232	9064459
P17980	PSMC3	4495576	4984677	4728651	4829221	4346570	4724715	3930826	4495417	5204134	5250256
P17987	TCP1	7143753	8018559	7317356	7173899	6820674	6872832	5299116	6569975	7144596	7580578
P18031	PTPN1	1732538	1827323	1667325	1747976	1692883	1863908	1841516	1849084	1834269	1736775
P18077	RPL35A	5721141	5742321	6436373	6185587	5461562	5924474	5672695	6257781	6038086	5896137
P18084	ITGB5	570401	653503	667036	592572	608398	613879	638507	656340	541254	587284
P18085	ARF4	14918461	15030309	13381388	13494370	13555293	14184328	13278176	13567799	13744311	14028688
P18124	RPL7	16519541	18381262	17888170	17176812	16141971	16603985	15205546	16775041	17499246	17443854
P18206	VCL	36643328	35259392	32713208	33969400	34707696	38591556	32111820	36182496	38972544	41051076
P18440	NAT1	10391	12812	13197	15214	17803	13065	9751	18058	12491	17720
P18583	SON	1849827	1941134	1970737	2045101	300509	2065368	1706039	2113740	2202168	2047163
P18621	RPL17	13300011	12769160	12366768	12643857	12828043	12781753	13846632	13304713	13174237	13510396
P18669	PGAM1	25624312	26286910	25162106	25749908	25146176	26868762	25023846	25137906	26364154	23462058
P18754	RCC1	1176640	1011100	958503	1026608	1111392	1330563	1304123	1234980	1150067	1190683
P18859	ATP5PF	101800	123920	99094	111447	66295	66036	92136	37800	46193	36160
P18887	XRCC1	280302	309087	323509	312946	267209	303516	205528	270516	283232	318627
P19022	CDH2	357332	379936	309258	290200	322974	271063	234379	232071	230398	276326
P19174	PLCG1	452192	548553	544055	531673	472139	466593	336604	487248	493015	488872
P19320	VCAM1	104006	64331	102769	71421	65826	84253	67017	74863	63075	75352
P19338	NCL	16754956	17706704	16422802	16603766	14835040	18147736	206946080	17769434	18140730	17591234
P19367	HK1	3330361	3490379	3368226	3410433	3313035	3537310	3315713	3575621	3961122	3947131
P19387	POLR2C	574775	637710	652967	612366	620893	562687	579490	684246	703359	700838
P19388	POLR2E	293579	321770	309859	309178	291566	312136	283365	291931	314734	336563
P19404	NDUFV2	583405	631578	647817	646845	569242	577882	416863	577461	690105	697232
P19474	TRIM21	578780	580782	567063	563655	605723	576030	565150	587694	578775	640560
P19525	EIF2AK2	1489577	1501055	1436168	1460151	1326437	1402241	1223066	1434439	1511399	1602975
P19623	SRM	3222856	3255442	2912259	2790125	2965365	3152560	3020327	2854231	3065488	2956559
P19634	SLC9A1	57521	48453	36290	39614	59115	91547	55415	61843	54736	70681
P19784	CSNK2A2	734824	726460	713119	723617	732884	776149	755923	743518	725354	762409
P19838	NFKB1	195634	186816	197286	213191	187998	202374	442414	199887	222266	218324
P19971	TYMP	96190	55780	122485	147185	141682	141764	247861	174396	178957	161173
P20020	ATP2B1	2849365	3305143	2833536	2857987	2919279	2690459	3037248	2449680	2631135	2697290
P20042	EIF2S2	3065616	3260442	3075965	3179579	3015839	3040563	2489470	3035469	3090791	3116961
P20073	ANXA7	2610551	2642678	2527308	2451306	2411261	2525314	8652760	2597978	2660268	2762612
P20290	BTF3	1050049	958211	965927	824770	907910	931451	1296488	864102	829433	944652
P20337	RAB3B	573526	595004	571629	548625	491089	410681	441423	464730	524498	574706
P20338	RAB4A	616590	633528	547968	587757	559388	602862	559242	600692	618634	585933
P20339	RAB5A	4757475	4312888	4153340	4032989	4158557	4518550	4780051	4342522	4504742	4876673
P20340	RAB6A	1064737	935783	786909	785551	944836	959726	929767	891172	930687	936503
P20591	MX1	405420	406921	347741	338143	438265	329697	332254	307517	382133	398323
P20592	MX2	502542	473111	404667	400275	531793	512281	535792	423404	414584	438175
P20594	NPR2	45676	42806	45740	48035	44382	38355	34127	30537	45109	46298
P20618	PSMB1	6501345	6720582	6757749	6773846	6401632	6482553	6668229	6623858	6981065	7012714
P20645	M6PR	362075	339253	284258	293719	311554	333316	350525	320487	293670	294980
P20674	COX5A	744344	833910	870882	781966	798179	699063	823080	483354	727803	665625
P20700	LMNB1	5994659	6301371	6382648	6437425	5752573	6655710	14187985	6572411	6915501	7070292
P20742	PZP	281511	337201	389792	357504	251827	245032	283752	332179	232870	296077
P20810	CAST	1484336	1969974	1799233	1912390	1553631	1568636	40103332	1398112	1522089	1421751
P20839	IMPDH1	88903	80787	80940	82102	86612	78382	31670	69120	75408	85027
P20908	COL5A1	1701023	1435240	1428520	1387168	1446082	1422510	14955437	1287147	1213385	1562107
P20936	RASA1	1167120	1139885	1093339	1131223	1041445	1122750	1077777	1164928	1265638	1322636
P21127;Q9UQ88	CDK11B;CDK11A	288421	295831	314298	314869	286527	289618	308992	309864	296385	302683
P21266	GSTM3	1683881	1565926	1441996	1499657	1475850	1682683	1563891	1645800	1524333	1546862
P21281	ATP6V1B2	884887	874054	923897	905981	901873	898023	4972796	1000410	889356	1069086
P21283	ATP6V1C1	578261	696377	645534	651977	592756	653602	641797	679213	822812	743743
P21291	CSRP1	8030801	7805229	6435588	6383671	6849620	7011593	8094760	6649935	6588711	6158086
P21333	FLNA	55051336	58019708	56803480	57559912	51602520	50336764	417825472	48090816	51689260	52944808
P21359	NF1	158269	177526	172876	187415	168347	169590	113495	157989	173603	138531
P21399	ACO1	3733029	3875246	4070781	4480953	3673226	3860948	3649145	4033770	4628494	4057714
P21589	NT5E	9196654	9843404	10575850	10707509	9458098	9418581	9611431	11648945	12001909	11652170
P21796	VDAC1	15489377	16929846	16339547	15725044	15127486	16252346	16281724	15913973	17087246	17093688
P21810	BGN	124769	136111	121764	115711	108977	132536	135671	123538	114765	136587
P21912	SDHB	711701	782307	784048	808276	772239	767484	753564	759213	815599	823056
P21926	CD9	388109	384900	349033	340597	368086	347235	338773	426959	423774	471173
P21964	COMT	4294323	3587749	3272740	3499414	3979979	3847519	4384616	3852046	3722204	3730933
P21980	TGM2	12205058	12292015	11759154	11568655	11720349	13059240	11021213	11261310	12442190	13391805
P22033	MMUT	964035	1032324	886519	837535	877267	999958	893562	960448	1095215	1332530
P22059	OSBP	1205771	1278655	1135620	1160617	1176153	1144880	1153271	1180484	1130916	1211312
P22061	PCMT1	2098892	2049006	1990649	2004705	2117151	2063234	13225615	2032081	2109408	2185713
P22087	FBL	3821819	3521119	3401051	3683633	3765589	4215754	4498490	4013567	3921096	4036891
P22102	GART	1785017	1885516	1862039	1852022	1801691	1801901	11628023	1954231	1979243	2008588
P22234	PAICS	4567728	4594715	4512599	4390426	4267330	4192330	4015982	4269255	4441024	4471247
P22307	SCP2	2884043	2942314	2992047	3031670	2763678	2867595	2992009	2967616	3147516	3000314
P22314	UBA1	17462664	19987818	20222776	20092336	17553184	17674272	16792894	17855464	19801016	20461092
P22392	NME2	24986938	22682660	21912722	23135722	23257040	23720574	43414208	24163142	24557542	25113456
P22570	FDXR	976364	1004027	976202	983231	937920	1013698	1250929	891317	1088007	1054682
P22626	HNRNPA2B1	35992904	38616688	34731584	37880472	33616132	39371116	36957824	39379032	39951920	40548932
P22681	CBL	95740	89325	89660	102155	90420	100211	93462	92775	91099	97966
P22694	PRKACB	1396940	1441039	1479145	1454414	1400670	1535058	1387173	1585782	1583767	1581804
P22695	UQCRC2	1810635	1810945	1866095	1835908	1910075	1869218	1803915	1958126	2096448	1973064
P22830	FECH	184339	188555	176681	120742	193905	206018	183320	211412	197209	186862
P23193	TCEA1	1363869	1694620	1545709	1458531	1382306	1432145	1485835	1330954	1396811	1374069
P23219	PTGS1	3177675	3644057	3740030	4064653	3754644	3874698	4056118	4139121	3679468	3750038
P23229	ITGA6	233897	213380	200733	217572	213322	166327	2980021	231887	225701	246487
P23246	SFPQ	6748676	7986061	7688612	7851590	6850395	7752792	7539314	7439948	7908147	8109778
P23258;Q9NRH3	TUBG1;TUBG2	398533	384894	345375	399513	374335	385717	386107	400059	437288	423262
P23284	PPIB	62014468	65521716	57314936	59486448	58686552	64111276	61019916	59633604	60574628	60831120
P23368	ME2	551078	587193	584294	576015	576116	555013	511455	602304	613667	614174
P23381	WARS1	17218118	15740719	14528459	16180844	16178823	17557876	17791464	16254780	16181682	17061894
P23396	RPS3	30213164	31885410	31699328	31034152	28764316	28070444	276780896	29400674	29987602	31817476
P23434	GCSH	135770	185878	190378	177294	163103	152702	173043	166559	169494	178315
P23458	JAK1	303038	369773	545238	421283	386374	503188	334242	449412	387084	375253
P23497	SP100	725149	657621	644438	673175	623724	794883	744432	719439	690406	698557
P23508	MCC	58331	62712	54449	54486	57038	64170	184522	45839	47848	42569
P23526	AHCY	5360280	5458041	5096427	5309339	5335750	5424906	5057450	5431499	5737879	5626425
P23528	CFL1	45147920	46389324	46323736	45045968	41814476	41708068	48215544	45075308	42775172	45615968
P23588	EIF4B	1676935	1832851	1644021	1436223	1520821	1595525	808588	1419225	1533124	1741155
P23634	ATP2B4	2322668	2569345	2115158	2115685	2372213	2177761	48116500	1959217	2152546	2103312
P23743	DGKA	1018372	1111981	1086708	1021888	1029538	951265	826060	994710	1079719	995568
P23786	CPT2	704940	725374	703565	705388	711831	713532	639261	711453	746894	738201
P23919	DTYMK	1101060	1064842	1104222	1078101	946320	982884	930276	1084964	1106663	1197672
P23921	RRM1	691961	780770	739283	709997	677060	593601	562469	712262	683633	802617
P24386	CHM	443767	452286	65523	466143	52560	408958	236974	445308	62069	70708
P24390	KDELR1	205166	132635	119468	143108	304144	314940	649917	391726	185692	225962
P24468	NR2F2	186437	195374	200199	205073	205382	193004	188398	195582	212694	198998
P24534	EEF1B2	11245072	12455714	11966068	11784755	10887395	11219788	10790266	11095661	12138500	11947830
P24539	ATP5PB	1589048	1564780	1413508	1583919	1550913	1787083	1632944	1859606	1614371	1758320
P24557	TBXAS1	244916	268365	315330	324669	250786	360111	403783	378215	386679	352218
P24593	IGFBP5	541112	494494	527319	492794	595125	546075	1014825	348768	322050	293238
P24666	ACP1	1257828	1341252	1292858	1264720	1216753	1298034	1243010	1237399	1326818	1337721
P24752	ACAT1	3201983	3181781	3246927	3225313	3123088	3128084	3169942	3314544	3567113	3516216
P24821	TNC	216348	224645	205396	157006	209678	249984	267748	204554	162571	214689
P24844	MYL9	5127913	5276926	4470083	4762424	4757707	4374723	4293907	4295236	4060633	4011815
P24928	POLR2A	919139	891985	877242	856054	830073	891583	808297	855517	912184	950702
P24941	CDK2	77908	72851	70891	86425	70861	92944	58135	84040	83804	105476
P25098	GRK2	66654	51081	51811	62488	62275	75085	62391	77942	64968	67496
P25205	MCM3	539132	700736	805504	774198	594902	509748	620608	720414	835751	853832
P25325	MPST	2308125	1954720	1765734	1871417	1985787	2303384	2741978	2214790	2128619	2207108
P25398	RPS12	12176124	13432066	12824368	12825475	12326259	12210889	12178483	12387309	14455981	15079754
P25445	FAS	551208	548449	462404	460973	519093	562210	463267	459220	485385	492563
P25685	DNAJB1	491874	428918	403175	418302	417660	373857	361478	436753	496215	491043
P25686	DNAJB2	61532	70643	66754	74844	73288	72265	46015	65082	70158	68009
P25705	ATP5F1A	26285524	29319512	29962128	28540420	26096966	27265202	26635152	27081750	30350988	30542984
P25786	PSMA1	3271445	3214629	3244473	3279351	3251685	3372146	3710685	3644809	3590267	3332211
P25787	PSMA2	4100110	3814890	3631231	3860248	3631079	3794302	3322212	3992603	4069200	4073308
P25788	PSMA3	5386219	5311966	5041152	5085392	5350017	5485059	4372826	5604104	5790859	5594045
P25789	PSMA4	7348872	7644730	7170417	7207775	6817802	6755539	6776643	6950130	7239457	7959925
P26006	ITGA3	674391	667822	569970	602612	654896	567963	2303692	707016	637345	640764
P26038	MSN	25438486	27988388	25682712	26409574	24331360	25419008	205619216	24710554	26272702	25570868
P26196	DDX6	2310129	2567782	2522173	2661502	2369369	2514752	2541787	2512074	2728488	2748756
P26368	U2AF2	4926975	4757314	5466976	5432374	5270228	5489548	5305334	5643793	5587148	5537996
P26373	RPL13	13171449	14605050	14404844	13641355	12821403	13338667	12231216	13633432	13554858	12893153
P26440	IVD	590128	552020	561752	537310	536941	562251	570578	613946	631241	601617
P26572	MGAT1	621838	615107	599177	575835	636188	681782	592869	617553	528259	638210
P26583	HMGB2	2053784	1990024	2280092	2302302	1998101	2154929	3012569	2351385	2436509	2467038
P26599	PTBP1	9237624	9005590	8970783	8769930	8523191	8792427	23051304	8691721	8006243	8433877
P26639	TARS1	5542201	5814320	5346501	5530488	5212717	5218057	71213840	5108558	5247448	5515532
P26640	VARS1	4343714	4422014	4079830	4156516	3736923	4341474	29606440	4444738	4342108	4712586
P26641	EEF1G	24407464	24757536	21761678	23929750	21907770	25068288	23711984	24178146	25447646	25053592
P26885	FKBP2	1509032	1640964	1507205	1520052	1412006	1420871	1422536	1416842	1581231	1635522
P27105	STOM	5719244	4821347	5094404	5165341	5557629	6685643	5316773	5267852	6061555	6155910
P27348	YWHAQ	13430807	14391319	12665103	13253641	12966248	13458963	13613830	13205643	13794013	15764480
P27361	MAPK3	1267705	1147319	1148842	1134848	1235933	1165189	2013431	1239223	1257532	1535872
P27448	MARK3	85615	95065	109014	90551	103452	89860	97671	95626	94590	90778
P27487	DPP4	1084414	1063498	906813	905811	1053803	1158149	1022772	904764	852876	895569
P27635	RPL10	5053525	4735975	4613752	5032731	4938013	5013479	5115237	5268250	4765435	5337189
P27658	COL8A1	215847	125140	80721	95730	188602	340988	335921	202256	166318	133199
P27694	RPA1	649507	678634	671484	691273	589550	649740	1294025	721368	718910	709156
P27695	APEX1	3626820	3530451	3353201	3506470	3389835	3987423	4313766	3640122	3750369	4037515
P27701	CD82	305945	285700	234434	285167	324374	428307	494441	358121	294122	339660
P27708	CAD	2109547	2265771	2289464	2268526	2084572	1807139	1774254	2120659	2336662	2367940
P27797	CALR	41499356	42321756	45906588	48532792	39241820	41261968	57836220	43108604	43460316	41720076
P27816	MAP4	12957761	12925720	10460332	9225896	9697130	12362176	15067588	6163135	3071727	6219353
P27824	CANX	16398489	15429940	15702190	16236186	16177222	17488990	17576598	18053730	16028868	16205035
P28062	PSMB8	657986	675349	703319	708108	709510	696342	659220	733984	695336	675476
P28065	PSMB9	77038	101129	98491	91534	60574	89139	69576	82470	87362	39495
P28066	PSMA5	3984416	3990603	3732428	3539497	3893671	3859293	4458462	3901988	3856962	3845482
P28070	PSMB4	1886061	2022420	1883610	1895912	1855121	1711991	213542176	1872254	1987182	1935910
P28072	PSMB6	1635503	1590881	1612727	1581397	1574021	1531671	1582467	1594273	1673054	1683394
P28074	PSMB5	5249711	5489348	5377411	5343602	5132911	5243722	4749912	5308331	5525333	5464421
P28161	GSTM2	2936331	2928909	2782900	2905969	2863560	3191894	3068147	3001691	3053945	3201492
P28288	ABCD3	630577	581369	501648	572967	595806	600432	571841	563032	579399	617048
P28289	TMOD1	312251	317761	296489	309287	344942	350305	354085	271083	311307	254661
P28331	NDUFS1	1847487	1997169	2055133	1955937	1848509	1854252	1712282	1957526	2159610	2110968
P28347	TEAD1	234651	241718	224845	235740	229202	237236	341051	228423	244059	252459
P28370	SMARCA1	565659	630312	611897	631915	586828	623419	495047	627161	657050	703136
P28482	MAPK1	4515009	4986260	4507238	4272921	4556685	4473314	88623128	4214681	4412453	4637633
P28799	GRN	55816	89093	83442	69195	73715	65142	100373	79702	80349	62766
P28838	LAP3	4449407	4579061	4500688	4486674	4231911	4460071	6619299	4471915	4769190	4740368
P29083	GTF2E1	78972	90782	87676	96608	88873	98953	69083	88451	104849	110005
P29084	GTF2E2	72483	39206	59419	66605	69343	75354	101472	90002	76442	66878
P29144	TPP2	1520020	1740596	1769279	1806109	1542929	1530801	1412481	1712903	1804768	1876126
P29218	IMPA1	1475531	1425717	1378062	1383924	1401784	1439282	1497354	1458238	1441524	1521299
P29317	EPHA2	823368	877114	784951	771325	787964	754880	753311	734820	774846	777920
P29323	EPHB2	826277	871262	670842	763969	741359	751401	869974	773790	781888	800052
P29353	SHC1	62368	45758	57654	45128	67850	50481	69816	61632	41632	43901
P29372	MPG	110694	123958	142228	146962	130149	146403	113589	140586	145935	158588
P29401	TKT	23418226	22845096	23354492	23831024	21872264	23277878	24356170	22482646	25324062	24960362
P29466	CASP1	963075	1026774	1123717	1130981	1031576	1108771	1150739	1179648	1191321	1165246
P29536	LMOD1	2243477	2075484	1559288	1781356	1923874	1972235	1316702	1748662	1564950	1626564
P29590	PML	1605446	1768518	1704178	1668318	1759453	1776729	1707742	1666516	1856225	1963155
P29692	EEF1D	11044901	10887632	10564549	10096484	10281331	10775123	9907162	9826769	10041753	10178687
P29966	MARCKS	4832616	5414861	4328396	4244038	3094096	3483944	2104603	2041170	2207016	1847798
P29992	GNA11	2815266	2831107	2491719	2485115	2597116	2719088	2698595	2420339	2586430	2671427
P30038	ALDH4A1	267017	283779	287515	269492	249666	252865	206535	261618	301695	279964
P30039	PBLD	81493	79799	83871	86446	93445	88716	63757	82733	75488	83676
P30040	ERP29	7908219	9003669	8631639	8710174	8289319	8081818	7580766	7898971	8371799	8244717
P30041	PRDX6	50952140	51748264	41369084	42328132	45518728	49102208	46199740	41006116	42844476	44177136
P30043	BLVRB	2670129	2492018	2278182	2300212	2543286	2591373	2958045	2653150	2505956	2656967
P30044	PRDX5	14439549	15517857	14423793	12878040	14365484	15241938	15075846	14003794	15987885	15208696
P30048	PRDX3	6568628	6762206	6410890	6694621	6252831	6579183	5890847	6684478	7344796	7455481
P30049	ATP5F1D	1409785	1471819	1455449	1331993	1590908	1649372	2027572	1469671	1570515	1517417
P30050	RPL12	11913847	11826876	11526681	11509197	11511621	11736710	13599198	12254401	12249420	11154725
P30084	ECHS1	3502724	3788646	3700095	3597481	3477560	3670053	71477472	3556187	3945219	3992776
P30085	CMPK1	1821224	1470597	1345965	1514842	1739529	1917819	8109205	1817665	1670237	1640609
P30086	PEBP1	11429054	11779766	10427980	11001863	10139202	11310602	47472656	10905616	11675430	12039819
P30101	PDIA3	44416524	44768960	41629048	43044136	41285288	42974628	42837828	41443956	43059928	45025400
P30153	PPP2R1A	6428230	7152355	6824662	6891296	6670893	6899907	405661120	6669461	7380156	7046183
P30260	CDC27	56319	54242	48077	42095	52676	61936	72617	49431	41610	39329
P30405	PPIF	146953	160169	168958	164134	131448	149658	71250	168074	182833	161182
P30411	BDKRB2	114714	138801	147596	150596	149957	154384	142828	140878	137276	117799
P30419	NMT1	1737834	1672645	1495632	1689801	1678271	1780389	2449835	1692250	1571081	1816726
P30519	HMOX2	627890	757001	672905	688164	711279	650462	700087	673856	671897	675969
P30520	ADSS2	2555952	2876368	2920177	2871209	2484611	2639206	2429154	2784227	2996217	3078449
P30533	LRPAP1	1291360	906506	1069281	1143624	1214066	1364856	1102577	1399779	1377779	1319643
P30536	TSPO	1188350	1110000	1163246	1167765	1267546	1231601	480151	1293170	1240322	1314568
P30566	ADSL	1280494	1268850	1161319	1212124	1206529	1248786	1182675	1172555	1276750	1300057
P30622	CLIP1	671745	603021	555349	520282	523548	487723	552129	533045	520222	558023
P30626	SRI	1223962	1365158	1409791	1321408	1520170	1470625	1832909	1349578	1338366	1164514
P30740	SERPINB1	893510	864899	966407	989757	942387	947973	13461416	1023833	1002731	1111333
P30825	SLC7A1	209284	248525	206085	214160	264394	207430	235466	206739	190535	218117
P30837	ALDH1B1	607690	656391	598110	639439	650483	643391	520281	612070	590520	672100
P30876	POLR2B	850710	886970	886931	859904	801802	879682	851114	884974	951054	966057
P31040	SDHA	1572819	1662373	1504590	1612442	1583430	1582615	1419544	1580431	1705503	1727679
P31146	CORO1A	55279	60362	72328	74012	61640	53303	43733	60393	66213	68753
P31150	GDI1	5869796	6334443	6345809	6270877	6033116	5896751	5696704	5583506	5938586	5864605
P31153	MAT2A	2854199	2772427	2766060	2859792	2703064	2785960	2847669	3004168	3013009	3207511
P31323	PRKAR2B	229831	282207	333385	354155	256672	348497	272502	308304	320442	283612
P31483	TIA1	1002245	995636	1023575	1071716	1035752	1031787	1007088	1123454	1130140	1082881
P31689	DNAJA1	588020	545837	533765	562412	497447	577106	703983	565517	617263	631465
P31749	AKT1	804961	997298	916396	960507	901241	825593	616009	921460	951423	844721
P31751	AKT2	60097	58456	57311	60356	59066	54131	68521	65351	60495	63525
P31930	UQCRC1	2195844	2233996	2226166	2176617	2262917	2229851	2168452	2493740	2450039	2499546
P31937	HIBADH	894559	789689	794292	846615	900099	1000713	1066630	1004772	907076	875588
P31939	ATIC	4939508	5007397	4688889	4790213	4474930	4470842	4401530	4908521	4904956	4925909
P31942	HNRNPH3	4734362	5095420	5089059	5139974	4719074	5108613	5164689	4810483	5203648	5143026
P31943	HNRNPH1	14678044	15517212	16545602	15587042	14476778	16284953	15445089	16236250	16151074	17654432
P31946	YWHAB	34861704	38200612	33980892	35333672	31444854	37394216	32280736	35556956	36690696	36661120
P31948	STIP1	7875037	8599524	8189717	8338538	7574225	7920913	54570928	7896863	8296825	8104690
P31949	S100A11	3405656	3763629	3209628	3210404	3108511	3462918	3879345	4308129	4289314	3381389
P32119	PRDX2	19098646	18453838	17017204	19060302	17326062	19996804	27698184	20079906	22151484	22291586
P32189	GK	536848	638805	914318	942171	561354	642282	627577	926649	950304	845107
P32321	DCTD	561102	428005	370226	402855	510821	526634	537138	566413	486877	551990
P32322	PYCR1	1767825	1638389	1555238	1721736	1928984	1754762	1323999	1573137	1450820	1540393
P32455	GBP1	2914829	2819923	2499380	2672769	2668485	2681233	2624125	2480648	2545425	2659364
P32456	GBP2	366993	411612	385706	422677	387833	386180	334261	343003	345721	364572
P32856	STX2	75140	63554	71300	70954	65268	70174	65692	56082	70869	64603
P32929	CTH	90874	89495	71978	80505	84445	72269	88331	64268	51016	66883
P32969	RPL9	9420685	9921330	9394412	8599711	8082620	7828011	9950497	7996263	8764267	9926573
P33121	ACSL1	788811	798167	755030	764335	737123	786994	720929	761844	784535	783310
P33176	KIF5B	3065198	3245317	2942627	3012706	2968168	2951314	6457333	2998785	3117748	3305168
P33240;Q9H0L4	CSTF2;CSTF2T	29874	39584	33715	32814	41369	35627	43351	35386	34460	26872
P33316	DUT	404121	402381	416674	427843	409539	433190	334807	484199	497902	509691
P33527	ABCC1	1672080	1642273	1599949	1607459	1636257	1700124	3583853	1524531	1616435	1643263
P33897	ABCD1	252129	254230	241862	261900	259174	260560	243248	251859	258619	240747
P33991	MCM4	87260	100340	136351	107067	99294	77005	72660	106183	94980	94819
P33992	MCM5	200445	248230	284706	265540	226862	177796	253989	269482	295554	275059
P33993	MCM7	281558	248560	326751	348593	300303	263343	321078	364232	352857	404198
P34059	GALNS	994682	957299	902174	932526	975257	1242292	1075903	998128	1008564	1060764
P34897	SHMT2	3576167	3438149	3280245	3370510	3391716	3654985	3946176	3670604	3739918	3699013
P34932	HSPA4	8081425	8555936	8418726	8314389	7482503	8039224	7614323	7744549	8719267	8838723
P34947	GRK5	217366	219098	206259	232862	220882	276680	230246	232534	234105	242574
P34949	MPI	164875	147772	155838	160958	156147	177012	141064	167659	164305	153840
P35080	PFN2	4225326	4372901	4337162	4260964	4183843	3803368	4025276	3955826	4162192	4214368
P35221	CTNNA1	3855245	3706465	3335851	3408015	3564094	3545442	3703303	3308114	3264638	3444155
P35222	CTNNB1	2429653	2235866	2106714	2013393	2220104	2167324	1791807	2010607	1980629	2086925
P35232	PHB	5283588	5335597	5215089	5311202	4843001	5303132	150991824	5548209	6002330	6537666
P35237	SERPINB6	3379117	3446069	3244657	3300041	3298585	3565755	3413619	3609791	3563626	3457905
P35240	NF2	132988	134290	137593	141174	144718	121700	122901	136248	113993	116306
P35241	RDX	12723279	10994561	10087614	10595530	11155584	12001045	24503960	12343505	12279107	12596319
P35244	RPA3	176440	173453	184675	200018	250491	258475	240144	275559	203878	196482
P35249	RFC4	56312	64756	86443	82338	80316	71274	68328	74431	76726	63350
P35268	RPL22	9301465	9642275	9873882	9349809	9259882	9178693	9110860	9413397	9611153	10138099
P35269	GTF2F1	557213	598064	603619	561962	544354	572824	522036	569346	615909	602825
P35270	SPR	218399	240757	232139	230548	217586	226684	196726	253409	240210	217560
P35475	IDUA	674836	654770	578809	556455	615318	851615	610996	635314	645014	639370
P35527	KRT9	26645792	17189226	15636623	9826098	13241907	19283874	7790601	18942568	24253576	25895570
P35555	FBN1	358524	347716	337583	328312	334906	293894	209492	292289	268052	322243
P35573	AGL	471358	473009	443371	429723	477852	456825	470394	426804	433871	456603
P35579	MYH9	58709112	60497596	58272072	58923808	56418492	56390624	753745728	54887360	54218304	56789124
P35580	MYH10	31079918	30140776	27346674	29909090	27899690	29197242	42864504	27725312	28296318	30939922
P35606	COPB2	6929072	7502508	7178141	7342839	6540397	7118339	6269852	6956817	7381852	7476308
P35609	ACTN2	2850422	2776197	2582326	599515	2720179	747097	2497206	2338935	2276567	845939
P35610	SOAT1	233587	179069	201848	255867	301185	304591	334585	308836	248517	258006
P35611	ADD1	1406459	1512921	1557738	1461456	1244907	1529611	1256746	1243636	1087695	1266873
P35613	BSG	4967507	5139620	4512912	4509534	4764153	5002131	4905909	4570527	4711567	4571269
P35625	TIMP3	140165	162927	149426	151480	155292	144715	142754	130047	143927	103958
P35637	FUS	2107262	2416106	2800678	2648648	2485983	2054848	3042920	2442820	2557310	2144874
P35658	NUP214	495150	494035	487576	511607	467461	528551	314901	510511	521603	534820
P35659	DEK	1780724	1882281	1961144	1913323	1696125	1904918	1581117	1821471	1983374	1919197
P35749	MYH11	30254534	32451936	27950106	28140666	27921164	27371880	50581880	25976552	27802890	30214854
P35754	GLRX	748948	760912	738283	683220	864972	720764	885350	706422	804178	668112
P35813	PPM1A	225901	242678	215515	216756	224522	242488	196401	225142	229177	221276
P35908	KRT2	26191762	17469306	14236993	11187821	17672334	20605522	9285562	17060312	22710376	32731696
P35914	HMGCL	545543	563999	494493	499715	485088	509937	706095	508108	558087	546646
P35998	PSMC2	6030324	6239112	6214816	6076970	5787248	5835958	29256662	5633342	6129657	6287783
P36405	ARL3	2515845	2584898	2334593	2515530	2418498	2519214	2192267	2475913	2711097	2666474
P36507	MAP2K2	1077263	1016087	975607	1058406	1057249	1039323	1147089	1037634	1057242	1065842
P36542	ATP5F1C	5193099	5084738	4624679	4901583	5048349	5424927	5451794	5515134	5434878	5395488
P36543	ATP6V1E1	1212885	1061905	1030789	1133237	1221301	1183619	1094801	1106714	1156835	1169716
P36551	CPOX	385709	384566	374978	410007	434398	470557	478067	497637	446828	433343
P36578	RPL4	15022542	17088770	16447131	16469530	15177475	15345115	89290992	15263766	16081621	16689000
P36776	LONP1	1799531	1948583	1846384	1824465	1705407	1854873	1698228	1739220	1933555	1946669
P36871	PGM1	3803930	3973940	3803598	3802608	3695012	4067135	3264097	3493359	3614905	3876852
P36873	PPP1CC	5461071	5399703	4729661	4781976	5158272	5562704	5634809	5909205	5361871	5636790
P36915	GNL1	639138	614258	580652	668456	645876	704954	646237	739248	701458	673353
P36957	DLST	3601650	3940731	3966281	3960413	3481439	3820551	3339607	3867242	4249801	4065524
P36969	GPX4	331983	348264	314997	309384	362244	465991	476521	316319	335010	317762
P37059	HSD17B2	73601	59183	87894	96275	72932	111383	85143	88459	111313	102781
P37108	SRP14	1653446	1881478	1898361	1638347	1480359	1771200	1591557	1775671	1952431	1814026
P37198	NUP62	1020526	995661	910630	990977	971608	1326373	762499	1154391	1521189	1211190
P37235	HPCAL1	999100	967735	993209	1084716	935092	1162081	1144278	1209032	1190759	1135357
P37275	ZEB1	71016	90901	96033	88579	75202	80176	68301	71050	64546	67390
P37802	TAGLN2	20404924	20223006	20214680	22120480	19936672	24947278	17614028	20843640	21905522	21195400
P37837	TALDO1	8402495	8537787	8354808	8549394	8164051	8444677	8026723	8555305	9099431	8797595
P38117	ETFB	3288069	3168222	2998732	3045919	3137121	3439178	24396660	3242809	3447304	3541910
P38159	RBMX	8674902	8741012	6271574	6463574	7751469	7664104	15210781	8979597	9681843	9154126
P38435	GGCX	115283	138089	145715	140413	131352	110608	93017	105526	120695	126144
P38571	LIPA	223589	194143	169863	208691	224179	239038	215007	212264	199484	203674
P38606	ATP6V1A	2453249	2493375	2534025	2355476	2515220	2316915	2211121	2411696	2414129	2573781
P38646	HSPA9	12417817	12753170	12559738	12493424	11917227	12538087	84709984	12338971	13538391	13982868
P38919	EIF4A3	4036161	4446863	4365214	4447036	4144560	4399529	4514219	4864044	4299158	4329531
P39019	RPS19	10026327	10111395	9842380	10062764	9452900	10042130	13539231	9968895	10209917	10075052
P39023	RPL3	9738233	10085224	10131351	10426977	9427253	9919629	10702910	10513203	10784437	10648029
P39059	COL15A1	1800464	1727255	1737428	1769662	1661997	1521241	1496773	1700640	1665619	1816406
P39060	COL18A1	685633	648346	735361	774795	689756	814994	687109	755499	778364	779582
P39656	DDOST	12324763	11932067	10547342	11025836	11329014	12222758	12800411	11942448	12207985	12534026
P39687	ANP32A	3674935	3821883	3617030	3608939	3599102	3977702	2651039	3824694	4046063	4222576
P39748	FEN1	443252	505473	607338	610400	496935	479653	476139	637971	687762	663738
P40121	CAPG	1333354	1285281	1297058	1313146	1341427	1362268	19838886	1420630	1497974	1542942
P40123	CAP2	883034	974299	911981	920582	920287	760216	872891	789776	813734	795290
P40222	TXLNA	1349076	1344332	1251116	1265822	1267284	1208992	1133555	1239401	1143237	1287638
P40227	CCT6A	7766802	8017425	7930849	7808826	7234486	7362121	6488587	7497992	7741944	8141398
P40261	NNMT	1730001	1724267	1586878	1660198	1639466	1654821	1758020	1421879	1387070	1293832
P40306	PSMB10	172230	157759	174050	184886	158070	186653	168284	187527	189686	194543
P40424	PBX1	98082	96620	102980	106874	108374	92910	90339	88485	83803	79762
P40429	RPL13A	12893315	12830062	13704791	13512497	12608402	11904591	12957352	12125750	14075812	15064353
P40616	ARL1	1026744	720627	625950	693138	837251	978291	1086155	1000157	901418	876812
P40763	STAT3	1373425	1435813	1313257	1376812	1282237	1493796	1415249	1211324	1315044	1221123
P40855	PEX19	107813	108509	91895	87723	83446	101838	24861	58072	30574	45429
P40925	MDH1	8194830	8063853	7325451	7747531	7652973	8003789	8620105	8143466	8241381	8382414
P40926	MDH2	19625814	20886342	20531356	19400560	20006362	19912762	21311510	21435346	21988006	21622776
P40938	RFC3	41868	44326	45115	46741	48281	39878	37911	44428	38773	42999
P40939	HADHA	5440863	5660968	5263986	5308780	4835630	5604579	4912272	5500164	6028951	6053006
P41091	EIF2S3	5258916	5122750	5000883	4944886	5120560	5076770	5153172	4950716	5206826	5295936
P41208	CETN2	211097	300552	254664	265350	213236	207541	13974276	223785	253730	274280
P41214	EIF2D	51282	64243	43426	50850	48827	47263	85143	47132	40389	50600
P41223	BUD31	195188	189057	167023	201855	213136	198779	156768	206948	214830	222233
P41226	UBA7	294736	304349	327306	317665	285886	296911	258796	265648	301162	322514
P41227	NAA10	309241	400167	405894	410406	450499	331966	307397	429520	411903	464192
P41240	CSK	954482	975939	954755	907864	910123	949124	824329	964157	979574	957753
P41250	GARS1	9083710	8639822	7497034	8180869	9058369	8816150	8414862	8252593	7965588	8312017
P41252	IARS1	4270016	4226188	3840099	4062533	4002064	4102835	3948953	3905187	4053588	4360256
P41567	EIF1	1354502	1821216	1385592	1483825	1391333	1241107	1379345	1505014	1366541	1532489
P41743	PRKCI	395856	398928	371394	396526	386156	349080	333854	366477	363565	361767
P42025	ACTR1B	92293	86383	98289	96337	94567	87234	120040	89821	92011	97707
P42126	ECI1	1113941	1190626	1258149	1263989	1131959	1102047	1067501	1130307	1208733	1110782
P42166	TMPO	2108505	2121591	2490614	2313007	1944863	2022726	1713616	1990272	2207684	2296753
P42167	TMPO	1187623	7171879	4427767	1904508	1103813	3141746	1358389	1691106	1078826	3234970
P42224	STAT1	4400203	4697648	4683981	4999806	4700025	4465397	8579702	4323838	4378643	4362532
P42226	STAT6	348793	291823	293627	326539	377789	409325	379582	410195	362791	364907
P42285	MTREX	478325	538989	529458	537697	493565	491933	548984	490216	520006	578258
P42336	PIK3CA	76151	98819	99028	90817	94074	90389	76266	90242	92858	84907
P42345	MTOR	485502	667954	486640	374335	451896	400703	378114	358994	537132	383399
P42356	PI4KA	345749	359992	339378	358484	358496	393917	1571403	360106	366300	384784
P42566	EPS15	318888	394302	379740	393824	311996	289098	304100	290480	311957	334524
P42574	CASP3	857736	933825	834019	859011	937160	798399	944493	902680	870370	841855
P42677	RPS27	1329924	1395467	1375656	1424684	1246210	1298985	1401773	1378801	1298308	1418638
P42696	RBM34	76914	83278	89969	83919	89450	66627	46234	72454	78438	69821
P42704	LRPPRC	2528932	2557347	2542797	2583259	2502274	2596490	2278772	2714623	2863775	2961171
P42765	ACAA2	2563425	2868944	2957389	2904058	2563759	2917925	2566148	2844092	3128029	3166799
P42766	RPL35	1758163	1786791	1801840	1784935	1854508	1833449	2429206	1833011	1959792	2118023
P42785	PRCP	1190874	1140627	1135382	1180756	1103403	1488350	1402092	1263582	1235953	1187522
P42858	HTT	19334	26751	26544	21749	20325	14315	17488	28592	20184	21444
P42892	ECE1	1429936	1466782	1374957	1387816	1375019	1392750	1339521	1475707	1486067	1580974
P43034	PAFAH1B1	3132617	3284818	2806581	2927216	2703235	3076604	3000523	3093532	3203014	2875809
P43121	MCAM	578260	599752	549053	517521	600814	392134	373500	444116	384015	472767
P43155	CRAT	436858	597505	465971	537062	383745	446204	649136	482840	528329	587555
P43243	MATR3	5465589	5854977	6159700	6182181	5279144	6088773	10656636	5162028	5152727	5774076
P43246	MSH2	390522	534668	363905	385056	412824	404242	304919	414791	414758	374780
P43304	GPD2	992515	994625	1043240	1109263	1003913	1158630	1010383	1186699	1272346	1266774
P43307	SSR1	3721177	3969054	3603266	3402523	3309309	3592284	3667131	3261499	3645767	3796600
P43378	PTPN9	358124	383469	382835	397336	384873	429159	1254247	439380	435800	447654
P43487	RANBP1	3267105	3604732	3646866	3767500	3080850	3234783	3209958	3574792	3715735	3719661
P43490	NAMPT	4127078	4711745	6707878	6592905	3609576	4830388	4161373	5839460	6642551	5222346
P43686	PSMC4	4604993	4613946	4411113	4464124	4458337	5093625	3937614	4710701	5246619	5114474
P43897	TSFM	286504	322769	321462	306625	302883	299237	486253	341307	347581	322056
P45877	PPIC	1591953	1510410	1119165	1296740	1332444	1644472	1527817	1408552	1527449	1649335
P45880	VDAC2	18831952	19553592	18963930	18779684	18535692	19370616	19877314	19211172	20146554	20883794
P45954	ACADSB	423478	443763	445611	429652	411138	426402	361556	427544	463539	436520
P45973	CBX5	739637	989440	924041	951148	760951	828536	805152	951195	979599	908574
P45974	USP5	3731726	3642339	3586902	3611173	3471639	3683415	3092347	3557086	3976834	4254728
P45983	MAPK8	57450	56123	73824	69502	76134	90108	35490	67248	61280	48543
P45984	MAPK9	135904	125995	107421	93244	120949	142205	119030	134511	128789	119634
P45985	MAP2K4	135393	147619	147082	133313	131421	123467	154470	132329	120735	141817
P46060	RANGAP1	2158360	2417907	2366402	2301945	2192425	2168845	2029013	2316575	2290475	2321630
P46063	RECQL	3332988	3681710	3647077	3687513	3558698	3707837	4881114	3742639	3815577	3566976
P46087	NOP2	854431	910278	861260	835097	850397	850778	659796	811165	868295	922071
P46100	ATRX	28424	31460	40503	31516	40110	43790	18298	22701	34886	43739
P46108	CRK	1592016	1631294	1570734	1568749	1661701	1653887	1625573	1527750	1597330	1623039
P46109	CRKL	1646302	1581404	1753304	1740223	1653628	1758736	1631604	1652575	1654655	1555645
P46199	MTIF2	68850	68236	64053	60663	61761	52412	51984	59431	62904	56095
P46379	BAG6	420808	447676	458303	456418	436519	376103	843190	445866	431823	403489
P46459	NSF	2458590	2566642	2375299	2392425	2511695	2505046	2508187	2398388	2350697	2495687
P46734	MAP2K3	152826	157606	163473	118094	148035	98592	135638	140580	121215	134037
P46736	BRCC3	236716	247190	213490	218553	236360	250583	301791	236201	233391	232697
P46776	RPL27A	7540422	7570775	7271808	7159587	6953742	7132329	7470092	7525507	7565465	7433738
P46777	RPL5	7722631	8465553	8263082	8126378	8158602	7576443	8260904	8158450	8018318	7698038
P46778	RPL21	5829173	5684943	5554544	5620266	5476679	5916404	5885211	6010011	5898234	5971262
P46779	RPL28	3542013	3682984	3212995	3285029	3467728	3719435	14468011	4098575	3765797	3580492
P46781	RPS9	20540820	21300338	20350414	20584090	19311704	20316880	19907054	20726020	21014610	22573176
P46782	RPS5	9021458	10331608	9365725	9370378	8843799	8802023	36676600	8893295	10099879	10166678
P46783	RPS10	11675801	11509531	11867516	12124818	11911470	12235172	9184729	12274083	12223329	12520879
P46821	MAP1B	4015403	4245543	4030357	3659827	3886916	3422318	22248714	3426711	4258229	3881354
P46926	GNPDA1	1149440	1174663	1195882	1173027	1141584	1258408	1238068	1199952	1021351	1218766
P46939	UTRN	850577	898600	860558	856641	834397	792090	749144	751606	811964	851760
P46940	IQGAP1	9759595	9710221	9093179	9226289	9129636	9394370	9019475	9161494	9561652	10038976
P46976	GYG1	2301489	2504331	2416145	2394623	2437761	1865214	2371587	2226204	2377564	2450730
P46977	STT3A	2702105	2967557	2572575	2624475	2448118	2722645	100537120	2603641	2671577	2554554
P47755	CAPZA2	4546453	4203094	4517715	5197564	4742856	4434521	4685848	4839371	4226904	5410308
P47756	CAPZB	8672465	9260114	8775698	8799621	8835439	8580133	32159504	8519031	8812969	8917297
P47813	EIF1AX	1183291	1265827	1131721	1125659	1189275	1189865	19054206	1305237	1192945	1236619
P47897	QARS1	3073246	2924883	2883218	2850759	2757599	3046004	2808127	2854942	3094071	3165892
P47985	UQCRFS1	1762062	1730388	1723163	1768848	1641446	1729542	1444750	1973792	1987261	2085050
P48047	ATP5PO	5283646	5666882	5451292	5528967	5300972	5954373	107143472	5606790	6144318	6061918
P48059	LIMS1	1836231	2181550	1963366	1903674	1878193	2006268	2016140	1827789	1738244	1898635
P48147	PREP	2192557	2063503	2176466	2247242	2010572	2215747	2278482	2046702	2393321	2509108
P48163	ME1	1494751	1470863	1343685	1378189	1339571	1433363	1584444	1357839	1447180	1474520
P48200	IREB2	1066146	1134754	877735	929098	876501	1006758	983772	1047883	1000094	1071339
P48426	PIP4K2A	138284	117493	119284	132532	139213	91633	124570	141459	102685	134058
P48444	ARCN1	6949846	7493210	7053044	7069736	6902113	7140787	6339915	7080232	7273557	7609621
P48449	LSS	1090866	979837	1052455	1067274	1006390	933483	936222	1081844	1089693	1072444
P48506	GCLC	2405220	2569256	2458365	2519958	2357435	3028591	2540008	2333707	2518400	2691264
P48507	GCLM	430069	414751	410041	446936	411387	372769	416650	428906	426483	422593
P48556	PSMD8	4624948	4249688	4065659	4028473	4157223	4453030	5297895	4068487	4624746	5225140
P48637	GSS	2178957	2437550	2340122	2333376	2186473	2231732	2112272	2207350	2385799	2325533
P48643	CCT5	4981245	4973284	4654669	4436569	4618236	4655461	5549400	4695464	4882103	4907016
P48651	PTDSS1	369883	322056	264494	281438	345284	354900	371180	379777	334197	341969
P48668	KRT6C	9869953	7425109	6567139	4485920	6067327	8381926	3245549	7983069	10084438	17167332
P48681	NES	5399294	5579384	5608586	5706573	5179169	5066456	46682252	5245100	4826324	5466645
P48723	HSPA13	535422	612495	646878	637129	586785	577468	565602	574391	613180	584524
P48729	CSNK1A1	501725	565565	538363	555425	555368	550666	419922	576838	540991	544105
P48730;P49674	CSNK1D;CSNK1E	618833	690461	628483	615682	632204	610868	437938	699094	586867	582571
P48735	IDH2	4509251	4607611	3662656	4540334	4713501	5129148	11741796	4741634	4538827	4518156
P48739	PITPNB	2036954	1929526	1891875	1867409	1839734	1813138	1492217	1937275	1970865	2021052
P49006	MARCKSL1	935112	906164	766878	738808	580255	1000640	494163	515795	636624	553769
P49023	PXN	597420	677666	630600	623205	590806	566106	439723	569433	552301	623210
P49137	MAPKAPK2	503534	486912	477928	476731	483110	477127	468180	478954	494721	519323
P49184	DNASE1L1	82547	103505	80929	65577	72437	72891	73576	66309	62030	90016
P49189	ALDH9A1	3022878	3081194	2864858	2945689	2941092	2991114	3130512	3013636	3200678	3230870
P49207	RPL34	6446374	6486177	5970944	6194403	5485316	6301308	5918864	6395780	6604137	6668178
P49257	LMAN1	5247980	5007582	4727787	5247630	5255276	5543992	5587524	4967691	4928466	4677740
P49321	NASP	1598183	1665582	1797609	1788232	1546346	1652062	1258860	1712471	1739289	1782246
P49327	FASN	3633054	3715890	4053620	4112744	3401961	2799738	2702811	3613426	3821228	3607871
P49354	FNTA	397036	316406	256034	323553	335331	453599	352194	370034	402280	500305
P49356	FNTB	252146	235123	205049	292532	246570	272644	315514	264687	234224	231253
P49368	CCT3	10733596	10748409	10974648	11088848	10392380	10275166	10637927	10909832	11638104	11624759
P49406	MRPL19	136990	105031	117124	124463	158763	175864	179123	188901	138589	144786
P49407	ARRB1	371400	352511	248924	334135	328636	338455	316407	329302	322240	335450
P49411	TUFM	5424169	5842032	5964808	5970553	5595830	5887329	5421690	6149143	6675365	6558196
P49419	ALDH7A1	3436698	3713394	3698421	3875907	3507640	3465487	3294696	3663117	3882831	3791256
P49441	INPP1	178848	197601	205367	198756	159081	174913	132409	160967	210086	202257
P49458	SRP9	2450020	2781431	2704861	2688228	2242596	2516343	2633820	2685250	2743571	2483910
P49585	PCYT1A	1158022	1174023	1067277	1113810	1041845	1097439	2052726	1068552	1110711	1125973
P49588	AARS1	3926114	3832366	3714277	3723934	3508282	3315570	74728928	3179194	3428393	3790103
P49589	CARS1	4091058	4506752	4107271	4203718	4256198	3964689	3437666	3644151	4026953	4188448
P49591	SARS1	8073945	7456867	6891103	7399269	7678181	7196108	6483998	7064948	7175612	7934859
P49593	PPM1F	382129	365853	373415	395594	418323	448372	450432	420674	413256	401144
P49662	CASP4	138219	147480	150244	158218	136393	151373	123958	147607	138493	139001
P49720	PSMB3	2066844	2017326	2028810	1967427	2011928	1937394	3059362	2159192	1988180	2085784
P49721	PSMB2	1524164	1621232	1651867	1532462	1537346	1425629	1575021	1508747	1520314	1617360
P49736	MCM2	292947	329527	373082	377972	393382	271655	324017	388411	373461	414371
P49748	ACADVL	2766082	2962451	2972349	2947313	2602717	3357109	3974850	3210203	3424493	3354976
P49750	YLPM1	479755	456472	506599	492892	485023	570168	470407	435579	364045	436803
P49754	VPS41	33429	43232	40265	38688	36812	50561	40917	47028	34529	43389
P49755	TMED10	4806378	4801181	4085208	4214501	4336933	5030532	5038384	4525629	4936444	4978021
P49756	RBM25	1091606	1007434	928322	960379	1001417	1203525	1110318	1099721	1095824	1110940
P49757	NUMB	205043	179439	145816	158900	169756	201353	214301	221920	206281	196506
P49768	PSEN1	105194	111209	115491	114338	108937	105128	98026	96534	87615	108493
P49770	EIF2B2	429219	482654	454207	472931	481497	464088	405311	467707	494890	516865
P49773	HINT1	2834386	2406903	2299219	2484277	2699745	2928951	3143977	2778440	2699183	2808876
P49790	NUP153	190892	183630	194155	179195	173314	196748	175587	150547	113440	125777
P49792	RANBP2	1049510	1223013	1161647	1136234	1075794	1145958	2463741	1054879	1117547	1110261
P49815	TSC2	61623	59949	70583	64631	69787	56074	62657	58632	60474	59058
P49821	NDUFV1	1329808	1331297	1288881	1334144	1301737	1282852	1174786	1426700	1470116	1480862
P49840	GSK3A	231536	230390	191779	217749	217389	234325	227550	230637	214898	228893
P49841	GSK3B	461582	463618	414268	419136	464452	484481	473171	452890	448585	451912
P49902	NT5C2	509908	470237	440519	509340	505575	453072	3400504	545422	487427	469065
P49903	SEPHS1	415319	384146	386492	416524	359948	473594	479589	452078	461142	416781
P49915	GMPS	1872583	2028814	1970754	2117023	1962410	2107984	1846880	2118910	2348387	2292867
P49916	LIG3	126953	127613	125361	151608	142528	137492	165808	154669	151543	136800
P49959	MRE11	621656	743917	747688	726204	672273	719146	582642	641532	732731	721604
P50135	HNMT	138253	144494	159398	146349	132337	157533	118514	145206	133247	160311
P50148	GNAQ	539039	820330	453650	799701	665301	744902	484014	763979	807112	676454
P50213	IDH3A	777278	775215	860195	910155	807411	839518	10913442	923279	971869	917924
P50281	MMP14	951247	979406	988560	949216	915616	1039342	1023323	971468	991494	1033798
P50336	PPOX	45280	25684	19498	46176	60197	52584	66548	53905	37892	44764
P50395	GDI2	14289090	14474659	13139321	13228318	13689025	14141489	14066091	14014710	13777383	14729924
P50402	EMD	1037348	1106406	1154221	1037972	886756	987680	647117	745482	508775	780504
P50416	CPT1A	1184845	1164661	1295161	1304798	1195904	1497490	1379937	1370479	1395324	1363998
P50452	SERPINB8	1332068	1411106	1406335	1389487	1356750	1386532	1378368	1436936	1493617	1462231
P50453	SERPINB9	133422	132742	132563	125852	132210	135617	124808	122199	116271	127542
P50454	SERPINH1	55259596	55193516	53390036	63630452	60576708	48181080	55605064	57413180	47781688	49193116
P50479	PDLIM4	1747781	1618304	1297334	1398850	1583173	1609745	1659249	1513952	1393314	1316498
P50502	ST13	3470386	3583622	3385966	3502427	3360743	3550742	3952369	3605264	3576508	3638368
P50542	PEX5	31983	33854	37317	29798	41446	36963	30107	35833	29900	29146
P50552	VASP	1202892	1180764	1151588	1149779	1215321	1076690	1648027	1083690	1060026	1018878
P50570	DNM2	2352987	2631644	2488981	2520113	2413205	2465160	3859111	2423021	2635427	2502753
P50579	METAP2	1439948	1350331	1573777	1557952	1599117	1481471	1095564	1580288	1461886	757335
P50583	NUDT2	482062	650644	868350	946050	571792	623621	613288	729493	597779	896343
P50613	CDK7	89507	102693	121861	107545	103894	112728	70819	105185	118355	117671
P50748	KNTC1	353824	1756260	1654235	891221	1668592	1587377	1158581	1522740	1654503	199635
P50749	RASSF2	213451	210764	210129	201213	227216	230334	250711	174593	197029	220303
P50750	CDK9	167832	185134	180885	183790	164410	175458	150548	174405	192450	189518
P50851	LRBA	45163	56672	47196	48793	50216	41104	209949	38515	31960	29224
P50897	PPT1	552321	539212	560498	571327	553465	644587	669756	601186	503393	530581
P50914	RPL14	6862372	6293788	5538226	5797330	5985285	6551241	5950463	7085691	7118009	6685116
P50990	CCT8	9895518	10521596	10294338	10130534	9838870	9643797	18152424	10185657	10689879	11140784
P50991	CCT4	11596321	11343212	11332143	11044201	11289272	11072288	9927535	11065188	11604753	12987592
P50995	ANXA11	5437440	5765880	5301488	5581975	5138896	4940459	4889261	5582592	5944453	6047446
P51003	PAPOLA	226132	216908	224092	236458	216361	265394	229662	252452	239374	253505
P51114	FXR1	1030972	1184203	1060031	1114671	1020155	1019562	1127050	1075665	1092009	1055050
P51116	FXR2	1988012	1989281	1942325	1915352	1895186	1944232	2270264	1882674	1853859	1996940
P51148	RAB5C	1300820	1474475	1304143	1289786	1153095	1131630	1189328	1287430	1335418	1293073
P51149	RAB7A	6956032	7671991	7674479	7971726	7173110	7860928	7255860	8023727	8025790	7943460
P51151	RAB9A	449873	490293	497482	487465	459676	475082	395780	462436	472358	500352
P51153	RAB13	404661	548302	550870	554003	486502	523986	502721	504743	538931	498145
P51178	PLCD1	280460	289261	275832	283214	255239	260957	199208	230184	291284	254359
P51398	DAP3	92357	99000	95815	101433	97303	113051	85847	109227	125449	139747
P51452	DUSP3	341287	348691	341924	341205	326930	328305	336400	331432	372046	375728
P51532	SMARCA4	758164	806123	828557	853509	764739	833175	8233477	836755	937958	898374
P51553	IDH3G	182644	196001	185438	205033	186886	198092	190975	226940	222580	217604
P51570	GALK1	1225105	1322470	1289475	1221153	1191740	1278564	5150061	1260666	1320420	1096709
P51571	SSR4	3586519	3556050	3418339	3525630	3523940	3711724	3649920	3618987	3425103	3565650
P51572	BCAP31	2493954	2461519	2271888	2274048	2385711	2466122	17836126	2402555	2449652	2401978
P51580	TPMT	274388	287240	273495	269834	286981	262569	280926	279140	275773	276973
P51608	MECP2	1993883	1029808	844819	883359	245252	1566552	1591339	851426	1076457	251332
P51610	HCFC1	949955	1096828	1142292	1194916	996606	1181456	814132	1134176	1331533	1234622
P51636	CAV2	742901	777132	687833	683466	770512	750789	725703	676480	688345	692739
P51659	HSD17B4	3376844	3377911	3156419	3297734	3179708	3293007	3433450	3458303	3705411	3782191
P51665	PSMD7	1805883	1785120	1810820	1847231	1937274	1876741	1936797	1923505	1955309	1924817
P51687	SUOX	44644	42193	40273	45500	39752	49261	54735	48335	50286	58672
P51688	SGSH	1508979	1233589	1295461	1513237	1506212	1889667	1672170	1554774	1579727	1288005
P51692	STAT5B	94107	88770	101938	100327	110232	92709	89133	83367	83112	89650
P51784	USP11	522620	469013	411195	468554	474763	527226	493192	545541	582198	569493
P51798	CLCN7	185222	170509	159322	154344	161816	195299	210867	174015	172647	197148
P51809	VAMP7	279802	267593	267952	303488	276362	288008	221637	253473	250501	277094
P51812	RPS6KA3	685799	655773	678582	723890	715517	758108	783177	827669	781334	810068
P51858	HDGF	3373868	3660326	3580096	3576196	3185329	3685806	3515068	3121808	3154421	3158557
P51911	CNN1	3704255	3515542	2728727	2958211	3182572	2839563	2827785	2365061	2410230	2424940
P51948	MNAT1	101409	87883	84884	80243	84682	78471	65513	90074	78397	95468
P51970	NDUFA8	967432	920832	900638	942747	832760	989466	9259732	997254	1058227	1043463
P51991	HNRNPA3	7110737	7721156	7573056	7803771	7593491	7755916	7277392	8347009	8026397	7185670
P52209	PGD	15790608	16434365	15857381	16446640	14985931	15971949	15200082	16237344	17188696	16698094
P52272	HNRNPM	9451889	9947196	9663531	9956723	8527402	10221049	10144836	9348387	10181843	9836898
P52292	KPNA2	730354	627312	824965	708115	596713	545762	643516	773094	618755	645960
P52294	KPNA1	179837	195552	187915	201063	193449	181002	181425	191077	187499	183031
P52306	RAP1GDS1	2065669	2172020	2035308	1991162	2096368	1754651	1438661	1836186	1890865	2013606
P52434	POLR2H	171208	197350	173299	152069	143652	173420	109540	143548	171662	159942
P52565	ARHGDIA	15709661	17132748	17292652	17721594	15855985	15142193	14711241	15827593	16177186	16151796
P52594	AGFG1	210268	194793	210862	168473	186434	204450	273952	158152	159681	182470
P52597	HNRNPF	3051937	3338902	3554454	3327966	3013239	3459079	4287727	3191742	3399679	3256797
P52630	STAT2	1459956	1747786	1773895	1762942	1556716	1440035	985819	1563501	1652848	1803906
P52701	MSH6	118580	139641	147851	127722	172090	120357	150091	152536	150645	150349
P52735	VAV2	34258	20427	21371	21285	48504	38986	42700	48892	34018	19200
P52756	RBM5	396301	448912	507808	458011	457128	348357	451580	418692	427941	455704
P52788	SMS	1815463	1584325	1534218	1641221	1577888	1565531	1524652	1731430	1784000	2005189
P52789	HK2	593912	611835	611980	627251	617460	600728	511930	663346	646242	698824
P52815	MRPL12	1143617	1286522	1441704	1410275	1278604	1310266	1224795	1436059	1601799	1320450
P52888	THOP1	1161252	1118182	1085392	1141711	1059758	1242153	1038193	1248918	1231180	1212964
P52907	CAPZA1	8807975	9259530	9017990	8349223	8832874	8918576	9535484	8779478	9308971	9558714
P52926	HMGA2	3487849	3700218	3151038	2908673	3654602	3719753	615785	2969632	3208275	3496770
P52943	CRIP2	1092544	1015345	1035255	929983	963596	921945	901968	1106185	1322406	1161219
P52948	NUP98	1141381	1179741	1124708	1127365	1134015	1268901	1067242	1103436	1196674	1200490
P53004	BLVRA	2267528	2091668	2013194	1999432	2235224	2295087	2275644	2436491	2272675	2291666
P53007	SLC25A1	1092522	1145737	1164974	1141395	1108685	1173599	1132352	1180646	1195674	1203153
P53041	PPP5C	774829	788304	729370	729628	696360	750210	759948	750275	750197	755892
P53365	ARFIP2	84278	88869	89179	83960	79227	83055	74195	75360	73036	74831
P53367	ARFIP1	353723	381730	297757	323763	304076	337112	300286	296981	248752	224718
P53396	ACLY	7334521	7613111	7688334	8008406	7072370	6363224	5735487	7285541	7591337	7303853
P53582	METAP1	678103	763470	724439	693087	683467	682093	714616	759621	651095	665918
P53597	SUCLG1	1468208	1471837	1602256	1540942	1502806	1444278	1846564	1522712	1597490	1642361
P53602	MVD	197407	222929	243122	230484	178804	158814	144203	172942	195665	195035
P53611	RABGGTB	279836	275371	257157	255453	254824	244333	1244315	271216	260256	282513
P53618	COPB1	6011972	6423250	6582442	6689027	6100668	6488286	6310909	6383717	6517756	6098291
P53621	COPA	10295944	10980316	10420774	10272620	10221181	10355039	11610632	10067256	10799227	11422251
P53634	CTSC	2840231	3013184	3527341	3420848	3134103	3550574	3919445	3273701	3267592	3405257
P53680	AP2S1	2209333	1766094	1263556	1461371	1799492	1863680	2145405	1922962	1797350	1877478
P53701	HCCS	134252	123097	122444	123351	113245	143039	94649	143889	131221	136376
P53985	SLC16A1	597418	577168	1106636	771984	1303763	398055	567193	925467	735754	798698
P53990	IST1	629723	624663	586733	595247	553160	653975	599612	602968	625198	641583
P53992	SEC24C	2221219	2107703	2140335	2028360	2099747	1896850	1756358	1970775	2185039	2088013
P53999	SUB1	1943925	2334104	2426281	2619652	2147812	2443375	2363751	2465577	2478675	2265793
P54136	RARS1	5697068	5284442	5395047	4820161	5196271	5120808	5557820	4627362	5425717	5681408
P54289	CACNA2D1	822196	750325	724233	750775	816475	779504	761583	774663	712583	706686
P54577	YARS1	5967482	5669851	4840143	5145443	5365830	5543860	5400714	5208082	5098662	5488397
P54578	USP14	3412730	3385600	3344946	3349179	3185283	3175152	2757493	3208972	3385299	3384350
P54619	PRKAG1	1426213	1391578	1289666	1338799	1343583	1381633	1243115	1361570	1424268	1516861
P54652	HSPA2	1435922	1454053	1534470	1512341	1347651	1643420	1388425	1499702	1552653	1507340
P54687	BCAT1	392757	403579	308069	356668	460092	329554	333672	331557	285354	304396
P54709	ATP1B3	2133978	2224124	2126182	2265765	2177445	2340586	2248249	2281281	2285169	2220718
P54725	RAD23A	468207	490471	490926	436046	460942	428004	382288	417402	436565	461012
P54727	RAD23B	7611341	7368611	7734243	6253641	5469442	5875066	6294485	4522691	4168614	4781223
P54764	EPHA4	38290	37693	33702	37369	35543	33408	47544	32939	25391	28152
P54802	NAGLU	709526	778803	772649	743788	813039	892491	750870	795789	825051	836554
P54803	GALC	206065	221734	200570	221644	231141	266457	223084	211257	198438	209019
P54819	AK2	2355100	2412329	2391596	2434216	2427385	2555084	32014998	2543719	2673868	2591460
P54886	ALDH18A1	4016484	4526565	4178537	4291805	4236511	4647485	4005338	4211146	4134125	4279393
P54920	NAPA	1867099	1983173	1844264	1847318	1836680	1855473	1796091	1841657	1848130	1803503
P55010	EIF5	2221357	2466234	2161272	2039791	2325486	2422929	2027012	2491477	2448569	2368307
P55036	PSMD4	2126521	2299623	2118257	2171117	1962974	2112894	1920774	2077700	2164247	2250448
P55039	DRG2	871133	895563	872045	889047	876251	850492	795359	872553	927580	926362
P55060	CSE1L	3444926	3864423	3654754	3687705	3716455	3205583	3378981	3863656	4100860	4075793
P55072	VCP	21954466	24157480	22992676	22582552	21268270	22225814	19232628	22300990	26477266	23957888
P55081	MFAP1	151003	145795	131454	129479	144433	148229	363457	137382	126235	123502
P55083	MFAP4	69150	61686	48720	49439	61324	83795	74929	64886	40040	50401
P55084	HADHB	3837790	3940363	4059474	4133971	3917810	4162112	4796021	4346420	4523554	4496273
P55145	MANF	3042081	3500734	3404236	3493694	3075872	3150757	2755627	3295345	3544347	3558724
P55196	AFDN	56229	356663	88965	113687	94795	85530	69307	94456	85958	79923
P55209	NAP1L1	4131739	4340548	4149341	4339812	3967321	4318105	3961445	4571711	4575510	4695340
P55210	CASP7	146340	103042	114712	114633	149581	182759	146028	166793	140675	128583
P55212	CASP6	255914	280877	276467	290549	252844	274711	252318	277815	305567	315691
P55263	ADK	1232924	1197297	1086943	1094148	1104274	1170705	1293896	1211143	1277456	1272404
P55265	ADAR	1279962	1166193	1159821	1113469	1300501	1494382	1653839	1394416	1127458	1226257
P55268	LAMB2	637696	587664	539284	546258	611853	630527	586645	522718	435525	586487
P55285	CDH6	167084	209471	198035	187004	183576	221884	170227	158488	117643	186395
P55287	CDH11	105318	97033	96386	82795	87683	70526	73052	79943	68655	76903
P55735	SEC13	2737256	3324427	3110052	3103729	2874075	2807900	3438388	2966943	3109174	2801618
P55769	SNU13	3796254	4378415	4275372	4267445	3692679	4157263	5151002	4350155	4479379	4207341
P55786	NPEPPS	5941869	6132137	6217642	5899926	5618264	5909008	5580461	5615266	6299558	6131364
P55795	HNRNPH2	1304170	1207553	1186502	1436565	1182962	1476139	1294225	1161826	1439263	1511137
P55809	OXCT1	963260	1018197	1044153	1094136	965027	933175	913580	1047825	1069130	1007449
P55884	EIF3B	3877990	4054612	3850945	3739338	3715370	3808926	4057874	4020398	3779482	4110473
P55957	BID	192924	122041	136776	175095	190847	190343	216495	255310	169008	210522
P56134	ATP5MF	2271257	1929275	2061215	2393095	2491318	2848170	2466182	2663453	2450152	2603829
P56182	RRP1	237619	236953	238298	235736	225626	244211	244389	222073	233829	242897
P56192	MARS1	2751151	2765001	2691987	2733732	2331870	2588338	2018436	2613139	2658906	2720606
P56199	ITGA1	2590189	2244278	1994780	2149926	2315524	2403887	5354916	1853534	1760725	1912266
P56377	AP1S2	306928	305557	276711	289579	293039	285103	282082	319122	275144	277822
P56385	ATP5ME	619613	655934	579251	595258	559942	678740	725071	681836	707879	567813
P56537	EIF6	2170791	3140969	2722831	2884230	2638193	1960048	2071729	2584952	3149828	2756048
P56545	CTBP2	418354	449715	433295	465049	392169	448578	423027	443534	476607	464889
P56556	NDUFA6	310038	289651	238754	258163	305732	309988	520050	359238	357329	322989
P56589	PEX3	51449	66126	60269	66773	56049	54761	42876	61258	66244	64271
P56945	BCAR1	101225	111773	49364	111598	117242	93493	93442	79682	93713	102844
P57088	TMEM33	528618	550149	532134	504694	519695	533105	566427	539656	556831	537636
P57105	SYNJ2BP	187996	180438	184156	187994	169870	161429	186132	150061	157016	200780
P57678	GEMIN4	96306	96390	89018	98556	104188	94526	92592	100742	90138	104235
P57740	NUP107	922935	951958	893508	634829	610208	1100765	1070556	904164	637030	658643
P57772	EEFSEC	59596	72258	69419	66342	63128	59682	46472	68622	67237	70202
P58335	ANTXR2	398287	403347	413853	429015	420823	409326	533077	394648	398476	431524
P58546	MTPN	590166	659578	618398	556771	633414	669796	598557	442356	548943	466761
P59998	ARPC4	13835203	13400384	12343842	12236731	12266059	13152058	12393218	12798055	13107012	13630672
P60033	CD81	1956981	2186267	1937902	1757640	1986512	1651918	1680007	1628059	1594422	1620398
P60059	SEC61G	967485	845753	885795	837403	866778	899610	818679	993407	1014027	1188363
P60174	TPI1	63179632	65730000	64716692	65802256	59298492	67218896	111832736	62114912	66192152	64554880
P60228	EIF3E	3318628	3184988	2973239	3098403	3234649	3246695	3604685	3363165	3264482	3390235
P60468	SEC61B	2538111	2646424	2231874	2189730	2168220	2344345	2842989	2168046	1991592	2157611
P60510	PPP4C	739859	686748	620620	664963	678509	709491	839643	752006	767085	801418
P60660	MYL6	19630260	20006214	19088828	18316240	21330826	19246728	21420896	16854792	18087464	18081530
P60709	ACTB	888718144	958185216	945460096	966827520	870410880	845490432	1260207744	881486720	864264384	726408896
P60842	EIF4A1	9023608	9211214	8766209	9045142	9235842	9023875	8770991	9485300	9451619	9811150
P60866	RPS20	9103286	9089412	9056083	8887972	8652183	8894221	8904637	8942158	9394601	10413085
P60891	PRPS1	2127894	2008291	1675344	1698248	2051851	1912347	1860237	1941547	1755242	1940742
P60900	PSMA6	7384105	7480408	7168527	7378714	7398837	7482415	7426619	7789067	7782168	7505636
P60903	S100A10	2335619	1818610	2166023	2329201	2625634	2357888	2986870	2469970	1515018	1886904
P60953	CDC42	7877087	7661164	7154652	7916144	7469909	8550224	6331798	8093178	8481182	8603619
P60981	DSTN	3404762	3884330	3397190	3217825	3665917	3142533	4336340	3657948	3235698	3281006
P60983	GMFB	1156276	1282674	1178891	1302511	1099154	1166874	968663	1142656	1414494	1446087
P61006	RAB8A	1348631	1352429	1287401	1371681	1156410	1335839	1164690	1387703	1381258	1413864
P61009	SPCS3	536310	571547	484317	522146	484007	554646	15752083	592212	534440	610685
P61011	SRP54	1438331	1490807	1479836	1516577	1459494	1270435	1266693	1493895	1545696	1551128
P61019	RAB2A	4294010	4413680	3961415	4075519	4031393	4409947	4188531	4155438	4283858	4481509
P61020	RAB5B	982376	1100368	958056	968319	938968	1015026	879914	1046440	1100450	1054954
P61026	RAB10	873825	805089	783829	895657	942912	910291	760739	1214354	992495	1158549
P61081	UBE2M	1794465	1919371	1736199	1700117	1915093	1746454	13095698	2089228	2093131	2307841
P61086	UBE2K	1111730	1138338	1146496	1118224	1136433	1074696	1118129	1129661	1088059	1052912
P61088	UBE2N	5592899	5797139	5663835	5684869	5529527	5805318	8005726	5834844	5757880	5470294
P61106	RAB14	2497504	2707305	2356151	2565307	2388538	2495562	2469393	2592128	2671569	2590477
P61158	ACTR3	12743771	12785702	11922529	12595690	11704107	12073303	11255514	11640857	12864072	11818456
P61160	ACTR2	6793078	5974669	6307572	6331957	6264468	6408318	5348978	6467594	6460585	6431669
P61163	ACTR1A	4773550	5126713	4889754	5096237	4461463	4721759	4786463	4815423	5253285	4964180
P61201	COPS2	1459874	1404443	1370579	1476037	1497063	1501947	1531944	1541014	1507579	1481004
P61221	ABCE1	1897789	1881860	1820258	1816124	1824498	1762141	1787799	1803730	1892183	1920778
P61224	RAP1B	5197043	4808631	4406882	4339230	4501871	5319280	5472746	4778442	4789660	4979588
P61225	RAP2B	824122	828601	782131	738596	784009	833537	877346	686365	735137	773296
P61244	MAX	117091	110287	107508	90034	98388	125962	102049	92111	114946	94854
P61247	RPS3A	14280504	15161638	15042443	14534884	14300668	14381456	19582912	15095745	14701962	15207667
P61289	PSME3	1729176	1909252	1867719	1988344	1765588	1771275	1675531	1853727	1865489	1971154
P61313	RPL15	8059099	8473359	7900086	7782769	7430746	7544567	13390029	8029212	8170692	7957944
P61353	RPL27	14262975	13539180	12164477	12645328	13029958	14169904	13921860	14500576	14633868	14695500
P61421	ATP6V0D1	1016086	1103146	1111500	1104478	1054305	1114428	1248214	1091968	1132025	1114483
P61457	PCBD1	215259	233347	191973	189854	194738	202595	171495	200465	204422	196913
P61513	RPL37A	1601873	1802713	1704429	1703459	1521684	1684502	937138	1884777	1774310	1581309
P61586	RHOA	1384025	1949087	1906324	1699554	1528765	1376265	1772344	1392529	1386662	1235637
P61587	RND3	567516	483838	485426	451993	464930	432382	799598	462218	465805	540354
P61604	HSPE1	14465725	12935682	13595922	14014873	14020623	15503362	17538974	16476676	15928084	16427180
P61619	SEC61A1	7506365	7569071	7028734	6707060	7499473	7350191	15680471	7342394	7254823	7808593
P61758	VBP1	672506	688051	676133	700651	761738	698061	822048	724713	653847	679889
P61764	STXBP1	562770	559844	527020	534292	520497	524381	782110	536842	566021	518820
P61769	B2M	912574	865509	900079	938727	997168	1028542	58839112	1026568	798849	834341
P61803	DAD1	1551484	1700602	1782943	1655634	1814401	1829749	2174290	1645387	1795885	1622924
P61916	NPC2	3763562	3291836	3302125	3302657	3467990	4555968	13689868	3813329	3891199	3863528
P61923	COPZ1	1545834	2089441	1807919	2354000	1955475	2568214	1264287	1988200	3506713	2433229
P61960	UFM1	1485684	1736521	1682777	1568661	1571714	1436058	1513284	1399882	1483979	1596171
P61962	DCAF7	94457	102914	101793	80523	90251	89561	49775	84948	85865	69797
P61964	WDR5	326337	336926	335061	337029	282789	309536	329721	339680	356364	348627
P61966	AP1S1	315073	308015	274433	180354	296802	288257	364156	294321	286184	174400
P61970	NUTF2	2019870	2183945	2297082	2154663	2383169	2285939	2522849	2030350	2112094	2008252
P61978	HNRNPK	25362338	24616482	24681576	23316860	24482514	27905738	66025696	25046428	27283022	28173558
P61981	YWHAG	6431442	6999633	6339476	6642581	6278797	6906820	5663958	6019149	6580566	7658506
P62068	USP46	137783	130556	133149	154795	141548	129538	148820	125636	134106	137529
P62070	RRAS2	564710	540853	420295	469779	497313	473181	289651	466676	438348	487533
P62081	RPS7	13125306	10444776	9650132	10386142	11101846	12986942	10560904	12659453	13038578	13799584
P62140	PPP1CB	513583	450845	525592	375765	385900	607500	3310112	597393	538957	620547
P62191	PSMC1	4678882	4972430	4817583	4730206	4632794	4659782	4505809	4550469	4898017	4912600
P62195	PSMC5	3700840	4213154	3650433	3816474	3733120	3324155	4061426	3516442	3600673	3732371
P62241	RPS8	8464841	8147855	7609833	8122709	8322784	8785407	9822820	9573064	8776985	8637806
P62244	RPS15A	12272054	12378628	11602889	11473561	11729071	12220668	12790578	11875922	12455260	12458900
P62249	RPS16	21092252	22357448	21341670	21965744	20826832	21660502	20077678	22111534	23284508	23723766
P62253	UBE2G1	93599	116929	109345	106431	106119	100920	81159	96263	97614	119462
P62256	UBE2H	362450	399024	378969	395924	395550	356518	360495	360240	370490	333882
P62258	YWHAE	14660614	15419338	15121484	15166936	14623390	16102118	141089264	14390455	15303009	17127392
P62263	RPS14	14563547	15191105	13588843	13784209	13651124	13562360	12301774	13292664	13607358	13355369
P62266	RPS23	5667051	5585906	5219766	5246620	5121028	5699125	5448083	5534980	5495379	6300252
P62269	RPS18	13844543	12241736	12485318	12689927	12640961	12580076	13396210	13774900	13468537	14654506
P62273	RPS29	784511	935183	1020107	1036593	852733	932688	907984	944891	996255	708717
P62277	RPS13	15705682	14359721	12845839	14567524	15224399	16459816	15653415	16973712	17090844	16509212
P62280	RPS11	11601831	10807293	10277929	9988133	10054118	10629351	10891527	10588436	11104086	11299205
P62304	SNRPE	1691179	2173233	2134794	2153612	2155384	1942932	1958036	2184602	1949978	1657122
P62306	SNRPF	571980	603560	603588	599320	516581	626634	470001	589550	550434	386056
P62310	LSM3	409228	496660	522266	467947	486293	432131	488790	392619	469765	384763
P62312	LSM6	1009172	1015072	969779	1021398	969414	1102109	1290157	1047284	1048513	1019850
P62314	SNRPD1	1062176	915021	961829	984883	918470	1111261	1121417	1065816	1152578	1353815
P62316	SNRPD2	3308850	3740167	3632753	3646889	3531438	3689672	3850023	3689151	3677829	3426873
P62318	SNRPD3	3361550	3532318	3675728	3673533	3676661	3858981	3058812	3823961	3651638	3369153
P62328	TMSB4X	3867651	4479348	4042136	4328149	2299281	3156922	13881380	1123073	1874721	1074407
P62330	ARF6	459025	418827	472902	475472	497833	454590	512886	477405	497732	494409
P62333	PSMC6	3688740	3799886	3775803	3930656	3841911	3905121	5545802	3878410	3929128	3881995
P62380	TBPL1	146516	152849	155482	161952	171756	179417	114752	164422	171983	194790
P62424	RPL7A	6396193	6109284	5961786	5922371	6023395	5868331	5935577	6267460	6360577	6748779
P62495	ETF1	3623690	3492930	3480559	3345259	3352189	3410093	3454575	3519536	3585175	3742203
P62633	CNBP	323425	466973	437717	452486	439888	242307	444981	473736	422934	400912
P62701	RPS4X	20479414	19520806	19273824	20052572	19565362	21079564	18289708	21382544	21835042	21873374
P62714	PPP2CB	8743334	8111354	7550464	8301402	2896317	8027861	6334261	8194544	6409052	3027782
P62745	RHOB	162646	167760	151834	133996	150048	139540	229423	123902	137639	165801
P62750	RPL23A	11883275	13569623	13254040	12942961	12540790	11927600	12430953	12418978	12784394	13200098
P62753	RPS6	15952738	17513996	16339124	15521433	14870291	15155370	14389557	15168397	15735040	16210969
P62805	H4C1	163172560	177602176	196672736	189692992	163258624	188850240	194859376	190562880	199143904	160971664
P62820	RAB1A	894376	986773	943673	941184	859012	893144	895963	855978	926385	921134
P62826	RAN	19387292	19224112	19067840	18938100	18759516	20418088	18732560	20364738	21086658	21367792
P62829	RPL23	11512991	13144238	12132827	12018966	11443570	11428038	12029606	12676121	12413238	12228779
P62834	RAP1A	653890	718313	701063	674064	696297	698757	704591	608669	655549	661335
P62841	RPS15	3111491	3473813	3273067	3115543	3003801	3364838	11572435	3083975	3309378	3230528
P62847	RPS24	3605848	4129482	3830876	3910585	4131515	3662045	3448917	3817121	3793938	3614904
P62851	RPS25	10946175	11137572	11245604	10617720	10516029	10163970	10546849	10492703	11415324	12171406
P62854	RPS26	6929707	7369594	6989896	6811800	6361637	6601738	7055766	6599389	7088005	7637913
P62857	RPS28	7741698	8727851	8109796	8426569	7522358	7800414	6767810	7675360	8073238	7964971
P62861	FAU	421646	362771	428490	400256	512574	382015	417867	399655	394714	462780
P62873	GNB1	2936628	2983916	2709858	2624614	2699011	2797117	2995754	2592077	2714345	2638594
P62879	GNB2	7323237	7140891	6579783	6475370	6786518	6609810	20420796	6292101	6892021	7274808
P62888	RPL30	4639175	4941307	4726203	4679140	4431735	4252165	4966691	4776241	4861286	4668214
P62899	RPL31	8372606	9608771	9053790	8789636	8196342	8663631	341033824	8241530	8703484	9138448
P62906	RPL10A	12240069	11881705	11512192	11905579	11315519	11742350	10442092	11858826	12200701	12732733
P62910	RPL32	2986025	3718829	3422617	3165724	3399283	3081038	3589709	3406294	3229530	2904553
P62913	RPL11	9337238	10275102	9921700	9701173	8981419	9176087	8971376	9344857	9841429	10026824
P62917	RPL8	10546835	9860981	9536342	9932018	10010725	10222434	16865182	10455220	11089775	11465538
P62937	PPIA	53737196	55881724	54831136	55119044	52316948	52927568	60323812	58111528	55889812	56019728
P62942	FKBP1A	5682088	5776449	5516780	5797142	5886470	5264624	5868751	5877378	6061674	6043610
P62979	RPS27A	38926640	43993536	47906680	43422728	40071324	38598956	1512620160	39898476	39807748	42912444
P62993	GRB2	748229	703151	690748	695605	708922	756376	971299	745327	755673	756531
P62995	TRA2B	1718552	1578513	1663925	1544839	1547288	1631305	2207226	1640646	1688850	1523697
P63000	RAC1	9605472	9744660	8804785	8921378	9086835	9015779	9243228	9135410	9490079	9833118
P63010	AP2B1	6635945	6797155	6278317	6553177	6292145	6562166	5830107	6432667	7055918	6775804
P63027	VAMP2	961858	1040657	1010057	1044083	972386	954765	941955	810012	696776	796518
P63092;Q5JWF2	GNAS	1345934	1323330	1192327	1202113	1248943	1375608	1303929	1105570	1223112	1275681
P63096	GNAI1	897144	921522	760285	902537	742394	944311	622021	778440	860004	775249
P63098	PPP3R1	317016	296994	265739	283664	253886	255262	246638	210977	227362	235607
P63104	YWHAZ	22557490	23709430	19511268	20960598	20671882	22166082	1146962304	20134598	21446944	26906038
P63151	PPP2R2A	1612930	1507593	1353118	1375689	1366462	1525520	1267183	1530337	1556858	1607710
P63165	SUMO1	863419	884867	937001	922110	879622	952463	863746	875809	879595	894320
P63172	DYNLT1	300206	303157	329054	290451	279877	295975	359426	302651	361883	316334
P63173	RPL38	5658974	4351636	3555124	4021606	4655382	5516098	5306009	5612976	5154066	5293728
P63208	SKP1	2308871	2601636	2656817	2711669	2383992	2390840	2045292	2286481	2664512	2475397
P63220	RPS21	5593216	6979470	6497654	6283250	5940218	5660584	5884668	6180882	6292413	6164421
P63241	EIF5A	12240742	11974836	12252958	12013686	11581118	11209838	8524397	10784425	12491951	13080920
P63244	RACK1	17055024	17201632	17055666	16757252	16100262	16376491	16499621	17739954	17572766	17932410
P63261	ACTG1	22811880	31191338	19883086	22681918	24350436	23275860	15000358	14977885	26180474	35097868
P63272	SUPT4H1	75810	81714	94778	96444	88726	90308	105511	89204	102682	94686
P63279	UBE2I	3287918	3591485	3591112	3581821	3315376	3613028	20549060	3583885	3737339	3716374
P67809	YBX1	9842210	8938219	8963509	8367988	8951916	8803584	8520690	8123813	8336089	9629290
P67812	SEC11A	2465070	2256730	1740313	2048456	2256598	2560285	2639321	2580229	2515709	2489950
P67870	CSNK2B	622567	598207	576403	640755	665392	638567	562764	700316	613966	665073
P67936	TPM4	34771744	35317160	31428364	31550036	31638038	32558648	38811708	28377870	30953388	33545702
P68032	ACTC1	38759972	37195496	36413312	37159456	37572064	29924688	38802224	28917956	27414844	29725572
P68036	UBE2L3	4672347	4771496	4448457	4483227	4574277	5051537	4676081	5153206	5121460	5035923
P68104	EEF1A1	150997376	154686624	166608640	190904304	149278128	150124736	149837792	169344560	153714144	145848416
P68133	ACTA1	7429457	5218390	6796257	6512713	5454651	5936583	1965737	5392039	6510535	7382939
P68366	TUBA4A	20647734	21039520	20111062	20243186	20810600	23442432	24310440	24920332	21517476	16948296
P68371	TUBB4B	97851696	95643424	98095576	96703744	101667888	106418504	1365112320	104759256	94597056	94820496
P68400	CSNK2A1	1475290	1594930	1549819	1596408	1465081	1525987	1354204	1497812	1669366	1618417
P68402	PAFAH1B2	3014341	2001255	1842774	2218017	3008335	3198787	3410416	3396500	3161587	3338729
P78318	IGBP1	252279	248658	273324	237527	292017	220824	214919	263728	262466	284258
P78330	PSPH	1785586	1798594	1609441	1713741	1706718	1540804	1515079	1438254	1519865	1642022
P78344	EIF4G2	2779243	2804022	2669803	2749206	2796395	2792477	2704147	2749667	2718204	2847702
P78346	RPP30	351606	403844	407284	376172	373975	360552	328610	333170	403144	396086
P78347	GTF2I	994547	1098150	1100477	1119831	960509	1067189	924571	1077911	1149476	1099087
P78356	PIP4K2B	257416	255995	258655	256361	243740	210741	241799	234210	221249	217139
P78357	CNTNAP1	452084	473224	532054	566877	447865	407936	397279	508631	564192	517166
P78362	SRPK2	38815	44168	48334	46315	44740	48616	44409	45783	47260	44310
P78371	CCT2	7796405	8321588	7718254	7678788	7853076	7588713	9676643	8133728	8527409	8310665
P78406	RAE1	95682	130323	118304	120947	97355	105638	120459	123640	107848	94513
P78417	GSTO1	12799639	12540885	11911672	12153303	12383531	13393063	13296623	14150551	13731739	13749757
P78527	PRKDC	5894765	5608803	5715185	5668572	5641167	6310702	22485386	6019045	6189949	6238812
P78537	BLOC1S1	61865	122000	97226	93282	75619	94464	85531	95408	100813	114423
P78559	MAP1A	1564386	1739530	1561948	1526716	1578227	1360541	2959284	1185623	1141627	1268849
P80217	IFI35	122519	133443	148726	102313	131546	100268	10117563	115691	139027	123349
P80303	NUCB2	2115785	2257521	2092258	2126756	2047182	2227291	3666573	2090394	2045243	2146073
P80723	BASP1	14674957	14402784	12532741	12829128	13766246	13640684	148281360	9968157	9475795	11533788
P81605	DCD	1700625	809380	1327290	1171946	666505	1576867	1181857	1510175	1523728	1549028
P82094	TMF1	15622	23894	35652	31036	35580	37862	421064	34367	26638	27784
P82650	MRPS22	182148	196807	198190	193209	196742	184393	180600	211088	208080	208090
P82663	MRPS25	61514	73509	49317	63412	51033	61110	418319	57577	64802	344903
P82664	MRPS10	69822	71521	69822	70378	60335	65096	47474	72992	71670	77007
P82673	MRPS35	135602	106700	105932	126896	121402	155850	155087	170810	122934	140584
P82909	MRPS36	166939	191878	219735	201586	188829	172774	183569	195227	226268	142412
P82912	MRPS11	83575	68827	69558	79311	64783	81429	78132	76535	86137	84896
P82914	MRPS15	68751	61667	67969	75535	75323	71136	38601	84165	75595	90791
P82921	MRPS21	111572	124985	118227	119721	127439	111580	120350	129211	122115	92926
P82930	MRPS34	912859	840829	931201	893467	882658	935575	913262	925767	920972	989691
P82933	MRPS9	130537	127215	107898	139987	144824	166707	154397	170226	146299	159657
P82979	SARNP	1114596	1192346	1218770	982346	931832	1027542	1016002	827081	637723	942831
P83111	LACTB	660431	630142	549312	595743	607986	618063	1012350	609003	619518	619102
P83436	COG7	413205	405846	402280	412888	369340	444723	965549	437388	437202	428501
P83731	RPL24	6636350	6561517	6040160	6150833	5752359	6538200	5744427	6622959	6786887	6863481
P83916	CBX1	2605062	2853898	2782061	2842445	2281110	2542523	931183	2747013	2642776	2100116
P84022	SMAD3	311953	388360	395066	429633	385557	350702	233164	360252	480216	468133
P84077	ARF1	15892978	15769617	13341409	13406719	15271970	14685832	66121800	15457969	14685052	14532276
P84085	ARF5	345712	378553	375103	353668	386218	328164	305984	346524	357957	325731
P84090	ERH	1224720	1504466	1401610	1341007	1376215	1440152	1477608	1119642	1213060	996840
P84095	RHOG	1437408	1467439	1312455	1275752	1432573	1353764	1372957	1296269	1358143	1422558
P84098	RPL19	3134250	3580033	3213229	3169492	2810453	3077090	3213581	3078724	3303934	3245507
P84103	SRSF3	5224060	5048438	5011958	5500237	4929447	5952160	6153875	5820955	5909406	6000084
P84157	MXRA7	273904	260982	164604	127894	140736	192931	142210	71897	85247	94875
P85037	FOXK1	261221	267891	284103	262919	272338	279079	269015	314070	303266	319399
P86790;P86791	CCZ1B;CCZ1	113433	129410	119993	103514	111451	97609	82338	114484	79041	120367
P98082	DAB2	352948	358435	297869	312650	251199	221660	202334	260519	273097	305379
P98175	RBM10	381541	392668	382872	364146	379839	429406	394689	406063	379608	401485
P98179	RBM3	1174447	776153	661065	788361	984113	1257434	1264593	1407752	1083156	1109454
P98194	ATP2C1	247801	266421	253687	263350	271318	236301	271059	246905	235821	217613
P99999	CYCS	2783909	2416694	2223891	2440444	2287447	2721233	3275171	2609193	2567293	2440047
Q00013	MPP1	96614	108601	94325	83526	91148	103675	124008	80675	81213	93444
Q00059	TFAM	467424	487348	473244	493263	417630	481087	441343	524750	531120	493884
Q00169	PITPNA	584820	651018	554420	594629	581191	602586	636285	600393	624601	600836
Q00325	SLC25A3	9459409	9043981	8893729	9201870	8939089	9517037	8327174	9955941	9964447	10252024
Q00341	HDLBP	7315890	6773233	6325591	6627714	6265676	6678873	10134113	6131303	6497184	6751347
Q00403	GTF2B	177107	130874	207755	190558	182747	185422	166864	181666	174289	190068
Q00534	CDK6	61311	61568	67672	63407	61373	55320	61159	58095	48355	70533
Q00535	CDK5	354963	363738	366831	393074	376453	391661	367971	358631	348476	392678
Q00537	CDK17	60774	68822	54476	52475	60948	65357	41924	48267	52354	56930
Q00577	PURA	555841	483268	524800	547336	523598	544143	498916	525550	503623	463247
Q00610	CLTC	19790176	19760204	18261566	18544284	18944358	19036114	18624784	19172584	19807660	20250252
Q00653	NFKB2	339347	379742	385707	381326	364233	346159	7634156	375135	389955	334119
Q00688	FKBP3	3328566	3575692	3404569	3679639	3451672	3366562	6729153	3456981	3622720	3620762
Q00765	REEP5	767824	873068	787475	738690	828323	862163	1058070	672617	559234	674976
Q00796	SORD	1231327	1340086	1290592	1294088	1201707	1230326	1822458	1240986	1333400	1287518
Q00839	HNRNPU	17659006	18695668	18481736	18340052	15834960	18993888	43994580	18602400	18969452	18969792
Q01082	SPTBN1	5191590	5035590	4906789	4957275	4914532	5012607	5263966	4982803	5510650	5566256
Q01085	TIAL1	776116	723709	726001	760709	795306	841526	827321	798420	781327	783127
Q01105	SET	5626465	5532550	5556959	5731036	5530326	6098256	6040888	6065032	5675381	6521508
Q01130	SRSF2	4136192	4506513	4741807	4949974	4415457	4565366	3922855	4862672	4619936	4977757
Q01432	AMPD3	100019	93174	97409	106020	112297	114126	70366	122299	119111	108453
Q01433	AMPD2	1230670	1212986	1075184	1073034	1019213	1157602	1352400	877191	887366	858367
Q01459	CTBS	154421	162965	143284	151927	141350	196324	176215	167113	161629	169454
Q01469	FABP5	1790200	1975819	1768261	1743151	1727164	1723685	1783725	1892372	2022641	1994600
Q01518	CAP1	23764322	26063144	24821032	24337584	23437796	21623582	22639414	23090606	24425014	25539976
Q01650	SLC7A5	1138190	1088964	842669	885713	969570	946698	616967	768577	728758	718349
Q01658	DR1	445067	445792	436918	364988	370452	454739	405269	294823	344322	374428
Q01780	EXOSC10	423508	338537	399963	401986	380669	469527	302282	436354	407113	483532
Q01813	PFKP	6081614	6141426	5247136	5468028	5366280	5260796	5427458	5396532	5572895	5615979
Q01831	XPC	87722	82573	99801	91372	89093	91258	60339	82295	77572	98910
Q01844	EWSR1	3792738	3926659	3852440	3911201	3682050	4132549	4369475	3981065	4097730	3962524
Q01968	OCRL	202857	212013	196739	193757	205108	184706	157628	181918	212725	172735
Q01970	PLCB3	200956	209186	216355	209046	207550	187123	147129	164075	201357	211357
Q01995	TAGLN	65860540	72512112	63579160	63001756	68685536	51855792	55427004	49365240	48271868	47914308
Q02127	DHODH	35405	33580	39968	46377	49000	39923	38683	53293	31873	40602
Q02218	OGDH	1228870	1219655	1119286	1052536	1212472	1349937	1701658	1310570	1703449	1588825
Q02252	ALDH6A1	508242	512649	541452	544888	519141	469245	447570	471070	525385	538599
Q02318	CYP27A1	243213	255309	297814	262748	251940	278009	273086	280309	290900	293528
Q02539	H1-1	9477582	3916166	11711308	11211741	8730038	10475107	10217528	10490904	10124532	10836190
Q02543	RPL18A	6826422	6133001	5916466	6068464	6252653	6674991	7117080	7000582	6625005	6966611
Q02750	MAP2K1	968518	946685	866969	846494	913354	894272	877184	888588	942640	997746
Q02790	FKBP4	1463125	1243246	1389302	1499643	1490145	1475700	1147043	1676310	1587760	1584498
Q02809	PLOD1	4274222	4577430	3716406	3663935	3962549	4072685	62513136	3627823	3607760	4097845
Q02818	NUCB1	2131535	2048268	1937465	1910828	1815068	1930062	1764863	2005761	1866517	1928648
Q02878	RPL6	15236247	15777460	15330924	14508234	15149524	16094854	14598695	15653618	16417830	16343513
Q02880	TOP2B	1673216	1805472	1881520	1953818	1826936	1964653	3929424	1841329	1834279	1938347
Q02952	AKAP12	2563362	2776038	2385336	2551307	2345155	2807058	2486406	1573198	1271139	1544649
Q02978	SLC25A11	1010910	951536	948204	978365	1016071	1107880	1147667	1044242	1112036	1167219
Q03001	DST	385461	444505	430249	437337	413346	344301	305856	398777	408934	405649
Q03013	GSTM4	46661	62567	62758	58123	50317	48320	52911	44623	66274	54681
Q03135	CAV1	13478483	13486942	11990784	12974577	13201838	14552730	400319520	11392064	10232990	12103312
Q03154	ACY1	106494	131668	129794	141086	126086	129943	87968	122013	136969	131288
Q03252	LMNB2	8255001	8880023	8513221	8519860	7794715	9102543	12198416	8220141	8953303	8756207
Q03518	TAP1	575541	590441	592349	571427	580353	630921	609227	582474	633752	604279
Q03519	TAP2	253167	249527	233292	253315	246477	266661	8977026	264471	246601	255438
Q03701	CEBPZ	255649	246104	212916	228757	231268	251558	222855	233943	261683	271187
Q04206	RELA	871433	889725	833732	862271	826918	799663	767188	827333	847563	882560
Q04323	UBXN1	284005	238695	284449	301237	295559	270676	218861	214242	147615	187125
Q04446	GBE1	2921674	2707250	2486842	2603948	2816059	2975580	2317106	2664393	2814335	2925798
Q04637	EIF4G1	2558383	2839996	2659663	2598840	2692635	2437942	60079556	2523264	2478458	2743806
Q04695	KRT17	132060	107976	97235	57783	73819	84465	61065	193126	192481	543421
Q04724;Q04725;Q04726;Q04727	TLE1;TLE2;TLE3;TLE4	109625	111980	129440	124369	107451	113098	102919	112297	113984	117246
Q04760	GLO1	3785743	3696470	3736230	3749272	3433906	3616092	4151979	3823306	3988817	4009311
Q04828	AKR1C1	429426	449857	418575	468892	472945	577547	462957	497885	595151	487541
Q04837	SSBP1	2574901	2893190	2461278	2445141	2270880	2403904	1864486	2472095	2733164	2702226
Q04917	YWHAH	4045292	4065273	3513725	3720775	3814733	3674156	3585704	3809346	4061599	4192103
Q05048	CSTF1	319347	305460	293780	341780	339510	388856	295473	421464	388141	374172
Q05086	UBE3A	434268	436245	450227	437567	479984	361410	462559	444816	441819	450215
Q05193	DNM1	116506	146203	154173	148532	131740	121859	110312	139342	138388	126088
Q05209	PTPN12	900859	1002813	1190555	1111395	1112637	1101793	154352	1042216	1060352	1160849
Q05397	PTK2	267336	297794	302408	271438	241010	287092	329365	291879	283341	284086
Q05519	SRSF11	9643985	7984403	6262229	7775597	8693059	9888223	9653020	9285727	9002588	9556392
Q05682	CALD1	13058543	12883293	11674868	11335885	11358337	10387433	71174856	8258835	7321771	8475484
Q05707	COL14A1	621930	590310	662787	681131	616666	524906	694242	495608	529481	515338
Q06124	PTPN11	1425125	1391231	1321584	1368677	1321865	1356456	1442386	1418061	1348960	1366536
Q06136	KDSR	320847	315302	289492	294712	303868	318796	320743	298451	310986	328530
Q06210	GFPT1	4766926	5046061	4223744	4207198	4604623	4400311	4539209	4211157	4546309	4975682
Q06265	EXOSC9	348057	349887	377042	357920	335183	354695	317473	360143	367725	377327
Q06323	PSME1	5296547	4756127	5318684	5410434	5610723	5798501	6225395	5965242	6099849	6090448
Q06330	RBPJ	73261	81465	48458	66282	53891	65202	71460	74422	65321	86966
Q06787	FMR1	78724	66073	77753	72039	73888	85224	104724	83186	72441	61044
Q06830	PRDX1	52572384	57286920	54099932	53472440	50652552	51864240	52621176	54608188	58657592	55915644
Q07020	RPL18	11270735	12606906	11972390	11482140	10582327	11257812	11394046	11110006	11767754	12162187
Q07021	C1QBP	3965538	3526519	3041180	3693740	3637736	3967949	3796830	4379358	4260612	4569217
Q07065	CKAP4	31369136	34187364	31024380	29819960	30554970	29623132	32045854	29741786	31424166	34575076
Q07092	COL16A1	28516	31983	36833	28663	27817	32955	775945	26001	18006	17924
Q07157	TJP1	1022235	957611	933514	953999	894003	951516	1081509	947455	916231	943042
Q07666	KHDRBS1	5157976	5089820	4926446	5399328	5619455	6580699	5442117	5860594	5450819	5619953
Q07812	BAX	2715230	2572494	2600236	2643661	2604717	2704264	20651642	2491496	2689500	2748464
Q07817	BCL2L1	30448	28620	25683	31189	38821	28008	18650	44629	33211	32908
Q07866	KLC1	2570905	3199625	2975660	2974081	2463451	2800762	2139609	3082699	2875075	2388581
Q07954	LRP1	2274157	2512386	2306130	2427730	2347757	2165066	6613951	2109115	2285603	2338381
Q07955	SRSF1	7927510	7729411	8788315	7487457	7581630	8816555	8977708	7709729	6868890	9165077
Q07960	ARHGAP1	5551581	5706599	5788074	5644029	5300895	5368051	5071534	5717145	5998028	6367107
Q08209	PPP3CA	1377101	1338022	1258378	1286671	1307057	1274795	1216086	1220791	1265212	1360166
Q08211	DHX9	8300098	8508948	9500679	9759680	8561709	9547897	8919925	9332940	9856906	9733838
Q08257	CRYZ	1971246	1913165	1985631	1957674	1900812	1915538	18328014	1986878	1925373	1999456
Q08378	GOLGA3	1183786	1239296	1146309	1223967	1214235	1085043	1668604	1199746	1219167	1308514
Q08379	GOLGA2	473543	510047	489555	506465	491223	432142	553663	506507	455395	478350
Q08380	LGALS3BP	620797	710964	644489	660698	607420	825677	724344	696469	668148	692778
Q08431	MFGE8	799032	910269	578440	612503	806867	843798	756512	580861	609150	577903
Q08554	DSC1	45656	27302	24794	19378	33580	29940	441561	31968	50435	77152
Q08623	PUDP	168667	144307	158759	149424	169686	178650	134263	168569	162137	165352
Q08752	PPID	680844	650950	570783	667900	607863	642673	643947	666450	721914	703732
Q08945	SSRP1	1586550	1758791	1805266	1739221	1565264	1710252	1608335	1735457	1856677	1912130
Q08AF3	SLFN5	450128	487436	518688	518923	471595	539049	536812	575106	575422	555391
Q08AM6	VAC14	1836397	1395060	1680106	1449401	1710041	1623042	1929934	1610390	951920	1330518
Q08J23	NSUN2	1128834	1146768	1076348	1104870	1109127	1262426	1120040	1138616	1347302	1338615
Q09028	RBBP4	2798675	3115576	3121508	3348899	2826124	3047444	4105206	3415364	3502404	3134726
Q09161	NCBP1	737199	785822	797626	799810	703008	796658	748665	801558	834460	788324
Q09666	AHNAK	30782780	28265220	25683030	20509236	21778460	23954870	64135900	17257380	19032614	23587548
Q0VDF9	HSPA14	302848	198124	221274	218090	220225	217633	295852	225330	224092	249442
Q0VGL1	LAMTOR4	327650	360150	350253	344741	371900	340470	320922	322714	369438	385871
Q0ZGT2	NEXN	3288385	3186236	2774121	2845155	3001171	2558052	3902685	2238391	2086475	2439300
Q10471	GALNT2	1176150	1129941	1176767	1107020	1114831	1152748	2084612	1148924	1276352	1232378
Q10472	GALNT1	332287	337968	317982	324818	325206	336055	367197	343194	334296	343050
Q10567	AP1B1	2124956	2347013	2192382	2201869	2116282	2134970	1775301	2138748	2368737	2250966
Q10570	CPSF1	466793	455917	443836	486461	447777	483535	447727	469792	512565	490202
Q10713	PMPCA	454656	427440	437335	437350	432338	480533	465362	500023	475290	460857
Q12765	SCRN1	2415064	2538686	2285560	2231354	2353870	2392825	20928072	2414800	2562110	2489244
Q12768	WASHC5	715188	703920	662059	689112	716552	695122	672350	700118	710362	736378
Q12769	NUP160	814485	888343	866895	837639	825146	886972	781108	833319	856952	856947
Q12788	TBL3	290260	329224	327582	318903	291762	301495	220104	329081	327884	306177
Q12789	GTF3C1	312293	329363	284744	283792	302022	338864	335409	276380	242469	229207
Q12792	TWF1	2397362	2326401	2037600	2094130	2123640	2239512	2197649	2031827	2005579	2200082
Q12797	ASPH	4905484	6229971	5296106	5357550	4850527	4846886	7104935	5225630	5218370	5861825
Q12800	TFCP2	194075	229358	252286	260930	234492	223171	200944	220214	241066	252333
Q12824	SMARCB1	289872	273896	315421	315376	271259	273141	298703	267336	260592	274599
Q12841	FSTL1	740252	713462	749559	640752	630904	673003	730555	682502	722239	654610
Q12846	STX4	548045	542654	516441	513749	509825	554652	497978	512868	502407	518094
Q12849	GRSF1	376351	344475	345608	357705	342187	367732	375996	412906	411363	430473
Q12874	SF3A3	1465399	1701058	1768215	1813160	1626653	1694913	1510060	1733615	1859766	1866544
Q12884	FAP	1518700	1418313	1091507	1153839	1394965	1644568	1640789	1319089	1201157	1328425
Q12888	TP53BP1	1000165	1109293	1072086	1047376	981781	1047256	1016452	943181	919716	969446
Q12904	AIMP1	1989527	1838358	1797853	1846594	1779555	1840278	7507823	1744861	1980758	2030691
Q12905	ILF2	12186981	13342443	13672672	13352639	12166917	14080153	13735152	13040431	14758494	14814028
Q12906	ILF3	10407504	11948814	11260872	11594473	10562477	11525486	34208304	10838023	11986292	11985317
Q12907	LMAN2	2584180	2509329	2226051	2456763	2475884	2851076	3067694	2858864	2611724	2561987
Q12929	EPS8	195752	210892	214934	211768	198806	185489	211705	210340	192862	194623
Q12931	TRAP1	1097342	1164362	1162566	1164397	1123871	1066409	1098505	1126971	1226808	1273309
Q12959	DLG1	489721	510006	467752	469320	469140	545402	496656	431161	451122	469517
Q12965	MYO1E	313219	301767	280976	306663	296159	288107	263430	409967	299243	333814
Q12972	PPP1R8	301354	259053	299626	281220	287010	328695	306485	342205	362356	367539
Q12974	PTP4A2	161547	171104	161858	162383	165473	180805	207849	178863	173277	134667
Q12979	ABR	282173	302590	285168	292414	267784	267798	234914	315606	272969	314549
Q12981	BNIP1	251107	182911	273179	254459	268079	256592	229281	251898	270013	275212
Q12996	CSTF3	964470	1033632	1088526	1094570	970986	1102617	1237342	1030967	1102891	1117863
Q13011	ECH1	1266168	1311022	1348396	1307761	1191955	1435828	1506042	1261833	1420594	1378515
Q13033	STRN3	739348	760483	716504	736699	744279	718338	657572	727540	749630	768845
Q13042	CDC16	191945	190079	175268	182446	184799	170643	178334	177544	155906	192225
Q13043	STK4	109431	118272	127699	101252	118165	128364	122218	125741	122606	112062
Q13045	FLII	1526157	1475827	1339675	1422307	1520750	1390494	1106445	1446510	1455964	1507748
Q13049	TRIM32	137416	132334	132099	140252	110594	123046	102398	96897	122376	109162
Q13057	COASY	348797	455141	400368	460910	405281	422973	276646	413487	439060	348761
Q13084	MRPL28	109016	82448	98001	121850	121960	108047	93283	134708	119900	127028
Q13085	ACACA	182329	175835	198612	206570	172824	121018	111432	188596	187314	196918
Q13098	GPS1	1800691	1770904	1685405	1716959	1529239	1779824	2271512	1830544	1884445	1904802
Q13123	IK	469500	474083	488693	479372	448455	508060	428734	457352	440447	486147
Q13126	MTAP	935991	1042360	976197	984028	900511	1019064	1114510	1058378	1148408	1061661
Q13131	PRKAA1	1199961	1172829	1061249	1118708	1136564	1147564	1104723	1086923	1038360	1124520
Q13136	PPFIA1	152415	129144	127440	129047	138967	153652	140758	140028	136570	110229
Q13144	EIF2B5	635051	721620	701441	695811	653382	722143	604151	686355	740330	686689
Q13148	TARDBP	926980	817625	826001	820783	856064	989552	4265107	751715	857972	1032110
Q13151	HNRNPA0	1216726	1137833	967383	1056356	1039209	1078704	1538224	1429277	1268588	1204527
Q13155	AIMP2	1408949	1343300	1305227	1372370	1534754	1596220	1551340	1507039	1380776	1348927
Q13162	PRDX4	9647159	9373883	7993222	8480264	9749280	9935695	9813205	9318681	9446692	9605209
Q13177	PAK2	2498372	2283383	2295086	2148803	2144322	2280431	2125371	1963735	2286235	2388080
Q13185	CBX3	1568927	1780588	1974159	2073971	1713240	1794858	2010430	2024254	2087292	1931921
Q13188	STK3	152142	172423	183661	180550	152915	182511	153350	166756	185025	165730
Q13190	STX5	365693	344213	365820	265236	297245	365378	427006	294438	285191	239524
Q13200	PSMD2	4966878	5424511	5018780	5205011	4694590	5504437	4185049	5138558	6326642	5874617
Q13217	DNAJC3	365051	373405	383904	425011	484722	387958	485229	544548	429862	394220
Q13228	SELENBP1	2337830	2417194	2534779	2551494	2265896	2476403	2214319	2394125	2637197	2582222
Q13232	NME3	393006	373454	377084	379822	395096	471923	413856	451143	481619	467161
Q13242	SRSF9	1289975	1392090	1410398	1494247	1380441	1393681	1452441	1443526	1396394	1414510
Q13243	SRSF5	503008	537231	515182	522120	508836	564650	448510	562032	536196	578262
Q13247	SRSF6	1012157	1079992	1094635	1197504	1086420	1076527	1216697	1049836	1330473	1381505
Q13263	TRIM28	6422741	7009867	7223648	6845528	6380746	7174837	6878608	6768234	6854136	6629552
Q13283	G3BP1	1817090	1758487	1856358	1955714	2050953	1833204	1923091	2174647	1970661	2100531
Q13287	NMI	275680	149571	223546	217094	232475	266043	275017	260837	121307	274739
Q13308	PTK7	2088843	1951770	1875481	1907738	1821515	1971996	1961937	1679191	1669056	1846489
Q13310	PABPC4	1270725	1323048	1324016	1283006	1256906	1340251	1398964	1335222	1331130	1419192
Q13325	IFIT5	349155	335111	376808	392834	400638	413505	318764	405786	471644	374674
Q13330	MTA1	413824	422502	441642	478306	432638	456991	447914	469390	508061	509441
Q13347	EIF3I	3034745	3122396	2916620	2924344	2726429	2773413	3723535	3008148	2982469	3190680
Q13362	PPP2R5C	189793	188376	178824	202508	218016	221660	173206	221744	192948	176810
Q13363	CTBP1	1916102	1880475	1896032	2004616	1827885	1945146	2147983	2142387	2120947	2192070
Q13393	PLD1	66426	68825	86165	76262	77710	72415	45071	57777	71978	62000
Q13404	UBE2V1	3254821	3422522	3295734	3363525	3336448	3224905	3705630	3527040	3447518	3410799
Q13405	MRPL49	308129	356716	335305	362373	302599	356773	279617	349557	417901	364634
Q13409	DYNC1I2	2125315	1979970	1944225	1970887	1906054	1832660	21340516	1794525	1882521	2128126
Q13418	ILK	3829799	5562098	5477822	5429670	5233719	5104323	41529144	4560695	4529001	4213103
Q13423	NNT	2184330	2368090	2422177	2337713	2252534	2336787	2331958	2316667	2477415	2473007
Q13425	SNTB2	831876	884593	800360	811114	891357	896742	851842	893361	823579	813084
Q13427	PPIG	244526	279940	298106	286051	280362	278750	339672	277044	286153	273353
Q13428	TCOF1	694902	671833	579312	550968	567532	686159	14471679	464531	542765	552053
Q13435	SF3B2	2196461	2132435	2294676	2176779	2134370	2398267	1833979	1963635	1861535	2095858
Q13438	OS9	81484	86673	89486	122025	87236	87444	129617	97511	89272	79663
Q13439	GOLGA4	370172	398933	361960	372820	398388	361416	5021366	335824	353537	389511
Q13442	PDAP1	970911	992222	941378	947870	882727	847916	802727	896298	881813	898844
Q13443	ADAM9	476534	484681	440977	461683	465088	387020	266130	429923	474674	472247
Q13445	TMED1	295390	323939	300132	289052	279167	331630	234172	285828	300920	317096
Q13451	FKBP5	79810	79027	93974	84572	86069	81402	34188	77723	84007	92748
Q13459	MYO9B	955380	964517	952271	913257	908533	978159	5092858	936962	1047065	1120183
Q13464	ROCK1	686652	744808	687726	696716	650177	704074	578913	671765	701945	732132
Q13485	SMAD4	35052	36390	32180	38674	36491	42042	47042	46088	47326	32823
Q13488	TCIRG1	1094930	1109028	1018791	1044232	1074182	1204301	1128212	1158272	1149800	1164272
Q13492	PICALM	1643740	1666940	1435034	1461592	1481915	1494206	1524001	1391037	1401259	1520949
Q13501	SQSTM1	523876	533228	474252	464415	428209	609457	429187	455923	439850	431648
Q13505	MTX1	152436	144071	134352	140127	132759	163622	186018	162293	148548	137325
Q13509	TUBB3	6927210	5965150	7183958	6439441	5798941	6673793	8647719	5950118	4955514	6449025
Q13510	ASAH1	1563254	1564298	1303018	1187671	1325602	1672756	1594368	1311248	1409218	1422576
Q13523	PRPF4B	632892	604454	649402	674898	681411	694060	661948	691098	712737	699366
Q13526	PIN1	908900	881698	897388	904375	895804	900056	878542	941397	988932	988032
Q13546	RIPK1	271951	268680	269169	291726	272909	290586	241780	293373	310479	289016
Q13547	HDAC1	1113969	1159552	1252272	1289358	1145131	1219097	1162730	1260640	1292800	1295791
Q13554	CAMK2B	1450747	1451191	1256547	1310682	1304250	1306722	812845	1279048	1387826	1419561
Q13555	CAMK2G	192090	194229	173985	199970	205177	227079	193736	215099	199328	215510
Q13557	CAMK2D	2188071	2356675	2026566	2055354	2166940	2198880	11868293	1921397	2021220	2108383
Q13561	DCTN2	4526985	4690907	4768156	4410481	4166349	4299139	3905635	4107916	4134636	4433105
Q13563	PKD2	148823	140508	150645	141605	144218	126981	58254	139063	135219	156315
Q13564	NAE1	1351823	1340835	1293895	1319197	1396847	1574807	2071708	1434834	1592424	1584595
Q13573	SNW1	345252	350887	348740	343113	335685	394960	346648	320804	335831	356159
Q13586	STIM1	520714	554307	547770	543171	498552	584016	549203	551570	562523	588622
Q13595	TRA2A	631841	631948	545589	647270	471093	513624	619251	507191	650197	633317
Q13596	SNX1	961253	1030256	988807	981138	935961	934266	792354	915165	952396	939630
Q13601	KRR1	287372	304944	270968	261844	243908	297931	216316	274133	309962	323090
Q13610	PWP1	409024	361035	343706	355890	391228	381894	423314	423438	405788	393477
Q13613	MTMR1	81221	62436	76575	82965	92956	101401	76257	86033	72766	90121
Q13614	MTMR2	237184	208831	192767	198088	204051	253411	206498	252126	256263	237464
Q13616	CUL1	704897	620361	687868	702994	676310	690941	5528588	681979	636746	693403
Q13617	CUL2	745195	736196	708330	712966	741919	739686	4969262	828840	852085	811916
Q13618	CUL3	773990	758458	682402	720179	699802	726304	739565	656043	735153	696744
Q13619	CUL4A	363946	350126	364582	395546	381740	381424	411982	473554	387569	368921
Q13620	CUL4B	1055397	1056620	949533	992205	995391	1083496	838538	1122798	1080265	1050999
Q13630	GFUS	1578099	1549089	1432221	1432859	1432738	1506229	1917438	1404822	1477938	1523917
Q13637	RAB32	1086751	961381	875730	914070	927714	891766	880675	993725	969299	956428
Q13641	TPBG	833348	758218	718854	802515	830916	949780	968811	991291	858292	857759
Q13642	FHL1	1041895	1098187	1061447	1037610	951423	1085133	1269736	1090170	1044495	973873
Q13643	FHL3	1294106	1447267	1324267	1349328	1268628	1232953	1529942	1335166	1347923	1464573
Q13671	RIN1	254719	262137	248739	282926	271755	244677	211818	339493	394539	358759
Q13685	AAMP	155717	154570	158909	170663	165672	138346	279222	162145	143169	148681
Q13724	MOGS	3154880	3246062	3194808	3355762	3415783	3789896	3177632	3488153	3840113	3708036
Q13740	ALCAM	2012811	1953531	1601536	1648726	1760277	1430970	1377996	1516839	1361859	1602135
Q13813	SPTAN1	5703684	6052106	6033113	6078254	5728433	5662403	4721385	5672133	6045021	5933935
Q13838	DDX39B	10474378	9624945	9227326	9935907	9811435	11188618	15434765	10848705	11092479	11513001
Q13867	BLMH	140814	216069	200965	185805	212193	233597	956892	203640	183819	171130
Q13868	EXOSC2	324900	387782	331825	316192	326575	321768	374978	345531	480879	357286
Q13888;Q6P1K8	GTF2H2;GTF2H2C	128028	211576	145302	201530	195091	215260	4902179	202471	139044	200772
Q13895	BYSL	121684	123028	106982	121132	126743	132475	166448	126917	124349	138085
Q13907	IDI1	432610	361192	408100	419696	383612	372453	323933	467816	548070	412579
Q13948	CUX1	135089	143750	150369	144147	144694	135794	204627	137709	133511	143482
Q13951	CBFB	347951	358334	347084	346957	334800	350521	334535	340122	366972	328590
Q13976	PRKG1	641035	674558	679762	648988	624462	632119	418019	621876	635034	646861
Q14008	CKAP5	1071488	1160560	1239710	1237363	1143013	1091524	1137471	1156909	1134983	1242190
Q14011	CIRBP	503619	454078	323410	352957	408375	520985	528506	409038	425320	518329
Q14012	CAMK1	111779	111025	97506	95880	101044	97115	84640	101657	114653	112474
Q14019	COTL1	13732666	14609114	12517760	12711133	11997550	12833934	31342274	12520504	13036290	12442235
Q14103	HNRNPD	10398279	8889744	8521502	9796146	10059688	13398482	13730937	13040011	11657793	11388822
Q14108	SCARB2	2648947	2787150	2399127	2633250	2685608	3256764	2914707	3012081	2921114	2889790
Q14137	BOP1	741644	795101	812644	838796	783856	804494	617088	755931	818247	823464
Q14139	UBE4A	553504	590714	486728	512801	555493	519048	411354	519752	535602	540569
Q14141	SEPTIN6	121800	165593	142579	148995	165264	143228	139155	148862	143708	149133
Q14151	SAFB2	1552967	1584378	1570694	1542613	1336959	1748021	1589296	1087878	799711	1113821
Q14152	EIF3A	4083259	4262115	4176622	4252093	4177645	4401916	26269916	4264424	4731868	5124628
Q14155	ARHGEF7	583947	527316	594249	577129	630829	529643	9557765	541241	522572	556655
Q14157	UBAP2L	374478	368554	339441	263371	297431	322171	307799	218537	150306	197677
Q14160	SCRIB	363589	339058	323011	331298	378994	363885	344583	333053	327209	366189
Q14161	GIT2	263448	207641	197039	207900	238522	201685	459337	210585	210843	246909
Q14165	MLEC	1483253	1449259	1280609	1350882	1437612	1548816	1597172	1469344	1471099	1443336
Q14166	TTLL12	759173	796481	789543	825947	741681	763994	672766	793533	814599	800918
Q14185	DOCK1	977251	905467	874847	858561	910156	950945	899476	886352	959017	1032676
Q14192	FHL2	8194390	8630974	7876302	8030926	8286132	7144980	10619980	8311287	7874134	8462062
Q14194	CRMP1	507726	547500	510780	468621	482510	599406	521870	526368	549169	547351
Q14195	DPYSL3	5990513	5665146	5951635	5888140	5609195	5982363	6182585	5487810	5700166	6055092
Q14203	DCTN1	1393976	1328503	1445501	1513213	1573832	1368891	23622876	1498934	1598471	1832252
Q14204	DYNC1H1	8638607	9505508	9347853	9481854	8440513	9076171	7703219	8829995	10349755	10509350
Q14232	EIF2B1	927513	810867	825623	834422	858234	824027	3994605	849944	970125	869601
Q14240	EIF4A2	16225911	16853064	15725026	15098857	15023280	15015535	16132921	16086462	15948454	16572694
Q14247	CTTN	2637394	2744032	2495519	2418026	2227266	2333847	2325790	1993527	1844959	1886910
Q14254	FLOT2	2150111	2157292	1957018	1953087	1999210	2139214	2754360	2064125	2018534	1953144
Q14257	RCN2	1871782	2232182	1953165	2115598	1773339	1718819	1922122	1724922	1951422	2230762
Q14258	TRIM25	880322	1058870	934324	989704	958891	930920	2916415	939210	914421	982229
Q14315	FLNC	20047438	21269134	18352074	18089038	19273722	18409436	110670720	16723521	18774714	19533040
Q14318	FKBP8	571501	600667	687023	639956	547139	478526	501505	585936	609629	626279
Q14320	FAM50A	202417	214354	218845	208864	209071	202814	150848	214154	234948	224515
Q14344	GNA13	721522	921783	942238	940102	813345	911595	944650	847729	902974	896527
Q14353	GAMT	207534	240779	215318	232722	249045	245340	226174	244887	222862	214691
Q14376	GALE	729604	716852	696072	719853	702231	704081	703136	756315	729473	766270
Q14444	CAPRIN1	2505618	2514378	2456540	2362239	2402237	2266774	2341664	2543344	2580217	2621886
Q14457	BECN1	18712	29855	24864	25138	28545	23510	62950	26481	24457	26713
Q14498	RBM39	1791429	2110265	2177321	2212343	1826681	1995968	1840468	2019709	2145838	2060993
Q14517	FAT1	41869	39368	40135	36082	39987	32553	36302	42232	34592	39609
Q14554	PDIA5	1199130	1222911	1035360	1082813	1140205	1320200	1213580	1114527	1143859	1177995
Q14558	PRPSAP1	127940	113515	82281	102326	113427	114801	95212	121120	120901	122149
Q14566	MCM6	218830	210106	249135	253968	228407	187626	202332	306008	264785	291550
Q14669	TRIP12	653722	647108	638155	675791	631127	714058	579197	629579	655796	745653
Q14671	PUM1	132184	158803	144070	143975	135233	149795	302838	154363	147886	140793
Q14677	CLINT1	1207694	1265654	1157318	1122864	1113383	1161915	936312	1102189	1073289	1149739
Q14683	SMC1A	784444	762434	745206	793042	749801	828399	7515268	843387	875519	854834
Q14690	PDCD11	741644	714437	726814	737741	774868	717964	564705	747720	740514	822269
Q14692	BMS1	141931	158344	143839	157847	145019	136145	262353	155271	157986	158389
Q14694	USP10	256345	253345	242167	210977	250349	238601	243557	262599	295069	273612
Q14696	MESD	1159660	1155380	1062140	1055738	1069098	1056160	1148871	1077657	1059720	1158077
Q14697	GANAB	19220258	18305930	17193996	17785822	17916428	19437282	17137542	18631438	19835136	20343340
Q14699	RFTN1	1303239	1290894	1158115	1331717	1229270	1301735	1084473	1165206	1180599	1169677
Q14738	PPP2R5D	1050960	1126004	1111181	1219005	1133352	1220101	1080644	1058362	1092835	1119563
Q14739	LBR	386525	422387	467201	451246	461965	403660	579955	434991	419426	405655
Q14746	COG2	104369	104792	106351	106552	116226	118190	125730	109925	99502	105790
Q14764	MVP	11043542	11278255	11208782	10920517	10941854	10058030	9224751	11503884	12121459	12612346
Q14789	GOLGB1	848069	534961	544234	522427	770524	523488	758528	794267	498293	856503
Q14790	CASP8	35974	38883	37032	42904	33987	34337	22919	33060	30596	43463
Q14839	CHD4	757030	770882	834821	822314	742673	829006	2298057	855279	818492	889208
Q14847	LASP1	2895429	2396561	2170116	1541152	1925804	2254925	1663534	1387012	1986075	1467312
Q14914	PTGR1	1623766	1545782	1627921	1532482	1461524	1552941	1739251	1691253	1827198	1621038
Q14919	DRAP1	607109	656294	637253	617691	607439	651678	625006	650958	679323	658324
Q14938	NFIX	457352	428907	453113	426856	417706	447059	434683	448028	438466	466417
Q14966	ZNF638	189697	183162	217170	221747	223769	251414	167572	219783	201464	210326
Q14974	KPNB1	8418713	9944116	8467204	9521786	8222416	10935086	7312168	9918437	13471503	11106880
Q14980	NUMA1	1747981	1809093	1950048	2001217	1787019	2122632	1950498	2115826	2101749	1986751
Q14997	PSME4	230352	234078	233122	241106	249019	264439	230133	261526	233382	260511
Q14999	CUL7	311540	328750	295795	300922	318861	338150	301608	295393	297968	329188
Q14BN4	SLMAP	17197	17326	21832	17919	25488	14027	367426	11920	9514	7739
Q14C86	GAPVD1	623660	762746	759302	736371	741935	634689	509218	669758	687587	674124
Q14CX7	NAA25	217338	229658	218667	230585	221228	204297	199540	239412	231961	227311
Q15005	SPCS2	1943465	1849785	1688227	1841591	2066265	2081192	3174748	2290833	2115963	2253092
Q15006	EMC2	689241	780492	685846	675126	707997	649718	768341	658851	668727	739069
Q15007	WTAP	109698	83494	186610	171353	230086	86574	172632	148469	90324	103804
Q15008	PSMD6	2559180	2426984	2322061	2532061	2440335	2580752	4755282	2725378	2580208	2744106
Q15014	MORF4L2	98620	100814	100687	102625	91382	102655	112937	99573	103500	98074
Q15018	ABRAXAS2	107593	109023	109548	115167	111856	112965	113558	102244	105862	107738
Q15019	SEPTIN2	9924866	9415717	8916176	9023298	8805463	10299215	72107328	9295170	9101128	9947283
Q15020	SART3	697649	742758	668864	741006	743500	871857	7372080	820209	786786	782415
Q15024	EXOSC7	223605	229355	236702	229167	266409	226435	275366	298017	242292	259765
Q15029	EFTUD2	8611374	9067752	9031502	8811142	8133970	8546609	9707619	8738872	9145308	9645965
Q15031	LARS2	95410	96037	100662	100778	86082	95177	90930	109111	113792	101482
Q15035	TRAM2	93431	117677	92041	97510	95453	84564	82631	100663	78267	71843
Q15036	SNX17	309511	304733	261078	253655	252161	316701	274241	281768	295937	317629
Q15042	RAB3GAP1	500690	517869	524570	502005	494351	452880	443208	465989	493822	528899
Q15043	SLC39A14	65215	58853	54231	51412	57564	46959	39651	51527	48265	50326
Q15046	KARS1	2681885	2569983	2392268	2532015	2379449	2572281	11283461	2508700	2614415	2595792
Q15050	RRS1	398426	469513	427159	472333	364575	450353	469578	401154	438830	442478
Q15056	EIF4H	499366	547203	454690	344934	299112	347863	489089	331590	419760	435318
Q15057	ACAP2	265473	276916	292005	304081	270808	295977	280978	289327	303851	316876
Q15061	WDR43	156814	134014	129347	145285	189359	194569	221668	248251	156219	120765
Q15063	POSTN	108020	99183	99153	99106	95852	126712	117983	170364	164425	170490
Q15067	ACOX1	479725	485083	456992	481440	458285	556559	672852	504907	519116	514059
Q15070	OXA1L	99650	29851	98286	91565	89784	98598	61254	92676	104916	107808
Q15075	EEA1	1843558	1885610	1800429	1857208	1744489	1963857	15861007	1774268	1888534	2004697
Q15084	PDIA6	22428656	23858202	23315464	23637220	20994072	21491890	21864244	21811834	23195428	24329824
Q15102	PAFAH1B3	2627788	2473067	1458954	1546916	2289990	1082254	2688627	1495404	1440800	2452542
Q15113	PCOLCE	2369711	2220392	2106927	2203989	2031962	2158933	1955516	1902836	2149402	2311334
Q15118	PDK1	190657	241019	185436	191856	220119	216147	187137	187988	206724	200448
Q15121	PEA15	360917	111546	110102	189678	349806	524640	615179	437842	229721	161642
Q15124	PGM5	451706	423967	452978	388689	482813	476593	268630	422638	437991	396016
Q15126	PMVK	887499	738665	785697	852889	831609	742459	728418	782485	799142	813229
Q15149	PLEC	8319822	8230315	7821383	7857715	8375293	7578903	1749259904	8213301	8420078	9749245
Q15155	NOMO1	72710	92784	70404	114278	71914	120926	44052	75009	112900	96046
Q15165	PON2	898144	787911	804064	872449	987662	990622	1032722	1021278	972476	939325
Q15172	PPP2R5A	369655	385774	421177	389490	358934	372369	237871	353413	403051	405472
Q15181	PPA1	4840803	4804331	4666838	4675236	4695000	4694361	4314749	4577381	4898736	4802938
Q15185	PTGES3	2337931	2322825	2083638	2242377	2308749	2292253	2594139	2711276	2419704	2443032
Q15208	STK38	154803	157573	151685	144624	157925	159821	79488	144654	136354	115020
Q15233	NONO	7241500	9012299	8991149	8914972	8238090	8993098	7761735	8142472	7720697	8408875
Q15257	PTPA	1681400	1827772	1793517	1783057	1697809	1753805	1657323	1726680	1880216	1855094
Q15262	PTPRK	422833	382362	453971	426540	464941	409183	247215	478293	418017	359072
Q15269	PWP2	340795	367245	355714	380882	361326	374101	309741	373352	400613	382078
Q15276	RABEP1	137793	142027	149370	150232	144269	129356	118945	135824	151671	133069
Q15286	RAB35	820579	879043	884831	858383	830620	731843	1008842	804020	761382	755385
Q15287	RNPS1	602983	677667	686372	660103	623209	618767	686738	682459	716170	656056
Q15293	RCN1	13260393	12268757	10752039	11416583	11913030	12706337	11808862	12282541	12294138	12841393
[truncated: 1,741 more rows]

## Sheet: C
Secretome of IMR-90 Fibroblasts with Overexpressed Alu				920 total proteins with 2 peptide minimum
all proteins - all conditions - significant and not significant							Protein Abundances
							Empty Vector, Conditioned Media, U6				Alu Over Expression, Conditioned Media
							U6-1, Replicate 1	U6-2, Replicate 2	U6-3, Replicate 3	U6-4, Replicate 4	Alu-1, Replicate 1	Alu-2, Replicate 2	Alu-3, Replicate 3	Alu-4, Replicate 4
PG.Genes	PG.ProteinDescriptions	PG.UniProtIds	PG.ProteinNames	PG.CellularComponent	PG.BiologicalProcess	PG.MolecularFunction	[1] 211112_0001_JB1_1_CM-U6-1_800ng_180min_DIA.raw.PG.Quantity	[3] 211112_0004_JB1_2_CM-U6-2_800ng_180min_DIA.raw.PG.Quantity	[5] 211112_0009_JB1_3_CM-U6-3_800ng_180min_DIA.raw.PG.Quantity	[7] 211112_0012_JB1_4_CM-U6-4_800ng_180min_DIA.raw.PG.Quantity	[2] 211112_0002_JB1_5_CM-Alu-1_800ng_180min_DIA.raw.PG.Quantity	[4] 211112_0005_JB1_6_CM-Alu-2_800ng_180min_DIA.raw.PG.Quantity	[6] 211112_0010_JB1_7_CM-Alu-3_800ng_180min_DIA.raw.PG.Quantity	[8] 211112_0013_JB1_8_CM-Alu-4_800ng_180min_DIA.raw.PG.Quantity
GATD3B;GATD3A	Glutamine amidotransferase-like class 1 domain-containing protein 3B, mitochondrial;Glutamine amidotransferase-like class 1 domain-containing protein 3A, mitochondrial	A0A0B4J2D5;P0DPI2	GAL3B_HUMAN;GAL3A_HUMAN	;	;	;	11156.8	11525.2	4034.36	8453.74	106848	110324	19812.8	30949.1
SSC5D	Soluble scavenger receptor cysteine-rich domain-containing protein SSC5D	A1L4H1	SRCRL_HUMAN	extracellular space,intracellular,cytoplasm,membrane,extracellular matrix	receptor-mediated endocytosis,multicellular organism development,detection of bacterial lipoprotein,innate immune response,defense response to Gram-negative bacterium,defense response to Gram-positive bacterium,negative regulation of interleukin-8 secretion	fibronectin binding,scavenger receptor activity,protein binding,laminin binding,extracellular matrix binding	97547.1	5278.08	125.589	28634.7	207678	98638.7	2626.43	85823
MAP1LC3B2;MAP1LC3B	Microtubule-associated proteins 1A/1B light chain 3 beta 2;Microtubule-associated proteins 1A/1B light chain 3B	A6NCE7;Q9GZQ8	MP3B2_HUMAN;MLP3B_HUMAN	autophagosome membrane,microtubule,endomembrane system,cytoplasmic vesicle;autophagosome membrane,intracellular,mitochondrion,autophagosome,cytosol,microtubule,axoneme,endomembrane system,organelle membrane,cytoplasmic vesicle	autophagy;mitophagy,macroautophagy,membrane organization,autophagosome maturation	;protein binding,ubiquitin protein ligase binding	36425.2	64799	11374	128286	273549	315763	146273	194867
DDTL;DDT	D-dopachrome decarboxylase-like protein;D-dopachrome decarboxylase	A6NHG4;P30046	DDTL_HUMAN;DOPD_HUMAN	cytoplasm,extracellular exosome;cytoplasm,extracellular exosome	;melanin biosynthetic process	lyase activity;dopachrome isomerase activity,D-dopachrome decarboxylase activity	1290.92	1713.99	403.875	7357.42	65136.5	59278.2	5497.96	29163.5
MCRIP1	Mapk-regulated corepressor-interacting protein 1	C9JLW8	MCRI1_HUMAN	nucleus,cytoplasm,cytoplasmic stress granule	regulation of epithelial to mesenchymal transition	protein binding	452.964	3.98305	3.64208	14559.5	29729.5	55015.7	149.595	32488.9
NACA	Nascent polypeptide-associated complex subunit alpha, muscle-specific form;Nascent polypeptide-associated complex subunit alpha	E9PAV3;Q13765	NACAM_HUMAN;NACA_HUMAN	nucleus,cytoplasm;	transcription, DNA-templated,regulation of transcription, DNA-templated;	DNA binding;	9887.69	13269.7	8578.89	52285.6	148120	143909	16920	89832
DNASE2	Deoxyribonuclease-2-alpha	O00115	DNS2A_HUMAN	intracellular,lysosome,extracellular exosome	DNA metabolic process,apoptotic DNA fragmentation,erythrocyte differentiation	DNA binding,deoxyribonuclease II activity	43831.8	88737.3	24379.6	76590.8	261113	356611	162649	180163
PDLIM1	PDZ and LIM domain protein 1	O00151	PDLI1_HUMAN	transcription factor complex,cytoplasm,cytoskeleton,cell-cell adherens junction,focal adhesion	response to hypoxia,regulation of transcription, DNA-templated,response to oxidative stress,cell-cell adhesion	transcription coactivator activity,zinc ion binding,cadherin binding involved in cell-cell adhesion	318476	3061.42	1208.05	439929	936312	1.40209e+06	5919.42	949651
PSMD9	26S proteasome non-ATPase regulatory subunit 9	O00233	PSMD9_HUMAN	nucleus,nucleoplasm,cytoplasm,cytosol,proteasome regulatory particle,proteasome regulatory particle, base subcomplex	MAPK cascade,protein polyubiquitination,stimulatory C-type lectin receptor signaling pathway,antigen processing and presentation of exogenous peptide antigen via MHC class I, TAP-dependent,ubiquitin-dependent protein catabolic process,regulation of cellular amino acid metabolic process,negative regulation of G2/M transition of mitotic cell cycle,protein deubiquitination,anaphase-promoting complex…	transcription coactivator activity,protein binding,bHLH transcription factor binding	22925	6035.65	597.146	51110.1	181830	261166	3276.99	113127
CLIC1	Chloride intracellular channel protein 1	O00299	CLIC1_HUMAN	extracellular space,nucleus,nuclear envelope,cytoplasm,mitochondrion,plasma membrane,brush border,membrane,nuclear membrane,vesicle,chloride channel complex,perinuclear region of cytoplasm,extracellular exosome,blood microparticle	chloride transport,signal transduction,regulation of ion transmembrane transport,positive regulation of osteoblast differentiation,regulation of cell cycle,regulation of mitochondrial membrane potential,platelet aggregation,chloride transmembrane transport	voltage-gated ion channel activity,chloride channel activity,protein binding,cadherin binding	192528	61480.9	29737.9	233658	648060	1039640	136016	667440
QSOX1	Sulfhydryl oxidase 1	O00391	QSOX1_HUMAN	extracellular region,extracellular space,Golgi apparatus,integral component of Golgi membrane,platelet alpha granule lumen,specific granule lumen,intracellular membrane-bounded organelle,intercellular bridge,extracellular exosome,tertiary granule lumen	platelet degranulation,negative regulation of macroautophagy,neutrophil degranulation,cell redox homeostasis,oxidation-reduction process	protein disulfide isomerase activity,flavin-linked sulfhydryl oxidase activity	974177	199542	78513.7	2.60003e+06	6.36484e+06	8532517	166703	3.49737e+06
MANBA	Beta-mannosidase	O00462	MANBA_HUMAN	plasma membrane,azurophil granule membrane,lysosomal lumen,intracellular membrane-bounded organelle	cellular protein modification process,oligosaccharide catabolic process,neutrophil degranulation	beta-mannosidase activity,mannose binding	51896	3783.29	870.187	130913	321464	166231	5015.53	110537
AGRN	Agrin	O00468	AGRIN_HUMAN	extracellular region,basal lamina,Golgi lumen,cytosol,plasma membrane,integral component of membrane,cell junction,extracellular matrix,lysosomal lumen,synapse,extracellular exosome	retinoid metabolic process,glycosaminoglycan biosynthetic process,glycosaminoglycan catabolic process,cytoskeleton organization,signal transduction,G-protein coupled acetylcholine receptor signaling pathway,extracellular matrix organization,glycosaminoglycan metabolic process,receptor clustering,positive regulation of GTPase activity,clustering of voltage-gated sodium channels,positive regulation…	dystroglycan binding,structural constituent of cytoskeleton,calcium ion binding,protein binding,sialic acid binding,chondroitin sulfate binding,laminin binding,heparan sulfate proteoglycan binding	18691.6	64026.1	19787	104052	407746	492677	93886.9	204642
PLOD2	Procollagen-lysine,2-oxoglutarate 5-dioxygenase 2	O00469	PLOD2_HUMAN	endoplasmic reticulum,endoplasmic reticulum membrane,rough endoplasmic reticulum membrane,extracellular exosome	response to hypoxia,cellular protein modification process,oxidation-reduction process	iron ion binding,procollagen-lysine 5-dioxygenase activity,L-ascorbic acid binding	16168.2	86.1057	2.26138	1773.88	22241.9	27089.8	211.343	12899.5
RNASET2	Ribonuclease T2	O00584	RNT2_HUMAN	extracellular region,extracellular space,lysosome,endoplasmic reticulum lumen,azurophil granule lumen,lysosomal lumen,extracellular exosome	RNA catabolic process,neutrophil degranulation,RNA phosphodiester bond hydrolysis, endonucleolytic	RNA binding,ribonuclease activity,ribonuclease T2 activity	86410.4	81217.2	14673	90998	382114	306634	118879	201982
CCN1	CCN family member 1	O00622	CCN1_HUMAN	extracellular space,extracellular matrix	regulation of cell growth,osteoblast differentiation,positive regulation of protein phosphorylation,intussusceptive angiogenesis,atrioventricular valve morphogenesis,apoptotic process involved in heart morphogenesis,ventricular septum development,chemotaxis,cell proliferation,anatomical structure morphogenesis,positive regulation of phospholipase activity,positive regulation of cell-substrate adh…	integrin binding,insulin-like growth factor binding,heparin binding,extracellular matrix binding	696075	185320	29702.7	668624	1.33501e+06	2.16944e+06	210702	1.22699e+06
MAN2B1	Lysosomal alpha-mannosidase	O00754	MA2B1_HUMAN	extracellular region,extracellular space,azurophil granule lumen,lysosomal lumen,extracellular exosome	mannose metabolic process,cellular protein modification process,protein deglycosylation,oligosaccharide catabolic process,neutrophil degranulation	alpha-mannosidase activity,zinc ion binding,carbohydrate binding	37886.2	57234.4	14039.1	49463.5	195054	216138	174485	159250
PDXK	Pyridoxal kinase	O00764	PDXK_HUMAN	extracellular region,nucleus,cytosol,secretory granule lumen,specific granule lumen,extracellular exosome	cell proliferation,pyridoxal 5'-phosphate salvage,phosphorylation,vitamin B6 metabolic process,pyridoxal phosphate biosynthetic process,neutrophil degranulation	magnesium ion binding,ATP binding,zinc ion binding,pyridoxal kinase activity,pyridoxal phosphate binding,potassium ion binding,sodium ion binding,lithium ion binding,protein homodimerization activity	5621.23	7799.64	2361.26	2979.42	56522.1	76042.2	16142.5	29421.7
ADAM10	Disintegrin and metalloproteinase domain-containing protein 10	O14672	ADA10_HUMAN	Golgi membrane,extracellular space,nucleus,cytoplasm,Golgi apparatus,Golgi-associated vesicle,plasma membrane,focal adhesion,cell surface,postsynaptic density,membrane,integral component of membrane,specific granule membrane,extracellular exosome,tertiary granule membrane,perinuclear endoplasmic reticulum,tetraspanin-enriched microdomain	in utero embryonic development,protein phosphorylation,membrane protein ectodomain proteolysis,negative regulation of cell adhesion,Notch signaling pathway,Notch receptor processing,integrin-mediated signaling pathway,cell-cell signaling,positive regulation of cell proliferation,positive regulation of T cell chemotaxis,protein processing,extracellular matrix disassembly,positive regulation of cel…	endopeptidase activity,metalloendopeptidase activity,receptor binding,integrin binding,protein binding,metallopeptidase activity,SH3 domain binding,protein kinase binding,protein homodimerization activity,metal ion binding	35174.4	20231.6	2417.21	327326	764329	916811	29439.7	476670
PDCD5	Programmed cell death protein 5	O14737	PDCD5_HUMAN	nucleus,cytoplasm,cytosol,extracellular exosome	apoptotic process,negative regulation of cell proliferation,positive regulation of gene expression,positive regulation of apoptotic process,positive regulation of cysteine-type endopeptidase activity involved in apoptotic process,cellular response to transforming growth factor beta stimulus,positive regulation of release of cytochrome c from mitochondria,positive regulation of protein import into…	DNA binding,protein binding,heparin binding,acetyltransferase activator activity,beta-tubulin binding	16999.8	339.505	17.4943	4808.82	45202.3	39817.7	2514.19	36621
TPP1	Tripeptidyl-peptidase 1	O14773	TPP1_HUMAN	mitochondrion,lysosome,melanosome,lysosomal lumen,extracellular exosome	proteolysis,lipid metabolic process,lysosome organization,nervous system development,central nervous system development,protein catabolic process,epithelial cell differentiation,IRE1-mediated unfolded protein response,peptide catabolic process,bone resorption,neuromuscular process controlling balance	endopeptidase activity,serine-type endopeptidase activity,protein binding,peptidase activity,serine-type peptidase activity,tripeptidyl-peptidase activity,peptide binding,metal ion binding	21647.2	1166.33	212.545	16635.6	95289.3	70509.1	1694.05	49753.7
NRP1	Neuropilin-1	O14786	NRP1_HUMAN	semaphorin receptor complex,extracellular space,early endosome,cytosol,neurofilament,plasma membrane,focal adhesion,cell surface,integral component of membrane,axon,growth cone,cytoplasmic vesicle,neuronal cell body,receptor complex,sorting endosome	angiogenesis,patterning of blood vessels,neuron migration,positive regulation of endothelial cell proliferation,sprouting angiogenesis,cell migration involved in sprouting angiogenesis,signal transduction,cell-cell signaling,axon guidance,axonal fasciculation,response to wounding,animal organ morphogenesis,positive regulation of endothelial cell migration,positive regulation of smooth muscle cell…	vascular endothelial growth factor-activated receptor activity,protein binding,heparin binding,coreceptor activity,semaphorin receptor activity,growth factor binding,cytokine binding,vascular endothelial growth factor binding,metal ion binding	816.289	3427.81	257.613	25739.2	143314	129405	11997.4	88184.1
PSMA7	Proteasome subunit alpha type-7	O14818	PSA7_HUMAN	proteasome complex,nucleus,nucleoplasm,cytosol,proteasome core complex,proteasome core complex, alpha-subunit complex,extracellular exosome,postsynapse	MAPK cascade,protein polyubiquitination,stimulatory C-type lectin receptor signaling pathway,antigen processing and presentation of exogenous peptide antigen via MHC class I, TAP-dependent,regulation of cellular amino acid metabolic process,negative regulation of G2/M transition of mitotic cell cycle,viral process,protein deubiquitination,anaphase-promoting complex-dependent catabolic process,SCF…	threonine-type endopeptidase activity,protein binding,identical protein binding	915.784	14426	7621.15	8518.03	65299.1	15744	13581.3	15304
MYL12B;MYL12A	Myosin regulatory light chain 12B;Myosin regulatory light chain 12A	O14950;P19105	ML12B_HUMAN;ML12A_HUMAN	stress fiber,cytosol,brush border,myosin II complex,Z disc,apical part of cell,extracellular exosome;cytosol,myosin complex,extracellular exosome	muscle contraction,regulation of cell shape;muscle contraction,ephrin receptor signaling pathway,platelet aggregation	calcium ion binding,protein binding,myosin heavy chain binding;calcium ion binding,protein binding	74763.1	6948.29	6214.07	26644.9	459780	130365	10849.1	415117
PPP1R12A	Protein phosphatase 1 regulatory subunit 12A	O14974	MYPT1_HUMAN	kinetochore,nucleoplasm,centrosome,cytosol,focal adhesion,actin cytoskeleton,Z disc,A band,contractile fiber,PTW/PP1 phosphatase complex	G2/M transition of mitotic cell cycle,protein dephosphorylation,mitotic nuclear division,signal transduction,regulation of cell adhesion,regulation of myosin-light-chain-phosphatase activity,positive regulation of myosin-light-chain-phosphatase activity,cellular response to drug,negative regulation of catalytic activity,positive regulation of transcription from RNA polymerase II promoter,regulati…	enzyme inhibitor activity,signal transducer activity,protein binding,phosphatase regulator activity,protein kinase binding,14-3-3 protein binding	38520.9	14330.9	3971.7	76249.8	243082	343588	28237.8	160969
HNRNPDL	Heterogeneous nuclear ribonucleoprotein D-like	O14979	HNRDL_HUMAN	nucleoplasm,cytoplasm,extracellular exosome	transcription, DNA-templated,regulation of transcription, DNA-templated	nucleotide binding,DNA binding,RNA binding,protein binding	122712	3768.68	6024.3	200512	445966	518652	6135.18	482092
PFAS	Phosphoribosylformylglycinamidine synthase	O15067	PUR4_HUMAN	cytosol,extracellular exosome	'de novo' IMP biosynthetic process,glutamine metabolic process,purine ribonucleoside monophosphate biosynthetic process,response to drug	phosphoribosylformylglycinamidine synthase activity,ATP binding,metal ion binding	4457.4	13101.2	881.09	10176.9	43694.4	88429.9	11614.9	20093.6
ARPC1B	Actin-related protein 2/3 complex subunit 1B	O15143	ARC1B_HUMAN	cytosol,Arp2/3 protein complex,focal adhesion,actin cytoskeleton,tubulobulbar complex,extracellular exosome	movement of cell or subcellular component,response to estradiol,Arp2/3 complex-mediated actin nucleation,Fc-gamma receptor signaling pathway involved in phagocytosis,response to estrogen,ephrin receptor signaling pathway	structural constituent of cytoskeleton,actin filament binding	6308.85	12190.5	8884.51	197124	248079	178406	539138	151636
ARPC2	Actin-related protein 2/3 complex subunit 2	O15144	ARPC2_HUMAN	endosome,cytosol,Arp2/3 protein complex,focal adhesion,actin cytoskeleton,cell leading edge,muscle cell projection membrane,neuron projection,synapse,extracellular exosome	movement of cell or subcellular component,positive regulation of lamellipodium assembly,Arp2/3 complex-mediated actin nucleation,Fc-gamma receptor signaling pathway involved in phagocytosis,ephrin receptor signaling pathway,membrane organization,positive regulation of substrate adhesion-dependent cell spreading	structural constituent of cytoskeleton,protein binding,actin filament binding	15933.9	9230.57	3604.84	35207.9	128743	140943	9755.27	98559.9
ARPC3	Actin-related protein 2/3 complex subunit 3	O15145	ARPC3_HUMAN	cytosol,Arp2/3 protein complex,focal adhesion,actin cytoskeleton,membrane,lamellipodium,growth cone,filamentous actin,extracellular exosome	movement of cell or subcellular component,Arp2/3 complex-mediated actin nucleation,Fc-gamma receptor signaling pathway involved in phagocytosis,ephrin receptor signaling pathway,membrane organization,cellular response to nerve growth factor stimulus	structural constituent of cytoskeleton,protein binding,actin filament binding	20647.6	1050.37	501.774	35204.8	190393	221784	2292.46	124279
STX7	Syntaxin-7	O15400	STX7_HUMAN	immunological synapse,lysosome,lysosomal membrane,endosome,early endosome,late endosome,plasma membrane,integral component of membrane,endocytic vesicle,SNARE complex,early endosome membrane,vesicle,azurophil granule,perinuclear region of cytoplasm,recycling endosome,extracellular exosome,tertiary granule	positive regulation of T cell mediated cytotoxicity,intracellular protein transport,vesicle fusion,vesicle docking,organelle localization,regulation of molecular function,organelle assembly,positive regulation of receptor localization to synapse,regulation of protein localization to plasma membrane	SNARE binding,SNAP receptor activity,protein binding,chloride channel inhibitor activity,syntaxin binding	51107.2	4532.4	5.6741	29604.1	143090	189122	797.918	64079.6
ARPC5	Actin-related protein 2/3 complex subunit 5	O15511	ARPC5_HUMAN	extracellular region,cytoplasm,endosome,cytosol,Arp2/3 protein complex,focal adhesion,actin cytoskeleton,lamellipodium,growth cone,secretory granule lumen,extracellular exosome,ficolin-1-rich granule lumen	movement of cell or subcellular component,smooth muscle cell migration,cell migration,orbitofrontal cortex development,maintenance of cell polarity,actin cytoskeleton organization,microtubule organizing center organization,Arp2/3 complex-mediated actin nucleation,Fc-gamma receptor signaling pathway involved in phagocytosis,neutrophil degranulation,ephrin receptor signaling pathway,actin filament …	structural constituent of cytoskeleton,protein binding,actin filament binding	48692.8	4781.73	12652.6	82527.4	338356	338313	33888.5	292989
PHGDH	D-3-phosphoglycerate dehydrogenase	O43175	SERA_HUMAN	cytosol,myelin sheath,extracellular exosome	glutamine metabolic process,glycine metabolic process,L-serine biosynthetic process,threonine metabolic process,brain development,gamma-aminobutyric acid metabolic process,regulation of gene expression,taurine metabolic process,spinal cord development,glial cell development,neural tube development,neuron projection development,oxidation-reduction process,G1 to G0 transition	phosphoglycerate dehydrogenase activity,electron carrier activity,NAD binding	25484.7	15147.8	39914.8	25753.1	16655.6	13137.4	32100.2	369894
DYNC1LI2	Cytoplasmic dynein 1 light intermediate chain 2	O43237	DC1L2_HUMAN	centrosome,cytosol,cytoplasmic dynein complex,microtubule,membrane	microtubule cytoskeleton organization,ER to Golgi vesicle-mediated transport,microtubule-based movement,antigen processing and presentation of exogenous peptide antigen via MHC class II,centrosome localization	microtubule motor activity,ATP binding,dynein heavy chain binding	69478.3	27777.3	15043.7	88512.3	179443	284953	39925.9	124905
SART1	U4/U6.U5 tri-snRNP-associated protein 1	O43290	SNUT1_HUMAN	nucleoplasm,cytoplasm,Golgi apparatus,cytosol,Cajal body,nuclear speck,U4/U6 x U5 tri-snRNP complex,catalytic step 2 spliceosome	spliceosomal snRNP assembly,mRNA splicing, via spliceosome,maturation of 5S rRNA,cell cycle arrest,mRNA cis splicing, via spliceosome,positive regulation of cytotoxic T cell differentiation,intrinsic apoptotic signaling pathway	RNA binding,protein binding	10152.7	2514.42	1557.16	20703.2	51633.8	97320.3	5897.34	43743.6
TXNL1	Thioredoxin-like protein 1	O43396	TXNL1_HUMAN	proteasome complex,nucleus,cytoplasm,cytosol,extracellular exosome	cellular response to oxidative stress,cell redox homeostasis,oxidation-reduction process,cellular oxidant detoxification	thioredoxin-disulfide reductase activity,protein disulfide oxidoreductase activity,disulfide oxidoreductase activity,oxidoreductase activity, acting on a sulfur group of donors, disulfide as acceptor,protein-disulfide reductase activity	2951.13	2459.89	1747.68	14889.2	66087	70840.3	2525.85	48364.2
TPD52L2	Tumor protein D54	O43399	TPD54_HUMAN			RNA binding	7861.76	724.893	0.723129	17304.2	43590.2	46744.9	232.95	31035.3
EPB41L2	Band 4.1-like protein 2	O43491	E41L2_HUMAN	nucleus,nucleoplasm,cytosol,plasma membrane,focal adhesion,spectrin,extrinsic component of membrane,cell junction,extracellular exosome,COP9 signalosome	cortical actin cytoskeleton organization,actomyosin structure organization	actin binding,structural constituent of cytoskeleton,spectrin binding,PH domain binding	280708	278838	202544	315583	716250	1.11375e+06	420377	571713
TGOLN2	Trans-Golgi network integral membrane protein 2	O43493	TGON2_HUMAN	nucleoplasm,endosome,Golgi apparatus,trans-Golgi network,cytosol,plasma membrane,integral component of membrane,transport vesicle,trans-Golgi network transport vesicle,clathrin-coated vesicle membrane	Golgi to endosome transport,membrane organization	protein binding	317040	224452	166531	289574	492384	792634	296951	416648
B4GAT1	Beta-1,4-glucuronyltransferase 1	O43505	B4GA1_HUMAN	Golgi membrane,Golgi apparatus,integral component of Golgi membrane,extracellular exosome	protein O-linked glycosylation,axon guidance,keratan sulfate biosynthetic process,poly-N-acetyllactosamine biosynthetic process,protein O-linked mannosylation	N-acetyllactosaminide beta-1,3-N-acetylglucosaminyltransferase activity,glucuronosyltransferase activity,metal ion binding	70289	760.381	168.413	79071.9	252857	401153	1601.03	146931
DENR	Density-regulated protein	O43583	DENR_HUMAN	cellular_component,translation initiation complex,ribosome	formation of translation preinitiation complex,translation reinitiation,IRES-dependent translational initiation,ribosome disassembly	molecular_function,mRNA binding,translation initiation factor activity,protein binding,ribosome binding	55097	1193.6	42.8954	29328.3	162258	131832	2266.7	168979
PLRG1	Pleiotropic regulator 1	O43660	PLRG1_HUMAN	Prp19 complex,fibrillar center,nucleoplasm,nuclear speck,nuclear membrane,precatalytic spliceosome,catalytic step 2 spliceosome,Cul4-RING E3 ubiquitin ligase complex,DNA replication factor A complex	mRNA splicing, via spliceosome,protein localization to nucleus,positive regulation of G1/S transition of mitotic cell cycle	protein binding	5734.83	2139.97	139.092	24591.5	50584.9	119390	11595.3	47380.2
ZNF207	BUB3-interacting and GLEBS motif-containing protein ZNF207	O43670	ZN207_HUMAN	kinetochore,condensed chromosome kinetochore,nucleus,nucleoplasm,nucleolus,cytoplasm,spindle,microtubule,spindle matrix	mitotic sister chromatid segregation,microtubule bundle formation,regulation of transcription, DNA-templated,mitotic spindle assembly checkpoint,attachment of spindle microtubules to kinetochore,microtubule polymerization,protein stabilization,cell division,regulation of chromosome segregation,mitotic spindle assembly	DNA binding,transcription factor activity, sequence-specific DNA binding,RNA binding,protein binding,microtubule binding,heparin binding,zinc ion binding	2694.29	1231.37	1.45788	14036.1	84909	94887.8	249.604	53133.4
ACTN4	Alpha-actinin-4	O43707	ACTN4_HUMAN	stress fiber,extracellular region,extracellular space,intracellular,nucleus,cytoplasm,cytosol,brush border,cell-cell junction,focal adhesion,nuclear body,Z disc,intracellular ribonucleoprotein complex,cortical cytoskeleton,platelet alpha granule lumen,pseudopodium,neuron projection,protein complex,perinuclear region of cytoplasm,extracellular exosome,actin cytoskeleton	response to hypoxia,platelet degranulation,protein transport,vesicle transport along actin filament,positive regulation of cell migration,positive regulation of sodium:proton antiporter activity,peroxisome proliferator activated receptor signaling pathway,regulation of apoptotic process,retinoic acid receptor signaling pathway,positive regulation of pinocytosis,actin filament bundle assembly,nega…	RNA polymerase II regulatory region sequence-specific DNA binding,nucleoside binding,RNA binding,actin binding,integrin binding,calcium ion binding,protein binding,ligand-dependent nuclear receptor transcription coactivator activity,chromatin DNA binding,nuclear hormone receptor binding,protein homodimerization activity,retinoic acid receptor binding,ion channel binding,protein N-terminus binding…	31332.1	9193.86	8999.92	36681.6	536583	131012	5735.23	411426
ENSA	Alpha-endosulfine	O43768	ENSA_HUMAN	nucleoplasm,cytoplasm	G2/M transition of mitotic cell cycle,transport,mitotic nuclear division,response to nutrient,response to glucose,negative regulation of protein dephosphorylation,negative regulation of catalytic activity,regulation of insulin secretion,cell division	protein phosphatase inhibitor activity,receptor binding,protein binding,ion channel inhibitor activity,phosphatase inhibitor activity,potassium channel inhibitor activity,protein phosphatase regulator activity,protein phosphatase 2A binding	109388	16722	10696.1	178778	320175	408628	30430.1	301302
KRT86	Keratin, type II cuticular Hb6	O43790	KRT86_HUMAN	extracellular space,cytosol,keratin filament,extracellular exosome	keratinization,cornification	structural molecule activity,protein binding	13410.1	77288.9	12028.9	67935.3	237948	105793	109649	25162.1
LANCL1	Glutathione S-transferase LANCL1	O43813	LANC1_HUMAN	cytoplasm,plasma membrane,extracellular exosome,integral component of plasma membrane	G-protein coupled receptor signaling pathway	catalytic activity,G-protein coupled receptor activity,protein binding,zinc ion binding,SH3 domain binding,glutathione binding,low-density lipoprotein particle receptor binding	58084	12145.7	3958.25	32962.9	91810	148387	35357.8	52868.2
CALU	Calumenin	O43852	CALU_HUMAN	extracellular region,endoplasmic reticulum,endoplasmic reticulum membrane,Golgi apparatus,membrane,sarcoplasmic reticulum lumen,melanosome	biological_process	calcium ion binding,protein binding	952043	1347836	126389	3.40371e+06	15935719	15234965	1815501	10261452
SYNCRIP	Heterogeneous nuclear ribonucleoprotein Q	O60506	HNRPQ_HUMAN	nucleus,nucleoplasm,endoplasmic reticulum,membrane,intracellular ribonucleoprotein complex,CRD-mediated mRNA stability complex,catalytic step 2 spliceosome,histone pre-mRNA 3'end processing complex,GAIT complex	mRNA splicing, via spliceosome,osteoblast differentiation,RNA processing,RNA splicing,viral process,negative regulation of translation,CRD-mediated mRNA stabilization,cellular response to interferon-gamma	nucleotide binding,RNA binding,protein binding,poly(A) binding	9009.83	13794.5	9324.56	61048.1	334291	325398	14113.5	319733
GREM1	Gremlin-1	O60565	GREM1_HUMAN	extracellular space,cell surface	cell morphogenesis,branching involved in ureteric bud morphogenesis,cell migration involved in sprouting angiogenesis,positive regulation of receptor internalization,positive regulation of transcription from RNA polymerase II promoter involved in myocardial precursor cell differentiation,mesenchymal to epithelial transition involved in metanephros morphogenesis,apoptotic process,signal transducti…	cytokine activity,protein binding,morphogen activity,transmembrane receptor protein tyrosine kinase activator activity,BMP binding,vascular endothelial growth factor receptor 2 binding,receptor agonist activity	167789	68203.2	15766.4	139523	231667	407540	71390.1	96825.1
PLOD3	Multifunctional procollagen lysine hydroxylase and glycosyltransferase LH3	O60568	PLOD3_HUMAN	endoplasmic reticulum membrane,rough endoplasmic reticulum membrane,extracellular exosome	in utero embryonic development,endothelial cell morphogenesis,protein localization,neural tube development,collagen fibril organization,cellular response to hormone stimulus,vasodilation,epidermis morphogenesis,oxidation-reduction process,lung morphogenesis,basement membrane assembly	iron ion binding,protein binding,procollagen-lysine 5-dioxygenase activity,L-ascorbic acid binding,procollagen glucosyltransferase activity,procollagen galactosyltransferase activity	281324	6397.54	888.357	26492.1	108506	106280	8143.37	56150.6
PLIN3	Perilipin-3	O60664	PLIN3_HUMAN	cytoplasm,endosome,Golgi apparatus,lipid particle,cytosol,endosome membrane,membrane,transport vesicle	vesicle-mediated transport	protein binding,cadherin binding	3538.71	900.951	4.21936	1203.61	32845.5	25086.4	64.0855	13613.6
CTNND1	Catenin delta-1	O60716	CTND1_HUMAN	nucleus,cytoplasm,cytosol,plasma membrane,cell-cell junction,zonula adherens,lamellipodium,growth cone,midbody,dendritic spine,extracellular exosome	transcription, DNA-templated,regulation of transcription, DNA-templated,cell adhesion,brain development,Wnt signaling pathway,single organismal cell-cell adhesion,adherens junction organization,entry of bacterium into host cell,negative regulation of canonical Wnt signaling pathway	receptor binding,protein binding,protein kinase binding,cadherin binding	34521.8	5844.69	2543.32	59855.6	121414	175711	10614.9	118967
H2BC12;H2BS1;H2BC5;H2BC4;H2BC18;H2BC9;H2BC15;H2BC14;H2BC13	Histone H2B type 1-K;Histone H2B type F-S;Histone H2B type 1-D;Histone H2B type 1-C/E/F/G/I;Histone H2B type 2-F;Histone H2B type 1-H;Histone H2B type 1-N;Histone H2B type 1-M;Histone H2B type 1-L	O60814;P57053;P58876;P62807;Q5QNW6;Q93079;Q99877;Q99879;Q99880	H2B1K_HUMAN;H2BFS_HUMAN;H2B1D_HUMAN;H2B1C_HUMAN;H2B2F_HUMAN;H2B1H_HUMAN;H2B1N_HUMAN;H2B1M_HUMAN;H2B1L_HUMAN	nucleosome,extracellular space,nucleus,nucleoplasm,cytosol;nucleosome,extracellular space,nucleus,nucleoplasm,cytosol;nucleosome,nucleus,nucleoplasm,cytosol,extracellular exosome;nucleosome,extracellular space,nucleus,nucleoplasm,cytosol,extracellular exosome;nucleosome,nucleus,nucleoplasm,cytosol,extracellular exosome;nucleosome,nucleus,nucleoplasm,cytosol,extracellular exosome;nucleosome,nucleu…	innate immune response in mucosa,nucleosome assembly,protein ubiquitination,antibacterial humoral response,defense response to Gram-positive bacterium;innate immune response in mucosa,nucleosome assembly,antibacterial humoral response,substantia nigra development,defense response to Gram-positive bacterium;nucleosome assembly,protein ubiquitination;innate immune response in mucosa,nucleosome asse…	molecular_function,DNA binding,protein heterodimerization activity;DNA binding,protein heterodimerization activity;molecular_function,DNA binding,protein heterodimerization activity;DNA binding,protein binding,protein heterodimerization activity;molecular_function,DNA binding,protein heterodimerization activity;DNA binding,protein heterodimerization activity;DNA binding,protein heterodimerization…	78643.2	406804	578211	418679	621479	509156	519701	406640
DKC1	H/ACA ribonucleoprotein complex subunit DKC1	O60832	DKC1_HUMAN	fibrillar center,nucleus,nucleoplasm,telomerase holoenzyme complex,nucleolus,cytoplasm,box H/ACA snoRNP complex,box H/ACA scaRNP complex,box H/ACA telomerase RNP complex	box H/ACA snoRNA 3'-end processing,rRNA processing,RNA processing,telomere maintenance via telomerase,cell proliferation,rRNA pseudouridine synthesis,snRNA pseudouridine synthesis,positive regulation of telomere maintenance via telomerase,positive regulation of telomerase activity,telomerase RNA stabilization,positive regulation of establishment of protein localization to telomere,positive regula…	telomerase activity,RNA binding,protein binding,pseudouridine synthase activity,box H/ACA snoRNA binding,telomerase RNA binding	1472.35	2185.06	1275.01	6120.24	12772.2	25241.5	4954.19	12095.9
EIF5B	Eukaryotic translation initiation factor 5B	O60841	IF2P_HUMAN	cytoplasm,cytosol,nucleus	translational initiation,regulation of translational initiation	RNA binding,translation initiation factor activity,GTPase activity,protein binding,GTP binding,metal ion binding	2824.18	1354.88	835.628	1263.99	16764.6	27740.9	3223.9	8989.56
EDF1	Endothelial differentiation-related factor 1	O60869	EDF1_HUMAN	intracellular,nucleus,nucleolus,cytoplasm,cytosol,extracellular exosome,transcription factor TFIID complex	transcription, DNA-templated,regulation of transcription, DNA-templated,multicellular organism development,regulation of lipid metabolic process,positive regulation of DNA binding,endothelial cell differentiation,positive regulation of transcription, DNA-templated	transcription coactivator activity,RNA binding,protein binding,calmodulin binding,sequence-specific DNA binding,transcription factor activity, sequence-specific DNA binding,histone acetyltransferase activity,methyltransferase activity	221832	56633	6240.01	320570	746250	1016196	8961.94	631380
PFDN1	Prefoldin subunit 1	O60925	PFD1_HUMAN	prefoldin complex	regulation of transcription, DNA-templated,protein folding,cell cycle	transcription factor activity, sequence-specific DNA binding,protein binding involved in protein folding,unfolded protein binding	5934.21	158.783	439.946	24380	56020.2	160115	2728.2	75528
WDR1	WD repeat-containing protein 1	O75083	WDR1_HUMAN	podosome,extracellular region,cytosol,cell-cell junction,cortical actin cytoskeleton,actomyosin, actin portion,cell projection,myelin sheath,extracellular exosome	neutrophil mediated immunity,platelet degranulation,sensory perception of sound,regulation of cell shape,actin filament fragmentation,platelet formation,regulation of actin filament depolymerization,positive regulation of actin filament depolymerization,cortical cytoskeleton organization,locomotion,establishment of planar polarity of follicular epithelium,apical junction assembly,maintenance of e…	actin filament binding	98775.5	27709	17753.1	118855	392497	571252	45324.1	286466
GGCT	Gamma-glutamylcyclotransferase	O75223	GGCT_HUMAN	cytosol,extracellular exosome	release of cytochrome c from mitochondria,glutathione biosynthetic process	gamma-glutamylcyclotransferase activity,protein homodimerization activity	2173.06	4694.47	1948.51	9083.62	44304.9	54363	9059.36	14086.7
SEMA7A	Semaphorin-7A	O75326	SEM7A_HUMAN	plasma membrane,external side of plasma membrane,membrane,anchored component of membrane	osteoblast differentiation,inflammatory response,immune response,integrin-mediated signaling pathway,olfactory lobe development,positive regulation of axon extension,axon extension,regulation of inflammatory response,positive regulation of macrophage cytokine production,positive regulation of ERK1 and ERK2 cascade	integrin binding,protein binding	33917.7	32478.8	12481.8	33591.6	171349	263959	60916.7	102767
TBCA	Tubulin-specific chaperone A	O75347	TBCA_HUMAN	nucleolus,cytoplasm,microtubule,microtubule cytoskeleton,extracellular exosome	protein folding,tubulin complex assembly,post-chaperonin tubulin folding pathway	RNA binding,protein binding,beta-tubulin binding,chaperone binding	690700	117554	22663.7	915968	1.68895e+06	2.77007e+06	176270	1.92629e+06
SH3BGRL	SH3 domain-binding glutamic acid-rich-like protein	O75368	SH3L1_HUMAN	extracellular space,nucleus,cytoplasm,extracellular exosome	positive regulation of signal transduction	SH3/SH2 adaptor activity,SH3 domain binding	287885	373341	179079	335269	710285	546976	829654	569345
FLNB	Filamin-B	O75369	FLNB_HUMAN	stress fiber,cytoplasm,cytosol,plasma membrane,brush border,focal adhesion,cell cortex,actin cytoskeleton,integral component of membrane,Z disc,extracellular matrix,extracellular exosome	keratinocyte development,epithelial cell morphogenesis,cytoskeletal anchoring at plasma membrane,signal transduction,skeletal muscle tissue development,actin cytoskeleton organization	RNA binding,actin binding,protein binding,identical protein binding,cadherin binding	68330.2	13059.2	32070.1	51759.3	178767	197461	24302.9	116993
CS	Citrate synthase, mitochondrial	O75390	CISY_HUMAN	nucleus,mitochondrion,mitochondrial matrix,extracellular exosome	carbohydrate metabolic process,tricarboxylic acid cycle	RNA binding,citrate (Si)-synthase activity	33914.2	65031.7	39167.2	48066.5	265988	372581	173961	203829
VPS26A	Vacuolar protein sorting-associated protein 26A	O75436	VP26A_HUMAN	lysosome,endosome,early endosome,cytosol,endosome membrane,retromer complex,retromer, cargo-selective complex,vesicle,extracellular exosome,tubular endosome	intracellular protein transport,Wnt signaling pathway,regulation of macroautophagy,retrograde transport, endosome to Golgi,retrograde transport, endosome to plasma membrane	protein binding,protein transporter activity	3569.36	514.773	4.38677	1510.18	65632.6	24275.1	1819.06	8197.79
PSIP1	PC4 and SFRS1-interacting protein	O75475	PSIP1_HUMAN	nucleoplasm,cytosol,transcriptionally active chromatin	mRNA 5'-splice site recognition,transcription, DNA-templated,regulation of transcription, DNA-templated,response to oxidative stress,response to heat,nuclear transport,establishment of integrated proviral latency	RNA binding,protein binding,supercoiled DNA binding	30725.7	21149	13902.3	43646.6	100214	145472	41156.3	78491
CLN5	Ceroid-lipofuscinosis neuronal protein 5	O75503	CLN5_HUMAN	lysosome,lysosomal membrane,endoplasmic reticulum,Golgi apparatus,cytosol,integral component of membrane,perinuclear region of cytoplasm,extracellular exosome	signal peptide processing,lysosomal lumen acidification,brain development,neurogenesis,protein catabolic process,retrograde transport, endosome to Golgi,neuron maturation,glycosylation,positive regulation of GTP binding	protein binding,mannose binding	40269.2	1910.91	60.2613	4338.54	49129.2	47016.8	3358.21	17303.2
SF3B1	Splicing factor 3B subunit 1	O75533	SF3B1_HUMAN	nucleus,nucleoplasm,spliceosomal complex,U2 snRNP,U12-type spliceosomal complex,nuclear speck,U11/U12 snRNP,U2-type prespliceosome,catalytic step 2 spliceosome	spliceosomal complex assembly,RNA splicing, via transesterification reactions,mRNA splicing, via spliceosome,positive regulation of gene expression, epigenetic	RNA binding,mRNA binding,protein binding	312576	39717.2	6161.37	301284	1.16458e+06	880273	40705	503800
PALM	Paralemmin-1	O75781	PALM_HUMAN	nucleus,plasma membrane,integral component of plasma membrane,postsynaptic density,basolateral plasma membrane,apicolateral plasma membrane,axon,cytoplasmic vesicle,filopodium membrane,dendritic spine membrane,dendritic spine,intracellular membrane-bounded organelle	movement of cell or subcellular component,cytoskeleton organization,negative regulation of adenylate cyclase activity,regulation of cell shape,positive regulation of filopodium assembly,synapse maturation,negative regulation of dopamine receptor signaling pathway,cellular response to electrical stimulus,protein targeting to plasma membrane	protein binding,D3 dopamine receptor binding	22987.2	1114.93	3.5559	55691.6	126258	217506	1764.65	121552
EIF3G	Eukaryotic translation initiation factor 3 subunit G	O75821	EIF3G_HUMAN	cytoplasm,cytosol,eukaryotic translation initiation factor 3 complex,perinuclear region of cytoplasm,nucleus	translational initiation,viral translational termination-reinitiation	nucleotide binding,RNA binding,protein binding,translation initiation factor activity	89178.9	5088.55	2444.66	51419.5	167189	279849	6990.72	131749
IDH1	Isocitrate dehydrogenase [NADP] cytoplasmic	O75874	IDHC_HUMAN	extracellular region,cytoplasm,mitochondrion,peroxisome,peroxisomal matrix,cytosol,secretory granule lumen,extracellular exosome,tertiary granule lumen,ficolin-1-rich granule lumen	glyoxylate cycle,tricarboxylic acid cycle,isocitrate metabolic process,2-oxoglutarate metabolic process,NADPH regeneration,glutathione metabolic process,response to oxidative stress,female gonad development,neutrophil degranulation,response to steroid hormone,regulation of phospholipid catabolic process,regulation of phospholipid biosynthetic process	magnesium ion binding,isocitrate dehydrogenase (NADP+) activity,receptor binding,protein homodimerization activity,cadherin binding,NADP binding,NAD binding,(R)-2-hydroxyglutarate dehydrogenase activity	24120.4	85920.3	21555.5	171247	368924	537486	121854	301759
ATRN	Attractin	O75882	ATRN_HUMAN	extracellular space,cytoplasm,plasma membrane,integral component of plasma membrane,extracellular exosome	inflammatory response,response to oxidative stress,cerebellum development,regulation of multicellular organism growth,myelination,pigmentation	receptor activity,carbohydrate binding	173787	364096	147432	437931	786966	1262986	573927	673695
DNAJC8	DnaJ homolog subfamily C member 8	O75937	DNJC8_HUMAN	nucleoplasm,cytosol,intercellular bridge	mRNA splicing, via spliceosome		96101.7	12244.4	2643.69	80572.4	333106	466462	9839.67	240401
KRT34	Keratin, type I cuticular Ha4	O76011	KRT34_HUMAN	extracellular space,cytosol,intermediate filament,extracellular exosome	epidermis development,keratinization,cornification	structural molecule activity	7300.69	26320.7	1057.54	9337.87	59227.7	104116	38532.5	309099
STC2	Stanniocalcin-2	O76061	STC2_HUMAN	extracellular space,endoplasmic reticulum,Golgi apparatus,perinuclear region of cytoplasm	cellular calcium ion homeostasis,response to oxidative stress,embryo implantation,negative regulation of gene expression,endoplasmic reticulum unfolded protein response,response to vitamin D,negative regulation of multicellular organism growth,response to peptide hormone,decidualization,regulation of hormone biosynthetic process,cellular response to hypoxia,regulation of store-operated calcium en…	hormone activity,enzyme binding,heme binding,protein homodimerization activity	354789	76133.9	22073.5	264709	708781	769630	46205.3	833565
DDAH1	N(G),N(G)-dimethylarginine dimethylaminohydrolase 1	O94760	DDAH1_HUMAN	mitochondrion,cytosol,extracellular exosome	citrulline metabolic process,regulation of systemic arterial blood pressure,arginine catabolic process,nitric oxide mediated signal transduction,positive regulation of nitric oxide biosynthetic process,positive regulation of angiogenesis,regulation of nitric-oxide synthase activity	catalytic activity,dimethylargininase activity,amino acid binding,metal ion binding	112027	285289	82849.1	369926	928737	1.18232e+06	634901	690236
SEC31A	Protein transport protein Sec31A	O94979	SC31A_HUMAN	Golgi membrane,cytoplasm,endoplasmic reticulum,endoplasmic reticulum membrane,cytosol,ER to Golgi transport vesicle membrane,vesicle coat,COPII vesicle coat,ER to Golgi transport vesicle,intracellular membrane-bounded organelle,perinuclear region of cytoplasm,endoplasmic reticulum exit site	antigen processing and presentation of peptide antigen via MHC class I,ER to Golgi vesicle-mediated transport,protein transport,antigen processing and presentation of exogenous peptide antigen via MHC class II,IRE1-mediated unfolded protein response,COPII vesicle coating,response to calcium ion	protein binding,calcium-dependent protein binding	2891.53	522.156	59.291	13124.8	64997.7	56337	325.782	25063.9
CLSTN1	Calsyntenin-1	O94985	CSTN1_HUMAN	Golgi membrane,extracellular space,nucleus,endoplasmic reticulum membrane,cell surface,postsynaptic density,integral component of membrane,cell junction,cell projection,postsynaptic membrane,extracellular exosome	regulation of cell growth,cell adhesion,homophilic cell adhesion via plasma membrane adhesion molecules,positive regulation of synaptic transmission,positive regulation of synapse assembly	beta-amyloid binding,calcium ion binding,protein binding,kinesin binding,X11-like protein binding	370336	99188.7	9126.31	669430	2643138	2.27807e+06	144415	1.78184e+06
PRSS23	Serine protease 23	O95084	PRS23_HUMAN	extracellular space,nucleus,extracellular exosome	proteolysis	serine-type endopeptidase activity	120535	126.542	517.452	183675	478869	556003	1080.05	358748
FKBP9	Peptidyl-prolyl cis-trans isomerase FKBP9	O95302	FKBP9_HUMAN	cytoplasm,endoplasmic reticulum	protein peptidyl-prolyl isomerization,protein folding,chaperone-mediated protein folding	peptidyl-prolyl cis-trans isomerase activity,calcium ion binding,FK506 binding	64427.8	11365.6	1435.21	135883	268413	392729	23594.1	264636
PGLS	6-phosphogluconolactonase	O95336	6PGL_HUMAN	cytoplasm,cytosol,extracellular exosome	carbohydrate metabolic process,pentose-phosphate shunt,pentose-phosphate shunt, oxidative branch	protein binding,6-phosphogluconolactonase activity	36834.6	12674.3	5077.47	127758	257222	223184	44349.5	182321
SVIL	Supervillin	O95425	SVIL_HUMAN	podosome,nucleus,cytoplasm,cytosol,plasma membrane,focal adhesion,actin cytoskeleton,midbody,cleavage furrow,microtubule minus-end,costamere,invadopodium	cytoskeleton organization,skeletal muscle tissue development,positive regulation of cytokinesis	protein binding,actin filament binding	21943.1	4672.72	1494.15	23803.7	91689.8	130092	11360.3	71623.6
FSTL3	Follistatin-related protein 3	O95633	FSTL3_HUMAN	extracellular region,extracellular space,nucleus,nucleoplasm,Golgi apparatus,secretory granule,neuron projection terminus	ossification,kidney development,hematopoietic progenitor cell differentiation,transcription, DNA-templated,regulation of transcription from RNA polymerase II promoter,spermatogenesis,male gonad development,positive regulation of cell-cell adhesion,lung development,adrenal gland development,negative regulation of BMP signaling pathway,negative regulation of activin receptor signaling pathway,negat…	fibronectin binding,protein binding,activin binding	116094	5286.86	867.519	245240	420040	695880	5937.82	354725
BAG3	BAG family molecular chaperone regulator 3	O95817	BAG3_HUMAN	nucleus,cytoplasm,cytosol,plasma membrane,Z disc,neuron projection	protein folding,brain development,extrinsic apoptotic signaling pathway via death domain receptors,negative regulation of striated muscle cell apoptotic process,spinal cord development,cellular response to heat,positive regulation of transcription factor import into nucleus,negative regulation of apoptotic process,positive regulation of protein export from nucleus,regulation of catalytic activity…	adenyl-nucleotide exchange factor activity,protein binding,protein complex binding,cadherin binding,chaperone binding	17870.2	3311.81	129.685	45332	128421	212041	1558.03	106843
DDAH2	N(G),N(G)-dimethylarginine dimethylaminohydrolase 2	O95865	DDAH2_HUMAN	mitochondrion,microtubule organizing center,cytosol,extracellular exosome	citrulline metabolic process,arginine catabolic process,nitric oxide biosynthetic process,nitric oxide mediated signal transduction,negative regulation of apoptotic process,positive regulation of nitric oxide biosynthetic process,regulation of nitric-oxide synthase activity	catalytic activity,protein binding,dimethylargininase activity,amino acid binding	12978.3	14842.3	3063.57	82311.5	215722	214457	40564.7	108217
TXNDC12	Thioredoxin domain-containing protein 12	O95881	TXD12_HUMAN	endoplasmic reticulum lumen	cell differentiation,cell redox homeostasis,oxidation-reduction process,negative regulation of endoplasmic reticulum stress-induced intrinsic apoptotic signaling pathway	protein binding,peptide disulfide oxidoreductase activity,protein-disulfide reductase (glutathione) activity	37797	14158.5	1024.51	74145.2	220830	218735	29750.7	183400
ITGBL1	Integrin beta-like protein 1	O95965	ITGBL_HUMAN	extracellular space	cell adhesion		3215.83	568.118	91.9835	4705.6	73919.2	8161.25	4546.62	47524.5
EFEMP2	EGF-containing fibulin-like extracellular matrix protein 2	O95967	FBLN4_HUMAN	extracellular region,basement membrane,extracellular exosome,extracellular vesicle		extracellular matrix structural constituent,calcium ion binding,protein binding	32826.4	13616.8	5583.65	143949	596859	473256	4228.34	257405
RECK	Reversion-inducing cysteine-rich protein with Kazal motifs	O95980	RECK_HUMAN	extracellular region,plasma membrane,membrane,anchored component of membrane	blood vessel maturation,C-terminal protein lipidation,embryo implantation,extracellular matrix organization,negative regulation of cell migration,embryonic forelimb morphogenesis,negative regulation of metalloendopeptidase activity	endopeptidase inhibitor activity,serine-type endopeptidase inhibitor activity,protein binding,metalloendopeptidase inhibitor activity	33074.5	3001.67	1353.68	31774.1	74919.7	74394.3	3013.38	40213.3
LDHA	L-lactate dehydrogenase A chain	P00338	LDHA_HUMAN	nucleus,cytosol,membrane,extracellular exosome	response to hypoxia,lactate metabolic process,pyruvate metabolic process,glycolytic process,response to nutrient,response to glucose,NAD metabolic process,response to drug,response to hydrogen peroxide,positive regulation of apoptotic process,response to estrogen,post-embryonic animal organ development,response to cAMP,oxidation-reduction process	L-lactate dehydrogenase activity,protein binding,kinase binding,identical protein binding,cadherin binding,NAD binding	2.93788e+06	2.53625e+06	547629	4196863	14034010	16961184	4616096	8573480
GLUD1	Glutamate dehydrogenase 1, mitochondrial	P00367	DHE3_HUMAN	cytoplasm,mitochondrion,mitochondrial matrix	glutamate biosynthetic process,glutamate catabolic process,glutamine metabolic process,cellular amino acid biosynthetic process,substantia nigra development,positive regulation of insulin secretion,oxidation-reduction process,tricarboxylic acid metabolic process	glutamate dehydrogenase (NAD+) activity,glutamate dehydrogenase [NAD(P)+] activity,protein binding,ATP binding,GTP binding,identical protein binding,ADP binding,NAD+ binding,leucine binding	75755.6	32649.1	14522.7	156960	635122	641363	108654	510234
GSR	Glutathione reductase, mitochondrial	P00390	GSHR_HUMAN	mitochondrial matrix,cytosol,external side of plasma membrane,extracellular exosome	response to reactive oxygen species,glutathione metabolic process,nucleobase-containing small molecule interconversion,cell redox homeostasis,oxidation-reduction process,cellular oxidant detoxification	glutathione-disulfide reductase activity,electron carrier activity,flavin adenine dinucleotide binding,NADP binding	132150	401911	145855	615689	1.43221e+06	2.08153e+06	1.16688e+06	1.20518e+06
SOD1	Superoxide dismutase [Cu-Zn]	P00441	SODC_HUMAN	extracellular region,extracellular space,nucleus,nucleoplasm,cytoplasm,mitochondrion,mitochondrial intermembrane space,mitochondrial matrix,lysosome,peroxisome,cytosol,extracellular matrix,dense core granule,cytoplasmic vesicle,dendrite cytoplasm,neuronal cell body,myelin sheath,protein complex,extracellular exosome,axon cytoplasm,plasma membrane	activation of MAPK activity,response to reactive oxygen species,response to superoxide,ovarian follicle development,positive regulation of cytokine production,placenta development,retina homeostasis,response to amphetamine,myeloid cell homeostasis,platelet degranulation,glutathione metabolic process,superoxide metabolic process,cellular iron ion homeostasis,spermatogenesis,embryo implantation,cel…	superoxide dismutase activity,copper ion binding,protein binding,zinc ion binding,protein phosphatase 2B binding,identical protein binding,protein homodimerization activity,Rac GTPase binding,chaperone binding	1.42587e+06	1.00497e+06	170143	1.25811e+06	3.1786e+06	5.05352e+06	2.07237e+06	2.60512e+06
PNP	Purine nucleoside phosphorylase	P00491	PNPH_HUMAN	extracellular region,intracellular,nucleus,cytoplasm,cytosol,cytoskeleton,secretory granule lumen,extracellular exosome,ficolin-1-rich granule lumen	nucleobase-containing compound metabolic process,inosine catabolic process,purine nucleotide catabolic process,nicotinamide riboside catabolic process,immune response,NAD biosynthesis via nicotinamide riboside salvage pathway,urate biosynthetic process,positive regulation of T cell proliferation,response to drug,purine-containing compound salvage,neutrophil degranulation,positive regulation of al…	nucleoside binding,purine nucleobase binding,purine-nucleoside phosphorylase activity,drug binding,phosphate ion binding	18662.3	47243.2	11979.7	92607.8	306246	313722	187825	279618
GOT2	Aspartate aminotransferase, mitochondrial	P00505	AATM_HUMAN	mitochondrion,mitochondrial inner membrane,mitochondrial matrix,plasma membrane,cell surface,perikaryon,myelin sheath,protein complex,extracellular exosome	gluconeogenesis,2-oxoglutarate metabolic process,oxaloacetate metabolic process,aspartate metabolic process,aspartate biosynthetic process,aspartate catabolic process,glutamate metabolic process,cellular amino acid biosynthetic process,fatty acid transport,4-hydroxyproline catabolic process,glutamate catabolic process to aspartate,glutamate catabolic process to 2-oxoglutarate,response to ethanol,…	RNA binding,L-aspartate:2-oxoglutarate aminotransferase activity,phospholipid binding,kynurenine-oxoglutarate transaminase activity,amino acid binding,enzyme binding,pyridoxal phosphate binding,protein homodimerization activity,L-phenylalanine:2-oxoglutarate aminotransferase activity	657942	774173	266504	705386	2233368	2.77104e+06	1954406	1.45111e+06
PGK1	Phosphoglycerate kinase 1	P00558	PGK1_HUMAN	cytosol,membrane,membrane raft,extracellular exosome	gluconeogenesis,phosphorylation,epithelial cell differentiation,canonical glycolysis	phosphoglycerate kinase activity,protein binding,ATP binding	1.41406e+06	1.41353e+06	593146	1.95459e+06	5577290	7.41777e+06	2655294	3.36887e+06
AK1	Adenylate kinase isoenzyme 1	P00568	KAD1_HUMAN	cytosol,extracellular exosome	nucleoside diphosphate phosphorylation,nucleoside triphosphate biosynthetic process,nucleobase-containing small molecule interconversion,ATP metabolic process	adenylate kinase activity,nucleoside diphosphate kinase activity,ATP binding	7741.22	4113.2	2240.57	29489.5	135029	130982	4952.96	58397.7
C1R	Complement C1r subcomponent	P00736	C1R_HUMAN	extracellular region,extracellular exosome,blood microparticle	proteolysis,immune response,complement activation,complement activation, classical pathway,innate immune response	serine-type endopeptidase activity,calcium ion binding,protein binding,serine-type peptidase activity	163456	51311.8	26483.6	231587	2.06553e+06	640174	46626.6	1.40852e+06
PLAU	Urokinase-type plasminogen activator	P00749	UROK_HUMAN	extracellular region,extracellular space,plasma membrane,focal adhesion,cell surface,specific granule membrane,extracellular exosome,tertiary granule membrane	response to hypoxia,proteolysis,chemotaxis,signal transduction,blood coagulation,regulation of receptor activity,smooth muscle cell migration,regulation of smooth muscle cell migration,positive regulation of cell migration,regulation of cell adhesion mediated by integrin,regulation of cell proliferation,fibrinolysis,neutrophil degranulation,regulation of wound healing,regulation of smooth muscle …	serine-type endopeptidase activity,protein binding	795060	9656.77	1275.67	1.55036e+06	3565401	4383703	43641.7	3198372
PLAT	Tissue-type plasminogen activator	P00750	TPA_HUMAN	extracellular region,extracellular space,cytoplasm,cell surface,secretory granule,apical part of cell,extracellular exosome,extracellular matrix	response to hypoxia,cellular protein modification process,proteolysis,blood coagulation,smooth muscle cell migration,plasminogen activation,fibrinolysis,negative regulation of proteolysis,platelet-derived growth factor receptor signaling pathway	glycoprotein binding,serine-type endopeptidase activity,receptor binding,protein binding,phosphoprotein binding	107299	8604.28	8530.41	960715	2.00123e+06	1.72334e+06	12718.8	2.0248e+06
SERPINC1	Antithrombin-III	P01008	ANT3_HUMAN	extracellular region,extracellular space,plasma membrane,extracellular exosome,blood microparticle	acute inflammatory response to antigenic stimulus,response to nutrient,lactation,blood coagulation,negative regulation of endopeptidase activity,regulation of blood coagulation, intrinsic pathway	protease binding,serine-type endopeptidase inhibitor activity,protein binding,heparin binding	1.18305e+06	1.28777e+06	462885	1.38435e+06	2.80072e+06	4047974	1830000	3.43759e+06
A2M	Alpha-2-macroglobulin	P01023	A2MG_HUMAN	extracellular region,cytosol,platelet alpha granule lumen,extracellular exosome,blood microparticle	negative regulation of complement activation, lectin pathway,platelet degranulation,blood coagulation, intrinsic pathway,negative regulation of endopeptidase activity,extracellular matrix disassembly,positive regulation of GTPase activity,stem cell differentiation,regulation of small GTPase mediated signal transduction	protease binding,serine-type endopeptidase inhibitor activity,GTPase activator activity,receptor binding,protein binding,growth factor binding,enzyme binding,interleukin-8 binding,interleukin-1 binding,tumor necrosis factor binding,calcium-dependent protein binding	1.27297e+06	287977	65829.1	364814	6.76107e+06	1.51345e+06	390845	604422
TIMP1	Metalloproteinase inhibitor 1	P01033	TIMP1_HUMAN	extracellular region,proteinaceous extracellular matrix,basement membrane,extracellular space,platelet alpha granule lumen,extracellular exosome	cell activation,platelet degranulation,aging,positive regulation of cell proliferation,response to hormone,negative regulation of endopeptidase activity,extracellular matrix disassembly,response to cytokine,wound healing,negative regulation of apoptotic process,negative regulation of catalytic activity,response to peptide hormone,negative regulation of membrane protein ectodomain proteolysis,cart…	protease binding,cytokine activity,protein binding,growth factor activity,metalloendopeptidase inhibitor activity,metal ion binding	33301466	5121602	228565	27374692	193804080	231626800	6850671	36706524
CST3	Cystatin-C	P01034	CYTC_HUMAN	extracellular region,basement membrane,extracellular space,lysosome,multivesicular body,endoplasmic reticulum,axon,nuclear membrane,neuronal cell body,contractile fiber,perinuclear region of cytoplasm,extracellular exosome,tertiary granule lumen,ficolin-1-rich granule lumen	eye development,response to hypoxia,apoptotic process,defense response,brain development,salivary gland development,embryo implantation,positive regulation of cell proliferation,response to toxic substance,response to carbohydrate,negative regulation of peptidase activity,negative regulation of collagen catabolic process,negative regulation of extracellular matrix disassembly,negative regulation …	beta-amyloid binding,protease binding,endopeptidase inhibitor activity,cysteine-type endopeptidase inhibitor activity,protein binding,identical protein binding	2.17365e+06	347285	40360.6	3.69577e+06	9411249	11995249	456955	6.34575e+06
CSTA	Cystatin-A	P01040	CYTA_HUMAN	cornified envelope,extracellular space,cytoplasm,cytosol,extracellular matrix,extracellular exosome	negative regulation of peptidase activity,negative regulation of endopeptidase activity,single organismal cell-cell adhesion,peptide cross-linking,keratinocyte differentiation,negative regulation of proteolysis,cornification	protease binding,cysteine-type endopeptidase inhibitor activity,structural molecule activity,protein binding, bridging	29106.9	86604.2	24565.5	196418	217178	155695	80666	67679.6
LDLR	Low-density lipoprotein receptor	P01130	LDLR_HUMAN	lysosome,early endosome,late endosome,Golgi apparatus,plasma membrane,integral component of plasma membrane,clathrin-coated pit,external side of plasma membrane,cell surface,endosome membrane,membrane,basolateral plasma membrane,clathrin-coated endocytic vesicle membrane,low-density lipoprotein particle,endolysosome membrane,receptor complex,apical part of cell,sorting endosome,PCSK9-LDLR complex	lipid metabolic process,endocytosis,receptor-mediated endocytosis,cholesterol metabolic process,positive regulation of gene expression,negative regulation of gene expression,positive regulation of triglyceride biosynthetic process,regulation of phosphatidylcholine catabolic process,phospholipid transport,intestinal cholesterol absorption,cholesterol transport,low-density lipoprotein particle clea…	virus receptor activity,glycoprotein binding,protease binding,low-density lipoprotein receptor activity,calcium ion binding,protein binding,low-density lipoprotein particle binding,very-low-density lipoprotein particle receptor activity,clathrin heavy chain binding,identical protein binding	54912.1	115856	34509.5	100654	76069.4	144261	83834.9	133152
TGFB1	Transforming growth factor beta-1 proprotein	P01137	TGFB1_HUMAN	extracellular region,proteinaceous extracellular matrix,extracellular space,nucleus,cytoplasm,Golgi lumen,plasma membrane,cell surface,axon,extracellular matrix,platelet alpha granule lumen,neuronal cell body,blood microparticle,microvillus	protein import into nucleus, translocation,negative regulation of transcription from RNA polymerase II promoter,MAPK cascade,vasculogenesis,ureteric bud development,response to hypoxia,epithelial to mesenchymal transition,neural tube closure,negative regulation of protein phosphorylation,positive regulation of protein phosphorylation,regulation of sodium ion transport,chondrocyte differentiation,…	glycoprotein binding,antigen binding,type II transforming growth factor beta receptor binding,cytokine activity,transforming growth factor beta receptor binding,protein binding,growth factor activity,enzyme binding,type I transforming growth factor beta receptor binding,type III transforming growth factor beta receptor binding,protein homodimerization activity,protein serine/threonine kinase acti…	12111	680.152	2060.2	20004.6	137940	142859	14055.8	52864.4
IGKC	Immunoglobulin kappa constant	P01834	IGKC_HUMAN	extracellular region,extracellular space,plasma membrane,external side of plasma membrane,immunoglobulin complex, circulating,extracellular exosome,blood microparticle	retina homeostasis,proteolysis,receptor-mediated endocytosis,phagocytosis, recognition,phagocytosis, engulfment,immune response,complement activation,complement activation, classical pathway,Fc-epsilon receptor signaling pathway,Fc-gamma receptor signaling pathway involved in phagocytosis,defense response to bacterium,innate immune response,regulation of immune response,B cell receptor signaling …	antigen binding,serine-type endopeptidase activity,immunoglobulin receptor binding	25517.2	3490.26	3222.46	46520.6	12911	20881.7	2991.34	10299
IGHG1	Immunoglobulin heavy constant gamma 1	P01857	IGHG1_HUMAN	extracellular region,extracellular space,external side of plasma membrane,immunoglobulin complex, circulating,extracellular exosome,blood microparticle	proteolysis,phagocytosis, recognition,phagocytosis, engulfment,complement activation,complement activation, classical pathway,Fc-gamma receptor signaling pathway involved in phagocytosis,defense response to bacterium,innate immune response,B cell receptor signaling pathway,positive regulation of B cell activation	antigen binding,serine-type endopeptidase activity,protein binding,immunoglobulin receptor binding	3504.2	20221.3	28003.9	114673	34814	50056.1	13567.9	19343.6
IGHA1	Immunoglobulin heavy constant alpha 1	P01876	IGHA1_HUMAN	extracellular region,extracellular space,external side of plasma membrane,extracellular exosome,monomeric IgA immunoglobulin complex,secretory IgA immunoglobulin complex,secretory dimeric IgA immunoglobulin complex,blood microparticle	retina homeostasis,glomerular filtration,receptor-mediated endocytosis,phagocytosis, recognition,phagocytosis, engulfment,immune response,complement activation, classical pathway,protein-chromophore linkage,antibacterial humoral response,innate immune response,B cell receptor signaling pathway,positive regulation of B cell activation,leukocyte migration,positive regulation of respiratory burst	antigen binding,immunoglobulin receptor binding	58898.1	25965	8733.94	267622	125513	48747.3	13954	121860
HLA-B	HLA class I histocompatibility antigen, B alpha chain	P01889	HLAB_HUMAN				100898	23255.9	8762.78	161260	655399	860827	47188.8	268391
COL1A1	Collagen alpha-1(I) chain	P02452	CO1A1_HUMAN	extracellular region,collagen type I trimer,extracellular space,endoplasmic reticulum lumen,Golgi apparatus,secretory granule,extracellular matrix	skeletal system development,blood vessel development,osteoblast differentiation,intramembranous ossification,endochondral ossification,blood coagulation,visual perception,sensory perception of sound,positive regulation of epithelial to mesenchymal transition,negative regulation of cell-substrate adhesion,protein transport,platelet activation,extracellular matrix organization,collagen fibril organ…	extracellular matrix structural constituent,protein binding,identical protein binding,metal ion binding,platelet-derived growth factor binding	167508720	33091684	10524911	159551152	328189984	473745568	43420160	237408400
COL2A1	Collagen alpha-1(II) chain	P02458	CO2A1_HUMAN	extracellular region,collagen type II trimer,basement membrane,extracellular space,endoplasmic reticulum lumen,extracellular matrix	skeletal system development,cartilage condensation,tissue homeostasis,endochondral ossification,chondrocyte differentiation,heart morphogenesis,proteoglycan metabolic process,central nervous system development,visual perception,sensory perception of sound,regulation of gene expression,extracellular matrix organization,collagen fibril organization,collagen catabolic process,notochord development,i…	extracellular matrix structural constituent conferring tensile strength,identical protein binding,metal ion binding,platelet-derived growth factor binding	19671842	4.19487e+06	733348	27545054	75996656	95699536	5186636	40096412
COL3A1	Collagen alpha-1(III) chain	P02461	CO3A1_HUMAN	extracellular region,collagen type III trimer,extracellular space,endoplasmic reticulum lumen,extracellular matrix	skeletal system development,cell-matrix adhesion,transforming growth factor beta receptor signaling pathway,integrin-mediated signaling pathway,heart development,aging,response to radiation,response to mechanical stimulus,peptide cross-linking,cerebral cortex development,platelet activation,extracellular matrix organization,collagen fibril organization,collagen catabolic process,response to cytok…	integrin binding,extracellular matrix structural constituent,protein binding,SMAD binding,metal ion binding,platelet-derived growth factor binding	14885025	6293711	2.02949e+06	29349314	84520400	116521344	8752527	50567308
COL4A1	Collagen alpha-1(IV) chain	P02462	CO4A1_HUMAN	extracellular region,collagen type IV trimer,basement membrane,extracellular space,endoplasmic reticulum lumen,extracellular matrix	patterning of blood vessels,brain development,neuromuscular junction development,extracellular matrix organization,collagen catabolic process,epithelial cell differentiation,collagen-activated tyrosine kinase receptor signaling pathway,blood vessel morphogenesis,retinal blood vessel morphogenesis,renal tubule morphogenesis,cellular response to amino acid stimulus,basement membrane organization	extracellular matrix structural constituent,protein binding,extracellular matrix constituent conferring elasticity,platelet-derived growth factor binding	4.06558e+06	320238	86425.2	6746276	13102732	18562472	286878	7460019
KRT14	Keratin, type I cytoskeletal 14	P02533	K1C14_HUMAN	nucleus,cytoplasm,cytosol,intermediate filament,keratin filament,basal part of cell,extracellular exosome,cell periphery	aging,epidermis development,response to zinc ion,response to ionizing radiation,keratinization,hemidesmosome assembly,hair cycle,intermediate filament bundle assembly,cornification	structural constituent of cytoskeleton,protein binding,keratin filament binding	5478142	18159068	7503122	27488934	31085152	32520962	19010160	16668058
KRT6A	Keratin, type II cytoskeletal 6A	P02538	K2C6A_HUMAN	nucleus,cytosol,membrane,keratin filament,extracellular exosome	morphogenesis of an epithelium,cytoskeleton organization,positive regulation of cell proliferation,cell differentiation,keratinization,wound healing,cornification	structural constituent of cytoskeleton,protein binding	1.69341e+06	11112152	2.27201e+06	8.27137e+06	16407622	14627653	7.34008e+06	7.06834e+06
LMNA	Prelamin-A/C	P02545	LMNA_HUMAN	nucleus,nuclear envelope,lamin filament,nucleoplasm,cytosol,nuclear speck,extracellular matrix,nuclear membrane	mitotic nuclear envelope disassembly,mitotic nuclear envelope reassembly,regulation of cell migration,establishment or maintenance of microtubule cytoskeleton polarity,protein localization to nucleus,sterol regulatory element binding protein import into nucleus,IRE1-mediated unfolded protein response,ventricular cardiac muscle cell development,cellular response to hypoxia,negative regulation of m…	structural molecule activity,protein binding	3.93598e+06	628655	235169	3599154	13674151	20391422	780303	9591779
FN1	Fibronectin	P02751	FINC_HUMAN	extracellular region,fibrinogen complex,proteinaceous extracellular matrix,basal lamina,extracellular space,endoplasmic reticulum-Golgi intermediate compartment,apical plasma membrane,extracellular matrix,platelet alpha granule lumen,extracellular exosome,blood microparticle	angiogenesis,regulation of protein phosphorylation,platelet degranulation,acute-phase response,cell-substrate junction assembly,cell adhesion,calcium-independent cell-matrix adhesion,positive regulation of cell proliferation,regulation of cell shape,response to wounding,positive regulation of gene expression,positive regulation of peptidase activity,peptide cross-linking,extracellular matrix disa…	protease binding,integrin binding,protein binding,collagen binding,heparin binding,peptidase activator activity,identical protein binding	3.13394e+06	1715601	1128969	3739618	16865652	15494273	907996	7376736
AHSG	Alpha-2-HS-glycoprotein	P02765	FETUA_HUMAN	extracellular region,extracellular space,Golgi apparatus,extracellular matrix,platelet alpha granule lumen,secretory granule lumen,extracellular exosome,blood microparticle	skeletal system development,ossification,platelet degranulation,pinocytosis,acute-phase response,negative regulation of endopeptidase activity,regulation of bone mineralization,negative regulation of bone mineralization,negative regulation of phosphorylation,neutrophil degranulation,negative regulation of insulin receptor signaling pathway,regulation of inflammatory response,positive regulation o…	endopeptidase inhibitor activity,cysteine-type endopeptidase inhibitor activity,kinase inhibitor activity	674937	71225.1	36386	278451	989407	1.23047e+06	51855.8	2.17606e+06
ALB	Albumin	P02768	ALBU_HUMAN	extracellular region,extracellular space,nucleus,endoplasmic reticulum,Golgi apparatus,platelet alpha granule lumen,myelin sheath,protein complex,extracellular exosome,blood microparticle	retina homeostasis,platelet degranulation,transport,receptor-mediated endocytosis,cellular response to starvation,bile acid and bile salt transport,hemolysis by symbiont of host erythrocytes,lipoprotein metabolic process,negative regulation of apoptotic process,negative regulation of programmed cell death,sodium-independent organic anion transport,maintenance of mitochondrion location,cellular ox…	DNA binding,fatty acid binding,copper ion binding,protein binding,drug binding,toxic substance binding,antioxidant activity,pyridoxal phosphate binding,identical protein binding,chaperone binding,oxygen binding	4.36095e+06	2.46217e+06	481433	2756096	12414375	13605729	3411322	23015280
AFP	Alpha-fetoprotein	P02771	FETA_HUMAN	extracellular space,cytosol	ovulation from ovarian follicle,transport,progesterone metabolic process,SMAD protein signal transduction	protein binding,metal ion binding	58518	25925.4	4144.68	25398.3	49880.6	133327	56211.9	198097
GC	Vitamin D-binding protein	P02774	VTDB_HUMAN	extracellular region,extracellular space,cytosol,lysosomal lumen,extracellular exosome,blood microparticle	vitamin D metabolic process,vitamin transport	actin binding,vitamin D binding,vitamin transporter activity,calcidiol binding	131086	37796.3	10934	30561.3	171918	148616	46937.4	158445
CXCL10	C-X-C motif chemokine 10	P02778	CXL10_HUMAN	extracellular region,extracellular space,external side of plasma membrane	chemotaxis,inflammatory response,immune response,signal transduction,cell surface receptor signaling pathway,G-protein coupled receptor signaling pathway,cell-cell signaling,muscle organ development,blood circulation,positive regulation of cell proliferation,response to cold,response to gamma radiation,T cell chemotaxis,regulation of T cell chemotaxis,response to auditory stimulus,negative regula…	receptor binding,protein binding,chemokine activity,heparin binding,cAMP-dependent protein kinase regulator activity,CXCR3 chemokine receptor binding	76807.1	414.517	5.78899	73820.7	194806	228634	3318.4	204111
TFRC	Transferrin receptor protein 1	P02786	TFR1_HUMAN	extracellular region,extracellular space,endosome,plasma membrane,integral component of plasma membrane,clathrin-coated pit,external side of plasma membrane,cell surface,membrane,basolateral plasma membrane,clathrin-coated vesicle membrane,cytoplasmic vesicle,melanosome,perinuclear region of cytoplasm,recycling endosome,extracellular exosome,blood microparticle,extracellular vesicle,HFE-transferr…	cellular iron ion homeostasis,osteoclast differentiation,positive regulation of B cell proliferation,receptor internalization,transferrin transport,cellular response to drug,positive regulation of T cell proliferation,positive regulation of bone resorption,positive regulation of isotype switching,viral entry into host cell,membrane organization,iron ion import,regulation of cell growth,regulation…	virus receptor activity,glycoprotein binding,RNA binding,double-stranded RNA binding,transferrin receptor activity,protein binding,transferrin transmembrane transporter activity,identical protein binding,protein homodimerization activity	7460.16	20351.4	10119.4	39285.2	89172.9	120539	37926.5	55515.1
LTF	Lactotransferrin	P02788	TRFL_HUMAN	extracellular region,extracellular space,nucleus,cytoplasm,cell surface,secretory granule,specific granule lumen,specific granule,protein complex,extracellular exosome,phagocytic vesicle lumen,tertiary granule lumen	ossification,regulation of cytokine production,retina homeostasis,innate immune response in mucosa,transcription, DNA-templated,proteolysis,ion transport,humoral immune response,antimicrobial humoral response,antibacterial humoral response,antifungal humoral response,negative regulation of lipopolysaccharide-mediated signaling pathway,regulation of tumor necrosis factor production,negative regula…	DNA binding,serine-type endopeptidase activity,iron ion binding,protein binding,heparin binding,protein serine/threonine kinase activator activity	12279.6	220698	23660.8	319130	479143	632132	616123	680756
ANG	Angiogenin	P03950	ANGI_HUMAN	extracellular region,basal lamina,extracellular space,nucleus,nucleolus,growth cone,cytoplasmic vesicle,angiogenin-PRI complex,neuronal cell body,extracellular exosome	angiogenesis,ovarian follicle development,oocyte maturation,response to hypoxia,response to yeast,placenta development,positive regulation of endothelial cell proliferation,diacylglycerol biosynthetic process,cell communication,activation of phospholipase C activity,rRNA transcription,response to hormone,cell migration,negative regulation of translation,antibacterial humoral response,antifungal h…	DNA binding,actin binding,endonuclease activity,ribonuclease activity,receptor binding,copper ion binding,protein binding,heparin binding,rRNA binding,peptide binding,protein homodimerization activity	14302.1	3946.34	179.059	16402.2	44410.8	71856.3	5292.43	25456.5
MMP1	Interstitial collagenase	P03956	MMP1_HUMAN	extracellular region,proteinaceous extracellular matrix	proteolysis,viral process,extracellular matrix disassembly,collagen catabolic process,positive regulation of protein oligomerization,cellular protein metabolic process,leukocyte migration	endopeptidase activity,metalloendopeptidase activity,serine-type endopeptidase activity,calcium ion binding,zinc ion binding	147822	7647.31	11343	534975	952695	1864097	91531.2	1.1741e+06
CAT	Catalase	P04040	CATA_HUMAN	extracellular region,extracellular space,mitochondrion,mitochondrial intermembrane space,lysosome,peroxisome,peroxisomal membrane,peroxisomal matrix,endoplasmic reticulum,Golgi apparatus,cytosol,plasma membrane,focal adhesion,membrane,secretory granule lumen,intracellular membrane-bounded organelle,extracellular exosome,ficolin-1-rich granule lumen	response to reactive oxygen species,osteoblast differentiation,ureteric bud development,response to hypoxia,purine nucleotide catabolic process,triglyceride metabolic process,aging,cholesterol metabolic process,aerobic respiration,response to light intensity,UV protection,response to ozone,response to lead ion,positive regulation of phosphatidylinositol 3-kinase signaling,response to activity,res…	aminoacylase activity,catalase activity,receptor binding,antioxidant activity,oxidoreductase activity, acting on peroxide as acceptor,enzyme binding,heme binding,protein homodimerization activity,metal ion binding,NADP binding	19690.6	65783.2	23827.2	162061	466526	383050	116199	281780
ALDOA	Fructose-bisphosphate aldolase A	P04075	ALDOA_HUMAN	extracellular region,extracellular space,nucleus,cytosol,actin cytoskeleton,membrane,platelet alpha granule lumen,M band,I band,secretory granule lumen,extracellular exosome,tertiary granule lumen,ficolin-1-rich granule lumen	platelet degranulation,fructose metabolic process,gluconeogenesis,glycolytic process,ATP biosynthetic process,striated muscle contraction,actin filament organization,regulation of cell shape,fructose 1,6-bisphosphate metabolic process,neutrophil degranulation,muscle cell cellular homeostasis,protein homotetramerization,canonical glycolysis	RNA binding,actin binding,fructose-bisphosphate aldolase activity,protein binding,cytoskeletal protein binding,tubulin binding,identical protein binding,cadherin binding,fructose binding	3.85489e+06	2.48019e+06	817194	7.61072e+06	19053116	29295582	4764705	14331244
CSTB	Cystatin-B	P04080	CYTB_HUMAN	extracellular region,extracellular space,nucleolus,cytoplasm,cytosol,secretory granule lumen,extracellular exosome,tertiary granule lumen,ficolin-1-rich granule lumen	adult locomotory behavior,negative regulation of peptidase activity,negative regulation of endopeptidase activity,neutrophil degranulation,negative regulation of proteolysis	protease binding,RNA binding,endopeptidase inhibitor activity,cysteine-type endopeptidase inhibitor activity	45395	40491.6	10531.3	192306	341522	333158	107462	317934
ANXA1	Annexin A1	P04083	ANXA1_HUMAN	cornified envelope,phagocytic cup,extracellular region,extracellular space,nucleus,nucleoplasm,cytoplasm,endosome,cytosol,plasma membrane,cell-cell adherens junction,focal adhesion,cell surface,basolateral plasma membrane,apical plasma membrane,lateral plasma membrane,extrinsic component of membrane,cytoplasmic vesicle membrane,extrinsic component of external side of plasma membrane,extrinsic com…	DNA strand renaturation,neutrophil homeostasis,adaptive immune response,monocyte chemotaxis,regulation of leukocyte migration,phagocytosis,inflammatory response,signal transduction,cell surface receptor signaling pathway,G-protein coupled receptor signaling pathway, coupled to cyclic nucleotide second messenger,regulation of cell shape,response to X-ray,myoblast migration involved in skeletal mus…	single-stranded DNA binding,single-stranded RNA binding,helicase activity,receptor binding,structural molecule activity,calcium ion binding,protein binding,phospholipid binding,calcium-dependent phospholipid binding,phospholipase A2 inhibitor activity,protein binding, bridging,double-stranded DNA-dependent ATPase activity,annealing helicase activity,protein homodimerization activity,calcium-depen…	62286.1	57559.3	38056.5	273324	422473	719596	56258.1	332830
PRNP	Major prion protein	P04156	PRIO_HUMAN	cytoplasm,endoplasmic reticulum,Golgi apparatus,cytosol,plasma membrane,cell surface,postsynaptic density,extrinsic component of membrane,dendrite,anchored component of membrane,nuclear membrane,intracellular membrane-bounded organelle,membrane raft,extracellular exosome	negative regulation of protein phosphorylation,cellular copper ion homeostasis,response to oxidative stress,cell cycle arrest,signal transduction,long-term memory,metabolic process,negative regulation of interferon-gamma production,negative regulation of interleukin-17 production,negative regulation of interleukin-2 production,cellular response to drug,negative regulation of apoptotic process,neg…	beta-amyloid binding,signal transducer activity,receptor activity,copper ion binding,protein binding,lamin binding,microtubule binding,tubulin binding,identical protein binding,ATP-dependent protein binding,ion channel binding,chaperone binding	116020	67545	9545.39	181420	444029	535638	58547.9	265027
SOD2	Superoxide dismutase [Mn], mitochondrial	P04179	SODM_HUMAN	mitochondrion,mitochondrial matrix,extracellular exosome	response to reactive oxygen species,response to superoxide,age-dependent response to reactive oxygen species,release of cytochrome c from mitochondria,vasodilation by acetylcholine involved in regulation of systemic arterial blood pressure,regulation of transcription from RNA polymerase II promoter,superoxide metabolic process,regulation of blood pressure,negative regulation of cell proliferation…	superoxide dismutase activity,manganese ion binding,identical protein binding	731267	1.25149e+06	687374	1494029	3.86726e+06	4376913	3.7094e+06	3.36721e+06
KRT6B	Keratin, type II cytoskeletal 6B	P04259	K2C6B_HUMAN	cytosol,keratin filament,extracellular exosome	cytoskeleton organization,ectoderm development,keratinization,cornification	structural constituent of cytoskeleton,protein binding	364609	2477852	230895	1061352	7909196	2540843	3865190	1.24326e+06
KRT1	Keratin, type II cytoskeletal 1	P04264	K2C1_HUMAN	extracellular region,extracellular space,nucleus,cytosol,cytoskeleton,plasma membrane,membrane,extracellular matrix,keratin filament,extracellular exosome,blood microparticle,ficolin-1-rich granule lumen	complement activation, lectin pathway,retina homeostasis,response to oxidative stress,keratinization,fibrinolysis,neutrophil degranulation,regulation of angiogenesis,negative regulation of inflammatory response,establishment of skin barrier,cornification	receptor activity,structural molecule activity,protein binding,carbohydrate binding	13483269	48100336	23448446	72740328	108942192	78604368	68447288	54379104
GAPDH	Glyceraldehyde-3-phosphate dehydrogenase	P04406	G3P_HUMAN	nucleus,cytoplasm,lipid particle,cytosol,plasma membrane,microtubule cytoskeleton,membrane,intracellular ribonucleoprotein complex,extracellular matrix,nuclear membrane,vesicle,intracellular membrane-bounded organelle,perinuclear region of cytoplasm,extracellular exosome,GAIT complex	microtubule cytoskeleton organization,gluconeogenesis,regulation of macroautophagy,negative regulation of translation,peptidyl-cysteine S-trans-nitrosylation,protein stabilization,neuron apoptotic process,canonical glycolysis,cellular response to interferon-gamma	glyceraldehyde-3-phosphate dehydrogenase (NAD+) (phosphorylating) activity,protein binding,microtubule binding,peptidyl-cysteine S-nitrosylase activity,identical protein binding,NADP binding,NAD binding	175263	221186	178588	296044	1.55723e+06	1.64264e+06	587141	832169
HLA-A	HLA class I histocompatibility antigen, A alpha chain	P04439	HLAA_HUMAN				10116.5	2683.09	665.242	28080.8	133636	110440	5533.19	66608.1
CAPNS1	Calpain small subunit 1	P04632	CPNS1_HUMAN	cytosol,plasma membrane,membrane,extracellular exosome	proteolysis,positive regulation of cell proliferation,regulation of macroautophagy,extracellular matrix disassembly,cornification	endopeptidase activity,calcium-dependent cysteine-type endopeptidase activity,calcium ion binding,protein binding	2058.8	4934.33	812.716	43388.8	171415	146520	7130.46	140486
HSPB1	Heat shock protein beta-1	P04792	HSPB1_HUMAN	proteasome complex,extracellular space,nucleus,cytoplasm,spindle,cytosol,cytoskeleton,plasma membrane,focal adhesion,Z disc,extracellular matrix,extracellular exosome,axon cytoplasm	retina homeostasis,regulation of protein phosphorylation,regulation of translational initiation,negative regulation of protein kinase activity,movement of cell or subcellular component,response to unfolded protein,response to virus,regulation of autophagy,positive regulation of interleukin-1 beta production,intracellular signal transduction,cellular response to vascular endothelial growth factor …	RNA binding,protein kinase C binding,protein binding,protein kinase C inhibitor activity,protein kinase binding,identical protein binding,ubiquitin binding,protein binding involved in protein folding	672375	81146.8	36627.1	645777	1.61731e+06	2.41073e+06	93222.6	1.44759e+06
H2AC4;H2AC11;H2AC7;H2AC20;H2AC18;H2AW;H2AC6;H2AC12;H2AC14;H2AJ	Histone H2A type 1-B/E;Histone H2A type 1;Histone H2A type 1-D;Histone H2A type 2-C;Histone H2A type 2-A;Histone H2A type 3;Histone H2A type 1-C;Histone H2A type 1-H;Histone H2A type 1-J;Histone H2A.J	P04908;P0C0S8;P20671;Q16777;Q6FI13;Q7L7L0;Q93077;Q96KK5;Q99878;Q9BTM1	H2A1B_HUMAN;H2A1_HUMAN;H2A1D_HUMAN;H2A2C_HUMAN;H2A2A_HUMAN;H2A3_HUMAN;H2A1C_HUMAN;H2A1H_HUMAN;H2A1J_HUMAN;H2AJ_HUMAN	nucleosome,nuclear chromatin,nucleus,extracellular exosome;nucleosome,nuclear chromatin,nucleus,extracellular exosome;nucleosome,nuclear chromatin,nucleus,extracellular exosome;nucleosome,nuclear chromatin,nucleus,extracellular exosome;nucleosome,nuclear chromatin,nucleus,extracellular exosome;nuclear nucleosome,extracellular exosome;nucleosome,nuclear chromatin,nucleus,extracellular exosome;nucl…	chromatin silencing,negative regulation of cell proliferation;chromatin silencing,biological_process;chromatin silencing,biological_process;chromatin silencing,biological_process;chromatin silencing,biological_process;nucleosome disassembly,chromatin silencing,UV-damage excision repair;chromatin silencing,negative regulation of cell proliferation;chromatin silencing,biological_process;chromatin s…	DNA binding,protein heterodimerization activity;DNA binding,protein binding,enzyme binding,protein heterodimerization activity;molecular_function,DNA binding,protein heterodimerization activity;molecular_function,DNA binding,protein heterodimerization activity;molecular_function,DNA binding,protein heterodimerization activity;DNA binding,protein heterodimerization activity;molecular_function,DNA …	274558	580307	688944	521350	720320	612452	638775	530529
ALDOB	Fructose-bisphosphate aldolase B	P05062	ALDOB_HUMAN	microtubule organizing center,cytosol,centriolar satellite,extracellular exosome	fructose metabolic process,gluconeogenesis,glycolytic process,NADH oxidation,fructose 1,6-bisphosphate metabolic process,positive regulation of ATPase activity,canonical glycolysis,fructose catabolic process to hydroxyacetone phosphate and glyceraldehyde-3-phosphate,vacuolar proton-transporting V-type ATPase complex assembly	fructose-bisphosphate aldolase activity,protein binding,cytoskeletal protein binding,identical protein binding,ATPase binding,fructose-1-phosphate aldolase activity,fructose binding	3769.51	7627.75	8377.28	3659.55	6644.76	40165.3	7084.79	4463.03
ARG1	Arginase-1	P05089	ARGI1_HUMAN	extracellular region,extracellular space,nucleus,cytoplasm,mitochondrial outer membrane,cytosol,azurophil granule lumen,specific granule lumen,neuron projection,neuronal cell body,extracellular exosome	urea cycle,liver development,positive regulation of endothelial cell proliferation,arginine catabolic process,aging,response to herbicide,response to manganese ion,response to zinc ion,response to selenium ion,regulation of L-arginine import,response to amine,arginine catabolic process to ornithine,lung development,collagen biosynthetic process,response to vitamin A,response to vitamin E,response…	arginase activity,manganese ion binding	11586.8	51013.9	26936	80056.9	108696	124846	67404.4	62306.3
S100A8	Protein S100-A8	P05109	S10A8_HUMAN	extracellular region,extracellular space,nucleus,cytosol,cytoskeleton,plasma membrane,secretory granule lumen,intermediate filament cytoskeleton,extracellular exosome	cytokine production,toll-like receptor signaling pathway,leukocyte migration involved in inflammatory response,acute inflammatory response,chronic inflammatory response,positive regulation of peptide secretion,autophagy,apoptotic process,activation of cysteine-type endopeptidase activity involved in apoptotic process,inflammatory response,response to zinc ion,astrocyte development,peptidyl-cystei…	calcium ion binding,protein binding,microtubule binding,zinc ion binding,Toll-like receptor 4 binding,arachidonic acid binding,RAGE receptor binding	42733.4	45464.1	11466.2	61479.9	238256	150642	62601.9	455677
HMGN1	Non-histone chromosomal protein HMG-14	P05114	HMGN1_HUMAN	chromatin,nucleus,nucleoplasm,cytoplasm	pyrimidine dimer repair by nucleotide-excision repair,transcription-coupled nucleotide-excision repair,chromatin organization,regulation of transcription from RNA polymerase II promoter,response to UV-B,response to UV-C,positive regulation of DNA-templated transcription, elongation,regulation of development, heterochronic,post-embryonic camera-type eye morphogenesis,regulation of epithelial cell …	DNA binding,nucleosomal DNA binding	455519	413605	406240	496350	1.09211e+06	1.59048e+06	705050	845708
SERPINE1	Plasminogen activator inhibitor 1	P05121	PAI1_HUMAN	extracellular region,extracellular space,plasma membrane,extracellular matrix,platelet alpha granule lumen,extracellular exosome	chronological cell aging,angiogenesis,platelet degranulation,circadian rhythm,regulation of receptor activity,negative regulation of plasminogen activation,negative regulation of endopeptidase activity,negative regulation of smooth muscle cell migration,positive regulation of blood coagulation,negative regulation of blood coagulation,extracellular matrix organization,negative regulation of cell m…	protease binding,serine-type endopeptidase inhibitor activity,receptor binding,protein binding	2.32366e+06	362705	98674.6	2.12838e+06	3.22075e+06	5529252	435708	2.40844e+06
SLC25A5	ADP/ATP translocase 2	P05141	ADT2_HUMAN	nucleus,mitochondrion,mitochondrial inner membrane,integral component of plasma membrane,membrane,extracellular matrix,mitochondrial nucleoid,myelin sheath,extracellular exosome,MMXD complex	transport,chromosome segregation,positive regulation of cell proliferation,adenine transport,ADP transport,ATP transport,viral process,regulation of insulin secretion,transmembrane transport,negative regulation of mitochondrial outer membrane permeabilization involved in apoptotic signaling pathway	RNA binding,ATP:ADP antiporter activity,protein binding,adenine transmembrane transporter activity,ubiquitin protein ligase binding	4073.21	25566.2	28747	26335	18159.3	18088.3	28436.6	18101
SERPING1	Plasma protease C1 inhibitor	P05155	IC1_HUMAN	extracellular region,extracellular space,platelet alpha granule lumen,extracellular exosome,blood microparticle	negative regulation of complement activation, lectin pathway,platelet degranulation,complement activation, classical pathway,aging,blood coagulation, intrinsic pathway,blood circulation,negative regulation of endopeptidase activity,fibrinolysis,innate immune response	serine-type endopeptidase inhibitor activity,protein binding	42246.1	86807.2	15766.2	304929	874147	1.28916e+06	137930	488360
ISG15	Ubiquitin-like protein ISG15	P05161	ISG15_HUMAN	extracellular region,nucleoplasm,cytosol	modification-dependent protein catabolic process,translesion synthesis,positive regulation of bone mineralization,negative regulation of protein ubiquitination,ISG15-protein conjugation,negative regulation of type I interferon production,regulation of interferon-gamma production,response to type I interferon,defense response to bacterium,negative regulation of viral genome replication,positive re…	protein binding,protein tag	92178.9	5647.61	8.0062	120642	391274	472539	24030.4	250516
HMGN2;HMGN3	Non-histone chromosomal protein HMG-17;High mobility group nucleosome-binding domain-containing protein 3	P05204;Q15651	HMGN2_HUMAN;HMGN3_HUMAN	chromatin,nucleus,cytoplasm;chromatin,nucleoplasm,cytosol	;biological_process,chromatin modification,positive regulation of transcription from RNA polymerase II promoter,regulation of insulin secretion involved in cellular response to glucose stimulus	RNA binding,protein binding,nucleosomal DNA binding;nucleosomal DNA binding,thyroid hormone receptor binding	16303	166302	14883.6	52821	439293	568305	93485.8	106520
IL6	Interleukin-6	P05231	IL6_HUMAN	extracellular region,extracellular space,cytoplasm,interleukin-6 receptor complex,external side of plasma membrane	neutrophil apoptotic process,response to yeast,hepatic immune response,neutrophil mediated immunity,monocyte chemotaxis,positive regulation of acute inflammatory response,positive regulation of leukocyte chemotaxis,negative regulation of protein kinase activity,acute-phase response,inflammatory response,humoral immune response,aging,positive regulation of cell proliferation,negative regulation of…	cytokine activity,interleukin-6 receptor binding,protein binding,growth factor activity	4439.03	438.444	3.01655	15339.4	62229.4	43287.6	1191.07	25133.3
ICAM1	Intercellular adhesion molecule 1	P05362	ICAM1_HUMAN	immunological synapse,extracellular space,plasma membrane,integral component of plasma membrane,focal adhesion,external side of plasma membrane,cell surface,membrane,membrane raft,extracellular exosome	ovarian follicle development,regulation of leukocyte mediated cytotoxicity,response to amphetamine,T cell activation via T cell receptor contact with antigen bound to MHC molecule on antigen presenting cell,acute inflammatory response to antigenic stimulus,T cell antigen processing and presentation,positive regulation of cellular extravasation,cell adhesion,heterophilic cell-cell adhesion via pla…	virus receptor activity,receptor activity,transmembrane signaling receptor activity,integrin binding,protein binding	2029.12	2677.17	232.956	8826.73	23425.2	20811.5	12154.5	21533.7
RPLP2	60S acidic ribosomal protein P2	P05387	RLA2_HUMAN	cytosol,focal adhesion,membrane,cytosolic large ribosomal subunit,extracellular exosome	nuclear-transcribed mRNA catabolic process, nonsense-mediated decay,cytoplasmic translation,rRNA processing,translation,translational initiation,translational elongation,SRP-dependent cotranslational protein targeting to membrane,viral transcription	structural constituent of ribosome,protein binding	10977.4	4322.05	9280.41	1400.52	35138.3	33211.5	3165.02	17012.3
CLEC3B	Tetranectin	P05452	TETN_HUMAN	granular component,extracellular region,extracellular space,cytoplasm,platelet dense granule lumen,extracellular exosome,extracellular matrix	ossification,platelet degranulation,positive regulation of plasminogen activation,bone mineralization,cellular response to organic substance,cellular response to transforming growth factor beta stimulus	calcium ion binding,heparin binding,carbohydrate binding,kringle domain binding	529.512	119.434	3.85931	10933.9	22707.1	39818.2	324.663	27886.4
ITGB1	Integrin beta-1	P05556	ITB1_HUMAN	ruffle,cytoplasm,plasma membrane,focal adhesion,integrin complex,external side of plasma membrane,cell surface,intercalated disc,membrane,lamellipodium,filopodium,neuromuscular junction,cleavage furrow,ruffle membrane,integrin alpha1-beta1 complex,integrin alpha2-beta1 complex,integrin alpha3-beta1 complex,integrin alpha7-beta1 complex,integrin alpha8-beta1 complex,integrin alpha10-beta1 complex,…	G1/S transition of mitotic cell cycle,in utero embryonic development,cell fate specification,cell migration involved in sprouting angiogenesis,cellular defense response,homophilic cell adhesion via plasma membrane adhesion molecules,leukocyte cell-cell adhesion,cell-matrix adhesion,calcium-independent cell-matrix adhesion,integrin-mediated signaling pathway,positive regulation of cell proliferati…	virus receptor activity,fibronectin binding,protease binding,actin binding,integrin binding,protein binding,coreceptor activity,protein complex binding,laminin binding,cadherin binding,metal ion binding,protein heterodimerization activity,cell adhesion molecule binding,collagen binding involved in cell-matrix adhesion,C-X3-C chemokine binding	9050.73	5800.66	3239.17	122642	38741.7	52074.3	17096.9	24134.3
KRT18	Keratin, type I cytoskeletal 18	P05783	K1C18_HUMAN	nucleolus,cytoplasm,microtubule organizing center,cytosol,intermediate filament,cell-cell adherens junction,centriolar satellite,keratin filament,perinuclear region of cytoplasm,extracellular exosome,cell periphery	cell cycle,anatomical structure morphogenesis,viral process,keratinization,tumor necrosis factor-mediated signaling pathway,Golgi to plasma membrane CFTR protein transport,negative regulation of apoptotic process,intermediate filament cytoskeleton organization,cornification,extrinsic apoptotic signaling pathway,hepatocyte apoptotic process,cell-cell adhesion	RNA binding,structural molecule activity,protein binding,scaffold protein binding,cadherin binding involved in cell-cell adhesion	38622.2	254750	225309	256720	1.05411e+06	1.3247e+06	239429	357017
KRT8	Keratin, type II cytoskeletal 8	P05787	K2C8_HUMAN	nucleus,nucleoplasm,cytoplasm,cytosol,intermediate filament,cell-cell junction,dystrophin-associated glycoprotein complex,apicolateral plasma membrane,nuclear matrix,Z disc,sarcolemma,costamere,keratin filament,intermediate filament cytoskeleton,extracellular exosome	viral process,keratinization,tumor necrosis factor-mediated signaling pathway,sarcomere organization,response to hydrostatic pressure,response to other organism,cell differentiation involved in embryonic placenta development,cornification,extrinsic apoptotic signaling pathway,hepatocyte apoptotic process	structural molecule activity,protein binding,protein complex binding,scaffold protein binding	33147	110302	107546	92593.3	131604	154167	97063.3	124451
COL5A2	Collagen alpha-2(V) chain	P05997	CO5A2_HUMAN	extracellular region,collagen type V trimer,extracellular space,endoplasmic reticulum lumen,extracellular matrix	skeletal system development,ossification,extracellular matrix organization,collagen fibril organization,collagen catabolic process,skin development,eye morphogenesis,cellular response to amino acid stimulus,negative regulation of endodermal cell differentiation	molecular_function,extracellular matrix structural constituent,SMAD binding,metal ion binding	9273833	1.12374e+06	349974	12142818	21906932	32958158	1.40563e+06	16240182
UROD	Uroporphyrinogen decarboxylase	P06132	DCUP_HUMAN	nucleoplasm,cytosol	protoporphyrinogen IX biosynthetic process,heme biosynthetic process	uroporphyrinogen decarboxylase activity,protein binding	5240.44	5956.1	663.046	221843	546774	114003	3091.05	496541
GSN	Gelsolin	P06396	GELS_HUMAN	ruffle,podosome,extracellular region,extracellular space,cytoplasm,cytosol,plasma membrane,focal adhesion,actin cytoskeleton,sarcoplasm,lamellipodium,actin cap,cortical actin cytoskeleton,secretory granule lumen,myelin sheath,perinuclear region of cytoplasm,extracellular exosome,blood microparticle,ficolin-1-rich granule lumen,nucleus	phagocytosis, engulfment,aging,positive regulation of gene expression,oligodendrocyte development,striated muscle atrophy,actin filament polymerization,protein destabilization,tissue regeneration,sequestering of actin monomers,neutrophil degranulation,cellular protein metabolic process,actin nucleation,response to ethanol,negative regulation of viral entry into host cell,phosphatidylinositol-medi…	actin binding,calcium ion binding,protein binding,protein domain specific binding,myosin II binding	658344	82282.7	184087	774826	1.97706e+06	2.8736e+06	138500	1.29097e+06
PTMA	Prothymosin alpha	P06454	PTMA_HUMAN	nucleus,nucleoplasm,cytosol,extracellular exosome	transcription, DNA-templated	protein binding	42054.9	422225	308662	300374	337604	701674	641217	465913
ATP5F1B	ATP synthase subunit beta, mitochondrial	P06576	ATPB_HUMAN	nucleus,mitochondrion,mitochondrial proton-transporting ATP synthase complex,mitochondrial proton-transporting ATP synthase, catalytic core,mitochondrial matrix,plasma membrane,cell surface,membrane,extracellular matrix,mitochondrial membrane,mitochondrial nucleoid,myelin sheath,extracellular exosome	angiogenesis,osteoblast differentiation,generation of precursor metabolites and energy,lipid metabolic process,ATP biosynthetic process,negative regulation of cell adhesion involved in substrate-bound cell migration,mitochondrion organization,proton transport,mitochondrial ATP synthesis coupled proton transport,regulation of intracellular pH,Requires Ontology	transporter activity,protein binding,ATP binding,transmembrane transporter activity,MHC class I protein binding,proton-transporting ATP synthase activity, rotational mechanism,proton-transporting ATPase activity, rotational mechanism,ATPase activity	5310.16	33062.2	32344.8	26201.3	49771.1	33152	26981.8	36472.6
S100A9	Protein S100-A9	P06702	S10A9_HUMAN	extracellular region,extracellular space,nucleus,nucleoplasm,cytosol,cytoskeleton,plasma membrane,cell junction,extracellular matrix,secretory granule lumen,extracellular exosome	cytokine production,toll-like receptor signaling pathway,leukocyte migration involved in inflammatory response,positive regulation of peptide secretion,regulation of translation,autophagy,apoptotic process,activation of cysteine-type endopeptidase activity involved in apoptotic process,inflammatory response,cell-cell signaling,astrocyte development,antimicrobial humoral response,positive regulati…	signal transducer activity,calcium ion binding,protein binding,microtubule binding,zinc ion binding,antioxidant activity,Toll-like receptor 4 binding,arachidonic acid binding,RAGE receptor binding	674140	15510.9	8159.27	31978.4	86679.6	573422	37642.6	161217
S100A6	Protein S100-A6	P06703	S10A6_HUMAN	ruffle,nucleus,nuclear envelope,cytoplasm,cytosol,extrinsic component of cytoplasmic side of plasma membrane,perinuclear region of cytoplasm,extracellular exosome	signal transduction,axonogenesis,ion transmembrane transport,positive regulation of fibroblast proliferation	calcium ion binding,protein binding,tropomyosin binding,zinc ion binding,ion transmembrane transporter activity,protein homodimerization activity,S100 protein binding,calcium-dependent protein binding	3.56464e+06	1.68464e+06	734459	5355141	9443040	9305257	2.38001e+06	11897655
ENO1	Alpha-enolase	P06733	ENOA_HUMAN	phosphopyruvate hydratase complex,extracellular space,nucleus,cytoplasm,cytosol,plasma membrane,membrane,M band,extracellular exosome	gluconeogenesis,transcription, DNA-templated,response to virus,negative regulation of cell growth,negative regulation of transcription, DNA-templated,canonical glycolysis	magnesium ion binding,DNA binding,RNA binding,phosphopyruvate hydratase activity,protein binding,cadherin binding,GTPase binding	967216	474564	291398	1.27191e+06	3.46535e+06	5.70262e+06	1.01755e+06	2.22433e+06
GPI	Glucose-6-phosphate isomerase	P06744	G6PI_HUMAN	extracellular region,extracellular space,nucleoplasm,cytosol,plasma membrane,membrane,secretory granule lumen,neuron projection,myelin sheath,ciliary membrane,extracellular exosome,ficolin-1-rich granule lumen	angiogenesis,in utero embryonic development,mesoderm formation,carbohydrate metabolic process,gluconeogenesis,humoral immune response,hemostasis,learning or memory,methylglyoxal biosynthetic process,response to estradiol,response to progesterone,response to testosterone,erythrocyte homeostasis,response to immobilization stress,response to muscle stretch,glucose homeostasis,negative regulation of …	glucose-6-phosphate isomerase activity,cytokine activity,growth factor activity,intramolecular transferase activity,ubiquitin protein ligase binding,monosaccharide binding	3297892	4003305	2266563	4.53649e+06	9224795	15134598	7726588	8969466
NPM1	Nucleophosmin	P06748	NPM_HUMAN	nucleus,nucleoplasm,nucleolus,cytoplasm,centrosome,cytosol,focal adhesion,membrane,intracellular ribonucleoprotein complex,spindle pole centrosome	DNA repair,nucleosome assembly,regulation of transcription from RNA polymerase II promoter,intracellular protein transport,nucleocytoplasmic transport,response to stress,DNA damage response, signal transduction by p53 class mediator resulting in cell cycle arrest,centrosome cycle,signal transduction,cell aging,protein localization,positive regulation of cell proliferation,negative regulation of c…	transcription coactivator activity,RNA binding,protein kinase inhibitor activity,protein binding,protein kinase binding,Tat protein binding,histone binding,protein homodimerization activity,ribosomal large subunit binding,ribosomal small subunit binding,protein heterodimerization activity,NF-kappaB binding,unfolded protein binding	305094	98580.5	73069	311934	647556	995268	145322	513007
TPM3	Tropomyosin alpha-3 chain	P06753	TPM3_HUMAN	stress fiber,cytosol,cytoskeleton,muscle thin filament tropomyosin,actin filament,actin cytoskeleton,extracellular exosome	movement of cell or subcellular component,muscle contraction,actin filament organization,muscle filament sliding	molecular_function,protein binding,structural constituent of muscle,actin filament binding	50174.2	21926.9	8271.85	165886	652930	639954	32710.9	444335
HEXA	Beta-hexosaminidase subunit alpha	P06865	HEXA_HUMAN	membrane,azurophil granule,lysosomal lumen,extracellular exosome	carbohydrate metabolic process,glycosaminoglycan biosynthetic process,glycosphingolipid metabolic process,chondroitin sulfate catabolic process,hyaluronan catabolic process,keratan sulfate catabolic process	beta-N-acetylhexosaminidase activity,acetylglucosaminyltransferase activity,protein heterodimerization activity	231180	267404	54492.2	430103	1.16259e+06	1.63041e+06	392232	1.07481e+06
SERPINE2	Glia-derived nexin	P07093	GDN_HUMAN	extracellular region,extracellular space,cytosol,extracellular matrix,platelet alpha granule,extrinsic component of external side of plasma membrane,neuromuscular junction,extracellular vesicle	blood coagulation,negative regulation of cell proliferation,negative regulation of plasminogen activation,negative regulation of sodium ion transport,negative regulation of endopeptidase activity,negative regulation of protein processing,negative regulation of phosphatidylinositol 3-kinase signaling,cerebellar granular layer morphogenesis,negative regulation of blood coagulation,negative regulati…	serine-type endopeptidase inhibitor activity,receptor binding,protein binding,glycosaminoglycan binding,heparin binding	95632.1	29260.4	11483.4	121141	681394	687311	21398.2	297709
DBI	Acyl-CoA-binding protein	P07108	ACBP_HUMAN	endoplasmic reticulum lumen,Golgi apparatus,extracellular exosome	transport,long-chain fatty-acyl-CoA biosynthetic process,phosphatidylcholine acyl-chain remodeling,protein palmitoylation	lipid binding,benzodiazepine receptor binding,long-chain fatty acyl-CoA binding,protein dimerization activity	424658	122282	55711.8	590763	1.22744e+06	1.30445e+06	325984	944279
LDHB	L-lactate dehydrogenase B chain	P07195	LDHB_HUMAN	cytoplasm,mitochondrion,cytosol,membrane,myelin sheath,membrane raft,extracellular exosome	carbohydrate metabolic process,lactate metabolic process,pyruvate metabolic process,NAD metabolic process,oxidation-reduction process	L-lactate dehydrogenase activity,protein binding,kinase binding,identical protein binding,NAD binding	480633	400320	121110	722742	2837304	2633381	861034	2.10878e+06
P4HB	Protein disulfide-isomerase	P07237	PDIA1_HUMAN	extracellular region,endoplasmic reticulum,endoplasmic reticulum lumen,endoplasmic reticulum-Golgi intermediate compartment,focal adhesion,external side of plasma membrane,procollagen-proline 4-dioxygenase complex,extracellular matrix,endoplasmic reticulum chaperone complex,melanosome,extracellular exosome	response to reactive oxygen species,protein folding,peptidyl-proline hydroxylation to 4-hydroxy-L-proline,response to endoplasmic reticulum stress,lipoprotein biosynthetic process,cell redox homeostasis,positive regulation of viral entry into host cell,cellular response to hypoxia,regulation of oxidative stress-induced intrinsic apoptotic signaling pathway	RNA binding,protein disulfide isomerase activity,integrin binding,protein binding,enzyme binding,protein heterodimerization activity,procollagen-proline 4-dioxygenase activity	113520	728718	90127.6	650888	1.2983e+06	1408949	319440	627891
ACYP1	Acylphosphatase-1	P07311	ACYP1_HUMAN	extracellular exosome	phosphate-containing compound metabolic process	acylphosphatase activity	14065.1	10156.2	1283.22	36611.3	67126.7	79393.7	19828.2	33901.1
CTSD	Cathepsin D	P07339	CATD_HUMAN	extracellular region,extracellular space,lysosome,specific granule lumen,melanosome,lysosomal lumen,membrane raft,extracellular exosome,tertiary granule lumen,ficolin-1-rich granule lumen,extracellular matrix	proteolysis,autophagy,antigen processing and presentation of exogenous peptide antigen via MHC class II,protein catabolic process,collagen catabolic process,neutrophil degranulation	aspartic-type endopeptidase activity,cysteine-type endopeptidase activity,serine-type endopeptidase activity,protein binding	171368	114003	29541.2	330287	1.12683e+06	1.32271e+06	74425.3	602976
ANXA2	Annexin A2	P07355	ANXA2_HUMAN	ruffle,extracellular region,basement membrane,extracellular space,nucleus,lysosomal membrane,endosome,early endosome,lipid particle,cytosol,plasma membrane,cell-cell adherens junction,cell cortex,cell surface,membrane,basolateral plasma membrane,extrinsic component of plasma membrane,midbody,late endosome membrane,vesicle,azurophil granule lumen,myelin sheath adaxonal region,sarcolemma,melanosome…	angiogenesis,membrane raft assembly,positive regulation of receptor recycling,positive regulation of protein phosphorylation,membrane budding,body fluid secretion,collagen fibril organization,positive regulation of vesicle fusion,negative regulation of low-density lipoprotein particle receptor catabolic process,osteoclast development,fibrinolysis,negative regulation of catalytic activity,neutroph…	protease binding,RNA binding,calcium ion binding,protein binding,calcium-dependent phospholipid binding,phosphatidylinositol-4,5-bisphosphate binding,cytoskeletal protein binding,Rab GTPase binding,phospholipase A2 inhibitor activity,S100 protein binding,calcium-dependent protein binding,cadherin binding involved in cell-cell adhesion,receptor activator activity	400197	316631	149879	1.0942e+06	1.19418e+06	1.99774e+06	371890	1.03904e+06
TUBB	Tubulin beta chain	P07437	TBB5_HUMAN	extracellular region,nucleus,nuclear envelope lumen,cytoskeleton,microtubule,microtubule cytoskeleton,extracellular matrix,azurophil granule lumen,cytoplasmic ribonucleoprotein granule,protein complex,cell body,extracellular exosome	G2/M transition of mitotic cell cycle,movement of cell or subcellular component,microtubule-based process,cellular process,cytoskeleton-dependent intracellular transport,natural killer cell mediated cytotoxicity,neutrophil degranulation,spindle assembly,cell division,ciliary basal body docking	GTPase activity,structural molecule activity,structural constituent of cytoskeleton,protein binding,GTP binding,protein domain specific binding,ubiquitin protein ligase binding,protein complex binding,GTPase activating protein binding,MHC class I protein binding	30306.7	118399	115235	139834	382556	194675	130592	432623
DCN	Decorin	P07585	PGS2_HUMAN	extracellular region,proteinaceous extracellular matrix,collagen type VI trimer,extracellular space,cytoplasm,Golgi lumen,lysosomal lumen,extracellular matrix	kidney development,placenta development,negative regulation of protein kinase activity,skeletal muscle tissue development,aging,response to mechanical stimulus,animal organ morphogenesis,positive regulation of autophagy,negative regulation of endothelial cell migration,positive regulation of phosphatidylinositol 3-kinase signaling,positive regulation of macroautophagy,negative regulation of angio…	RNA binding,protein kinase inhibitor activity,protein binding,collagen binding,glycosaminoglycan binding,protein N-terminus binding,extracellular matrix binding	18328.1	132649	94905.4	257015	2.74363e+06	458873	52611.7	2222385
PSAP	Prosaposin	P07602	SAP_HUMAN	extracellular region,extracellular space,mitochondrion,lysosome,lysosomal membrane,plasma membrane,integral component of membrane,azurophil granule membrane,lysosomal lumen,intracellular membrane-bounded organelle,extracellular exosome	platelet degranulation,glycosphingolipid metabolic process,lipid transport,adenylate cyclase-inhibiting G-protein coupled receptor signaling pathway,regulation of autophagy,regulation of lipid metabolic process,positive regulation of catalytic activity,neutrophil degranulation,positive regulation of MAPK cascade,prostate gland growth,epithelial cell differentiation involved in prostate gland deve…	G-protein coupled receptor binding,protein binding,enzyme activator activity,lipid binding	689495	993773	276122	2.05568e+06	4706300	3.67161e+06	2.25211e+06	3.64459e+06
HEXB	Beta-hexosaminidase subunit beta	P07686	HEXB_HUMAN	acrosomal vesicle,extracellular region,extracellular space,membrane,azurophil granule lumen,azurophil granule,lysosomal lumen,extracellular exosome	skeletal system development,glycosphingolipid metabolic process,ganglioside catabolic process,cellular calcium ion homeostasis,lysosome organization,penetration of zona pellucida,sensory perception of sound,locomotory behavior,male courtship behavior,regulation of cell shape,phospholipid biosynthetic process,oligosaccharide catabolic process,lipid storage,chondroitin sulfate catabolic process,hya…	beta-N-acetylhexosaminidase activity,acetylglucosaminyltransferase activity,protein homodimerization activity,protein heterodimerization activity	152637	492958	134174	618844	2.19538e+06	2.61213e+06	882464	1.66303e+06
CTSL	Procathepsin L	P07711	CATL1_HUMAN	extracellular region,extracellular space,nucleus,lysosome,endolysosome lumen,lysosomal lumen,extracellular exosome	toll-like receptor signaling pathway,adaptive immune response,proteolysis,antigen processing and presentation,antigen processing and presentation of exogenous peptide antigen via MHC class II,extracellular matrix disassembly,collagen catabolic process,proteolysis involved in cellular protein catabolic process,macrophage apoptotic process,cellular response to thyroid hormone stimulus	fibronectin binding,cysteine-type endopeptidase activity,serine-type endopeptidase activity,protein binding,collagen binding,cysteine-type peptidase activity,histone binding,proteoglycan binding,serpin family protein binding	2902909	235255	1479.93	74403.2	881276	740872	417771	394723
PFN1	Profilin-1	P07737	PROF1_HUMAN	nucleus,cytoplasm,cytosol,cytoskeleton,focal adhesion,cell cortex,membrane,neuron projection,synapse,extracellular exosome,blood microparticle	neural tube closure,positive regulation of epithelial cell migration,actin cytoskeleton organization,negative regulation of actin filament polymerization,positive regulation of actin filament polymerization,negative regulation of actin filament bundle assembly,positive regulation of actin filament bundle assembly,positive regulation of ATPase activity,positive regulation of transcription from RNA…	adenyl-nucleotide exchange factor activity,RNA binding,actin binding,actin monomer binding,receptor binding,protein binding,phosphatidylinositol-4,5-bisphosphate binding,Rho GTPase binding,cadherin binding,proline-rich region binding	595279	314487	133924	3134989	10232261	14950882	773209	6014691
EPRS1	Bifunctional glutamate/proline--tRNA ligase	P07814	SYEP_HUMAN	cytoplasm,cytosol,membrane,aminoacyl-tRNA synthetase multienzyme complex,intracellular ribonucleoprotein complex,GAIT complex	tRNA aminoacylation for protein translation,glutamyl-tRNA aminoacylation,prolyl-tRNA aminoacylation,protein complex assembly,negative regulation of translation,cellular response to interferon-gamma	glutamate-tRNA ligase activity,proline-tRNA ligase activity,protein binding,ATP binding,RNA stem-loop binding,GTPase binding	51364.6	17206.1	4099.42	63592.6	352644	551944	27111.4	126907
CTSB	Cathepsin B	P07858	CATB_HUMAN	extracellular region,extracellular space,intracellular,nucleolus,mitochondrion,lysosome,endolysosome lumen,melanosome,intracellular membrane-bounded organelle,perinuclear region of cytoplasm,extracellular exosome,ficolin-1-rich granule lumen	toll-like receptor signaling pathway,proteolysis,collagen catabolic process,epithelial cell differentiation,regulation of apoptotic process,neutrophil degranulation,decidualization,viral entry into host cell,regulation of catalytic activity,proteolysis involved in cellular protein catabolic process,cellular response to thyroid hormone stimulus	cysteine-type endopeptidase activity,serine-type endopeptidase activity,protein binding,collagen binding,peptidase activity,cysteine-type peptidase activity,proteoglycan binding	1512666	3308073	1.02667e+06	5.72965e+06	13422311	20601270	5.35967e+06	9873233
HSP90AA1	Heat shock protein HSP 90-alpha	P07900	HS90A_HUMAN	extracellular region,nucleus,nucleoplasm,cytoplasm,cytosol,plasma membrane,membrane,ruffle membrane,secretory granule lumen,melanosome,lysosomal lumen,myelin sheath,extracellular exosome,endocytic vesicle lumen,ficolin-1-rich granule lumen	G2/M transition of mitotic cell cycle,mitochondrial transport,receptor-mediated endocytosis,response to unfolded protein,telomere maintenance via telomerase,signal transduction,response to heat,response to cold,peptidyl-tyrosine phosphorylation,regulation of protein ubiquitination,Fc-gamma receptor signaling pathway involved in phagocytosis,ERBB2 signaling pathway,protein refolding,regulation of …	nucleotide binding,RNA binding,protein tyrosine kinase activity,protein binding,ATP binding,ATPase activity,MHC class II protein complex binding,nitric-oxide synthase regulator activity,TPR domain binding,identical protein binding,protein homodimerization activity,histone deacetylase binding,GTPase binding,unfolded protein binding,DNA polymerase binding,protein tyrosine kinase binding	45636.1	28958.3	15128.7	6230.41	151025	180863	10920.8	194953
HNRNPC	Heterogeneous nuclear ribonucleoproteins C1/C2	P07910	HNRPC_HUMAN	nuclear chromatin,nucleus,nucleoplasm,spliceosomal complex,cytosol,membrane,protein complex,extracellular exosome,catalytic step 2 spliceosome,telomerase holoenzyme complex	mRNA splicing, via spliceosome,osteoblast differentiation,RNA splicing,gene expression,negative regulation of telomere maintenance via telomerase,ATP-dependent chromatin remodeling,3'-UTR-mediated mRNA stabilization	nucleotide binding,RNA polymerase II core promoter proximal region sequence-specific DNA binding,RNA polymerase II distal enhancer sequence-specific DNA binding,RNA binding,mRNA 3'-UTR binding,protein binding,poly(U) RNA binding,nucleosomal DNA binding,identical protein binding,telomerase RNA binding,N6-methyladenosine-containing RNA binding	37084.4	7131.83	23836.9	83255.4	683161	615537	15240.8	268282
LAMB1	Laminin subunit beta-1	P07942	LAMB1_HUMAN	extracellular region,basement membrane,laminin-1 complex,laminin-2 complex,extracellular space,extracellular matrix,laminin-8 complex,laminin-10 complex,perinuclear region of cytoplasm,extracellular exosome	cell adhesion,neuronal-glial interaction involved in cerebral cortex radial glia guided migration,extracellular matrix organization,positive regulation of cell migration,neuron projection development,substrate adhesion-dependent cell spreading,endodermal cell differentiation,odontogenesis,positive regulation of epithelial cell proliferation	structural molecule activity,extracellular matrix structural constituent	19636.9	30856.2	16268.6	54255.1	571054	166942	29861.6	290117
TPM2	Tropomyosin beta chain	P07951	TPM2_HUMAN	cytosol,muscle thin filament tropomyosin,actin filament	muscle contraction,actin filament organization,muscle filament sliding,regulation of ATPase activity	actin binding,structural constituent of muscle,actin filament binding	595539	140289	36008.3	587809	2.28743e+06	2052541	149655	1.27435e+06
FH	Fumarate hydratase, mitochondrial	P07954	FUMH_HUMAN	cytoplasm,mitochondrion,mitochondrial matrix,tricarboxylic acid cycle enzyme complex,extracellular exosome	tricarboxylic acid cycle,fumarate metabolic process,malate metabolic process,homeostasis of number of cells within a tissue	fumarate hydratase activity,protein binding	93183.1	86397.6	17636	171416	750664	1.03387e+06	210557	361844
THBS1	Thrombospondin-1	P07996	TSP1_HUMAN	extracellular region,fibrinogen complex,extracellular space,endoplasmic reticulum,endoplasmic reticulum lumen,external side of plasma membrane,cell surface,sarcoplasmic reticulum,secretory granule,extracellular matrix,platelet alpha granule,platelet alpha granule lumen,extracellular exosome	activation of MAPK activity,response to hypoxia,negative regulation of endothelial cell proliferation,negative regulation of cell-matrix adhesion,sprouting angiogenesis,chronic inflammatory response,platelet degranulation,negative regulation of antigen processing and presentation of peptide or polysaccharide antigen via MHC class II,negative regulation of dendritic cell antigen processing and pre…	phosphatidylserine binding,glycoprotein binding,fibronectin binding,integrin binding,calcium ion binding,protein binding,heparin binding,fibroblast growth factor binding,low-density lipoprotein particle binding,identical protein binding,laminin binding,proteoglycan binding,transforming growth factor beta binding,fibrinogen binding,collagen V binding	2.92238e+06	2.19916e+06	1.03142e+06	5.29636e+06	11633244	16311305	2.64757e+06	6822689
COL1A2	Collagen alpha-2(I) chain	P08123	CO1A2_HUMAN	extracellular region,collagen type I trimer,extracellular space,endoplasmic reticulum,endoplasmic reticulum lumen,extracellular matrix,extracellular exosome	skeletal system development,blood vessel development,transforming growth factor beta receptor signaling pathway,Rho protein signal transduction,blood coagulation,regulation of blood pressure,platelet activation,extracellular matrix organization,collagen fibril organization,collagen catabolic process,odontogenesis,skin morphogenesis,regulation of immune response,leukocyte migration,protein heterot…	extracellular matrix structural constituent,protein binding,protein binding, bridging,identical protein binding,SMAD binding,metal ion binding,platelet-derived growth factor binding	146819264	16758697	5.22504e+06	213105696	420672032	549186944	15846297	312210560
SLC3A2	4F2 cell-surface antigen heavy chain	P08195	4F2_HUMAN	nucleus,cytosol,plasma membrane,cell surface,membrane,integral component of membrane,apical plasma membrane,melanosome,extracellular exosome	carbohydrate metabolic process,tryptophan catabolic process,calcium ion transport,amino acid transport,tryptophan transport,cell growth,sodium ion transmembrane transport,response to exogenous dsRNA,leukocyte migration,leucine import	RNA binding,double-stranded RNA binding,catalytic activity,calcium:sodium antiporter activity,protein binding,neutral amino acid transmembrane transporter activity,cadherin binding	730.311	5632.84	13581.5	6091.37	29901.3	28237.5	10231.9	10609.9
GUSB	Beta-glucuronidase	P08236	BGLR_HUMAN	extracellular region,extracellular space,membrane,azurophil granule lumen,lysosomal lumen,intracellular membrane-bounded organelle,extracellular exosome,ficolin-1-rich granule lumen	carbohydrate metabolic process,glycosaminoglycan catabolic process,hyaluronan catabolic process,neutrophil degranulation	beta-glucuronidase activity,receptor binding,protein domain specific binding	3284.87	228.805	3.48216	62.4542	21942.6	9798.78	3232.97	5088.28
HSP90AB1	Heat shock protein HSP 90-beta	P08238	HS90B_HUMAN	extracellular region,nucleus,nucleoplasm,cytoplasm,mitochondrion,lysosomal membrane,cytosol,cell surface,membrane,inclusion body,basolateral plasma membrane,apical plasma membrane,brush border membrane,aryl hydrocarbon receptor complex,secretory granule lumen,melanosome,extracellular exosome,ficolin-1-rich granule lumen,sperm head plasma membrane,ooplasm,COP9 signalosome	placenta development,protein folding,xenobiotic metabolic process,response to unfolded protein,telomere maintenance via telomerase,response to salt stress,virion attachment to host cell,positive regulation of transforming growth factor beta receptor signaling pathway,regulation of protein ubiquitination,positive regulation of protein binding,negative regulation of proteasomal ubiquitin-dependent …	glycoprotein binding,UTP binding,CTP binding,RNA binding,double-stranded RNA binding,protein binding,ATP binding,GTP binding,drug binding,sulfonylurea receptor binding,protein kinase regulator activity,kinase binding,protein kinase binding,MHC class II protein complex binding,nitric-oxide synthase regulator activity,TPR domain binding,heat shock protein binding,dATP binding,histone deacetylase bi…	36934.7	78329.1	85488.8	71632.4	149651	173525	77746	89487.4
MMP2	72 kDa type IV collagenase	P08253	MMP2_HUMAN	extracellular region,proteinaceous extracellular matrix,extracellular space,nucleus,mitochondrion,plasma membrane,sarcomere,extracellular matrix	angiogenesis,response to hypoxia,blood vessel maturation,intramembranous ossification,proteolysis,embryo implantation,extracellular matrix disassembly,collagen catabolic process,endodermal cell differentiation,cellular protein metabolic process,positive regulation of innate immune response,ephrin receptor signaling pathway,face morphogenesis,bone trabecula formation,cellular response to amino aci…	metalloendopeptidase activity,serine-type endopeptidase activity,protein binding,metallopeptidase activity,zinc ion binding	2.3413e+06	230982	142741	2.74483e+06	9912187	10747100	262548	5858330
MMP3	Stromelysin-1	P08254	MMP3_HUMAN	extracellular region,proteinaceous extracellular matrix,extracellular space	proteolysis,negative regulation of hydrogen peroxide metabolic process,extracellular matrix disassembly,collagen catabolic process,positive regulation of protein oligomerization,cellular response to nitric oxide,positive regulation of oxidative stress-induced cell death	endopeptidase activity,metalloendopeptidase activity,serine-type endopeptidase activity,calcium ion binding,protein binding,metallopeptidase activity,zinc ion binding	33331.8	3002.26	949.642	183952	405960	361424	2717.02	239904
COL4A2	Collagen alpha-2(IV) chain	P08572	CO4A2_HUMAN	extracellular region,collagen type IV trimer,extracellular space,endoplasmic reticulum lumen,extracellular matrix,extracellular exosome	angiogenesis,transcription, DNA-templated,negative regulation of angiogenesis,extracellular matrix organization,collagen catabolic process,endodermal cell differentiation,collagen-activated tyrosine kinase receptor signaling pathway,cellular response to transforming growth factor beta stimulus	extracellular matrix structural constituent,protein binding	1.06152e+06	110933	41130.8	2.93156e+06	6428587	9005149	93295.5	4.53874e+06
CFH	Complement factor H	P08603	CFAH_HUMAN	extracellular region,extracellular space,extracellular exosome,blood microparticle	complement activation,complement activation, alternative pathway,regulation of complement activation	protein binding,heparin binding,heparan sulfate proteoglycan binding	97921.8	5204.34	613.526	89931.9	394632	235322	5769.65	238170
VIM	Vimentin	P08670	VIME_HUMAN	cytoplasm,peroxisome,cytosol,cytoskeleton,intermediate filament,focal adhesion,extracellular matrix,cell leading edge,neuron projection,extracellular exosome,plasma membrane	movement of cell or subcellular component,positive regulation of gene expression,negative regulation of neuron projection development,astrocyte development,viral process,muscle filament sliding,intermediate filament organization,Bergmann glial cell differentiation,SMAD protein signal transduction,lens fiber cell development	glycoprotein binding,double-stranded RNA binding,structural constituent of cytoskeleton,structural constituent of eye lens,protein binding,protein C-terminus binding,identical protein binding,scaffold protein binding,keratin filament binding	7.39368e+06	1.19671e+06	349919	7894093	45747708	37485084	937195	35179300
KRT7	Keratin, type II cytoskeletal 7	P08729	K2C7_HUMAN	nucleus,cytoplasm,cytosol,intermediate filament,keratin filament,extracellular exosome	viral process,keratinization,cornification	structural molecule activity,protein binding	77745.1	37046.7	24638.7	51982.8	81406.6	66377	46695.7	57239.9
ANXA5	Annexin A5	P08758	ANXA5_HUMAN	extracellular region,intracellular,cytoplasm,cytosol,focal adhesion,external side of plasma membrane,membrane,extracellular exosome,endothelial microparticle	platelet degranulation,signal transduction,blood coagulation,response to organic substance,negative regulation of apoptotic process,negative regulation of catalytic activity,negative regulation of coagulation	phospholipase inhibitor activity,calcium ion binding,protein binding,phospholipid binding,calcium-dependent phospholipid binding	2244.46	58602.4	22958.5	70517.1	124941	167210	73716.4	103648
KRT16	Keratin, type I cytoskeletal 16	P08779	K1C16_HUMAN	nucleus,cytosol,cytoskeleton,intermediate filament,extracellular exosome	morphogenesis of an epithelium,inflammatory response,cytoskeleton organization,aging,cell proliferation,epidermis development,keratinocyte differentiation,negative regulation of cell migration,keratinization,hair cycle,innate immune response,intermediate filament cytoskeleton organization,keratinocyte migration,establishment of skin barrier,cornification	structural constituent of cytoskeleton,protein binding	548603	3258317	679424	2.05878e+06	5156582	4371728	1.73203e+06	1.54125e+06
RPSA	40S ribosomal protein SA	P08865	RSSA_HUMAN	nucleus,nucleoplasm,cytoplasm,cytosol,plasma membrane,membrane,cytosolic small ribosomal subunit,90S preribosome,extracellular exosome	ribosomal small subunit assembly,nuclear-transcribed mRNA catabolic process, nonsense-mediated decay,endonucleolytic cleavage in ITS1 to separate SSU-rRNA from 5.8S rRNA and LSU-rRNA from tricistronic rRNA transcript (SSU-rRNA, 5.8S rRNA, LSU-rRNA),endonucleolytic cleavage to generate mature 3'-end of SSU-rRNA from (SSU-rRNA, 5.8S rRNA, LSU-rRNA),rRNA processing,rRNA export from nucleus,translati…	virus receptor activity,RNA binding,structural constituent of ribosome,laminin receptor activity,protein binding,ribosome binding	18011.4	15645.1	13640.3	144351	1.46551e+06	1.33147e+06	12527.5	438836
SNRPA	U1 small nuclear ribonucleoprotein A	P09012	SNRPA_HUMAN	nucleoplasm,spliceosomal complex,U1 snRNP	mRNA splicing, via spliceosome,regulation of mRNA polyadenylation	nucleotide binding,RNA binding,protein binding,U1 snRNA binding,snRNA stem-loop binding,identical protein binding,U1 snRNP binding	26966.6	2118.93	966.765	27773.2	87837.9	100017	661.17	55147.2
ENO2	Gamma-enolase	P09104	ENOG_HUMAN	phosphopyruvate hydratase complex,photoreceptor inner segment,extracellular space,cytosol,plasma membrane,perikaryon,myelin sheath,extracellular exosome	gluconeogenesis,canonical glycolysis	magnesium ion binding,phosphopyruvate hydratase activity,protein binding	321120	29907.9	53365.1	127064	818789	1.36548e+06	99188.8	442502
GSTP1	Glutathione S-transferase P	P09211	GSTP1_HUMAN	extracellular region,extracellular space,intracellular,nucleus,cytoplasm,mitochondrion,cytosol,plasma membrane,vesicle,secretory granule lumen,extracellular exosome,TRAF2-GSTP1 complex,ficolin-1-rich granule lumen	response to reactive oxygen species,negative regulation of acute inflammatory response,negative regulation of protein kinase activity,glutathione metabolic process,xenobiotic metabolic process,central nervous system development,negative regulation of biosynthetic process,negative regulation of tumor necrosis factor-mediated signaling pathway,oligodendrocyte development,animal organ regeneration,r…	glutathione transferase activity,glutathione peroxidase activity,protein binding,drug binding,JUN kinase binding,kinase regulator activity,S-nitrosoglutathione binding,dinitrosyl-iron complex binding,glutathione binding,nitric oxide binding	273443	161471	31108.5	905558	3.75971e+06	4.38294e+06	277889	2.11639e+06
SNRPC	U1 small nuclear ribonucleoprotein C	P09234	RU1C_HUMAN	commitment complex,nucleoplasm,U1 snRNP,Cajal body,prespliceosome	spliceosomal snRNP assembly,mRNA 5'-splice site recognition,mRNA splicing, via spliceosome	RNA binding,single-stranded RNA binding,protein binding,zinc ion binding,pre-mRNA 5'-splice site binding,protein homodimerization activity,U1 snRNP binding,U1 snRNA binding	17355	20648.8	2.82812	44106.2	198402	1.52211e+06	75602.1	482843
MMP10	Stromelysin-2	P09238	MMP10_HUMAN	extracellular region,proteinaceous extracellular matrix,extracellular space	proteolysis,extracellular matrix disassembly,regulation of cell migration,collagen catabolic process	metalloendopeptidase activity,serine-type endopeptidase activity,calcium ion binding,zinc ion binding	2289.1	377.053	2530.61	7720.43	63349.8	77268.7	722.428	18908
CXCL1	Growth-regulated alpha protein	P09341	GROA_HUMAN	extracellular region,extracellular space,specific granule lumen,tertiary granule lumen	chemotaxis,inflammatory response,immune response,signal transduction,G-protein coupled receptor signaling pathway,nervous system development,cell proliferation,negative regulation of cell proliferation,actin cytoskeleton organization,response to lipopolysaccharide,intracellular signal transduction,positive regulation of catalytic activity,neutrophil degranulation,cell chemotaxis,chemokine-mediate…	receptor binding,chemokine activity,enzyme activator activity,growth factor activity,CXCR chemokine receptor binding	78744.2	3570.09	681.695	856137	1.14677e+06	1.01196e+06	3801.45	959620
LGALS1	Galectin-1	P09382	LEG1_HUMAN	proteinaceous extracellular matrix,extracellular space,intracellular,nucleus,cytoplasm,cytosol,cell surface,extracellular matrix,extracellular exosome	plasma cell differentiation,apoptotic process,signal transduction,negative regulation of cell-substrate adhesion,negative regulation of neuron projection development,T cell costimulation,positive regulation of erythrocyte aggregation,response to isolation stress,response to drug,regulation of apoptotic process,positive regulation of I-kappaB kinase/NF-kappaB signaling,myoblast differentiation,pos…	glycoprotein binding,RNA binding,signal transducer activity,protein binding,lactose binding,protein homodimerization activity,laminin binding	5.06173e+06	517054	50080.8	5955480	18567950	14163805	402821	12001945
QDPR	Dihydropteridine reductase	P09417	DHPR_HUMAN	cytoplasm,mitochondrion,cytosol,neuron projection,extracellular exosome	liver development,cellular amino acid metabolic process,L-phenylalanine catabolic process,tetrahydrobiopterin biosynthetic process,response to aluminum ion,response to lead ion,response to glucagon,cellular response to drug,dihydrobiopterin metabolic process,oxidation-reduction process	6,7-dihydropteridine reductase activity,electron carrier activity,protein homodimerization activity,NADPH binding,NADH binding	15628.9	15281.6	7440.99	19331.7	48991.9	109230	36488	51115
RBP1	Retinol-binding protein 1	P09455	RET1_HUMAN	nucleoplasm,cytosol	retinoid metabolic process,retinoic acid biosynthetic process,vitamin A metabolic process,transport	transporter activity,retinoid binding,retinal binding,retinol binding	1919.91	92.6438	18.4359	1986.89	18090.1	25905.7	2.37316	9011.23
SPARC	SPARC	P09486	SPRC_HUMAN	extracellular region,basement membrane,extracellular space,cytoplasm,cell surface,nuclear matrix,platelet alpha granule,platelet alpha granule membrane,platelet alpha granule lumen,endocytic vesicle lumen,mitochondrion,plasma membrane	ossification,negative regulation of endothelial cell proliferation,platelet degranulation,receptor-mediated endocytosis,signal transduction,heart development,response to gravity,response to lead ion,positive regulation of endothelial cell migration,negative regulation of angiogenesis,regulation of cell morphogenesis,extracellular matrix organization,lung development,response to lipopolysaccharide…	calcium ion binding,protein binding,collagen binding,extracellular matrix binding	46604908	25768636	3118051	60294924	212714912	257879760	21195788	99194288
TPM1	Tropomyosin alpha-1 chain	P09493	TPM1_HUMAN	stress fiber,cytosol,cytoskeleton,muscle thin filament tropomyosin,actin filament,actin cytoskeleton,sarcomere,filamentous actin,bleb,ruffle membrane	in utero embryonic development,positive regulation of heart rate by epinephrine,movement of cell or subcellular component,muscle contraction,regulation of muscle contraction,cytoskeleton organization,actin filament organization,regulation of heart contraction,regulation of cell shape,muscle filament sliding,negative regulation of cell migration,ruffle organization,positive regulation of ATPase ac…	actin binding,structural constituent of cytoskeleton,protein binding,cytoskeletal protein binding,structural constituent of muscle,actin filament binding	1861.12	2945.38	87.2711	23438.3	88687.7	88761.2	2633.98	59748
CLTA	Clathrin light chain A	P09496	CLCA_HUMAN	spindle,cytosol,plasma membrane,membrane,clathrin coat,clathrin vesicle coat,clathrin coat of trans-Golgi network vesicle,clathrin coat of coated pit,cytoplasmic vesicle,trans-Golgi network membrane,endolysosome membrane,clathrin complex	intracellular protein transport,receptor-mediated endocytosis,microtubule-based movement,mitotic nuclear division,antigen processing and presentation of exogenous peptide antigen via MHC class II,cell division,membrane organization,clathrin-dependent endocytosis	molecular_function,structural molecule activity,protein binding,clathrin heavy chain binding,peptide binding	448957	11954.6	2952.17	796543	1544250	2182372	13014.2	1.51301e+06
CLTB	Clathrin light chain B	P09497	CLCB_HUMAN	trans-Golgi network,cytosol,plasma membrane,clathrin coat,clathrin vesicle coat,clathrin coat of trans-Golgi network vesicle,clathrin coat of coated pit,intracellular membrane-bounded organelle,ciliary membrane	intracellular protein transport,membrane organization,clathrin-dependent endocytosis	structural molecule activity,protein binding,clathrin heavy chain binding,peptide binding	340860	4042.03	438.125	603520	1220028	1.93032e+06	1581.06	1.16306e+06
CSF1	Macrophage colony-stimulating factor 1	P09603	CSF1_HUMAN	extracellular space,plasma membrane,membrane,integral component of membrane,perinuclear region of cytoplasm,extracellular exosome,CSF1-CSF1R complex	positive regulation of cell-matrix adhesion,osteoclast proliferation,developmental process involved in reproduction,inflammatory response,transmembrane receptor protein tyrosine kinase signaling pathway,cell proliferation,positive regulation of cell proliferation,positive regulation of gene expression,regulation of macrophage derived foam cell differentiation,positive regulation of macrophage der…	cytokine activity,macrophage colony-stimulating factor receptor binding,protein binding,growth factor activity,protein homodimerization activity	11641.4	21164	4471.46	69379.4	313814	367682	52753.9	199834
DLD	Dihydrolipoyl dehydrogenase, mitochondrial	P09622	DLDH_HUMAN	nucleoplasm,mitochondrion,mitochondrial matrix,motile cilium,acrosomal matrix,myelin sheath,oxoglutarate dehydrogenase complex,pyruvate dehydrogenase complex	pyruvate metabolic process,tricarboxylic acid cycle,2-oxoglutarate metabolic process,mitochondrial electron transport, NADH to ubiquinone,proteolysis,lysine catabolic process,gastrulation,aging,branched-chain amino acid catabolic process,lipoate metabolic process,regulation of acetyl-CoA biosynthetic process from pyruvate,regulation of membrane potential,cell redox homeostasis,glyoxylate metaboli…	dihydrolipoyl dehydrogenase activity,lipoamide binding,flavin adenine dinucleotide binding,NAD binding,pyruvate dehydrogenase (NAD+) activity	232257	335428	131457	251478	867726	1323046	632969	605837
HNRNPA1	Heterogeneous nuclear ribonucleoprotein A1	P09651	ROA1_HUMAN	nucleus,nucleoplasm,spliceosomal complex,cytoplasm,membrane,intracellular ribonucleoprotein complex,extracellular exosome,catalytic step 2 spliceosome	mRNA splicing, via spliceosome,mRNA processing,RNA export from nucleus,fibroblast growth factor receptor signaling pathway,gene expression,viral process,negative regulation of telomere maintenance via telomerase,positive regulation of telomere maintenance via telomerase,mRNA transport,nuclear export,nuclear import,cellular response to sodium arsenite	nucleotide binding,single-stranded DNA binding,RNA binding,single-stranded RNA binding,protein binding,telomeric repeat-containing RNA binding,G-rich strand telomeric DNA binding	404624	85607.8	74532	1.39889e+06	3.9396e+06	4179284	102611	2.66508e+06
SNRPA1	U2 small nuclear ribonucleoprotein A'	P09661	RU2A_HUMAN	nucleoplasm,spliceosomal complex,U2 snRNP,nuclear speck,small nuclear ribonucleoprotein complex,catalytic step 2 spliceosome	mRNA splicing, via spliceosome,RNA splicing	RNA binding,protein binding,U2 snRNA binding	13833.1	17020.8	505.434	25026.4	187986	177618	19650.8	59653.6
C1S	Complement C1s subcomponent	P09871	C1S_HUMAN	extracellular region,extracellular exosome,blood microparticle	complement activation, lectin pathway,proteolysis,complement activation,complement activation, classical pathway	serine-type endopeptidase activity,calcium ion binding,protein binding,identical protein binding	418022	186665	43843.6	564793	4483886	1.92292e+06	211002	2.34779e+06
UCHL1	Ubiquitin carboxyl-terminal hydrolase isozyme L1	P09936	UCHL1_HUMAN	nucleoplasm,cytoplasm,endoplasmic reticulum membrane,cytosol,neuronal cell body,myelin sheath,neuron projection terminus,extracellular exosome,axon cytoplasm,plasma membrane	response to ischemia,axon target recognition,adult walking behavior,cell proliferation,regulation of macroautophagy,protein deubiquitination,sensory perception of pain,axonal transport of mitochondrion,eating behavior,proteasome-mediated ubiquitin-dependent protein catabolic process,negative regulation of MAP kinase activity,muscle fiber development,neuromuscular process	cysteine-type endopeptidase activity,thiol-dependent ubiquitin-specific protease activity,protein binding,omega peptidase activity,ligase activity,ubiquitin protein ligase binding,alpha-2A adrenergic receptor binding,thiol-dependent ubiquitinyl hydrolase activity,ubiquitin binding	1.1328e+06	439195	68533.1	1.24768e+06	4641668	5686053	931631	2.86528e+06
LTA4H	Leukotriene A-4 hydrolase	P09960	LKHA4_HUMAN	extracellular region,nucleus,nucleoplasm,cytoplasm,cytosol,extracellular exosome,tertiary granule lumen,ficolin-1-rich granule lumen	proteolysis,leukotriene metabolic process,leukotriene biosynthetic process,peptide catabolic process,neutrophil degranulation	RNA binding,aminopeptidase activity,epoxide hydrolase activity,leukotriene-A4 hydrolase activity,protein binding,peptidase activity,zinc ion binding,peptide binding,metalloaminopeptidase activity	62823.8	72221.9	21859.4	121324	390232	606858	163453	257667
ALDOC	Fructose-bisphosphate aldolase C	P09972	ALDOC_HUMAN	extracellular region,mitochondrion,cytosol,cytoskeleton,secretory granule lumen,extracellular exosome,tertiary granule lumen,ficolin-1-rich granule lumen	fructose metabolic process,gluconeogenesis,fructose 1,6-bisphosphate metabolic process,epithelial cell differentiation,neutrophil degranulation,canonical glycolysis	fructose-bisphosphate aldolase activity,protein binding,cytoskeletal protein binding	86829.4	72210.4	14135.8	500809	1448435	1.56559e+06	154606	999328
TMSB15A;TMSB15B	Thymosin beta-15A;Thymosin beta-15B	P0CG34;P0CG35	TB15A_HUMAN;TB15B_HUMAN	cytoplasm,cytoskeleton;cytoplasm,cytoskeleton	actin filament organization;actin filament organization	actin monomer binding;actin monomer binding	7237.17	63345.2	26298.2	98412.4	180722	256553	128364	177843
UBB;UBC;RPS27A;UBA52	Polyubiquitin-B;Polyubiquitin-C;Ubiquitin-40S ribosomal protein S27a;Ubiquitin-60S ribosomal protein L40	P0CG47;P0CG48;P62979;P62987	UBB_HUMAN;UBC_HUMAN;RS27A_HUMAN;RL40_HUMAN	extracellular space,nucleus,nucleoplasm,mitochondrion,mitochondrial outer membrane,cytosol,plasma membrane,endosome membrane,endocytic vesicle membrane,neuron projection,neuronal cell body,endoplasmic reticulum quality control compartment,extracellular exosome;extracellular space,nucleus,nucleoplasm,mitochondrial outer membrane,cytosol,plasma membrane,endosome membrane,endocytic vesicle membrane,…	G2/M transition of mitotic cell cycle,negative regulation of transcription from RNA polymerase II promoter,MAPK cascade,activation of MAPK activity,protein polyubiquitination,nucleotide-excision repair, DNA damage recognition,nucleotide-excision repair, DNA duplex unwinding,stimulatory C-type lectin receptor signaling pathway,MyD88-dependent toll-like receptor signaling pathway,MyD88-independent …	protein binding;protease binding,RNA binding,protein binding;RNA binding,structural constituent of ribosome,protein binding,metal ion binding;structural constituent of ribosome,protein binding	1.9369e+06	6.36651e+06	985536	4.49571e+06	6.22686e+06	5507667	11384452	6.6733e+06
HSPA1A;HSPA1B	Heat shock 70 kDa protein 1A;Heat shock 70 kDa protein 1B	P0DMV8;P0DMV9	HS71A_HUMAN;HS71B_HUMAN	extracellular region,nucleoplasm,cytoplasm,mitochondrion,centrosome,centriole,cytosol,focal adhesion,inclusion body,perinuclear region of cytoplasm,blood microparticle,ficolin-1-rich granule lumen,ubiquitin ligase complex;extracellular region,nucleoplasm,cytoplasm,centrosome,centriole,cytosol,focal adhesion,inclusion body,perinuclear region of cytoplasm,blood microparticle,ficolin-1-rich granule …	positive regulation of gene expression,negative regulation of transforming growth factor beta receptor signaling pathway,regulation of protein ubiquitination,negative regulation of protein ubiquitination,positive regulation of proteasomal ubiquitin-dependent protein catabolic process,positive regulation of interleukin-8 production,cellular response to oxidative stress,cellular response to heat,pr…	RNA polymerase II transcription corepressor activity,virus receptor activity,G-protein coupled receptor binding,receptor binding,protein binding,ATP binding,ATPase activity,enzyme binding,heat shock protein binding,ubiquitin protein ligase binding,ATPase activity, coupled,histone deacetylase binding,protein binding involved in protein folding,cadherin binding,unfolded protein binding,C3HC4-type R…	939096	117511	66946.6	384865	1.67354e+06	2.25047e+06	128433	1.07199e+06
CALM1;CALM2;CALM3	Calmodulin-1;Calmodulin-2;Calmodulin-3	P0DP23;P0DP24;P0DP25	CALM1_HUMAN;CALM2_HUMAN;CALM3_HUMAN	;;	;;	;;	404559	2916694	1.10794e+06	1.96538e+06	3590602	2.20403e+06	5267909	5.24162e+06
CXCL8	Interleukin-8	P10145	IL8_HUMAN	extracellular region,extracellular space,intracellular	angiogenesis,response to molecule of bacterial origin,movement of cell or subcellular component,chemotaxis,inflammatory response,immune response,cell cycle arrest,signal transduction,G-protein coupled receptor signaling pathway,negative regulation of cell proliferation,calcium-mediated signaling,regulation of cell adhesion,neutrophil chemotaxis,receptor internalization,response to endoplasmic ret…	interleukin-8 receptor binding,protein binding,chemokine activity	62128.4	8549.44	5757.88	573381	1286168	1244884	24510.4	525084
GAA	Lysosomal alpha-glucosidase	P10253	LYAG_HUMAN	lysosome,lysosomal membrane,plasma membrane,membrane,azurophil granule membrane,lysosomal lumen,extracellular exosome,tertiary granule membrane,ficolin-1-rich granule membrane	maltose metabolic process,regulation of the force of heart contraction,diaphragm contraction,heart morphogenesis,glycogen catabolic process,sucrose metabolic process,glucose metabolic process,lysosome organization,locomotory behavior,tissue development,vacuolar sequestering,neutrophil degranulation,muscle cell cellular homeostasis,neuromuscular process controlling posture,neuromuscular process co…	alpha-1,4-glucosidase activity,oligo-1,6-glucosidase activity,carbohydrate binding,maltose alpha-glucosidase activity	21135	19789.5	2626.82	26492.2	97424.7	115709	18844.2	57773.9
HLA-C	HLA class I histocompatibility antigen, C alpha chain	P10321	HLAC_HUMAN				31604.3	3300.98	359.408	42857.3	208491	226160	9296.04	79920.6
H1-4;H1-3;H1-2	Histone H1.4;Histone H1.3;Histone H1.2	P10412;P16402;P16403	H14_HUMAN;H13_HUMAN;H12_HUMAN	nucleosome,nucleus,nuclear heterochromatin,extracellular exosome;nucleosome,nuclear chromatin,nuclear euchromatin;nucleosome,nucleus,nuclear euchromatin,transcriptionally active chromatin	negative regulation of transcription from RNA polymerase II promoter,nucleosome assembly,nucleosome positioning,histone H3-K4 trimethylation,histone H3-K27 trimethylation;negative regulation of transcription from RNA polymerase II promoter,nucleosome assembly,nucleosome positioning,histone H3-K4 trimethylation,histone H3-K27 trimethylation;negative regulation of transcription from RNA polymerase …	RNA binding,protein binding,chromatin DNA binding;RNA binding,chromatin DNA binding;RNA binding,protein binding,chromatin DNA binding	30392.1	143276	111301	157402	184956	261857	150207	172585
TXN	Thioredoxin	P10599	THIO_HUMAN	nucleus,cytoplasm,mitochondrion,cytosol,extracellular exosome	negative regulation of transcription from RNA polymerase II promoter,response to reactive oxygen species,transcription, DNA-templated,glycerol ether metabolic process,movement of cell or subcellular component,signal transduction,cell-cell signaling,cell proliferation,response to radiation,nucleobase-containing small molecule interconversion,protein repair,activation of protein kinase B activity,p…	RNA binding,thioredoxin-disulfide reductase activity,protein binding,protein disulfide oxidoreductase activity,peptide disulfide oxidoreductase activity,oxidoreductase activity, acting on a sulfur group of donors, disulfide as acceptor,protein-disulfide reductase activity	1.70344e+06	531714	171727	2.84939e+06	7217780	10168814	682194	6090863
CTSA	Lysosomal protective protein	P10619	PPGB_HUMAN	extracellular region,nucleoplasm,lysosome,endoplasmic reticulum,membrane,azurophil granule lumen,lysosomal lumen,intracellular membrane-bounded organelle,extracellular exosome,lumenal side of lysosomal membrane	proteolysis,glycosphingolipid metabolic process,intracellular protein transport,regulation of protein stability,positive regulation of catalytic activity,neutrophil degranulation,proteolysis involved in cellular protein catabolic process,regulation of chaperone-mediated autophagy,negative regulation of chaperone-mediated autophagy	carboxypeptidase activity,serine-type carboxypeptidase activity,exo-alpha-sialidase activity,enzyme activator activity	39068.3	6237.9	139.009	27781.4	157019	168470	6180.79	72071
PRKAR1A	cAMP-dependent protein kinase type I-alpha regulatory subunit	P10644	KAP0_HUMAN	cytoplasm,cytosol,cAMP-dependent protein kinase complex,membrane,nucleotide-activated protein kinase complex,neuromuscular junction,protein complex,plasma membrane raft,ciliary base,immunological synapse	mesoderm formation,renal water homeostasis,regulation of transcription from RNA polymerase II promoter,female meiotic division,blood coagulation,activation of protein kinase A activity,intracellular signal transduction,sarcomere organization,negative regulation of meiotic nuclear division,negative regulation of activated T cell proliferation,cardiac muscle cell proliferation,cellular response to …	cAMP-dependent protein kinase inhibitor activity,protein binding,cAMP-dependent protein kinase regulator activity,cAMP binding,ubiquitin protein ligase binding,protein kinase A catalytic subunit binding	25113.8	1168.91	115.315	32138.1	54136	98760.2	1674.26	81655.2
TFPI	Tissue factor pathway inhibitor	P10646	TFPI1_HUMAN	extracellular region,extracellular space,endoplasmic reticulum,plasma membrane,cell surface,organelle membrane,anchored component of membrane	blood coagulation,blood coagulation, extrinsic pathway,negative regulation of endopeptidase activity,response to estradiol,cellular response to lipopolysaccharide,cellular response to interleukin-1	endopeptidase inhibitor activity,serine-type endopeptidase inhibitor activity	35271.3	1934.49	91.3266	71747.5	576205	361267	3048.85	169340
ESD	S-formylglutathione hydrolase	P10768	ESTD_HUMAN	endoplasmic reticulum lumen,cytoplasmic vesicle,extracellular exosome	biological_process,formaldehyde catabolic process,glutathione derivative biosynthetic process	protein binding,hydrolase activity, acting on ester bonds,S-formylglutathione hydrolase activity,identical protein binding,methylumbelliferyl-acetate deacetylase activity,carboxylic ester hydrolase activity	12980.1	26626.3	5911.18	101076	130659	238352	62138.7	308920
HSPD1	60 kDa heat shock protein, mitochondrial	P10809	CH60_HUMAN	extracellular space,cytoplasm,mitochondrion,mitochondrial inner membrane,mitochondrial matrix,early endosome,peroxisomal matrix,rough endoplasmic reticulum,Golgi apparatus,cytosol,plasma membrane,clathrin-coated pit,cell surface,membrane,mitochondrial crista,coated vesicle,secretory granule,extracellular matrix,zymogen granule,myelin sheath,protein complex,membrane raft,lipopolysaccharide recepto…	response to hypoxia,detection of misfolded protein,B cell cytokine production,MyD88-dependent toll-like receptor signaling pathway,positive regulation of T cell mediated immune response to tumor cell,response to ischemia,regulation of transcription from RNA polymerase II promoter,'de novo' protein folding,activation of cysteine-type endopeptidase activity involved in apoptotic process,response to…	lipopolysaccharide binding,protease binding,p53 binding,DNA replication origin binding,single-stranded DNA binding,RNA binding,double-stranded RNA binding,protein binding,ATP binding,ATPase activity,ubiquitin protein ligase binding,protein complex binding,insulin binding,protein binding involved in protein folding,protein heterodimerization activity,unfolded protein binding,chaperone binding,misf…	138062	65758.9	101405	67576.4	175382	151221	78556.9	108665
CLU	Clusterin	P10909	CLUS_HUMAN	extracellular region,extracellular space,nucleus,cytoplasm,mitochondrion,endoplasmic reticulum,Golgi apparatus,cytosol,cell surface,extracellular matrix,platelet alpha granule lumen,mitochondrial membrane,spherical high-density lipoprotein particle,chromaffin granule,protein complex,perinuclear region of cytoplasm,extracellular exosome,blood microparticle,neurofibrillary tangle,apical dendrite,ce…	cell morphogenesis,microglial cell activation,release of cytochrome c from mitochondria,platelet degranulation,lipid metabolic process,complement activation,complement activation, classical pathway,response to virus,protein import,antimicrobial humoral response,central nervous system myelin maintenance,positive regulation of proteasomal ubiquitin-dependent protein catabolic process,negative regul…	protein binding,ubiquitin protein ligase binding,chaperone binding,misfolded protein binding,ATPase activity	297152	188622	45168.7	449971	1.60686e+06	2.13188e+06	167115	1.48932e+06
HSPA5	Endoplasmic reticulum chaperone BiP	P11021	BIP_HUMAN	nucleus,mitochondrion,endoplasmic reticulum,endoplasmic reticulum lumen,endoplasmic reticulum membrane,smooth endoplasmic reticulum,endoplasmic reticulum-Golgi intermediate compartment,plasma membrane,focal adhesion,cell surface,membrane,integral component of endoplasmic reticulum membrane,midbody,extracellular matrix,endoplasmic reticulum chaperone complex,melanosome,myelin sheath,extracellular …	ER overload response,activation of signaling protein activity involved in unfolded protein response,response to radiation,positive regulation of neuron projection development,cerebellum structural organization,cerebellar Purkinje cell layer development,substantia nigra development,neuron differentiation,positive regulation of cell migration,ER-associated ubiquitin-dependent protein catabolic proc…	glycoprotein binding,calcium ion binding,protein binding,ATP binding,ATPase activity,enzyme binding,protein domain specific binding,ubiquitin protein ligase binding,ribosome binding,cadherin binding,unfolded protein binding,chaperone binding,misfolded protein binding	161343	125958	96956.8	451786	803376	479800	194677	1094528
LAMC1	Laminin subunit gamma-1	P11047	LAMC1_HUMAN	extracellular region,basement membrane,laminin-1 complex,extracellular space,extracellular matrix,laminin-10 complex,laminin-11 complex,extracellular exosome	protein complex assembly,cell adhesion,endoderm development,cell migration,extracellular matrix disassembly,extracellular matrix organization,hemidesmosome assembly,substrate adhesion-dependent cell spreading,system development,positive regulation of epithelial cell proliferation,basement membrane assembly	extracellular matrix structural constituent	515254	30633.8	19832	82537.3	790297	204552	24842.4	365628
HSPA8	Heat shock cognate 71 kDa protein	P11142	HSP7C_HUMAN	Prp19 complex,extracellular region,extracellular space,intracellular,nucleus,nucleoplasm,spliceosomal complex,nucleolus,lysosomal membrane,late endosome,cytosol,plasma membrane,focal adhesion,membrane,intracellular ribonucleoprotein complex,extracellular matrix,secretory granule lumen,melanosome,lysosomal lumen,myelin sheath,clathrin-sculpted gamma-aminobutyric acid transport vesicle membrane,ext…	mRNA splicing, via spliceosome,transcription, DNA-templated,protein folding,protein methylation,response to unfolded protein,neurotransmitter secretion,cellular response to starvation,viral process,regulation of protein stability,protein refolding,regulation of protein complex assembly,neutrophil degranulation,regulation of mRNA stability,positive regulation by host of viral genome replication,ne…	G-protein coupled receptor binding,phosphatidylserine binding,RNA binding,protein binding,ATP binding,ATPase activity,enzyme binding,MHC class II protein complex binding,heat shock protein binding,ubiquitin protein ligase binding,ATPase activity, coupled,cadherin binding,unfolded protein binding,C3HC4-type RING finger domain binding	614248	155154	87105.6	653025	2712698	3.52886e+06	189312	2317009
LAMP1	Lysosome-associated membrane glycoprotein 1	P11279	LAMP1_HUMAN	cytoplasm,lysosome,lysosomal membrane,late endosome,multivesicular body,cytosol,plasma membrane,integral component of plasma membrane,synaptic vesicle,external side of plasma membrane,endosome membrane,membrane,dendrite,azurophil granule membrane,sarcolemma,melanosome,neuronal cell body,cytolytic granule,autolysosome,perinuclear region of cytoplasm,phagolysosome membrane,extracellular exosome,alv…	granzyme-mediated apoptotic signaling pathway,neutrophil degranulation,positive regulation of natural killer cell degranulation,positive regulation of natural killer cell mediated cytotoxicity,viral entry into host cell,autophagic cell death,protein stabilization,establishment of protein localization to organelle,Golgi to lysosome transport,regulation of organelle transport along microtubule	virus receptor activity,protein binding,enzyme binding,protein domain specific binding	144986	215349	78399.1	186447	579793	577376	382743	343822
ADH5	Alcohol dehydrogenase class-3	P11766	ADHX_HUMAN	mitochondrion,cytosol,extracellular exosome	retinoid metabolic process,respiratory system process,ethanol oxidation,peptidyl-cysteine S-nitrosylation,response to lipopolysaccharide,positive regulation of blood pressure,formaldehyde catabolic process,response to nitrosative stress,response to redox state	alcohol dehydrogenase (NAD) activity,fatty acid binding,zinc ion binding,electron carrier activity,formaldehyde dehydrogenase activity,protein homodimerization activity,S-(hydroxymethyl)glutathione dehydrogenase activity	215225	209200	76462.1	232805	916519	1.27736e+06	463872	561711
PABPC1	Polyadenylate-binding protein 1	P11940	PABP1_HUMAN	nucleus,cytoplasm,cytosol,focal adhesion,cytoplasmic stress granule,membrane,intracellular ribonucleoprotein complex,cytoplasmic ribonucleoprotein granule,extracellular exosome,catalytic step 2 spliceosome	nuclear-transcribed mRNA catabolic process, nonsense-mediated decay,nuclear-transcribed mRNA poly(A) tail shortening,mRNA splicing, via spliceosome,mRNA polyadenylation,translational initiation,gene silencing by RNA,regulation of mRNA stability,positive regulation of viral genome replication,positive regulation of translation,mRNA stabilization,positive regulation of nuclear-transcribed mRNA poly…	nucleotide binding,RNA binding,mRNA 3'-UTR binding,protein binding,protein C-terminus binding,poly(A) binding,poly(U) RNA binding,translation activator activity	16510.2	21651.5	19711.6	70963	303586	281868	23334.7	210690
PCNA	Proliferating cell nuclear antigen	P12004	PCNA_HUMAN	nuclear chromosome, telomeric region,nucleus,nucleoplasm,replication fork,DNA replication factor C complex,centrosome,nuclear body,replisome,nuclear replication fork,PCNA complex,extracellular exosome,PCNA-p21 complex	G1/S transition of mitotic cell cycle,regulation of transcription involved in G1/S transition of mitotic cell cycle,telomere maintenance via recombination,telomere maintenance,DNA ligation,transcription-coupled nucleotide-excision repair,nucleotide-excision repair, DNA incision, 5'-to lesion,nucleotide-excision repair, DNA gap filling,mismatch repair,DNA damage response, signal transduction by p5…	purine-specific mismatch base pair DNA N-glycosylase activity,chromatin binding,damaged DNA binding,protein binding,enzyme binding,estrogen receptor binding,DNA polymerase processivity factor activity,receptor tyrosine kinase binding,dinucleotide insertion or deletion binding,MutLalpha complex binding,histone acetyltransferase binding,identical protein binding,DNA polymerase binding	20316.4	1857.38	9853.41	12147.3	75612.9	66673.2	4673.72	58479.3
HARS1	Histidine--tRNA ligase, cytoplasmic	P12081	HARS1_HUMAN	cytoplasm,mitochondrion,cytosol	translation,tRNA aminoacylation for protein translation,histidyl-tRNA aminoacylation,mitochondrial translation	histidine-tRNA ligase activity,ATP binding	40620.8	3775.83	1111.94	85118.4	298238	363114	7474.67	180369
COL6A1	Collagen alpha-1(VI) chain	P12109	CO6A1_HUMAN	extracellular region,proteinaceous extracellular matrix,collagen type VI trimer,extracellular space,lysosomal membrane,endoplasmic reticulum lumen,membrane,extracellular matrix,sarcolemma,protein complex,extracellular exosome	osteoblast differentiation,cell adhesion,extracellular matrix organization,collagen catabolic process,endodermal cell differentiation,protein heterotrimerization,cellular response to amino acid stimulus	platelet-derived growth factor binding	7467211	1520402	843831	8738848	19776112	26280230	1.81333e+06	14254836
COL6A2	Collagen alpha-2(VI) chain	P12110	CO6A2_HUMAN	extracellular region,proteinaceous extracellular matrix,collagen trimer,extracellular space,endoplasmic reticulum lumen,extracellular matrix,sarcolemma,protein complex,extracellular exosome,extracellular vesicle	cell adhesion,response to glucose,extracellular matrix organization,collagen catabolic process,protein heterotrimerization	protein binding	1.01866e+06	408900	202062	2.43616e+06	6262336	9053062	539567	4.97921e+06
COL6A3	Collagen alpha-3(VI) chain	P12111	CO6A3_HUMAN	extracellular region,proteinaceous extracellular matrix,collagen type VI trimer,extracellular space,endoplasmic reticulum lumen,extracellular matrix,sarcolemma,extracellular exosome,extracellular vesicle	cell adhesion,muscle organ development,negative regulation of endopeptidase activity,extracellular matrix organization,collagen catabolic process	serine-type endopeptidase inhibitor activity	1.8022e+06	687781	339887	2.45413e+06	6005053	7.42237e+06	744361	3176091
CKB	Creatine kinase B-type	P12277	KCRB_HUMAN	extracellular space,nucleus,mitochondrion,cytosol,dendrite,neuronal cell body,myelin sheath,extracellular exosome	creatine metabolic process,phosphorylation,cerebellum development,substantia nigra development,cellular chloride ion homeostasis	creatine kinase activity,protein binding,ATP binding,ubiquitin protein ligase binding	104.938	927.837	399.956	3169.27	25664.9	51923.6	962.748	20713.1
ACTN1	Alpha-actinin-1	P12814	ACTN1_HUMAN	stress fiber,ruffle,extracellular region,extracellular space,intracellular,cytoplasm,cytosol,plasma membrane,brush border,cell-cell junction,fascia adherens,focal adhesion,Z disc,platelet alpha granule lumen,pseudopodium,cell projection,extracellular exosome,actin filament	platelet degranulation,actin filament organization,platelet formation,platelet morphogenesis,regulation of apoptotic process,focal adhesion assembly,actin filament bundle assembly,negative regulation of cellular component movement,actin filament network formation,actin crosslink formation,regulation of nucleic acid-templated transcription,platelet activation,platelet aggregation	double-stranded RNA binding,integrin binding,calcium ion binding,protein binding,vinculin binding,ligand-dependent nuclear receptor transcription coactivator activity,protein homodimerization activity,ion channel binding,actin filament binding	39428.1	30003.7	7497.7	117943	1503363	271677	30818.6	1.10112e+06
PEPD	Xaa-Pro dipeptidase	P12955	PEPD_HUMAN	extracellular exosome	proteolysis,cellular amino acid metabolic process,collagen catabolic process	aminopeptidase activity,metallocarboxypeptidase activity,protein binding,manganese ion binding,proline dipeptidase activity	551291	715029	293648	821918	1.53669e+06	2508123	1.66722e+06	1.38369e+06
LAMP2	Lysosome-associated membrane glycoprotein 2	P13473	LAMP2_HUMAN	extracellular space,lysosome,lysosomal membrane,late endosome,plasma membrane,membrane,phagocytic vesicle membrane,platelet dense granule membrane,late endosome membrane,azurophil granule membrane,lysosomal lumen,autolysosome,extracellular exosome,integral component of autophagosome membrane,ficolin-1-rich granule membrane,membrane microdomain	platelet degranulation,protein targeting,cellular response to starvation,protein import,regulation of protein stability,neutrophil degranulation,muscle cell cellular homeostasis,protein stabilization,chaperone-mediated autophagy,protein targeting to lysosome involved in chaperone-mediated autophagy,autophagosome maturation,lysosomal protein catabolic process	protein binding,enzyme binding,protein domain specific binding	9213.76	80837.6	20310.4	105078	332993	310364	207363	214615
RNH1	Ribonuclease inhibitor	P13489	RINI_HUMAN	nucleoplasm,cytosol,angiogenin-PRI complex,extracellular exosome	mRNA catabolic process,negative regulation of catalytic activity,regulation of angiogenesis	protein binding,ribonuclease inhibitor activity	45293.2	18812.7	1802.62	120101	417983	593091	27767.6	309536
BMP1	Bone morphogenetic protein 1	P13497	BMP1_HUMAN	extracellular region,proteinaceous extracellular matrix,extracellular space,Golgi apparatus,vesicle	skeletal system development,cartilage condensation,ossification,proteolysis,multicellular organism development,extracellular matrix disassembly,cell differentiation,lipoprotein metabolic process,positive regulation of cartilage development	metalloendopeptidase activity,serine-type endopeptidase activity,cytokine activity,calcium ion binding,protein binding,growth factor activity,peptidase activity,metallopeptidase activity,zinc ion binding	255422	39777.3	7040.42	286394	874105	1.11876e+06	21165.4	476839
SCG2	Secretogranin-2	P13521	SCG2_HUMAN	extracellular space,neuronal dense core vesicle	MAPK cascade,angiogenesis,negative regulation of endothelial cell proliferation,positive regulation of endothelial cell proliferation,inflammatory response,protein secretion,intracellular signal transduction,endothelial cell migration,eosinophil chemotaxis,positive chemotaxis,induction of positive chemotaxis,negative regulation of endothelial cell apoptotic process,negative regulation of extrinsi…	cytokine activity,protein binding,chemoattractant activity	776.894	182.28	78.6697	10731.3	85223.3	51581	231.735	17387.9
VCAN	Versican core protein	P13611	CSPG2_HUMAN	extracellular region,proteinaceous extracellular matrix,extracellular space,Golgi lumen,membrane,extracellular matrix,lysosomal lumen	skeletal system development,osteoblast differentiation,cell adhesion,multicellular organism development,central nervous system development,cell recognition,extracellular matrix organization,glycosaminoglycan metabolic process,chondroitin sulfate biosynthetic process,chondroitin sulfate catabolic process,dermatan sulfate biosynthetic process	extracellular matrix structural constituent,calcium ion binding,protein binding,glycosaminoglycan binding,hyaluronic acid binding,carbohydrate binding	29264.9	112050	22870.6	177824	1.48479e+06	575681	153028	795833
EEF2	Elongation factor 2	P13639	EF2_HUMAN	extracellular region,nucleus,cytoplasm,cytosol,plasma membrane,membrane,aggresome,intracellular ribonucleoprotein complex,extracellular matrix,secretory granule lumen,polysomal ribosome,membrane raft,extracellular exosome,ficolin-1-rich granule lumen	hematopoietic progenitor cell differentiation,response to ischemia,skeletal muscle contraction,translational elongation,protein methylation,aging,glial cell proliferation,peptidyl-diphthamide biosynthetic process from peptidyl-histidine,response to estradiol,response to endoplasmic reticulum stress,skeletal muscle cell differentiation,response to drug,response to hydrogen peroxide,neutrophil degr…	p53 binding,RNA binding,translation elongation factor activity,GTPase activity,protein binding,GTP binding,5S rRNA binding,protein kinase binding,ribosome binding,cadherin binding,actin filament binding	76273.9	92555.5	96319.5	135748	377326	509060	79341.8	284215
KRT10	Keratin, type I cytoskeletal 10	P13645	K1C10_HUMAN	extracellular space,nucleus,cytoplasm,cytosol,intermediate filament,membrane,extracellular exosome	keratinocyte differentiation,keratinization,cornification	structural constituent of epidermis	3.94226e+06	25646986	10700704	40024336	44761144	50137364	36588348	37551320
KRT5	Keratin, type II cytoskeletal 5	P13647	K2C5_HUMAN	nucleus,cytoplasm,mitochondrion,cytosol,intermediate filament,plasma membrane,membrane,keratin filament,extracellular exosome	cytoskeleton organization,epidermis development,keratinization,hemidesmosome assembly,cornification	structural constituent of cytoskeleton,protein binding,scaffold protein binding	1.17249e+06	5.16804e+06	1.61224e+06	5.07923e+06	8451524	7679966	4.0905e+06	4.09806e+06
TPT1	Translationally-controlled tumor protein	P13693	TCTP_HUMAN	extracellular space,nucleus,cytoplasm,multivesicular body,cytosol,extracellular exosome,tubulin complex	calcium ion transport,cellular calcium ion homeostasis,response to virus,cell differentiation,regulation of apoptotic process,negative regulation of apoptotic process,negative regulation of intrinsic apoptotic signaling pathway in response to DNA damage	RNA binding,calcium ion binding,protein binding,microtubule binding	57022.5	54003.5	1020.99	166875	1.22855e+06	1.18849e+06	161820	537752
PLS3	Plastin-3	P13797	PLST_HUMAN	cytoplasm,cytosol,actin filament,plasma membrane,actin filament bundle	actin filament bundle assembly,actin filament network formation,actin crosslink formation,bone development	calcium ion binding,actin filament binding	149908	195017	14274.1	186750	683631	1.10879e+06	293701	693203
APEH	Acylamino-acid-releasing enzyme	P13798	ACPH_HUMAN	extracellular region,cytosol,nuclear membrane,extracellular exosome,ficolin-1-rich granule lumen	translational termination,proteolysis,neutrophil degranulation,beta-amyloid metabolic process	RNA binding,serine-type endopeptidase activity,protein binding,omega peptidase activity,identical protein binding	229594	224046	38509.5	379728	940484	1.55465e+06	476139	719575
CD59	CD59 glycoprotein	P13987	CD59_HUMAN	Golgi membrane,extracellular space,endoplasmic reticulum membrane,plasma membrane,focal adhesion,cell surface,ER to Golgi transport vesicle membrane,membrane,anchored component of external side of plasma membrane,vesicle,endoplasmic reticulum-Golgi intermediate compartment membrane,specific granule membrane,sarcolemma,compact myelin,extracellular exosome,tertiary granule membrane	cell activation,negative regulation of activation of membrane attack complex,ER to Golgi vesicle-mediated transport,cell surface receptor signaling pathway,blood coagulation,regulation of complement activation,positive regulation of T cell proliferation,negative regulation of apoptotic process,neutrophil degranulation,COPII vesicle coating	complement binding,protein binding	31301.2	21561.3	8287.83	42323.4	127430	121739	29329	75306.3
MIF	Macrophage migration inhibitory factor	P14174	MIF_HUMAN	extracellular region,extracellular space,nucleoplasm,cytosol,cell surface,vesicle,secretory granule lumen,myelin sheath,extracellular exosome,ficolin-1-rich granule lumen	prostaglandin biosynthetic process,negative regulation of mature B cell apoptotic process,inflammatory response,cell surface receptor signaling pathway,cell aging,cell proliferation,negative regulation of gene expression,positive regulation of protein kinase A signaling,carboxylic acid metabolic process,DNA damage response, signal transduction by p53 class mediator,positive regulation of B cell p…	dopachrome isomerase activity,receptor binding,cytokine activity,cytokine receptor binding,protein binding,chemoattractant activity,phenylpyruvate tautomerase activity	1487.2	60043.4	43618.4	53566.8	238355	172784	139128	121759
CD99	CD99 antigen	P14209	CD99_HUMAN	cytoplasm,plasma membrane,integral component of plasma membrane,focal adhesion	cell adhesion		9124.3	25433.6	2680.99	20123.8	255096	241327	83528.5	150375
FDPS	Farnesyl pyrophosphate synthase	P14324	FPPS_HUMAN	nucleoplasm,cytoplasm,cytosol	cholesterol biosynthetic process,viral process,geranyl diphosphate biosynthetic process,farnesyl diphosphate biosynthetic process	RNA binding,dimethylallyltranstransferase activity,geranyltranstransferase activity,metal ion binding	16428	31664.4	8528.63	60647.1	129647	179174	63110.7	119283
NID1	Nidogen-1	P14543	NID1_HUMAN	extracellular region,basement membrane,basal lamina,extracellular space,extracellular matrix,extracellular exosome,cell periphery	cell-matrix adhesion,positive regulation of cell-substrate adhesion,extracellular matrix disassembly,extracellular matrix organization,glomerular basement membrane development,basement membrane organization	calcium ion binding,collagen binding,laminin binding,laminin-1 binding,proteoglycan binding	43292.1	6555.75	6217.96	24008.2	408296	117598	2451.05	229573
AKR1A1	Aldo-keto reductase family 1 member A1	P14550	AK1A1_HUMAN	extracellular space,cytosol,apical plasma membrane,extracellular exosome	glucose metabolic process,cellular aldehyde metabolic process,glucuronate catabolic process to xylulose 5-phosphate,L-ascorbic acid biosynthetic process,D-glucuronate catabolic process,aldehyde catabolic process,oxidation-reduction process,glutathione derivative biosynthetic process	alditol:NADP+ 1-oxidoreductase activity,aldo-keto reductase (NADP) activity,protein binding,electron carrier activity,L-glucuronate reductase activity	903767	235031	61854.5	510861	858750	1.2938e+06	604913	900768
PKM	Pyruvate kinase PKM	P14618	KPYM_HUMAN	extracellular region,nucleus,cytoplasm,mitochondrion,cytosol,cilium,extracellular matrix,vesicle,secretory granule lumen,myelin sheath,extracellular exosome,extracellular vesicle,ficolin-1-rich granule lumen	programmed cell death,cellular response to insulin stimulus,neutrophil degranulation,canonical glycolysis	magnesium ion binding,RNA binding,pyruvate kinase activity,protein binding,ATP binding,kinase activity,MHC class II protein complex binding,potassium ion binding,cadherin binding	313029	349059	221846	856722	2.35579e+06	4.18649e+06	440411	2.18705e+06
ACYP2	Acylphosphatase-2	P14621	ACYP2_HUMAN		phosphate-containing compound metabolic process	acylphosphatase activity,protein binding	6645.95	7187.76	3307.91	19160.6	38913.7	66577.7	20615.8	13577.8
HSP90B1	Endoplasmin	P14625	ENPL_HUMAN	extracellular region,nucleus,endoplasmic reticulum,endoplasmic reticulum lumen,endoplasmic reticulum membrane,cytosol,plasma membrane,focal adhesion,membrane,midbody,extracellular matrix,endoplasmic reticulum chaperone complex,melanosome,perinuclear region of cytoplasm,extracellular exosome,endocytic vesicle lumen	response to hypoxia,toll-like receptor signaling pathway,receptor-mediated endocytosis,protein transport,ER-associated ubiquitin-dependent protein catabolic process,retrograde protein transport, ER to cytosol,actin rod assembly,protein folding in endoplasmic reticulum,response to endoplasmic reticulum stress,ATF6-mediated unfolded protein response,negative regulation of apoptotic process,regulati…	RNA binding,calcium ion binding,protein binding,ATP binding,protein phosphatase binding,virion binding,low-density lipoprotein particle receptor binding,unfolded protein binding	35009.7	35650.5	28368.5	16200.5	62528.5	36850.8	28765	19424.6
COX6B1	Cytochrome c oxidase subunit 6B1	P14854	CX6B1_HUMAN	mitochondrial inner membrane,mitochondrial intermembrane space	mitochondrial electron transport, cytochrome c to oxygen,substantia nigra development,hydrogen ion transmembrane transport	cytochrome-c oxidase activity	16159.2	262.433	185.097	36470.1	140669	87857.3	1660.72	58305.2
HNRNPL	Heterogeneous nuclear ribonucleoprotein L	P14866	HNRPL_HUMAN	nucleus,nucleoplasm,cytosol,membrane,intracellular ribonucleoprotein complex,ribonucleoprotein granule,pronucleus,perinuclear region of cytoplasm,extracellular exosome	regulation of alternative mRNA splicing, via spliceosome,mRNA splicing, via spliceosome,RNA processing,circadian rhythm,gene expression,cellular response to amino acid starvation,positive regulation of translation,negative regulation of mRNA splicing, via spliceosome,response to peptide,positive regulation of mRNA binding	nucleotide binding,RNA binding,mRNA 3'-UTR binding,protein binding,transcription regulatory region DNA binding,pre-mRNA intronic binding,mRNA CDS binding	37870.9	6607.68	3284.96	49326.8	175513	236638	7955.36	120255
JUP	Junction plakoglobin	P14923	PLAK_HUMAN	cornified envelope,extracellular region,nucleus,cytoplasm,cytosol,cytoskeleton,intermediate filament,plasma membrane,cell-cell junction,cell-cell adherens junction,zonula adherens,fascia adherens,focal adhesion,cytoplasmic side of plasma membrane,intercalated disc,actin cytoskeleton,apicolateral plasma membrane,lateral plasma membrane,catenin complex,Z disc,desmosome,extracellular matrix,protein-…	desmosome assembly,cytoskeletal anchoring at plasma membrane,signal transduction,single organismal cell-cell adhesion,cell migration,keratinization,adherens junction organization,adherens junction assembly,regulation of cell proliferation,positive regulation of protein import into nucleus,neutrophil degranulation,detection of mechanical stimulus,positive regulation of sequence-specific DNA bindin…	transcription coactivator activity,signal transducer activity,structural molecule activity,structural constituent of cell wall,protein binding,protein kinase binding,protein phosphatase binding,protein homodimerization activity,alpha-catenin binding,cadherin binding,cell adhesion molecule binding,cell adhesive protein binding involved in bundle of His cell-Purkinje myocyte communication	57991.5	233588	155866	404474	392387	396902	176891	202176
LIF	Leukemia inhibitory factor	P15018	LIF_HUMAN	extracellular region,extracellular space,cytosol	blood vessel remodeling,immune response,multicellular organism development,embryo implantation,positive regulation of cell proliferation,negative regulation of cell proliferation,stem cell population maintenance,positive regulation of peptidyl-serine phosphorylation,positive regulation of peptidyl-serine phosphorylation of STAT protein,tyrosine phosphorylation of Stat3 protein,positive regulation…	transcription factor activity, RNA polymerase II transcription factor recruiting,receptor binding,cytokine activity,leukemia inhibitory factor receptor binding,protein binding,growth factor activity	5120.32	12556.1	406.782	79376.9	295143	206428	72129.3	161950
AKR1B1	Aldo-keto reductase family 1 member B1	P15121	ALDR_HUMAN	extracellular space,nucleoplasm,cytosol,cell projection cytoplasm,paranodal junction,mast cell granule,Schmidt-Lanterman incisure,perinuclear region of cytoplasm,extracellular exosome,Schwann cell microvillus	tissue homeostasis,renal water homeostasis,carbohydrate metabolic process,sorbitol biosynthetic process,C21-steroid hormone biosynthetic process,response to stress,response to water deprivation,naphthalene metabolic process,stress-activated protein kinase signaling cascade,regulation of urine volume,norepinephrine metabolic process,negative regulation of apoptotic process,daunorubicin metabolic p…	alditol:NADP+ 1-oxidoreductase activity,aldo-keto reductase (NADP) activity,electron carrier activity,glyceraldehyde oxidoreductase activity	326710	116350	59261.7	517491	1.03569e+06	1.42261e+06	299208	898499
ANPEP	Aminopeptidase N	P15144	AMPN_HUMAN	extracellular space,nucleus,lysosomal membrane,endoplasmic reticulum-Golgi intermediate compartment,cytosol,plasma membrane,external side of plasma membrane,integral component of membrane,secretory granule membrane,extracellular exosome	angiogenesis,proteolysis,signal transduction,cell-cell signaling,regulation of blood pressure,cell differentiation,peptide catabolic process,neutrophil degranulation,viral entry into host cell	virus receptor activity,aminopeptidase activity,receptor activity,metallopeptidase activity,zinc ion binding,peptide binding,metalloaminopeptidase activity	130819	67086.3	26037	148144	468248	371479	157622	398008
PVR	Poliovirus receptor	P15151	PVR_HUMAN	extracellular space,cytoplasm,plasma membrane,integral component of plasma membrane,cell-cell adherens junction,focal adhesion,cell surface,integral component of membrane,extracellular exosome	positive regulation of natural killer cell mediated cytotoxicity directed against tumor cell target,homophilic cell adhesion via plasma membrane adhesion molecules,heterophilic cell-cell adhesion via plasma membrane cell adhesion molecules,cell recognition,adherens junction organization,susceptibility to natural killer cell mediated cytotoxicity,positive regulation of natural killer cell mediated…	virus receptor activity,receptor activity,receptor binding,protein binding,protein homodimerization activity,cell adhesion molecule binding	36387	20859.1	1575.32	124631	249810	347293	24826.3	190076
ARSA	Arylsulfatase A	P15289	ARSA_HUMAN	extracellular region,lysosome,endoplasmic reticulum lumen,azurophil granule lumen,lysosomal lumen,extracellular exosome	glycosphingolipid metabolic process,neutrophil degranulation,post-translational protein modification	arylsulfatase activity,cerebroside-sulfatase activity,calcium ion binding,protein binding,sulfuric ester hydrolase activity	39096.6	33494	11659.7	57357.3	169232	220285	67206	127601
EZR	Ezrin	P15311	EZRI_HUMAN	fibrillar center,ruffle,immunological synapse,uropod,extracellular space,cytoplasm,endosome,cytosol,actin filament,plasma membrane,microvillus,brush border,focal adhesion,actin cytoskeleton,membrane,basolateral plasma membrane,apical plasma membrane,extrinsic component of membrane,filopodium,T-tubule,cortical cytoskeleton,microvillus membrane,vesicle,ruffle membrane,ciliary basal body,cell projec…	negative regulation of transcription from RNA polymerase II promoter,intestinal D-glucose absorption,sphingosine-1-phosphate signaling pathway,cytoskeletal anchoring at plasma membrane,leukocyte cell-cell adhesion,axon guidance,regulation of cell shape,positive regulation of gene expression,protein kinase A signaling,membrane to membrane docking,microvillus assembly,astral microtubule organizatio…	RNA binding,actin binding,protein binding,microtubule binding,protein domain specific binding,protein kinase A catalytic subunit binding,protein kinase A regulatory subunit binding,S100 protein binding,cadherin binding,cell adhesion molecule binding,actin filament binding,ATPase binding	104602	11280.1	1746.58	170909	497469	737074	20615.6	399061
AREG	Amphiregulin	P15514	AREG_HUMAN	Golgi membrane,extracellular space,nucleus,endoplasmic reticulum membrane,cell surface,ER to Golgi transport vesicle membrane,integral component of membrane,endoplasmic reticulum-Golgi intermediate compartment membrane	ER to Golgi vesicle-mediated transport,epidermal growth factor receptor signaling pathway,G-protein coupled receptor signaling pathway,cell-cell signaling,cell proliferation,positive regulation of cell proliferation,glial cell proliferation,neuron projection development,response to estradiol,response to hydrogen peroxide,response to peptide hormone,negative regulation of osteoblast differentiatio…	cytokine activity,epidermal growth factor receptor binding,protein binding,growth factor activity	42980.4	35368	4086.29	227815	868345	747959	49225.6	380522
NME1	Nucleoside diphosphate kinase A	P15531	NDKA_HUMAN	nucleus,cytoplasm,cytosol,membrane,ruffle membrane,extracellular exosome	nucleoside diphosphate phosphorylation,GTP biosynthetic process,UTP biosynthetic process,CTP biosynthetic process,DNA metabolic process,endocytosis,nervous system development,negative regulation of cell proliferation,nucleobase-containing small molecule interconversion,cell differentiation,regulation of apoptotic process,positive regulation of DNA binding,positive regulation of epithelial cell pr…	magnesium ion binding,RNA binding,deoxyribonuclease activity,nucleoside diphosphate kinase activity,protein binding,ATP binding,GTP binding,identical protein binding,ribosomal small subunit binding	154074	116851	70152.6	1051732	3.26094e+06	3.58497e+06	251674	2.13901e+06
GNS	N-acetylglucosamine-6-sulfatase	P15586	GNS_HUMAN	extracellular region,azurophil granule lumen,lysosomal lumen,extracellular exosome,ficolin-1-rich granule lumen	glycosaminoglycan catabolic process,keratan sulfate catabolic process,neutrophil degranulation	protein binding,N-acetylglucosamine-6-sulfatase activity,sulfuric ester hydrolase activity,metal ion binding	102975	598483	54596.5	613167	1.90493e+06	1.99031e+06	1.00998e+06	1.06688e+06
VEGFA	Vascular endothelial growth factor A	P15692	VEGFA_HUMAN	extracellular region,proteinaceous extracellular matrix,extracellular space,cytoplasm,cell surface,membrane,secretory granule,platelet alpha granule lumen	negative regulation of transcription from RNA polymerase II promoter,angiogenesis,ovarian follicle development,patterning of blood vessels,vasculogenesis,response to hypoxia,in utero embryonic development,kidney development,positive regulation of protein phosphorylation,positive regulation of endothelial cell proliferation,cell migration involved in sprouting angiogenesis,positive regulation of n…	fibronectin binding,cytokine activity,platelet-derived growth factor receptor binding,vascular endothelial growth factor receptor binding,protein binding,growth factor activity,heparin binding,chemoattractant activity,identical protein binding,protein homodimerization activity,vascular endothelial growth factor receptor 1 binding,vascular endothelial growth factor receptor 2 binding,protein heter…	95591.3	30999.6	4983.56	184671	543047	735427	47370.7	318377
ARSB	Arylsulfatase B	P15848	ARSB_HUMAN	extracellular region,mitochondrion,lysosome,endoplasmic reticulum lumen,rough endoplasmic reticulum,Golgi apparatus,cell surface,azurophil granule lumen,lysosomal lumen,extracellular exosome,ficolin-1-rich granule lumen	glycosphingolipid metabolic process,autophagy,lysosome organization,lysosomal transport,central nervous system development,response to nutrient,response to pH,regulation of epithelial cell migration,positive regulation of neuron projection development,chondroitin sulfate catabolic process,neutrophil degranulation,response to estrogen,post-translational protein modification,response to methylmercu…	N-acetylgalactosamine-4-sulfatase activity,arylsulfatase activity,metal ion binding	103772	55104.6	19703.6	76080.6	316357	332352	79398.7	124980
DSP	Desmoplakin	P15924	DESP_HUMAN	cornified envelope,nucleus,plasma membrane,fascia adherens,intercalated disc,basolateral plasma membrane,desmosome,extracellular matrix,extracellular exosome,ficolin-1-rich granule membrane,intermediate filament	desmosome organization,ventricular compact myocardium morphogenesis,epidermis development,peptide cross-linking,keratinocyte differentiation,keratinization,adherens junction organization,wound healing,neutrophil degranulation,intermediate filament organization,cornification,protein localization to adherens junction,bundle of His cell-Purkinje myocyte adhesion involved in cell communication,regula…	RNA binding,protein kinase C binding,structural molecule activity,structural constituent of cytoskeleton,protein binding,protein binding, bridging,cell adhesion molecule binding,cell adhesive protein binding involved in bundle of His cell-Purkinje myocyte communication,scaffold protein binding	125175	495291	287966	788913	847708	670993	375628	401209
TIMP2	Metalloproteinase inhibitor 2	P16035	TIMP2_HUMAN	extracellular region,proteinaceous extracellular matrix,extracellular space,cell surface,growth cone,extracellular matrix,specific granule lumen,neuronal cell body,extracellular exosome,tertiary granule lumen,ficolin-1-rich granule lumen	central nervous system development,aging,negative regulation of cell proliferation,response to hormone,negative regulation of endopeptidase activity,extracellular matrix disassembly,regulation of Rap protein signal transduction,response to cytokine,response to drug,neutrophil degranulation,positive regulation of MAPK cascade,positive regulation of neuron differentiation,positive regulation of ade…	protease binding,integrin binding,protein binding,metalloendopeptidase inhibitor activity,metal ion binding	1.20762e+06	206482	13996.5	2.48801e+06	6190541	8564167	129093	4802999
CD44	CD44 antigen	P16070	CD44_HUMAN	Golgi apparatus,cytosol,plasma membrane,integral component of plasma membrane,focal adhesion,cell surface,secretory granule membrane,macrophage migration inhibitory factor receptor complex,extracellular exosome	cell-matrix adhesion,single organismal cell-cell adhesion,extracellular matrix disassembly,extracellular matrix organization,hyaluronan catabolic process,positive regulation of peptidyl-serine phosphorylation,positive regulation of heterotypic cell-cell adhesion,negative regulation of apoptotic process,negative regulation of cysteine-type endopeptidase activity involved in apoptotic process,neutr…	protein binding,collagen binding,hyaluronic acid binding,cytokine receptor activity	242553	1.37216e+06	215277	375947	4264182	2.95268e+06	2.87178e+06	1325239
NQO2	Ribosyldihydronicotinamide dehydrogenase [quinone]	P16083	NQO2_HUMAN	nucleoplasm,cytosol,extracellular exosome	xenobiotic metabolic process,memory,positive regulation of neuron apoptotic process,oxidation-reduction process,positive regulation of ERK1 and ERK2 cascade,positive regulation of vascular smooth muscle cell proliferation,positive regulation of reactive oxygen species metabolic process	dihydronicotinamide riboside quinone reductase activity,protein binding,metal ion binding	27793.7	28512	7963.47	42039	126874	166782	96190	111959
CBR1	Carbonyl reductase [NADPH] 1	P16152	CBR1_HUMAN	cytosol,extracellular exosome,extracellular vesicle	drug metabolic process,cyclooxygenase pathway,epithelial cell differentiation,vitamin K metabolic process,oxidation-reduction process	carbonyl reductase (NADPH) activity,oxidoreductase activity, acting on NAD(P)H, quinone or similar compound as acceptor,15-hydroxyprostaglandin dehydrogenase (NADP+) activity,prostaglandin-E2 9-reductase activity	3846.37	4283.63	6301.2	19562.2	70428.8	162164	15983	70251.7
PDGFRA	Platelet-derived growth factor receptor alpha	P16234	PGFRA_HUMAN	nucleus,cytoplasm,plasma membrane,integral component of plasma membrane,membrane,cell junction,intrinsic component of plasma membrane,protein complex	MAPK cascade,luteinization,cell activation,positive regulation of cytosolic calcium ion concentration,positive regulation of cell proliferation,negative regulation of platelet activation,positive regulation of phospholipase C activity,regulation of phosphatidylinositol 3-kinase signaling,positive regulation of phosphatidylinositol 3-kinase signaling,viral process,peptidyl-tyrosine phosphorylation…	protein kinase activity,transmembrane receptor protein tyrosine kinase activity,platelet-derived growth factor alpha-receptor activity,vascular endothelial growth factor-activated receptor activity,Ras guanyl-nucleotide exchange factor activity,platelet-derived growth factor receptor binding,protein binding,ATP binding,vascular endothelial growth factor binding,protein homodimerization activity,p…	75186.6	2070.5	133.158	15884.9	59822.7	128286	6314.24	39062.4
H1-5	Histone H1.5	P16401	H15_HUMAN	nucleosome,nuclear chromatin,nuclear heterochromatin,extracellular exosome	negative regulation of transcription from RNA polymerase II promoter,chromatin organization,nucleosome assembly,positive regulation of cell growth,protein stabilization,positive regulation of histone H3-K9 methylation,establishment of protein localization to chromatin	RNA binding,chromatin DNA binding,histone deacetylase binding	32796	93478	12579.8	31682.6	62510	83509.9	99502.7	43929.3
FAH	Fumarylacetoacetase	P16930	FAAA_HUMAN	cytosol,extracellular exosome	arginine catabolic process,L-phenylalanine catabolic process,tyrosine catabolic process	fumarylacetoacetase activity,protein binding,metal ion binding	101425	197063	101152	294824	629147	998045	508728	566110
STMN1	Stathmin	P16949	STMN1_HUMAN	intracellular,cytoplasm,cytosol,microtubule,membrane,neuron projection,extracellular exosome	mitotic cytokinesis,microtubule depolymerization,mitotic spindle organization,signal transduction,axonogenesis,brain development,response to virus,negative regulation of microtubule polymerization,neuron projection development,intracellular signal transduction,positive regulation of cellular component movement,regulation of cytoskeleton organization	signal transducer activity,protein binding,tubulin binding	1.54123e+06	154118	91484	2.46129e+06	6057541	9413920	327187	5.36959e+06
YBX3	Y-box-binding protein 3	P16989	YBOX3_HUMAN	nucleus,cytoplasm,cytosol,polysome,bicellular tight junction,perinuclear region of cytoplasm	negative regulation of transcription from RNA polymerase II promoter,in utero embryonic development,transcription, DNA-templated,spermatogenesis,male gonad development,response to cold,fertilization,positive regulation of organ growth,negative regulation of skeletal muscle tissue development,negative regulation of necroptotic process,3'-UTR-mediated mRNA stabilization,cellular response to tumor n…	RNA polymerase II regulatory region sequence-specific DNA binding,transcriptional repressor activity, RNA polymerase II transcription regulatory region sequence-specific binding,double-stranded DNA binding,single-stranded DNA binding,transcription factor activity, sequence-specific DNA binding,transcription corepressor activity,RNA binding,mRNA 3'-UTR binding,Rho GTPase binding	83400.2	49140.1	24718.5	241679	477362	1120542	90426	329912
NAGA	Alpha-N-acetylgalactosaminidase	P17050	NAGAB_HUMAN	cytoplasm,lysosome,extracellular exosome	carbohydrate catabolic process,glycoside catabolic process,glycolipid catabolic process	alpha-galactosidase activity,alpha-N-acetylgalactosaminidase activity,protein homodimerization activity	276830	88530.5	29711.8	118506	373035	506641	184069	259377
HMGA1	High mobility group protein HMG-I/HMG-Y	P17096	HMGA1_HUMAN	nucleus,nucleoplasm,transcription factor complex,cytosol,focal adhesion,senescence-associated heterochromatin focus,RNA polymerase II transcription factor complex	DNA unwinding involved in DNA replication,base-excision repair,nucleosome disassembly,regulation of transcription, DNA-templated,transcription from RNA polymerase II promoter,protein complex assembly,negative regulation of cell proliferation,response to virus,negative regulation of chromatin silencing,senescence-associated heterochromatin focus assembly,negative regulation of transcription, DNA-t…	transcriptional activator activity, RNA polymerase II distal enhancer sequence-specific binding,DNA binding,AT DNA binding,chromatin binding,transcription factor activity, sequence-specific DNA binding,DNA-(apurinic or apyrimidinic site) lyase activity,protein binding,transcription factor binding,enzyme binding,ligand-dependent nuclear receptor transcription coactivator activity,retinoic acid rec…	590811	834508	474180	1.47708e+06	2.93211e+06	4.41531e+06	1.59078e+06	2751342
GOT1	Aspartate aminotransferase, cytoplasmic	P17174	AATC_HUMAN	nucleus,nucleoplasm,cytoplasm,lysosome,cytosol,axon terminus,extracellular exosome,mitochondrion	gluconeogenesis,2-oxoglutarate metabolic process,oxaloacetate metabolic process,glycerol biosynthetic process,aspartate metabolic process,aspartate biosynthetic process,aspartate catabolic process,glutamate metabolic process,Notch signaling pathway,cellular amino acid biosynthetic process,glutamate catabolic process to aspartate,glutamate catabolic process to 2-oxoglutarate,cellular response to i…	L-aspartate:2-oxoglutarate aminotransferase activity,phosphatidylserine decarboxylase activity,pyridoxal phosphate binding,carboxylic acid binding,L-cysteine:2-oxoglutarate aminotransferase activity,L-phenylalanine:2-oxoglutarate aminotransferase activity	122117	572557	209910	570448	1.30307e+06	1.8465e+06	1.17177e+06	1.13213e+06
GM2A	Ganglioside GM2 activator	P17900	SAP3_HUMAN	extracellular region,mitochondrion,hydrogen:potassium-exchanging ATPase complex,cytoplasmic side of plasma membrane,azurophil granule lumen,lysosomal lumen,apical cortex,extracellular exosome	glycosphingolipid metabolic process,ganglioside catabolic process,lipid transport,learning or memory,oligosaccharide catabolic process,lipid storage,neutrophil degranulation,neuromuscular process controlling balance,positive regulation of hydrolase activity	lipid transporter activity,phospholipase activator activity,sphingolipid activator protein activity,beta-N-acetylgalactosaminidase activity	52498.2	15821.4	3079.07	72865.8	178227	154242	13039.6	141484
LGALS3	Galectin-3	P17931	LEG3_HUMAN	immunological synapse,extracellular space,nucleus,spliceosomal complex,cytoplasm,mitochondrial inner membrane,plasma membrane,membrane,secretory granule membrane,extracellular exosome,ficolin-1-rich granule membrane,extracellular matrix	monocyte chemotaxis,mRNA processing,RNA splicing,neutrophil chemotaxis,epithelial cell differentiation,regulation of T cell proliferation,neutrophil degranulation,innate immune response,negative regulation of endocytosis,eosinophil chemotaxis,macrophage chemotaxis,negative regulation of T cell receptor signaling pathway,positive chemotaxis,regulation of T cell apoptotic process,mononuclear cell m…	RNA binding,protein binding,IgE binding,carbohydrate binding,chemoattractant activity,laminin binding	15170.7	40867	11001.4	310358	938751	559762	62515.8	438684
IGFBP3	Insulin-like growth factor-binding protein 3	P17936	IBP3_HUMAN	extracellular region,extracellular space,nucleus,insulin-like growth factor binding protein complex,insulin-like growth factor ternary complex,extracellular exosome	regulation of cell growth,osteoblast differentiation,negative regulation of protein phosphorylation,protein phosphorylation,apoptotic process,negative regulation of cell proliferation,negative regulation of signal transduction,regulation of glucose metabolic process,negative regulation of smooth muscle cell migration,regulation of apoptotic process,positive regulation of apoptotic process,positiv…	fibronectin binding,protein binding,insulin-like growth factor binding,protein tyrosine phosphatase activator activity,insulin-like growth factor I binding,insulin-like growth factor II binding,metal ion binding	905378	74349.8	9518.08	500216	1165642	1.37079e+06	40815.3	704189
IGFBP2	Insulin-like growth factor-binding protein 2	P18065	IBP2_HUMAN	extracellular region,extracellular space,apical plasma membrane,cytoplasmic vesicle,extracellular exosome	regulation of cell growth,signal transduction,female pregnancy,aging,response to nutrient,response to mechanical stimulus,response to lithium ion,response to estradiol,response to retinoic acid,cellular response to hormone stimulus,positive regulation of activated T cell proliferation,response to drug,regulation of insulin-like growth factor receptor signaling pathway,response to estrogen,cellula…	receptor binding,protein binding,insulin-like growth factor I binding,insulin-like growth factor II binding	6.73873e+06	49829	6523.42	7.73084e+06	17178982	28035518	32193.2	11361583
RPL7	60S ribosomal protein L7	P18124	RL7_HUMAN	nucleus,nucleolus,cytoplasm,cytosol,polysome,focal adhesion,membrane,cytosolic large ribosomal subunit,intracellular ribonucleoprotein complex,extracellular exosome	nuclear-transcribed mRNA catabolic process, nonsense-mediated decay,maturation of LSU-rRNA from tricistronic rRNA transcript (SSU-rRNA, 5.8S rRNA, LSU-rRNA),cytoplasmic translation,rRNA processing,translation,translational initiation,SRP-dependent cotranslational protein targeting to membrane,viral transcription,ribosomal large subunit biogenesis	DNA binding,RNA binding,mRNA binding,structural constituent of ribosome,protein binding,protein homodimerization activity	913.384	8846.53	16177.1	74819.2	52223.9	90771.9	28811.7	82919.3
VCL	Vinculin	P18206	VINC_HUMAN	podosome,extracellular region,cytosol,cytoskeleton,plasma membrane,cell-cell junction,adherens junction,cell-cell adherens junction,fascia adherens,focal adhesion,cell-substrate junction,secretory granule lumen,specific granule lumen,costamere,protein complex,extracellular exosome,extracellular vesicle,ficolin-1-rich granule lumen	morphogenesis of an epithelium,platelet degranulation,movement of cell or subcellular component,muscle contraction,cell adhesion,cell-matrix adhesion,lamellipodium assembly,negative regulation of cell migration,adherens junction assembly,protein localization to cell surface,apical junction assembly,neutrophil degranulation,axon extension,platelet aggregation,epithelial cell-cell adhesion	dystroglycan binding,actin binding,structural molecule activity,protein binding,beta-catenin binding,ubiquitin protein ligase binding,alpha-catenin binding,cadherin binding	189592	49567.8	23722	442177	1.27181e+06	1.83825e+06	63804.6	908293
PGAM1	Phosphoglycerate mutase 1	P18669	PGAM1_HUMAN	extracellular region,nucleus,cytoplasm,cytosol,membrane,secretory granule lumen,myelin sheath,extracellular exosome,ficolin-1-rich granule lumen	gluconeogenesis,glycolytic process,regulation of glycolytic process,neutrophil degranulation,regulation of pentose-phosphate shunt,respiratory burst,canonical glycolysis	bisphosphoglycerate mutase activity,phosphoglycerate mutase activity,protein binding,hydrolase activity,protein kinase binding,2,3-bisphosphoglycerate-dependent phosphoglycerate mutase activity	232578	35280.7	8323.87	488572	2.56704e+06	3.8736e+06	175438	1130723
PAM	Peptidyl-glycine alpha-amidating monooxygenase	P19021	AMD_HUMAN	extracellular space,trans-Golgi network,plasma membrane,cell surface,membrane,integral component of membrane,secretory granule membrane,neuron projection,perikaryon,perinuclear region of cytoplasm,extracellular exosome	peptide amidation,response to hypoxia,long-chain fatty acid metabolic process,regulation of transcription from RNA polymerase II promoter,central nervous system development,heart development,lactation,response to pH,toxin metabolic process,protein amidation,ovulation cycle process,response to estradiol,regulation of actin cytoskeleton organization,odontogenesis,response to drug,response to copper…	peptidylglycine monooxygenase activity,peptidylamidoglycolate lyase activity,copper ion binding,calcium ion binding,protein binding,zinc ion binding,protein kinase binding,L-ascorbic acid binding	2339.77	585.317	68.6936	10256.6	50705.1	15000.1	1015.9	14416.2
CDH2	Cadherin-2	P19022	CADH2_HUMAN	cytoplasm,plasma membrane,cell-cell junction,cell-cell adherens junction,fascia adherens,focal adhesion,postsynaptic density,intercalated disc,integral component of membrane,basolateral plasma membrane,apical plasma membrane,catenin complex,lamellipodium,sarcolemma,plasma membrane raft,extracellular exosome,cortical actin cytoskeleton	cell adhesion,homophilic cell adhesion via plasma membrane adhesion molecules,heterophilic cell-cell adhesion via plasma membrane cell adhesion molecules,glial cell differentiation,calcium-dependent cell-cell adhesion via plasma membrane cell adhesion molecules,cell migration,cerebral cortex development,adherens junction organization,positive regulation of MAPK cascade,cell-cell adhesion mediated…	calcium ion binding,protein binding,beta-catenin binding,protein kinase binding,protein phosphatase binding,alpha-catenin binding,gamma-catenin binding	94108.4	107892	17488.2	210539	580030	759677	186288	372419
VCAM1	Vascular cell adhesion protein 1	P19320	VCAM1_HUMAN	podosome,extracellular space,early endosome,endoplasmic reticulum,Golgi apparatus,plasma membrane,microvillus,external side of plasma membrane,cell surface,integral component of membrane,filopodium,sarcolemma,apical part of cell,extracellular exosome,alpha9-beta1 integrin-vascular cell adhesion molecule-1 complex	response to hypoxia,acute inflammatory response,chronic inflammatory response,cell adhesion,heterophilic cell-cell adhesion via plasma membrane cell adhesion molecules,leukocyte cell-cell adhesion,cell-matrix adhesion,aging,response to nutrient,amine metabolic process,response to zinc ion,response to ionizing radiation,viral process,membrane to membrane docking,B cell differentiation,extracellula…	integrin binding,primary amine oxidase activity,cell adhesion molecule binding	8864.18	1651.91	147.139	20900.6	103683	146494	857.535	82627
NCL	Nucleolin	P19338	NUCL_HUMAN	nucleus,nucleoplasm,nucleolus,cell cortex,membrane,intracellular ribonucleoprotein complex,cytoplasmic ribonucleoprotein granule,extracellular exosome	angiogenesis,positive regulation of transcription from RNA polymerase II promoter,cellular response to epidermal growth factor stimulus,positive regulation of transcription of nuclear large rRNA transcript from RNA polymerase I promoter	nucleotide binding,RNA binding,protein binding,protein C-terminus binding,telomeric DNA binding,identical protein binding	110117	82505.1	41067.7	153607	680598	647663	129877	414841
TNFRSF1A	Tumor necrosis factor receptor superfamily member 1A	P19438	TNR1A_HUMAN	Golgi membrane,extracellular region,extracellular space,mitochondrion,plasma membrane,integral component of plasma membrane,cell surface,receptor complex,membrane raft	prostaglandin metabolic process,inflammatory response,immune response,I-kappaB kinase/NF-kappaB signaling,extrinsic apoptotic signaling pathway via death domain receptors,intrinsic apoptotic signaling pathway in response to DNA damage,regulation of tumor necrosis factor-mediated signaling pathway,viral process,cytokine-mediated signaling pathway,response to lipopolysaccharide,tumor necrosis facto…	tumor necrosis factor-activated receptor activity,protein binding,tumor necrosis factor binding	9313.99	6622.71	7.83682	15445.2	171569	110138	12223.1	65522.8
SRM	Spermidine synthase	P19623	SPEE_HUMAN	cytosol	polyamine metabolic process,spermidine biosynthetic process	spermidine synthase activity,protein binding,identical protein binding,protein homodimerization activity	1560.84	679.79	322.257	8481.16	50608.6	28778.6	1291.13	35764.9
ITIH2	Inter-alpha-trypsin inhibitor heavy chain H2	P19823	ITIH2_HUMAN	extracellular region,extracellular exosome,blood microparticle	negative regulation of endopeptidase activity,hyaluronan metabolic process	endopeptidase inhibitor activity,serine-type endopeptidase inhibitor activity	14369.3	47800.2	54715.6	44946.8	52677.9	46564.5	49736.3	52878.6
FST	Follistatin	P19883	FST_HUMAN	extracellular region	negative regulation of transcription from RNA polymerase II promoter,hematopoietic progenitor cell differentiation,signal transduction,negative regulation of activin receptor signaling pathway,positive regulation of hair follicle development	signal transducer activity,protein binding,heparan sulfate proteoglycan binding,activin binding	181587	15034.3	9996.11	220074	652824	408808	8519.74	612348
LMNB1	Lamin-B1	P20700	LMNB1_HUMAN	nuclear envelope,nuclear inner membrane,lamin filament,nucleoplasm,membrane,nuclear matrix,nuclear membrane		structural molecule activity,protein binding,phospholipase binding	340693	55681.4	16248.6	452670	1.34539e+06	1897276	38461.1	962520
CAST	Calpastatin	P20810	ICAL_HUMAN	endoplasmic reticulum,cytosol,membrane	negative regulation of endopeptidase activity,negative regulation of type B pancreatic cell apoptotic process	RNA binding,endopeptidase inhibitor activity,cysteine-type endopeptidase inhibitor activity,protein binding,cadherin binding	415387	256191	48215.4	474177	1.26673e+06	3.35882e+06	270289	1.09312e+06
COL5A1	Collagen alpha-1(V) chain	P20908	CO5A1_HUMAN	extracellular region,collagen type V trimer,basement membrane,extracellular space,endoplasmic reticulum lumen,extracellular matrix,extracellular exosome	blood vessel development,heart morphogenesis,cell adhesion,cell migration,extracellular matrix organization,collagen fibril organization,collagen catabolic process,collagen biosynthetic process,wound healing, spreading of epidermal cells,tendon development,skin development,integrin biosynthetic process,eye morphogenesis,regulation of cellular component organization,fibril organization,negative re…	integrin binding,extracellular matrix structural constituent,heparin binding,proteoglycan binding,metal ion binding,platelet-derived growth factor binding	1.22185e+06	449710	251290	1.2432e+06	4643854	3.55154e+06	444360	2611660
AGA	N(4)-(beta-N-acetylglucosaminyl)-L-asparaginase	P20933	ASPG_HUMAN	extracellular region,extracellular space,lysosome,endoplasmic reticulum,azurophil granule lumen,extracellular exosome	proteolysis,protein deglycosylation,neutrophil degranulation,protein maturation	N4-(beta-N-acetylglucosaminyl)-L-asparaginase activity,peptidase activity,protein self-association	40352.4	68684.1	27671.6	104664	273550	406459	164310	667078
CSRP1	Cysteine and glycine-rich protein 1	P21291	CSRP1_HUMAN	nucleus,focal adhesion,extracellular exosome	platelet aggregation	RNA binding,zinc ion binding	258731	13271.9	6120.5	452970	1.49562e+06	2.24248e+06	8618.02	902738
FLNA	Filamin-A	P21333	FLNA_HUMAN	extracellular region,nucleus,nucleolus,cytoplasm,cytosol,plasma membrane,cell-cell junction,focal adhesion,actin cytoskeleton,membrane,Z disc,cortical cytoskeleton,extracellular matrix,Myb complex,neuronal cell body,dendritic shaft,perinuclear region of cytoplasm,extracellular exosome,apical dendrite,filamentous actin	platelet degranulation,adenylate cyclase-inhibiting dopamine receptor signaling pathway,negative regulation of transcription from RNA polymerase I promoter,formation of radial glial scaffolds,cerebral cortex development,platelet activation,regulation of cell migration,actin cytoskeleton reorganization,cell junction assembly,protein localization to cell surface,negative regulation of protein catab…	G-protein coupled receptor binding,glycoprotein binding,RNA binding,signal transducer activity,protein binding,transcription factor binding,potassium channel regulator activity,Rho GTPase binding,Ral GTPase binding,kinase binding,small GTPase binding,mu-type opioid receptor binding,Fc-gamma receptor I complex binding,protein homodimerization activity,ion channel binding,cadherin binding,SMAD bind…	882438	441714	208355	1.17661e+06	3.38074e+06	4489972	672880	1.96446e+06
FGF7	Fibroblast growth factor 7	P21781	FGF7_HUMAN	extracellular region,Golgi apparatus	MAPK cascade,signal transduction,positive regulation of cell proliferation,fibroblast growth factor receptor signaling pathway,epidermis development,response to wounding,mesenchymal cell proliferation,positive regulation of keratinocyte proliferation,regulation of phosphatidylinositol 3-kinase signaling,peptidyl-tyrosine phosphorylation,hair follicle morphogenesis,actin cytoskeleton reorganizatio…	protein tyrosine kinase activity,Ras guanyl-nucleotide exchange factor activity,fibroblast growth factor receptor binding,protein binding,growth factor activity,heparin binding,1-phosphatidylinositol-3-kinase activity,chemoattractant activity,phosphatidylinositol-4,5-bisphosphate 3-kinase activity	44040.3	26420.3	6062.2	59284	146788	136340	27583.3	62261.4
BGN	Biglycan	P21810	PGS1_HUMAN	extracellular region,proteinaceous extracellular matrix,extracellular space,cytoplasm,Golgi lumen,cell surface,transport vesicle,sarcolemma,lysosomal lumen,extracellular exosome,extracellular matrix	blood vessel remodeling,negative regulation of protein kinase activity,biological_process,cytokine-mediated signaling pathway,peptide cross-linking via chondroitin 4-sulfate glycosaminoglycan,extracellular matrix organization,glycosaminoglycan metabolic process,chondroitin sulfate biosynthetic process,chondroitin sulfate catabolic process,dermatan sulfate biosynthetic process,negative regulation …	protein kinase inhibitor activity,extracellular matrix structural constituent,glycosaminoglycan binding,extracellular matrix binding	1637.33	11131.3	9333.62	6342.3	482705	65023.4	25790.4	211392
UBA1	Ubiquitin-like modifier-activating enzyme 1	P22314	UBA1_HUMAN	nucleus,nucleoplasm,cytoplasm,mitochondrion,cytosol,extracellular exosome,heterochromatin,lysosomal membrane,endosome membrane,desmosome,rough endoplasmic reticulum membrane	cellular response to DNA damage stimulus,protein ubiquitination	RNA binding,ubiquitin activating enzyme activity,protein binding,ATP binding	65800	2713.86	1958.48	9933.81	53712.3	62183.7	2136.01	20904.2
NME2	Nucleoside diphosphate kinase B	P22392	NDKB_HUMAN	ruffle,extracellular region,nucleus,cytoplasm,cytosol,intermediate filament,lamellipodium,mitochondrial membrane,secretory granule lumen,myelin sheath,perinuclear region of cytoplasm,extracellular exosome,cell periphery,ficolin-1-rich granule lumen,focal adhesion	negative regulation of myeloid leukocyte differentiation,nucleoside diphosphate phosphorylation,GTP biosynthetic process,UTP biosynthetic process,CTP biosynthetic process,transcription, DNA-templated,regulation of transcription, DNA-templated,cell adhesion,integrin-mediated signaling pathway,nucleoside triphosphate biosynthetic process,positive regulation of neuron projection development,nucleoba…	DNA binding,transcription factor activity, sequence-specific DNA binding,nucleoside diphosphate kinase activity,protein histidine kinase activity,protein serine/threonine kinase activity,fatty acid binding,protein binding,ATP binding,drug binding,intermediate filament binding,enzyme binding,metal ion binding	80268.2	7332.06	1568.53	100624	581313	493444	19790.6	220785
[truncated: 594 more rows]

## Sheet: D
	baseMean	log2FoldChange	lfcSE	stat	pvalue	padj	external_gene_name	hgnc_symbol	entrezgene_id
ALR/Alpha:centr:Satellite	145.54	0.59515	0.292534	2.03447	0.0419046	0.274345	NA	NA	NA
Alu:Alu:SINE	232.825	0.727828	0.275159	2.64512	0.00816631	0.134755	NA	NA	NA
AluJb:Alu:SINE	20769.5	0.591894	0.180568	3.27796	0.0010456	0.0502386	NA	NA	NA
AluJo:Alu:SINE	12689	0.63899	0.187274	3.41206	0.000644739	0.039905	NA	NA	NA
AluJr:Alu:SINE	14391.9	0.55889	0.181466	3.07986	0.00207096	0.0706594	NA	NA	NA
AluJr4:Alu:SINE	3039	0.660923	0.190397	3.47128	0.000517984	0.0359112	NA	NA	NA
AluSc:Alu:SINE	5715.32	0.46664	0.179312	2.60239	0.00925764	0.141132	NA	NA	NA
AluSc5:Alu:SINE	1187.56	0.509885	0.145084	3.51441	0.000440738	0.0336631	NA	NA	NA
[truncated: 15,175 more rows]

## Sheet: E
All quantifiable protein groups
[truncated: 3,738 more rows]

## Sheet: F
Secretome of IMR-90 Fibroblasts with Overexpressed Alu				920 total proteins with 2 peptide minimum
[truncated: 922 more rows]

[truncated: 1 more sheets: G]
