# Supplementary material for: A multi-omics analysis of human fibroblasts overexpressing an Alu transposon reveals widespread disruptions in aging-associated pathways
Source: GeroScience. 2025 Dec 11;48(3):3375–402. doi: 10.1007/s11357-025-02033-6 (PMC13356197; doi:10.1007/s11357-025-02033-6)
Supplement: Supplementary file 10 — Supplementary Table S3 GSEA for aging and senescence gene sets across “omic” analyses. (A) All GSEA results for senescence and aging gene sets in the transcriptome. (B) All GSEA results for senescence and aging gene sets in the cellular proteome. (C) All GSEA results for senescence and aging gene sets in the secretome. (D) All GSEA results for Hallmark interferon gene sets in the transcriptome. (E) All GSEA results for Hallmark interferon gene sets in the cellular proteome. (F) All GSEA results for Hallmark interferon gene sets in the secretome. (G) All GSEA results for AluJb induced genes and repeats in the human aging primary fibroblast transcriptome (XLSX 42.0 KB) [file 11357_2025_2033_MOESM10_ESM.xlsx]

## Sheet: Index
Supplementary Table S3
	A	All GSEA results for senescence and aging gene sets in the transcriptome.
	B	All GSEA results for senescence and aging gene sets in the cellular proteome.
	C	All GSEA results for senescence and aging gene sets in the secretome.
	D	All GSEA results for Hallmark interferon gene sets in the transcriptome.
	E	All GSEA results for Hallmark interferon gene sets in the cellular proteome.
	F	All GSEA results for Hallmark interferon gene sets sets in the secretome.
	G	All GSEA results for AluJb induced genes and repeats in the human aging primary fibroblast transcriptome.

## Sheet: A
	ID	Description	setSize	enrichmentScore	NES	pvalue	p.adjust	qvalue	rank	leading_edge	core_enrichment
Aging_Fibroblast_Repeats_Up	Aging_Fibroblast_Repeats_Up	Aging_Fibroblast_Repeats_Up	349	0.792459	4.17158	1e-50	1e-49	3.15789e-50	2370	tags=81%, list=16%, signal=70%	L1M1:L1:LINE/Tigger17a:TcMar-Tigger:DNA/MER112:hAT-Charlie:DNA/Tigger3a:TcMar-Tigger:DNA/L1MA2:L1:LINE/L1M4:L1:LINE/L1ME3Cz:L1:LINE/L3:CR1:LINE/MER5A:hAT-Charlie:DNA/MLT1L:ERVL-MaLR:LTR/L1ME3:L1:LINE/L1MEf:L1:LINE/Tigger3c:TcMar-Tigger:DNA/MER5A1:hAT-Charlie:DNA/L1MB8:L1:LINE/MIR:MIR:SINE/L1M4a2:L1:LINE/L1M5:L1:LINE/L1ME3A:L1:LINE/L1MC2:L1:LINE/Charlie24:hAT-Charlie:DNA/L1MC3:L1:LINE/Tigger19a:Tc…
Aging_Fibroblast_Repeats_Down	Aging_Fibroblast_Repeats_Down	Aging_Fibroblast_Repeats_Down	28	0.768912	2.62333	3.71103e-10	1.85551e-09	5.85952e-10	2973	tags=75%, list=20%, signal=60%	HERVL74-int:ERVL:LTR/L1PA2:L1:LINE/L1MEg2:L1:LINE/LTR25:ERV1:LTR/L1PA14:L1:LINE/L1PA12:L1:LINE/AluYj4:Alu:SINE/AluSc:Alu:SINE/L1M4c:L1:LINE/OldhAT1:hAT-Ac:DNA/AluYf1:Alu:SINE/LTR12C:ERV1:LTR/X6A_LINE:CR1:LINE/L1PA6:L1:LINE/SVA_C:SVA:Retroposon/AluYk2:Alu:SINE/SVA_D:SVA:Retroposon/LTR54:ERV1:LTR/SVA_B:SVA:Retroposon/LTR8A:ERV1:LTR/SVA_F:SVA:Retroposon
GTEx_Aging_Down	GTEx_Aging_Down	GTEx_Aging_Down	762	-0.279399	-1.64759	3.68773e-09	1.22924e-08	3.88183e-09	4607	tags=37%, list=30%, signal=27%	SMAP1/KTI12/GDE1/POLE3/SCO1/NRIP3/GCC1/PCMT1/PGBD4/CDC40/SLC22A4/TMEM70/SUCLA2/COA7/ELOA/PRKAG1/CALM1/EIF5/UBE2G1/TTC1/TRAPPC13/NIPA2/INTS12/RAB11A/CHUK/CDK5R1/HMGN4/SNRPB2/TUSC2/MRPL3/TSFM/LYRM2/E2F6/PSMG1/AKIRIN1/FBXO45/RAB11FIP1/BZW2/ACAT1/MRPL35/NECAB1/RHOQ/BRF2/LYPLA1/PGM1/VAMP7/METAP2/GLRX3/FAM32A/FEM1A/SCRN3/DHX32/FASTKD5/UTP23/JKAMP/PRKACA/AAGAB/UBE2J1/PGK1/PSMA5/LRRC47/EFNB3/RNF141/RIC8A…
Aging_Fibroblast_Genes_Down	Aging_Fibroblast_Genes_Down	Aging_Fibroblast_Genes_Down	3410	-0.19855	-1.26264	5.05916e-07	1.26479e-06	3.99408e-07	3899	tags=29%, list=26%, signal=28%	COG4/KLHDC8B/TMEM222/BOLA3-DT/ORC3/ENSG00000262633/COTL1/CAMK1G/TOX2/SFR1/ENSG00000268230/RPUSD3/DIAPH3/PFKFB4/ILF3-DT/LBHD1/YWHAH/CKS1B/CSK/DTD1/CCDC28B/ENSG00000285839/PTPDC1/ATOSB/ARAF/RHOBTB2/UQCC4/SOX12/TXNDC12/PRKCSH/NT5DC2/SZRD1/MRPS12/BANP/FAF1/CLPP/BTBD6/GMPPA/RFC2/NR2C2AP/PRKACA/LMNA/CXXC5/NTMT1/BAG3/CMC4/FAH/ENSG00000289720/PGK1/ZNF777/HYLS1/PTOV1-AS2/PUSL1/UCKL1/SLC16A3/NSDHL/ELP6/NAI…
SenMayo	SenMayo	SenMayo	87	-0.368332	-1.665	0.00159416	0.00318832	0.00100684	858	tags=24%, list=6%, signal=23%	CXCL8/JUN/CXCL1/CCL7/MMP3/WNT16/CXCL12/CCL2/WNT2/ANGPT1/CXCL3/IL1A/IL6/IGFBP4/PTGES/PTGER2/CXCL2/BEX3/IGFBP3/GEM/BMP6
Core_SASP	Core_SASP	Core_SASP	151	-0.280866	-1.39231	0.0156136	0.0260227	0.00821769	3174	tags=34%, list=21%, signal=28%	SERPINH1/AKR1A1/NPM1/TPI1/CST3/MDH2/MYL12B/PRDX1/PFN1/ENO3/ACTG1/NPC2/ALDOA/YWHAE/CTSZ/AARS1/FKBP1A/MYL12A/MIF/MYDGF/DPYSL2/PEBP1/STC1/PGAM1/GSTO1/TPM2/GSTP1/SH3BGRL3/EEF2/LDHB/YWHAQ/PSME1/PSMB6/TPD52L2/PARK7/LDHA/TBCA/TAGLN2/CXCL1/QSOX1/GAPDH/PPIA/AKR1B1/MYL6/HSPE1/LGALS1/MDH1/IGFBP4/SOD1/NME2/TKT/BASP1
CellAge_Inducer	CellAge_Inducer	CellAge_Inducer	301	-0.228338	-1.23746	0.036037	0.0514814	0.0162573	1655	tags=18%, list=11%, signal=16%	PEBP1/BNIP3L/ARG2/FASTK/SUMO2/PEX19/ING1/YPEL3/CAV1/MAP2K2/DUSP1/CEBPB/NLRX1/DPP4/PMVK/ROMO1/MAP2K6/JUNB/CDKN1B/IRF7/RRP8/TAGLN/HNRNPC/NDRG1/MAD1L1/GNG11/SOD2/CXCL1/RPS14/WNT16/RPL11/PEA15/TBPL1/KEAP1/HDAC1/CCL2/ATRAID/RELB/CKB/NFKBIA/CDKN1C/ATG10/SELENBP1/LAYN/MARCKS/IL1A/NQO1/IL6/CREG1/IGFBP3/SIK1/BTG1/SOCS1
GTEx_Aging_Up	GTEx_Aging_Up	GTEx_Aging_Up	445	0.21289	1.14681	0.110695	0.138369	0.0436954	3753	tags=29%, list=25%, signal=23%	F2R/SLC14A1/LTBP2/BHLHE40/WDR27/A2M/SLC2A3/TCIRG1/GSDMB/MDC1/PABPC1L/RUNX2/ARHGEF28/HES1/KIAA1755/PIEZO1/SEC31B/NEDD9/MICALL2/ABCA6/SLC35F2/PRSS23/PROSER2/LPIN3/VWCE/ITGA10/ZBTB20/PLXNB2/RABL2A/NDOR1/PRDM1/SYNE3/ABCG2/AHSA2P/SNAI1/SLC17A9/PLAAT4/SATB2/PEAR1/RIPOR3/CLK1/LPAR2/ABCA7/SLC12A4/IFT172/TUBGCP6/ATG16L2/ITGA11/AEBP1/RAPGEF3/CEP164/PLCB3/ATP13A1/FIGN/MBNL3/DHRS3/EDA2R/DENND6B/PHF8/ADAMTS10…
Aging_Fibroblast_Genes_Up	Aging_Fibroblast_Genes_Up	Aging_Fibroblast_Genes_Up	3707	-0.159451	-1.01658	0.300762	0.33418	0.105531	2965	tags=20%, list=20%, signal=21%	TPRG1L/CST3/ETFA/RNF130/DNAI4/PERP/DMAC2L/FAM229B/IQCK/TSPAN6/NRBF2/UBE2D1/YBX3/SMIM19/RNF10/ZNF404/LCMT1/SLC2A12/RSL24D1/RUNX1T1/PHF10/SLC49A4/TMEM167A/BMI1/LIMS2/FMNL1/SYNPO2/EIF3J-DT/PCDHB12/TSPAN31/CASTOR2/PPIC/MAP1LC3B/SAP30L/CMAS/C1orf52/FAM200A/ENSG00000290032/RDH14/SH3BGRL/UBE2D2/LYSMD3/NAP1L5/ARL6IP5/GNPDA1/TMEM182/ENSG00000279253/ENSG00000267317/PSMD10/RNF13/PTP4A2/ALDH1B1/TMEM254/DNASE…
CellAge_Repressor	CellAge_Repressor	CellAge_Repressor	421	-0.175491	-0.984811	0.510451	0.510451	0.161195	2775	tags=21%, list=18%, signal=18%	FDPS/STUB1/NFE2L2/PPM1D/HSF1/CEBPG/OGG1/NAMPT/RUVBL2/FOXP1/JPT1/RHOA/CDK4/MKRN1/UBE2N/ATG5/ATG4D/HAUS4/ALDOA/TWIST1/DPY30/SIRT6/MUS81/HNRNPA1/GMNN/HMGB2/MAP2K3/SAT2/FIS1/RAN/RAD23B/NR1H2/MIF/DDIT4/FSCN1/EPOR/ATP6V0C/G6PD/RACK1/ENDOG/PSMA2/ERCC1/PAX8/DEPTOR/TFDP1/PYGL/LGALS3/MORF4L1/ASAH1/SGK1/NUTF2/APEX1/HSPB1/RBX1/NTN4/PHGDH/YBX1/RAD51C/MDK/ATG7/PHB2/JUN/PARK7/TXN/GSK3A/RPS9/PDCD4/BCL3/COX5B/RRA…

## Sheet: B
	ID	Description	setSize	enrichmentScore	NES	pvalue	p.adjust	qvalue	rank	leading_edge	core_enrichment
Core_SASP	Core_SASP	Core_SASP	135	0.820077	1.63035	1.9221e-06	1.53768e-05	1.21396e-05	355	tags=28%, list=9%, signal=26%	CALM1/AHNAK/AKR1B1/PLEC/AARS1/COL12A1/HMGA1/PKM/FLNC/CALD1/FKBP10/POSTN/FLNA/YWHAZ/TXNRD1/PEBP1/MYH9/PLOD1/TIMP1/NPC2/YWHAE/MSN/PRKCSH/SOD1/TLN1/EEF2/HEXB/TPD52L2/FLNB/NME2/VIM/GAPDH/COL6A1/CALU/FN1/BASP1/PRCP/CTSD
GTEx_Aging_Down	GTEx_Aging_Down	GTEx_Aging_Down	401	0.66307	1.33174	0.00129031	0.00516124	0.00407466	463	tags=15%, list=12%, signal=14%	CALM1/CALM2/PSMB4/SPCS3/OPA1/TUBB4B/ELOC/IPO7/TIPRL/RTN2/DCTN5/SLK/BTF3L4/COPS5/TARS1/YWHAZ/IDH3A/MAPK1/YWHAE/ADO/PRKAR1A/NAA50/MACROH2A1/PHAX/TUBA1A/TWF2/SRPRA/MTMR6/MED4/ATP2A2/SLMAP/ETFA/BICD2/GOLGA4/RPAP3/KCMF1/PCMT1/NIP7/PSMC2/TMED2/ASH2L/UCHL3/RPS6KA3/WDR12/HNRNPK/TBCC/CUL2/MRPS35/UTP3/CIAPIN1/TMX4/CCNY/ATP5PB/VPS29/CHPF2/ATP6V1B2/MRPS23/C1QBP/EIF2S1
SenMayo	SenMayo	SenMayo	20	0.687948	1.21143	0.226365	0.387281	0.305748	195	tags=20%, list=5%, signal=19%	SERPINE1/SERPINE2/PTBP1/ITGA2
CellAge_Inducer	CellAge_Inducer	CellAge_Inducer	106	0.577361	1.13923	0.254507	0.387281	0.305748	284	tags=17%, list=8%, signal=16%	CDKN2AIP/HMGA1/CAPNS1/PHB/SERPINE1/CD82/PEBP1/PPP2R1A/MAPK1/CAV1/HSPA9/DDB2/PEA15/ARF1/ITGB3/SOD2/STAT6/LPAR1
GTEx_Aging_Up	GTEx_Aging_Up	GTEx_Aging_Up	88	0.57239	1.12016	0.290461	0.387281	0.305748	229	tags=10%, list=6%, signal=10%	IKBKB/AK1/LUC7L/SNRPA/FKBP10/COL8A1/COL16A1/BAX/DDB2
Aging_Fibroblast_Genes_Down	Aging_Fibroblast_Genes_Down	Aging_Fibroblast_Genes_Down	1140	0.51946	1.04313	0.276727	0.387281	0.305748	510	tags=14%, list=13%, signal=17%	CALM3/NES/NUP205/HNRNPUL2/PSMB4/AIFM1/MMS19/NOP10/TUBB4B/STT3A/HMGA1/NSDHL/SEC14L2/DNAJC9/SART1/PKM/PRPF8/DDX27/AK2/MYO18A/SNRPA/FKBP10/SF3A1/DOCK6/FLNA/UPF1/SERPINE1/TPRKB/CD82/COQ6/SMARCA4/SMC1A/ZFPL1/MYH9/HGS/VAT1L/SART3/DNAAF5/PEX16/CHMP7/ETFB/NDUFS6/TTYH3/NOP58/TIMM44/RPP40/EIF3G/ITGA6/PTBP1/ATXN2L/UBE2M/MSN/CRELD2/PRKDC/PRKCSH/NIBAN2/MBOAT7/ANPEP/ASMTL/ITGA2/KDELR1/NFIC/SRSF7/PI4KA/HPCAL1/T…
CellAge_Repressor	CellAge_Repressor	CellAge_Repressor	189	0.45016	0.900598	0.713498	0.815426	0.643757	738	tags=23%, list=20%, signal=20%	AKR1B1/OPA1/SMARCA4/SMC1A/YWHAZ/HNRNPD/MSN/PRKDC/SOD1/NFKB2/UBE2I/ILK/MTDH/GAPDH/CLPP/CTSD/DHX9/KDM1A/RCC1/HNRNPA1/CDK4/FIS1/PELP1/SPAG9/BECN1/GRSF1/BLVRA/GMPS/NSUN2/TEAD1/S100A6/RAN/ANXA5/DDB1/HMGB2/PRPF19/MARCHF5/ILF3/SRSF3/LAMP2/RBBP4/HMGB1/CTSB/APEX1
Aging_Fibroblast_Genes_Up	Aging_Fibroblast_Genes_Up	Aging_Fibroblast_Genes_Up	978	0.412068	0.827403	0.98582	0.98582	0.778279	357	tags=9%, list=9%, signal=10%	CALM2/LMO7/BCAP29/ARIH1/SPCS3/VWA5A/CDKN2AIP/AARS1/COL12A1/LAMA4/DCTN5/IFI35/B2M/RUFY3/ABCC4/CRYZL1/BTF3L4/CALD1/COPS5/TMEM30A/SQOR/PPP1CB/ATL1/PLEKHO2/PLBD2/TXNRD1/COL8A1/DCAF8/RPL31/FKBP9/MAGT1/ASNS/RSF1/SERPINE2/SLC23A2/STX12/EIF1AX/UBE2Z/KCTD12/SNX18/GNB4/CMPK1/ADO/PRKAR1A/ENAH/CDS2/COL3A1/SCPEP1/SEPTIN2/SCRN1/PEA15/HEXB/ITGAV/TMF1/MED4/ATP2A2/SRSF10/SLMAP/ADH5/PDE5A/RIC1/MTDH/SOD2/SERPINB1/S…

## Sheet: C
	ID	Description	setSize	enrichmentScore	NES	pvalue	p.adjust	qvalue	rank	leading_edge	core_enrichment
Core_SASP	Core_SASP	Core_SASP	139	0.690482	1.84937	2.14146e-15	1.71317e-14	1.3525e-14	183	tags=55%, list=19%, signal=52%	VIM/PLEC/ACTN1/FN1/AHNAK/FLNA/FLNC/LTBP1/CALU/COL12A1/COL6A2/VCL/ECM1/YWHAE/MMP2/POSTN/COL6A1/QSOX1/PGK1/IGFBP4/ALDOA/HSPA8/YWHAZ/CTSB/YWHAB/CALD1/MSN/TPI1/BGN/PDIA3/LGALS3BP/NUCB1/EMILIN1/VCAN/IGFBP5/MMP1/PGAM1/HEXB/TIMP1/GDI2/ACTN4/PKM/TXNRD1/CAP1/RCN1/MDH2/GSTP1/TKT/PLS3/GSN/PFN1/MRC2/PARK7/LOXL2/PPIA/ENO1/PXDN/LDHA/EZR/HNRNPA2B1/DPYSL2/PPIB/TNC/GAPDH/MYL12B/MYL12A/TBCA/GSTO1/ARHGDIA/VASN/FKBP…
GTEx_Aging_Up	GTEx_Aging_Up	GTEx_Aging_Up	48	0.520455	1.32435	0.0453463	0.181385	0.143199	280	tags=48%, list=29%, signal=36%	LTBP4/ECM1/MMP2/C1S/BGN/A2M/LTBP2/C1R/PCOLCE/CFH/IGFBP7/COL8A1/FKBP10/CCN2/HSPB1/CSF1/SERPING1/PDGFD/NENF/SPON2/LUM/RCN3/HLA-B
SenMayo	SenMayo	SenMayo	36	0.495242	1.23646	0.137707	0.22291	0.175981	103	tags=28%, list=11%, signal=26%	MMP2/IGFBP4/PLAU/CTSB/IGFBP5/MMP1/PLAT/IGFBP7/SERPINE2/PAPPA
Aging_Fibroblast_Genes_Up	Aging_Fibroblast_Genes_Up	Aging_Fibroblast_Genes_Up	220	0.41048	1.11435	0.139319	0.22291	0.175981	284	tags=37%, list=30%, signal=34%	COL3A1/FBN1/FN1/COL5A2/COL12A1/NPEPPS/C1S/THBS1/SPTAN1/IGFBP4/FSTL1/YWHAB/CALD1/C1R/TPT1/GLUD1/VCAN/IGFBP5/HEXB/CFH/COL8A1/TXNRD1/RCN1/SERPINE2/GSN/SELENBP1/WARS1/THBS2/FHL2/DPYSL2/LAMA4/PSAT1/TNC/MYL12B/MYL12A/CTHRC1/DCN/COL15A1/CCN2/NPTX1/SPTBN1/LAMC1/EFEMP1/GNS/PDLIM1/SERPING1/GSR/IGFBP2/CMPK1/PDGFD/SOD2/AKAP12/CNBP/RBBP4/GNPDA1/RAB11A/EXT2/CSRP2/HEXA/ADH5/ADAM10/ERAP1/NENF/BTD/CDV3/KCTD12/PLB…
Aging_Fibroblast_Genes_Down	Aging_Fibroblast_Genes_Down	Aging_Fibroblast_Genes_Down	280	0.406325	1.10917	0.129629	0.22291	0.175981	186	tags=24%, list=19%, signal=27%	VIM/ACTN1/FLNA/COL6A3/LMNA/LTBP4/COL6A2/MAP4/RRBP1/COL6A1/TGFBI/PGK1/NES/ALDOA/HSPA8/CLSTN1/COL5A1/MSN/TPI1/BGN/LTBP2/EMILIN1/LMNB1/LMNB2/MMP1/PGAM1/GDI2/GDI1/ACTN4/PKM/SDF4/CAP1/APEX1/MDH2/GSTP1/DBN1/GOLM1/PFN1/NME1/RBMX/MRC2/LOXL2/RNH1/GPI/GSS/STIP1/ENO1/HARS1/LDHA/DPYSL3/HNRNPA2B1/THOP1/DPP3/GAPDH/TBCA/GOT2/TALDO1/CTTN/ARHGDIA/VASN/FKBP10/TUBA1B/HDGF/LDHB/LGALS1/STMN1/NONO
CellAge_Inducer	CellAge_Inducer	CellAge_Inducer	35	0.412248	1.027	0.453776	0.522815	0.412749	246	tags=34%, list=26%, signal=26%	TGFBI/SPARC/VCAN/IGFBP5/IGFBP7/SELENBP1/TAGLN/CCN2/SOD2/PEBP1/HNRNPC/EWSR1
GTEx_Aging_Down	GTEx_Aging_Down	GTEx_Aging_Down	54	0.389703	0.998681	0.506405	0.522815	0.412749	392	tags=52%, list=41%, signal=32%	YWHAE/PGK1/YWHAZ/YWHAB/CAP1/APEX1/MDH2/YWHAG/MYL12B/HNRNPK/LDHB/SERBP1/GSR/FH/RBBP4/RAB11A/CDV3/CBX3/SEC23A/DLD/MDH1/NSFL1C/GRB2/ARPC3/TXNDC17/CS/RAD23B/ARPC2
CellAge_Repressor	CellAge_Repressor	CellAge_Repressor	71	0.381013	0.99181	0.522815	0.522815	0.412749	352	tags=46%, list=37%, signal=32%	ALDOA/YWHAZ/CTSB/YWHAB/MSN/LMNB1/APEX1/GRN/PARK7/LOXL2/ENO1/PPIB/GAPDH/HNRNPA1/RACK1/HNRNPD/HSPB1/DDB1/RBBP4/CTSD/FSCN1/TP53I3/TXN/LOX/CLU/MYLK/HSPA1A/MDH1/HNRNPA3/NUDT5/TFG/YBX1/ELAVL1

## Sheet: D
	ID	Description	setSize	enrichmentScore	NES	pvalue	p.adjust	qvalue	rank	leading_edge	core_enrichment
Interferon gamma response	Interferon gamma response	Interferon gamma response	157	-0.267591	-1.33239	0.0276196	0.0552391	0.0290732	3877	tags=35%, list=26%, signal=26%	HLA-B/HLA-A/CXCL10/C1S/TNFAIP3/IFIT1/PIM1/SOCS3/MTHFD2/PSMB2/CASP1/RBCK1/PSMB9/C1R/LYSMD2/IL15/B2M/IFI44L/SERPING1/NAMPT/LAP3/ISG20/TAP1/FGL2/ARL4A/UBE2L6/CDKN1A/PSMB8/LY6E/ISOC1/ISG15/EIF4E3/TRAFD1/SSPN/PSMA2/SRI/EPSTI1/BPGM/PSME1/SECTM1/IRF7/SOD2/CCL7/RIPK2/IFITM3/CCL2/NFKBIA/VAMP5/TNFAIP6/IFITM2/IL6/GCH1/PDE4B/BTG1/SOCS1
Interferon alpha response	Interferon alpha response	Interferon alpha response	87	0.22229	0.967381	0.518064	0.518064	0.272666	2936	tags=26%, list=19%, signal=21%	OASL/TENT5A/HERC6/IFIT3/SAMD9/DDX60/IFIT2/PARP14/PARP9/LGALS3BP/ELF1/SAMD9L/ADAR/USP18/CXCL11/HELZ2/BST2/MOV10/IFI44/SP110/STAT2/TRIM26/UBA7

## Sheet: E
	ID	Description	setSize	enrichmentScore	NES	pvalue	p.adjust	qvalue	rank	leading_edge	core_enrichment
Interferon alpha response	Interferon alpha response	Interferon alpha response	41	0.639533	1.19525	0.2196	0.246427	0.246427	607	tags=24%, list=16%, signal=21%	OASL/IFI35/B2M/OGFR/UBE2L6/ADAR/TRIM25/NUB1/ISG15/LGALS3BP
Interferon gamma response	Interferon gamma response	Interferon gamma response	68	0.598603	1.15572	0.246427	0.246427	0.246427	680	tags=24%, list=18%, signal=20%	OASL/IFI35/B2M/OGFR/SOD2/PNP/UBE2L6/IFIT1/ADAR/BPGM/NFKB1/TRIM25/ISG15/LGALS3BP/CASP7/IFIT2

## Sheet: F
	ID	Description	setSize	enrichmentScore	NES	pvalue	p.adjust	qvalue	rank	leading_edge	core_enrichment
Interferon gamma response	Interferon gamma response	Interferon gamma response	20	0.507343	1.2003	0.223345	0.223345	NA	280	tags=55%, list=29%, signal=40%	C1S/LGALS3BP/C1R/CFH/LAP3/WARS1/PNP/SERPING1/SOD2/VCAM1/HLA-B

## Sheet: G
	ID	Description	setSize	enrichmentScore	NES	pvalue	p.adjust	qvalue	rank	leading_edge	core_enrichment
Alu_OE_Repeats_Up	Alu_OE_Repeats_Up	Alu_OE_Repeats_Up	104	0.600917	2.78077	1.78221e-16	5.34662e-16	NA	4997	tags=72%, list=30%, signal=51%	Tigger19b:TcMar-Tigger:DNA/Tigger2b_Pri:TcMar-Tigger:DNA/L1ME3:L1:LINE/L1ME3A:L1:LINE/BLACKJACK:hAT-Blackjack:DNA/L1MB8:L1:LINE/L1ME4b:L1:LINE/MSTA:ERVL-MaLR:LTR/L1ME4a:L1:LINE/THE1B:ERVL-MaLR:LTR/MLT1C:ERVL-MaLR:LTR/L1ME4c:L1:LINE/MIRc:MIR:SINE/MER102c:hAT-Charlie:DNA/Charlie1b:hAT-Charlie:DNA/MER103C:hAT-Charlie:DNA/MER47A:TcMar-Tigger:DNA/MIR:MIR:SINE/MLT1L:ERVL-MaLR:LTR/Tigger19a:TcMar-Tigger…
Alu_OE_Genes_Down	Alu_OE_Genes_Down	Alu_OE_Genes_Down	96	0.411291	1.8777	0.000133887	0.000200831	NA	4294	tags=43%, list=26%, signal=32%	ENSG00000196616/ENSG00000011638/ENSG00000180447/ENSG00000134363/ENSG00000162407/ENSG00000180694/ENSG00000175061/ENSG00000119508/ENSG00000011465/ENSG00000145779/ENSG00000284686/ENSG00000162545/ENSG00000166347/ENSG00000153162/ENSG00000075643/ENSG00000198818/ENSG00000189067/ENSG00000221869/ENSG00000130707/ENSG00000119138/ENSG00000048740/ENSG00000134882/ENSG00000005243/ENSG00000196683/ENSG00000166923…
Alue_OE_Genes_Up	Alue_OE_Genes_Up	Alue_OE_Genes_Up	91	-0.265442	-1.36317	0.0353466	0.0353466	NA	3739	tags=34%, list=22%, signal=27%	ENSG00000204442/ENSG00000184465/ENSG00000101104/ENSG00000135074/ENSG00000127564/ENSG00000168906/ENSG00000106366/ENSG00000119681/ENSG00000134369/ENSG00000110719/ENSG00000198763/ENSG00000130695/ENSG00000248527/ENSG00000130158/ENSG00000162572/ENSG00000103449/ENSG00000105738/ENSG00000176155/ENSG00000198886/ENSG00000148773/ENSG00000122966/ENSG00000132688/ENSG00000198899/ENSG00000117724/ENSG00000198786…
