# Supplementary material for: A multi-omics analysis of human fibroblasts overexpressing an Alu transposon reveals widespread disruptions in aging-associated pathways
Source: GeroScience. 2025 Dec 11;48(3):3375–402. doi: 10.1007/s11357-025-02033-6 (PMC13356197; doi:10.1007/s11357-025-02033-6)
Supplement: Supplementary file 11 — Supplementary Table S4 Functional enrichment analyses across “omic” layers. (A) All significant (FDR < 0.05) GO Biological Process GSEA results in the transcriptome. (B) All significant (FDR < 0.05) GO Biological Process GSEA results in the cellular proteome. (C) All significant (FDR < 0.05) GO Biological Process GSEA results in the secretome. (D) All significant (FDR < 0.05) Reactome pathway GSEA results in the transcriptome. (E) All significant (FDR < 0.05) Reactome pathway GSEA results in the secretome. (F) All DESeq2 results comparing control and AluJb overexpression groups in proliferating IMR-90 fibroblasts. (G) Significant and similarly regulated GO Biological Process GSEA results for serum-deprived and proliferating fibroblasts. (H) Significant and similarly regulated Reactome pathway GSEA results for serum-deprived and proliferating fibroblasts. (I) Hallmark interferon alpha and gamma genesets GSEA results for serum-deprived and proliferating fibroblasts. (J) All transcription factor regulon enrichment results using decoupleR on the serum-deprived AluJb transcriptome (XLSX 2.08 MB) [file 11357_2025_2033_MOESM11_ESM.xlsx]

## Sheet: Index
Supplementary Table S4
	A	All significant (FDR < 0.05) GO Biological Process GSEA results in the transcriptome.
	B	All significant (FDR < 0.05) GO Biological Process GSEA results in the cellular proteome.
	C	All significant (FDR < 0.05) GO Biological Process GSEA results in the secretome.
	D	All significant (FDR < 0.05) Reactome pathway GSEA results in the transcriptome.
	E	All significant (FDR < 0.05) Reactome pathway GSEA results in the secretome.
	F	All DESeq2 results comparing control and AluJb overexpression groups in proliferating IMR-90 fibroblasts.
	G	Significant and similarly regulated GO Biological Process GSEA results for serum-deprived and proliferating fibroblasts.
	H	Significant and similarly regulated Reactome pathway GSEA results for serum-deprived and proliferating fibroblasts.
	I	Hallmark interferon gene set GSEA results for serum-deprived and proliferating fibroblasts.
	J	All transcription factor regulon enrichment results using decoupleR on the serum-deprived AluJb transcriptome.

## Sheet: A
	ID	Description	setSize	enrichmentScore	NES	pvalue	p.adjust	qvalue	rank	leading_edge	core_enrichment
Cytoplasmic translation	Cytoplasmic translation	Cytoplasmic translation	156	-0.637377	-3.16886	1.71972e-28	5.78515e-25	4.89669e-25	2272	tags=59%, list=15%, signal=51%	FTSJ1/EIF2S3/NCBP2/AARS1/RPS15/RPL35/RPL9/EIF2S2/EIF3H/EIF3L/RPL29/RPL26/RACK1/RPL18/RPS10/RPL26L1/RPLP0P6/RPL36A/EIF3K/RPL22/RPL34/RPL4/RPS4X/RPS16/YBX1/RPS5/RPS7/RPS19/RPL18A/RPL5/RPL13A/RPL28/RPL38/RPL21/RPL23/UBA52/RPS20/RPL19/RPS24/RPL30/RPSA/RPL10A/RPS9/RPS28/RPS14/RPL7/RPLP2/EIF2D/RPL13/RPL10/RPL14/RPL6/RPL17/RPL7A/RPS15A/RPL23A/RPS6/RPL24/RPS27A/RPL27/RPLP0/RPS3A/RPLP1/EIF3E/RPL11/FAU/RPS…
Aerobic respiration	Aerobic respiration	Aerobic respiration	174	-0.523635	-2.64707	5.32794e-17	4.48079e-14	3.79265e-14	2777	tags=56%, list=18%, signal=47%	NDUFA5/MDH2/NDUFA9/MT-ND3/ATP5PO/BID/NDUFA12/RHOA/UQCC3/ANTKMT/NDUFC1/ACO1/NDUFB8/IDH3B/ATP5F1D/NDUFB2/COX7B/SUCLG1/NDUFS2/COX8A/DLST/CAT/ARL2/NDUFA8/CYCS/UQCRFS1/SDHB/PDHB/SHMT2/ATP5MG/COA6/ATP5F1C/NDUFB9/COX6C/NDUFB4/NDUFS5/SUCLG2/IDH2/BLOC1S1/NDUFAB1/NDUFS6/NDUFB3/NDUFA13/UQCRB/NDUFV2/CHCHD2/UQCR11/COX10/ATP5F1B/SDHAF2/COX7A2L/NDUFA6/CYC1/ATP5PB/ISCU/STOML2/NDUFA2/PARK7/SURF1/NUPR1/ATP5PF/NDUF…
Cellular respiration	Cellular respiration	Cellular respiration	210	-0.486021	-2.51885	5.30163e-17	4.48079e-14	3.79265e-14	2777	tags=51%, list=18%, signal=42%	NDUFA5/MDH2/NDUFA9/MT-ND3/ATP5PO/CISD1/BID/NDUFA12/RHOA/UQCC3/ANTKMT/NDUFC1/ACO1/NDUFB8/PRELID1/IDH3B/ATP5F1D/NDUFB2/COX7B/TREX1/SUCLG1/NDUFS2/COX8A/DLST/CAT/ARL2/NDUFA8/CYCS/UQCRFS1/SDHB/PDHB/SHMT2/ATP5MG/COA6/OPN3/ATP5F1C/NDUFB9/COX6C/NDUFB4/NDUFS5/SUCLG2/IDH2/BLOC1S1/NDUFAB1/NDUFS6/NDUFB3/NDUFA13/UQCRB/NDUFV2/CHCHD2/UQCR11/COX10/ATP5F1B/SDHAF2/COX7A2L/NDUFA6/CYC1/ATP5PB/MTLN/ISCU/STOML2/NDUFA2…
Energy derivation by oxidation of organic compounds	Energy derivation by oxidation of organic compounds	Energy derivation by oxidation of organic compounds	279	-0.451035	-2.42209	4.2028e-17	4.48079e-14	3.79265e-14	2781	tags=46%, list=18%, signal=38%	UGP2/NDUFA5/MDH2/NDUFA9/MT-ND3/ATP5PO/CISD1/BID/NDUFA12/RHOA/UQCC3/ANTKMT/NDUFC1/ACO1/NDUFB8/PRELID1/IDH3B/ATP5F1D/CAVIN3/WDR45B/NDUFB2/COX7B/TREX1/SUCLG1/NDUFS2/WDR45/PID1/COX8A/PPP1CA/SELENOS/DLST/CAT/ARL2/NDUFA8/CYCS/UQCRFS1/ATG3/SDHB/PDHB/SHMT2/ATP5MG/COA6/OPN3/GYG1/PPP1CB/ATP5F1C/NDUFB9/COMT/COX6C/NDUFB4/PYGL/NDUFS5/GBE1/SUCLG2/IDH2/BLOC1S1/PPP1R2/PPP1R3C/INPP5K/NDUFAB1/NDUFS6/NDUFB3/NDUFA13…
Generation of precursor metabolites and energy	Generation of precursor metabolites and energy	Generation of precursor metabolites and energy	377	-0.401705	-2.23073	2.69449e-16	1.81285e-13	1.53444e-13	2970	tags=41%, list=20%, signal=34%	PPP1R3F/TPI1/ETFA/ATP5F1A/ATPSCKMT/GNPDA1/UGP2/NDUFA5/MDH2/NDUFA9/MT-ND3/ATP5PO/CISD1/ENO3/BID/NDUFA12/RPE/RHOA/UQCC3/SLC25A4/ANTKMT/NDUFC1/ACO1/NDUFB8/PRELID1/IDH3B/ATP5F1D/CAVIN3/WDR45B/ALDOA/NDUFB2/SIRT6/COX7B/TREX1/SUCLG1/NDUFS2/WDR45/PID1/COX8A/MLST8/PPP1CA/SELENOS/DLST/CAT/PGD/ARL2/NDUFA8/CYCS/DDIT4/UQCRFS1/ATG3/G6PD/SDHB/PDHB/SHMT2/ATP5MG/COA6/OPN3/GYG1/PPP1CB/ATP5F1C/NDUFB9/COMT/IER3/COX6…
Oxidative phosphorylation	Oxidative phosphorylation	Oxidative phosphorylation	133	-0.530415	-2.57668	4.6593e-14	2.61231e-11	2.21112e-11	2852	tags=62%, list=19%, signal=51%	ATP5F1A/ATPSCKMT/NDUFA5/NDUFA9/MT-ND3/ATP5PO/BID/NDUFA12/RHOA/UQCC3/ANTKMT/NDUFC1/NDUFB8/ATP5F1D/NDUFB2/COX7B/NDUFS2/COX8A/NDUFA8/CYCS/UQCRFS1/SDHB/SHMT2/ATP5MG/COA6/ATP5F1C/NDUFB9/COX6C/NDUFB4/NDUFS5/NDUFAB1/NDUFS6/NDUFB3/NDUFA13/UQCRB/NDUFV2/CHCHD2/UQCR11/ATP5F1B/SDHAF2/COX7A2L/NDUFA6/CYC1/ATP5PB/ISCU/STOML2/NDUFA2/PARK7/NUPR1/ATP5PF/NDUFB1/NDUFC2/NDUFB5/NDUFB6/UQCRH/NDUFC2-KCTD14/COX5B/COX4I1/…
Mitochondrion organization	Mitochondrion organization	Mitochondrion organization	459	-0.358918	-2.03215	5.96889e-14	2.86848e-11	2.42795e-11	4273	tags=46%, list=28%, signal=34%	CNP/RRM1/ULK2/LETMD1/LYRM2/NIPSNAP1/MPV17/EYA2/ATG12/HSPA1A/UQCC5/BBC3/PPP2CB/SDHAF3/ZNF205/MTFR1L/CIBAR1/OMA1/OPTN/AGTPBP1/HTRA2/SLC4A5/UQCC4/CLPP/FUNDC2/PRKACA/LMNA/SREBF2/PET117/NAIF1/IMMP2L/NDUFA10/NDUFS3/MIEF2/RAB3A/COX17/HMGCL/HSPA9/CHCHD6/ARMCX3/TACO1/COA4/SLC30A9/NDUFS8/ACAA2/SNCA/RAB38/CLU/EPAS1/THEM4/NME3/BOK/TMEM126B/TRIAP1/COX18/TMEM126A/FAM162A/STMP1/SSBP1/HIGD2A/MAP1LC3B/FOXRED1/PSM…
Mitochondrial translation	Mitochondrial translation	Mitochondrial translation	130	-0.534906	-2.58897	1.55549e-13	6.54083e-11	5.53631e-11	4280	tags=60%, list=28%, signal=43%	NGRN/MRPL1/MRPL3/TSFM/MRPS27/MRPS7/MRPL35/MRPL30/MRPL38/RPUSD3/MRPS12/MRPL47/TACO1/MRPS28/MRPL42/MRPL50/MRPL14/MRPL10/MRPS2/MTIF3/MRPS31/MALSU1/GATB/MTG2/MPV17L2/GADD45GIP1/SARS2/MRPS14/TRMT10C/AURKAIP1/TUFM/MRPL32/MRPS10/COA3/MRPL11/MRPL20/MRPS23/MRPL23/MRPL37/MRPL40/MRPS24/MRPS33/DAP3/MRPL9/C1QBP/MRPS21/MRPS35/SHMT2/MRPL33/MRPL4/MRPL28/MRPL17/MRPS11/MRPS26/MRPL46/MRPS17/MRPL39/MRPL36/CHCHD1/RCC…
Homophilic cell adhesion via plasma membrane adhesion molecules	Homophilic cell adhesion via plasma membrane adhesion molecules	Homophilic cell adhesion via plasma membrane adhesion molecules	81	0.618251	2.65036	5.97175e-13	2.23211e-10	1.88931e-10	4601	tags=68%, list=30%, signal=48%	CDH6/PCDH18/PKD1/FAT4/FAT1/CADM1/PCDHGA10/PCDHGB6/PCDHGA6/PCDHGC3/PLXNB2/ROBO2/PCDHGB1/DCHS1/PCDHGA12/CLSTN3/L1CAM/PCDHB13/CDH4/PCDHGA4/HMCN1/PCDHGA11/CELSR2/PCDHGA3/PCDHB15/ROBO1/CELSR1/PCDHGB7/PCDHGB5/PCDHGA1/PCDHGA2/CLSTN1/PTPRG/PCDHGA9/AMIGO1/PCDHB10/PCDHGC5/PCDHGB4/PCDHGA7/PCDH9/TRO/PCDHGB2/DSG2/CDH2/PCDHB16/PTPRM/CDH13/PTPN23/CADM4/PCDH10/PALLD/PVR/CDH24/PCDHB8/NECTIN3
Mitochondrial gene expression	Mitochondrial gene expression	Mitochondrial gene expression	166	-0.466563	-2.34038	6.8515e-12	2.30485e-09	1.95088e-09	4280	tags=52%, list=28%, signal=38%	NGRN/MRPL1/MRPL3/TSFM/MRPS27/MRPS7/MRPL35/MRPL30/MRPL38/RPUSD3/MRPS12/FASTKD5/TRMT5/MRPL47/FASTKD1/TACO1/MRPS28/MRPL42/MRPL50/MRPL14/MRPL10/MRPS2/MTIF3/MRPS31/MALSU1/GATB/MTG2/MPV17L2/GADD45GIP1/SARS2/MRPS14/TRMT10C/AURKAIP1/TUFM/MRPL32/MRPS10/COA3/MRPL11/MRPL20/MRPS23/MRPL23/MRPL37/MRPL40/MRPS24/MRPS33/DAP3/MRPL9/C1QBP/MRPS21/MRPS35/SHMT2/TWNK/MRPL33/MRPL4/FASTK/MRPL28/MRPL17/MRPS11/MRPS26/MRPL4…
Purine containing compound metabolic process	Purine containing compound metabolic process	Purine containing compound metabolic process	418	-0.349165	-1.96017	9.97649e-12	3.05099e-09	2.58243e-09	3287	tags=36%, list=22%, signal=29%	NDUFS8/FOXK2/IDH1/SNCA/HDAC4/ADA/HAAO/PRTFDC1/NME3/GALK1/QPRT/GUK1/NUDT18/GMPR2/TPI1/NUDT2/DMAC2L/ATP5F1A/ATPSCKMT/NDUFA5/MDH2/NDUFA9/MT-ND3/KMO/ATP5PO/NME7/PDHX/ENO3/NDUFA12/DCXR/AK3/RPE/NAMPT/BLOC1S6/NMRK1/NUDT7/UQCC3/ANTKMT/NDUFC1/NDUFB8/ATP5F1D/AK1/ALDOA/NDUFB2/SIRT6/MPC2/TREX1/SUCLG1/NDUFS2/PID1/MLST8/DLST/PGD/KYNU/FIS1/RAN/ARL2/RAB23/NDUFA8/DDIT4/ATP6V0C/G6PD/SDHB/PDHB/ATP5MG/NME4/ATP5F1C/N…
Nucleoside triphosphate biosynthetic process	Nucleoside triphosphate biosynthetic process	Nucleoside triphosphate biosynthetic process	114	-0.520854	-2.46712	2.77648e-11	7.78341e-09	6.58806e-09	2964	tags=59%, list=20%, signal=48%	NUDT2/DMAC2L/ATP5F1A/ATPSCKMT/NDUFA5/NDUFA9/MT-ND3/ATP5PO/NME7/NDUFA12/AK3/UQCC3/ANTKMT/NDUFC1/NDUFB8/ATP5F1D/AK1/ALDOA/NDUFB2/NDUFS2/PID1/NDUFA8/ATP6V0C/SDHB/ATP5MG/NME4/ATP5F1C/NDUFB9/NDUFB4/NDUFS5/ATP5MK/NDUFAB1/NDUFS6/NDUFB3/NDUFA13/NDUFV2/ATP5F1B/NDUFA6/ATP5MC3/ATP5PB/ATP5MJ/STOML2/NDUFA2/ATP5PF/NDUFB1/NDUFC2/NDUFB5/NDUFB6/ADK/TMSB4X/TBPL1/NDUFB11/NDUFA11/SDHC/NDUFB7/NDUFA3/NDUFS4/NDUFA7/ATP…
Ribosome biogenesis	Ribosome biogenesis	Ribosome biogenesis	312	-0.371844	-2.02287	5.26232e-11	1.26446e-08	1.07027e-08	2490	tags=29%, list=16%, signal=25%	RPP40/LSM6/ISG20/ERI3/IMP3/SLX9/PIN4/RRP12/EBNA1BP2/AATF/RPS15/FBL/RIOX2/RPL35/WDR12/ZNF593/RAN/RRP9/SNU13/C1QBP/SDE2/EXOSC5/RPL26/NSUN5/NUDT16/NOC4L/TSR2/RPL26L1/RPLP0P6/UTP11/AFG2B/RPUSD2/NSA2/ZNHIT3/RPS4X/RRP36/RPS16/RPS5/RPS7/RPS19/HEATR3/RPL5/RPL38/RRP8/RPS27L/RPS24/EXOSC1/CINP/NHP2/TRMT112/EIF4A3/RPSA/RPS9/RPS28/RPS14/RPL7/RPL10/RPL14/RPL6/RPL7A/RPS15A/RPL23A/RPS6/RPL27/RPLP0/RPS3A/REXO4/GT…
Ribonucleoprotein complex biogenesis	Ribonucleoprotein complex biogenesis	Ribonucleoprotein complex biogenesis	447	-0.33881	-1.91447	4.98334e-11	1.26446e-08	1.07027e-08	3394	tags=33%, list=22%, signal=26%	EXOSC8/CD2BP2/METTL16/TXNL4A/EIF3M/RSL1D1/SBDS/SHQ1/ISG20L2/EIF3I/BYSL/SNRPE/NPM1/METTL18/SNRPD3/MRPS2/CLNS1A/RCL1/RSL24D1/DDX28/MALSU1/SNRPF/MTG2/MPV17L2/TARBP2/METTL5/EIF3J/USP39/SF3A2/RPP40/RUVBL2/LSM6/ISG20/ERI3/IMP3/SLX9/EIF2S3/PIN4/RRP12/EBNA1BP2/AATF/RPS15/SMN1/FBL/RIOX2/RPL35/EIF2S2/WDR12/ZNF593/RAN/RRP9/SNU13/EIF3H/C1QBP/SDE2/EIF3L/DDX1/EXOSC5/RPL26/SNRPD1/NSUN5/STRAP/NUDT16/NOC4L/TSR2/R…
Cell cell adhesion via plasma membrane adhesion molecules	Cell cell adhesion via plasma membrane adhesion molecules	Cell cell adhesion via plasma membrane adhesion molecules	132	0.502158	2.33618	8.60104e-11	1.92893e-08	1.63269e-08	4601	tags=55%, list=30%, signal=39%	CLDN1/CDH6/PCDH18/PKD1/FAT4/FAT1/CADM1/PCDHGA10/PTPRF/PCDHGB6/PCDHGA6/FGFRL1/PCDHGC3/PLXNB2/BMP2/ROBO2/ITGA3/PCDHGB1/DCHS1/WNK1/ACVR1/PCDHGA12/CLSTN3/L1CAM/ADGRL3/PCDHB13/CDH4/PTPRS/PCDHGA4/ITGA5/HMCN1/ADGRL1/PCDHGA11/CX3CL1/TENM4/CELSR2/PCDHGA3/PCDHB15/ROBO1/CELSR1/PCDHGB7/PCDHGB5/PCDHGA1/TGFBR2/PCDHGA2/CLSTN1/MYADM/SCARF2/PTPRG/PCDHGA9/AMIGO1/PCDHB10/PCDHGC5/PCDHGB4/PCDHGA7/PCDH9/TRO/PCDHGB2/DS…
Ribose phosphate metabolic process	Ribose phosphate metabolic process	Ribose phosphate metabolic process	366	-0.349985	-1.93786	1.31403e-10	2.76275e-08	2.33846e-08	3341	tags=37%, list=22%, signal=29%	CMPK1/NDUFV1/NDUFS8/FOXK2/SNCA/HDAC4/ADA/PRTFDC1/NME3/GALK1/GUK1/NUDT18/GMPR2/TPI1/NUDT2/DMAC2L/ATP5F1A/ATPSCKMT/NDUFA5/NDUFA9/MT-ND3/ATP5PO/NME7/PDHX/ENO3/NDUFA12/AK3/RPE/BLOC1S6/NUDT7/UQCC3/ANTKMT/NDUFC1/NDUFB8/ATP5F1D/NUDT14/AK1/ALDOA/NDUFB2/SIRT6/MPC2/TREX1/SUCLG1/NDUFS2/PID1/MLST8/DLST/FIS1/RAN/ARL2/RAB23/NDUFA8/DDIT4/ATP6V0C/G6PD/SDHB/PDHB/ATP5MG/NME4/ATP5F1C/NDUFB9/ACOT7/DCAKD/IER3/NDUFB4/…
Atp synthesis coupled electron transport	Atp synthesis coupled electron transport	Atp synthesis coupled electron transport	92	-0.545472	-2.49055	1.76152e-10	3.48574e-08	2.95041e-08	2777	tags=66%, list=18%, signal=54%	NDUFA5/NDUFA9/MT-ND3/BID/NDUFA12/UQCC3/NDUFC1/NDUFB8/NDUFB2/COX7B/NDUFS2/COX8A/NDUFA8/CYCS/UQCRFS1/SDHB/COA6/NDUFB9/COX6C/NDUFB4/NDUFS5/NDUFAB1/NDUFS6/NDUFB3/UQCRB/NDUFV2/CHCHD2/UQCR11/SDHAF2/COX7A2L/NDUFA6/CYC1/ISCU/NDUFA2/PARK7/NDUFB1/NDUFC2/NDUFB5/NDUFB6/UQCRH/NDUFC2-KCTD14/COX5B/COX4I1/COX7C/COX6B1/SDHC/UQCRQ/NDUFB7/NDUFA3/COX6A1/NDUFS4/NDUFA7/DGUOK/GHITM/NDUFB10/SDHD/COX7A2/UQCR10/COX5A/NDUF…
Ribose phosphate biosynthetic process	Ribose phosphate biosynthetic process	Ribose phosphate biosynthetic process	195	-0.4219	-2.16624	1.9897e-10	3.71853e-08	3.14745e-08	3715	tags=49%, list=24%, signal=38%	UCKL1/NDUFA10/ADSS1/DHODH/NDUFS3/RFK/NDUFV3/CMPK1/NDUFV1/NDUFS8/SNCA/ADA/NME3/GUK1/NUDT2/DMAC2L/ATP5F1A/ATPSCKMT/NDUFA5/NDUFA9/MT-ND3/ATP5PO/NME7/PDHX/NDUFA12/AK3/UQCC3/ANTKMT/NDUFC1/NDUFB8/ATP5F1D/AK1/ALDOA/NDUFB2/MPC2/NDUFS2/PID1/NDUFA8/ATP6V0C/G6PD/SDHB/PDHB/ATP5MG/NME4/ATP5F1C/NDUFB9/ACOT7/DCAKD/NDUFB4/PYGL/NDUFS5/ATP5MK/ELOVL5/PPCS/GCDH/ACSL3/NDUFAB1/NDUFS6/NDUFB3/NDUFA13/NDUFV2/ATP5F1B/SLC2…
Nucleoside triphosphate metabolic process	Nucleoside triphosphate metabolic process	Nucleoside triphosphate metabolic process	222	-0.405618	-2.11782	5.26198e-10	9.31647e-08	7.88568e-08	3335	tags=46%, list=22%, signal=36%	NDUFV1/NDUFS8/FOXK2/HDAC4/ADA/NME3/GALK1/GUK1/TPI1/NUDT2/DMAC2L/ATP5F1A/ATPSCKMT/NDUFA5/NDUFA9/MT-ND3/ATP5PO/NME7/ENO3/NDUFA12/AK3/BLOC1S6/UQCC3/ANTKMT/NDUFC1/NDUFB8/DCTPP1/ATP5F1D/AK1/ALDOA/NDUFB2/SIRT6/TREX1/NDUFS2/PID1/MLST8/FIS1/RAN/ARL2/RAB23/NDUFA8/DDIT4/ATP6V0C/SDHB/ATP5MG/NME4/ATP5F1C/NUDT16/NDUFB9/IER3/NDUFB4/PGAM1/NDUFS5/ATP5MK/BAD/BPGM/NDUFAB1/NDUFS6/NDUFB3/NDUFA13/NDUFV2/ATP5F1B/NDUFA…
Nucleoside phosphate biosynthetic process	Nucleoside phosphate biosynthetic process	Nucleoside phosphate biosynthetic process	235	-0.389261	-2.04743	7.22233e-10	1.2148e-07	1.02823e-07	3798	tags=46%, list=25%, signal=35%	HACD1/PARP16/DUT/UCKL1/NDUFA10/ADSS1/DHODH/NDUFS3/RFK/NDUFV3/DCTD/CMPK1/NDUFV1/NDUFS8/SNCA/ADA/HAAO/NME3/QPRT/GUK1/NUDT2/DMAC2L/ATP5F1A/ATPSCKMT/NDUFA5/NDUFA9/MT-ND3/KMO/ATP5PO/NME7/PDHX/NDUFA12/AK3/NAMPT/NMRK1/UQCC3/ANTKMT/NDUFC1/NDUFB8/ATP5F1D/AK1/ALDOA/NDUFB2/MPC2/NDUFS2/PID1/KYNU/NDUFA8/ATP6V0C/SDHB/PDHB/ATP5MG/NME4/ATP5F1C/NDUFB9/ACOT7/DCAKD/NDUFB4/NDUFS5/ATP5MK/ELOVL5/PPCS/GCDH/ACSL3/NDUFAB…
Atp biosynthetic process	Atp biosynthetic process	Atp biosynthetic process	92	-0.531831	-2.42826	1.00576e-09	1.61113e-07	1.3637e-07	2964	tags=65%, list=20%, signal=53%	NUDT2/DMAC2L/ATP5F1A/ATPSCKMT/NDUFA5/NDUFA9/MT-ND3/ATP5PO/NDUFA12/UQCC3/ANTKMT/NDUFC1/NDUFB8/ATP5F1D/ALDOA/NDUFB2/NDUFS2/PID1/NDUFA8/ATP6V0C/SDHB/ATP5MG/ATP5F1C/NDUFB9/NDUFB4/NDUFS5/ATP5MK/NDUFAB1/NDUFS6/NDUFB3/NDUFA13/NDUFV2/ATP5F1B/NDUFA6/ATP5MC3/ATP5PB/ATP5MJ/STOML2/NDUFA2/ATP5PF/NDUFB1/NDUFC2/NDUFB5/NDUFB6/TMSB4X/NDUFB11/NDUFA11/SDHC/NDUFB7/NDUFA3/NDUFS4/NDUFA7/ATP5ME/NDUFB10/ATP5MC2/SDHD/ATP…
Proton motive force driven atp synthesis	Proton motive force driven atp synthesis	Proton motive force driven atp synthesis	74	-0.556916	-2.44074	1.76847e-09	2.47881e-07	2.09812e-07	2931	tags=73%, list=19%, signal=59%	ATP5F1A/ATPSCKMT/NDUFA5/NDUFA9/MT-ND3/ATP5PO/NDUFA12/ANTKMT/NDUFC1/NDUFB8/ATP5F1D/NDUFB2/NDUFS2/NDUFA8/ATP6V0C/SDHB/ATP5MG/ATP5F1C/NDUFB9/NDUFB4/NDUFS5/ATP5MK/NDUFAB1/NDUFS6/NDUFB3/NDUFA13/NDUFV2/ATP5F1B/NDUFA6/ATP5MC3/ATP5PB/ATP5MJ/STOML2/NDUFA2/ATP5PF/NDUFB1/NDUFC2/NDUFB5/NDUFB6/NDUFB11/NDUFA11/SDHC/NDUFB7/NDUFA3/NDUFS4/NDUFA7/ATP5ME/NDUFB10/ATP5MC2/SDHD/ATP5PD/ATP5F1E/ATP5MF/NDUFA1
Electron transport chain	Electron transport chain	Electron transport chain	118	-0.482041	-2.2979	1.71991e-09	2.47881e-07	2.09812e-07	2777	tags=55%, list=18%, signal=45%	NDUFA5/NDUFA9/MT-ND3/BID/NDUFA12/UQCC3/NDUFC1/NDUFB8/NDUFB2/COX7B/NDUFS2/COX8A/NDUFA8/CYCS/UQCRFS1/SDHB/COA6/NDUFB9/COX6C/NDUFB4/NDUFS5/NDUFAB1/NDUFS6/NDUFB3/UQCRB/NDUFV2/CHCHD2/UQCR11/SDHAF2/COX7A2L/NDUFA6/CYC1/THAP11/ISCU/NDUFA2/PARK7/NDUFB1/NDUFC2/SOD2/NDUFB5/NDUFB6/UQCRH/NDUFC2-KCTD14/COX5B/COX4I1/COX7C/SCO2/COX6B1/SDHC/UQCRQ/NDUFB7/NDUFA3/COX6A1/NDUFS4/NDUFA7/DGUOK/ETFRF1/GHITM/NDUFB10/SDHD/…
Regulation of small gtpase mediated signal transduction	Regulation of small gtpase mediated signal transduction	Regulation of small gtpase mediated signal transduction	224	0.416397	2.0841	1.68775e-09	2.47881e-07	2.09812e-07	4214	tags=46%, list=28%, signal=33%	F2RL2/F2R/F2RL1/SIPA1L3/SPATA13/NF1/PSD3/ARHGEF28/LRP4/FGD4/KALRN/ARHGEF9/NRP1/OBSCN/ARHGAP21/OGT/SPRY4/DENND4B/RALGAPB/ARHGAP22/ARHGAP32/TRIO/SRGAP2/NOTCH2/CBL/RASA2/ITGA3/DENND3/DLC1/ABCA1/SYNGAP1/PLEKHG5/ARHGAP35/AKAP13/RASA4/PLEKHG4/DENND4C/TIAM2/RASGRF2/LPAR2/EPHB2/ABL2/HEG1/FLCN/GBF1/MADD/RALGAPA1/FOXM1/ARHGEF40/RELN/ARHGEF12/ARHGAP17/ARFGEF2/PLXNB1/PRAG1/CD2AP/MYO9B/ARHGAP23/ARHGAP19/ARHGA…
Organophosphate biosynthetic process	Organophosphate biosynthetic process	Organophosphate biosynthetic process	477	-0.309173	-1.75665	5.78556e-09	7.78505e-07	6.58944e-07	3798	tags=36%, list=25%, signal=28%	HACD1/GGPS1/PARP16/DUT/UCKL1/NUS1/NDUFA10/ADSS1/PIGW/PGAP2/SLC19A2/PIGV/DHODH/NDUFS3/IPMK/SLC25A19/RFK/NDUFV3/DCTD/SOCS3/LPGAT1/CMPK1/NDUFV1/MPPE1/NDUFS8/IDH1/SNCA/ADA/HAAO/RAB38/SLC30A5/AKR1A1/AGPAT1/NME3/QPRT/SRD5A3/GUK1/TPI1/NUDT2/DMAC2L/ATP5F1A/GNPAT/FADS1/CLN3/ATPSCKMT/DOLK/ITPKC/PTPMT1/NDUFA5/FDPS/NDUFA9/MT-ND3/PI4KB/PCYT2/KMO/ATP5PO/NME7/TAMM41/PDHX/SLA2/SOCS2/PIP4K2A/NDUFA12/DPM1/DCXR/AK3…
Atp metabolic process	Atp metabolic process	Atp metabolic process	181	-0.412951	-2.0976	7.98794e-09	1.03352e-06	8.74793e-07	2968	tags=45%, list=20%, signal=37%	TPI1/NUDT2/DMAC2L/ATP5F1A/ATPSCKMT/NDUFA5/NDUFA9/MT-ND3/ATP5PO/ENO3/NDUFA12/BLOC1S6/UQCC3/ANTKMT/NDUFC1/NDUFB8/ATP5F1D/AK1/ALDOA/NDUFB2/SIRT6/TREX1/NDUFS2/PID1/MLST8/FIS1/ARL2/NDUFA8/DDIT4/ATP6V0C/SDHB/ATP5MG/ATP5F1C/NDUFB9/IER3/NDUFB4/PGAM1/NDUFS5/ATP5MK/BAD/BPGM/NDUFAB1/NDUFS6/NDUFB3/NDUFA13/NDUFV2/ATP5F1B/NDUFA6/ATP5MC3/ATP1B1/ATP5PB/ATP5MJ/STOML2/NDUFA2/NUPR1/ATP5PF/NDUFB1/LDHA/NDUFC2/NDUFB5/…
Cell junction organization	Cell junction organization	Cell junction organization	482	0.321664	1.74476	2.79133e-08	3.47779e-06	2.94368e-06	3958	tags=37%, list=26%, signal=28%	NPTX1/CLDN1/F2R/ACE/SRPX2/F2RL1/GDNF/COL4A5/CDH6/LAMA5/CNTNAP1/NF1/ITGA2/MACF1/TLN2/LZTS1/CHD4/CTTNBP2/LRP4/LAMC1/ITGA6/AFDN/NEDD9/MICALL2/ARHGEF9/NRP1/DOCK10/VCL/VMP1/MPDZ/PTPRF/KIRREL1/OGT/FER/FN1/ARHGAP22/SETD5/PCDHGC3/PLXNB2/MYCBP2/ADAM10/SRGAP2/EIF4G1/DHX36/ROBO2/CBLN3/THBS2/ITGA3/SNAI1/MTSS1/ERC1/DLC1/PEAK1/DST/SYNGAP1/TNC/APC/PLEC/SMAD3/SLC7A11/CLSTN3/L1CAM/THBS1/ADGRL3/EPHB2/AGRN/STRN/DLG…
Cell junction assembly	Cell junction assembly	Cell junction assembly	281	0.36587	1.88082	4.99979e-08	6.0069e-06	5.08438e-06	3370	tags=35%, list=22%, signal=28%	NPTX1/CLDN1/ACE/SRPX2/CDH6/CNTNAP1/ITGA2/MACF1/TLN2/LZTS1/CHD4/LRP4/LAMC1/ITGA6/AFDN/MICALL2/ARHGEF9/NRP1/VCL/VMP1/MPDZ/OGT/FER/FN1/SETD5/PLXNB2/MYCBP2/SRGAP2/EIF4G1/ROBO2/THBS2/SNAI1/DLC1/PEAK1/DST/APC/PLEC/SMAD3/CLSTN3/THBS1/ADGRL3/EPHB2/AGRN/STRN/DLG5/PCDHB13/MAP1B/FLCN/HIPK1/CDH4/PTPN13/TSC1/PTPRS/ROCK1/ITGA5/MECP2/PKN2/TJP1/RELN/PRKCA/PTPRK/SLC9A1/ICAM5/PTPRJ/CORO2B/PLXNB1/VEGFA/CBLN2/FMN1/D…
Mitochondrial respiratory chain complex assembly	Mitochondrial respiratory chain complex assembly	Mitochondrial respiratory chain complex assembly	101	-0.479561	-2.22707	7.53363e-08	8.73901e-06	7.3969e-06	3721	tags=65%, list=25%, signal=50%	UQCC5/SDHAF3/OMA1/UQCC4/PET117/IMMP2L/NDUFA10/NDUFS3/COX17/TACO1/COA4/NDUFS8/TMEM126B/COX18/TMEM126A/STMP1/FOXRED1/NDUFA5/NDUFA9/NDUFAF4/NDUFA12/DMAC1/UQCC3/COA1/NDUFC1/COX16/NDUFB8/COA3/BCS1L/NDUFB2/NDUFS2/NDUFAF8/COA5/SAMM50/NDUFA8/UQCRFS1/NDUFAF2/NDUFB9/NDUFB4/NDUFS5/PET100/NDUFAB1/NDUFB3/NDUFA13/SDHAF2/NDUFA6/COX14/SMIM20/NDUFA2/SURF1/NDUFB1/NDUFC2/NDUFB5/NDUFB6/CHCHD7/SCO2/NDUFB11/NDUFAF3/ND…
Mitochondrial membrane organization	Mitochondrial membrane organization	Mitochondrial membrane organization	111	-0.453175	-2.13707	1.27551e-07	1.43027e-05	1.21062e-05	3417	tags=43%, list=23%, signal=34%	HSPA9/CHCHD6/ACAA2/SNCA/THEM4/BOK/COX18/TMEM126A/BID/MICOS13/TOMM20/UQCC3/SLC25A4/MTX1/BCS1L/SAMM50/SLC25A6/ADCK1/MOAP1/MTCH1/BNIP3L/IER3/TIMM10/CHCHD3/BAD/BAX/TIMM8B/NDUFA13/ROMO1/MAIP1/TMEM11/PDCD5/GSK3A/TOMM5/APOO/TOMM22/MICOS10/VDAC2/TIMM13/ATP5IF1/GHITM/ALKBH7/TOMM6/TIMM9/TMEM14A/TOMM7/BNIP3/MTX2
Establishment of protein localization to mitochondrial membrane	Establishment of protein localization to mitochondrial membrane	Establishment of protein localization to mitochondrial membrane	35	-0.655527	-2.43754	1.36713e-07	1.48355e-05	1.25571e-05	3035	tags=63%, list=20%, signal=50%	COX18/TMEM126A/TOMM20/MTX1/BCS1L/SAMM50/MOAP1/MTCH1/TIMM10/BAX/TIMM8B/NDUFA13/ROMO1/MAIP1/PDCD5/TOMM5/TOMM22/TIMM13/TOMM6/TIMM9/TOMM7/MTX2
Cellular oxidant detoxification	Cellular oxidant detoxification	Cellular oxidant detoxification	60	-0.545405	-2.28815	3.07716e-07	3.23486e-05	2.73806e-05	3385	tags=57%, list=22%, signal=44%	PRDX2/GPX8/GPX3/SRXN1/NFE2L2/GSTZ1/PRDX1/TXNDC17/PRDX4/GSTK1/NXN/SELENOS/CAT/SELENOT/CD36/APOE/MGST1/GSTO1/GPX4/GSTP1/GPX1/SESN1/TXNRD3/SELENOF/PARK7/TXN/PRDX3/SOD2/MGST3/PRDX5/NQO1/SOD1/PTGES/GCH1
Rrna processing	Rrna processing	Rrna processing	219	-0.358703	-1.86949	4.41551e-07	4.50115e-05	3.80988e-05	2490	tags=29%, list=16%, signal=24%	RPP40/LSM6/ISG20/ERI3/IMP3/SLX9/PIN4/RRP12/EBNA1BP2/RPS15/FBL/RPL35/WDR12/RRP9/SNU13/SDE2/EXOSC5/RPL26/NSUN5/NUDT16/NOC4L/TSR2/UTP11/RPUSD2/NSA2/ZNHIT3/RRP36/RPS16/RPS7/RPS19/RPL5/RRP8/RPS24/EXOSC1/NHP2/TRMT112/EIF4A3/RPS28/RPS14/RPL7/RPL14/RPL7A/RPS6/RPL27/REXO4/GTF2H5/RPL11/RPS27/TSR3/TRMT61B/NOP53/RPS21/RPS8/EIF6/WDR74/RPL35A/NOP10/FRG1/POP4/GAR1/C1D/POP7/RPS25
Positive regulation of nervous system development	Positive regulation of nervous system development	Positive regulation of nervous system development	196	0.38455	1.89209	5.88087e-07	5.72498e-05	4.84576e-05	2790	tags=32%, list=18%, signal=27%	ASPM/ACE/SRPX2/VCAN/NIN/MACF1/IL6ST/HES1/EGFR/NRP1/SEMA5A/SPEN/CLCN2/PLXNA3/FN1/MAN2A1/SERPINE2/PLXNB2/BMP2/MEGF8/BMPR2/DHX36/ROBO2/THBS2/MME/PLXNA1/CLSTN3/L1CAM/TIAM2/EPHB2/AGRN/DLG5/SEMA7A/MAP1B/DICER1/CDH4/MECP2/ETV5/SHTN1/RELN/EGR2/FBXW8/EPHA4/CX3CL1/TENM4/PLAG1/PLXNB1/VEGFA/CBLN2/SKIL/LRP8/GOLGA4/LPAR3/NLGN2/ROBO1/UFL1/SRRT/CAPRIN2/RUFY3/NUMB/SS18L1/IQSEC2/GLI3
Protein targeting	Protein targeting	Protein targeting	277	-0.336304	-1.80461	5.95643e-07	5.72498e-05	4.84576e-05	3249	tags=33%, list=21%, signal=27%	PMPCB/SYNJ2BP/TIMM23/TCAF2/CLU/VPS37A/BAG4/SSR2/AP4M1/RN7SL3/TIMM17A/CDK5/BAP1/PXK/VPS4A/BID/SPCS2/HERPUD1/ZDHHC4/BLOC1S6/TOMM20/PRNP/BCAP31/TRAM1/HPCA/SQSTM1/SRP9/MTX1/UBE2L3/YWHAE/FYN/CHMP4B/SRP14/FIS1/DNLZ/UBE2D3/SAMM50/VPS51/ATG3/GOLPH3/ERBIN/MTCH1/IMMP1L/BNIP3L/YIF1B/GNPTG/CSNK2A2/UBE2J2/SEC61G/TIMM10/MFF/SPCS1/AIP/ZDHHC12/GOLGA7/PEX19/TIMM8B/RN7SL1/INPP5K/CIB1/NDUFA13/ROMO1/SEC61B/SGTA/DNAJ…
Antimicrobial humoral immune response mediated by antimicrobial peptide	Antimicrobial humoral immune response mediated by antimicrobial peptide	Antimicrobial humoral immune response mediated by antimicrobial peptide	24	-0.711451	-2.40284	8.49761e-07	7.94054e-05	6.72106e-05	1046	tags=62%, list=7%, signal=58%	ROMO1/RPS19/CXCL8/RPL30/CXCL6/CXCL1/CCL7/FAU/CCL2/GAPDH/CXCL5/CXCL3/HMGN2/RPL39/CXCL2
Protein localization to mitochondrion	Protein localization to mitochondrion	Protein localization to mitochondrion	116	-0.433112	-2.05832	9.21715e-07	8.38013e-05	7.09314e-05	3859	tags=47%, list=25%, signal=36%	HTRA2/RHOU/SREBF2/IMMP2L/TIMM44/DNAJA1/PMPCB/TIMM23/BAG4/COX18/TMEM126A/TIMM17A/BAP1/BID/TOMM20/BCAP31/MTX1/BCS1L/UBE2L3/FIS1/DNLZ/UBE2D3/ISG15/SAMM50/MOAP1/MTCH1/IMMP1L/BNIP3L/CSNK2A2/UBE2J2/TIMM10/MFF/AIP/BAX/TIMM8B/NDUFA13/ROMO1/DNAJC19/MAIP1/FKBP8/PDCD5/GSK3A/TOMM5/TOMM22/TIMM13/GRPEL1/ATP5IF1/MGARP/HAX1/TSPO/TOMM6/UBL5/TIMM9/TOMM7/MTX2
Cell projection morphogenesis	Cell projection morphogenesis	Cell projection morphogenesis	429	0.314862	1.68941	1.18026e-06	0.000104484	8.84379e-05	3449	tags=31%, list=23%, signal=25%	NPTX1/POSTN/GDNF/NES/CNTNAP1/NIN/MACF1/LZTS1/ETV1/ARHGEF28/EGFR/LRP4/KIAA1755/LHX4/ATP9A/IGF2BP1/KALRN/NRP1/SEMA5A/DOCK10/SEMA6D/VCL/PLXNA3/FN1/UNC5B/SIN3A/TRIO/PLXNB2/MYCBP2/RERE/SRGAP2/NOTCH2/MEGF8/NOTCH3/MAP1A/BMPR2/DHX36/ROBO2/SZT2/MINK1/SYNGAP1/ARHGAP35/MEF2A/GAS7/PLXNA1/SYNE1/PLEKHG4/L1CAM/APLP2/TIAM2/ATP7A/USP9X/EPHB2/ZDHHC17/DIP2B/SEMA7A/MAP1B/KIDINS220/DICER1/SEMA3A/CDH4/PTPRS/ROCK1/DIP2…
Ribosomal large subunit biogenesis	Ribosomal large subunit biogenesis	Ribosomal large subunit biogenesis	68	-0.503108	-2.16951	1.418e-06	0.000122312	0.000103528	2135	tags=41%, list=14%, signal=36%	NPM1/RSL24D1/DDX28/MALSU1/EBNA1BP2/RPL35/WDR12/RPL26/RPL26L1/RPLP0P6/AFG2B/NSA2/ZNHIT3/HEATR3/RPL5/CINP/RPL7/RPL10/RPL14/RPL6/RPL7A/RPL23A/RPLP0/RPL11/NOP53/EIF6/WDR74/RPL35A
Cellular response to toxic substance	Cellular response to toxic substance	Cellular response to toxic substance	81	-0.47891	-2.13483	1.52411e-06	0.000128178	0.000108493	3385	tags=52%, list=22%, signal=40%	PRDX2/GPX8/AKR1A1/GPX3/MTARC1/SRXN1/NFE2L2/GSTZ1/PRDX1/CERS1/TXNDC17/RAB40B/PRDX4/GSTK1/NXN/SELENOS/CAT/SELENOT/CD36/APOE/MGST1/GSTO1/GPX4/ESD/GSTP1/GPX1/SESN1/TXNRD3/SELENOF/ADH5/MTARC2/PARK7/TXN/PRDX3/SOD2/GSTM3/MGST3/PRDX5/NQO1/SOD1/PTGES/GCH1
Detoxification	Detoxification	Detoxification	85	-0.468901	-2.10865	2.08603e-06	0.000171156	0.000144871	3385	tags=49%, list=22%, signal=39%	PRDX2/GPX8/AKR1A1/GPX3/MTARC1/SRXN1/NFE2L2/GSTZ1/PRDX1/TXNDC17/RAB40B/PRDX4/GSTK1/NXN/SELENOS/CAT/SELENOT/CD36/APOE/MGST1/GSTO1/GPX4/ESD/GSTP1/GPX1/OSCP1/SESN1/TXNRD3/SELENOF/ADH5/MTARC2/PARK7/TXN/PRDX3/SOD2/GSTM3/MGST3/PRDX5/NQO1/SOD1/PTGES/GCH1
Establishment of protein localization to membrane	Establishment of protein localization to membrane	Establishment of protein localization to membrane	236	-0.338796	-1.78302	2.17459e-06	0.000174175	0.000147426	3190	tags=34%, list=21%, signal=28%	TCAF2/VPS37A/VAMP3/COX18/TMEM126A/SSR2/RN7SL3/EMC2/CLN3/CDK5/RAB34/EMC9/EMC7/RAB10/BID/RAB11B/ZDHHC4/TOMM20/PRNP/GORASP2/TRAM1/HPCA/SRP9/MTX1/BCS1L/FYN/CHMP4B/SRP14/FIS1/EMC4/SAMM50/ATG3/GOLPH3/TMEM147/MOAP1/RACK1/MTCH1/YIF1B/SEC61G/TIMM10/VAMP2/MFF/ZDHHC12/GOLGA7/PEX19/BAX/TIMM8B/RN7SL1/INPP5K/ACSL3/CIB1/NDUFA13/EMC6/GET3/ROMO1/SEC61B/SGTA/ITGB1BP1/ATP1B1/MAIP1/SDCBP/RAB31/UBL4A/PDCD5/RAB5IF/RN7…
Mitochondrial transport	Mitochondrial transport	Mitochondrial transport	160	-0.389606	-1.94511	2.36558e-06	0.000185065	0.000156643	1862	tags=35%, list=12%, signal=31%	MRS2/HSPA9/ACAA2/ABCB7/PMPCB/TIMM23/THEM4/SLC25A39/BOK/TIMM17A/BID/TOMM20/SLC25A4/MTX1/MPC2/SMDT1/DNLZ/SAMM50/SLC25A6/MPC1/MTCH1/BNIP3L/IER3/TIMM10/TST/BAD/BAX/TIMM8B/NDUFA13/SLC25A1/ROMO1/DNAJC19/SLC41A3/MAIP1/SLC25A20/PDCD5/GSK3A/TOMM5/CCDC51/TOMM22/VDAC2/SLC25A23/TIMM13/GRPEL1/ATP5IF1/GHITM/TMEM14C/ALKBH7/TOMM6/SLC25A3/TIMM9/MRPL18/TMEM14A/TOMM7/BNIP3/MTX2
Rrna metabolic process	Rrna metabolic process	Rrna metabolic process	256	-0.328886	-1.74866	2.59717e-06	0.000198566	0.000168071	2490	tags=27%, list=16%, signal=23%	RPP40/LSM6/ISG20/ERI3/IMP3/POLR1D/SLX9/PIN4/ANG/RRP12/EBNA1BP2/RPS15/FBL/RPL35/WDR12/RRP9/SNU13/SDE2/EXOSC5/RPL26/NSUN5/NUDT16/NOC4L/TSR2/DEDD/UTP11/RPUSD2/NSA2/ZNHIT3/RRP36/RPS16/RPS7/RPS19/GTF3C6/RPL5/RRP8/RPS24/EXOSC1/TRIR/NHP2/TRMT112/EIF4A3/RPS28/RPS14/RPL7/RPL14/RPL7A/RPS6/RPL27/REXO4/GTF2H5/RPL11/RPS27/TSR3/TRMT61B/NOP53/RPS21/RPS8/EIF6/WDR74/RPL35A/NOP10/FRG1/POP4/GAR1/C1D/POP7/RPS25
Protein neddylation	Protein neddylation	Protein neddylation	27	-0.655105	-2.28085	3.61648e-06	0.000270352	0.000228832	3135	tags=59%, list=21%, signal=47%	EPAS1/COPS7A/COPS4/COPS6/COPS2/COPS3/GPS1/UBE2F/UBE2M/RBX1/COPS9/RPL5/NEDD8/COPS5/RPL11/RNF7
Regulation of post translational protein modification	Regulation of post translational protein modification	Regulation of post translational protein modification	219	-0.339078	-1.76721	4.84731e-06	0.000354486	0.000300045	4167	tags=39%, list=27%, signal=29%	ARRB1/HSPA1A/SKP2/PTTG1IP/MAD2L1/ZC3H12A/PRICKLE1/TGFBR1/NHLRC1/TRIB3/TNFAIP3/BIRC2/DNAJA1/HMG20B/PEF1/HSPA1B/UBE2I/TCF25/HDAC4/WASHC1/EPAS1/COPS7A/CENPX/COPS4/UBE2D1/BMI1/CDK5/COPS6/PSMD10/STUB1/COPS2/FBXO4/COPS3/HERPUD1/TBC1D7/MAD2L2/UBE2N/SQSTM1/ATG5/WBP1L/UBE2L3/FYN/NXN/RWDD3/IVNS1ABP/UBE2B/GPS1/ISG15/AXIN1/MTA1/UBB/SIAH2/NDFIP1/VPS28/NSMCE3/FBXO2/COMMD1/CAV1/UBXN1/RBX1/RPS7/COPS9/SKP1/TNIP1/…
Microtubule cytoskeleton organization	Microtubule cytoskeleton organization	Microtubule cytoskeleton organization	500	0.293169	1.59479	4.99747e-06	0.000357691	0.000302758	3654	tags=32%, list=24%, signal=25%	ASPM/CCDC57/CEP85/NAV1/DNAH5/NIN/C2CD3/PLK1/TTLL7/NUF2/NAT10/CCNL2/KIF20A/TTK/PKD1/GAS8/DLGAP5/DYNC1H1/FER/SIK3/RTTN/AKAP9/SON/NISCH/ATRX/CEP350/NCOR1/CAMSAP2/PCNT/SPAG5/PLK4/GEN1/HTT/SRGAP2/ALMS1/CCDC102B/TTBK2/CEP135/CCDC39/STK36/MAP1A/PHLDB1/CFAP44/MAP6D1/TAOK1/TOGARAM1/ATAT1/FIGNL1/CCP110/DNAH1/NEK6/HOOK3/CKAP5/STIL/APC/LIMK2/RBM14/PRKAA1/CKAP2/EFHC1/CLTC/KIF23/ATXN7/NCKAP5/IFT172/MAP1B/TUBGC…
Regulation of protein ubiquitination	Regulation of protein ubiquitination	Regulation of protein ubiquitination	171	-0.352585	-1.77793	6.30173e-06	0.000441646	0.000373819	4167	tags=40%, list=27%, signal=29%	ARRB1/HSPA1A/SKP2/PTTG1IP/MAD2L1/PRICKLE1/TGFBR1/NHLRC1/TRIB3/TNFAIP3/BIRC2/DNAJA1/PEF1/HSPA1B/TCF25/WASHC1/CENPX/UBE2D1/BMI1/CDK5/PSMD10/STUB1/FBXO4/HERPUD1/TBC1D7/MAD2L2/UBE2N/SQSTM1/ATG5/WBP1L/UBE2L3/FYN/NXN/IVNS1ABP/ISG15/AXIN1/MTA1/UBB/SIAH2/NDFIP1/VPS28/NSMCE3/FBXO2/COMMD1/CAV1/UBXN1/RBX1/RPS7/SKP1/RPL5/GABARAP/RPL23/PARK7/GSK3A/RIPK2/RPL11/DNAJB2/RPS2/UBE2S/SVBP/RPS3/PPIA/CAMLG/ANGPT1/TSPO…
Chaperone mediated protein folding	Chaperone mediated protein folding	Chaperone mediated protein folding	66	-0.491885	-2.10779	7.52951e-06	0.000516924	0.000437536	3418	tags=44%, list=23%, signal=34%	HSPA1B/HSPA9/CLU/CCT7/BAG1/HSPA2/UNC45A/ST13/SDF2/PFDN4/DNAJB6/DNAJB4/SDF2L1/PFDN2/CCT6A/PDCL3/PEX19/FKBP4/HSPB1/CCT4/PFDN6/PTGES3/PDCD5/VBP1/PFDN5/DNAJB2/HSPE1/DNAJB1/HSPB6
Ribosomal small subunit biogenesis	Ribosomal small subunit biogenesis	Ribosomal small subunit biogenesis	105	-0.425529	-1.98923	8.05694e-06	0.000532761	0.000450941	2490	tags=36%, list=16%, signal=30%	RPP40/LSM6/IMP3/SLX9/AATF/RPS15/FBL/RRP9/SNU13/TSR2/UTP11/RPS4X/RRP36/RPS16/RPS5/RPS7/RPS19/RPS27L/RPS24/RPSA/RPS9/RPS28/RPS14/RPS15A/RPS6/RPS3A/GTF2H5/RPS19BP1/RPS27/TSR3/RPSA2/RPS21/RPS8/RPS23/RPS13/RPS11/RPS12/RPS25
Positive regulation of neurogenesis	Positive regulation of neurogenesis	Positive regulation of neurogenesis	174	0.377623	1.82832	8.07693e-06	0.000532761	0.000450941	2790	tags=32%, list=18%, signal=26%	ASPM/ACE/VCAN/NIN/MACF1/IL6ST/HES1/EGFR/NRP1/SEMA5A/SPEN/CLCN2/PLXNA3/FN1/MAN2A1/SERPINE2/PLXNB2/BMP2/MEGF8/BMPR2/DHX36/ROBO2/MME/PLXNA1/L1CAM/TIAM2/EPHB2/SEMA7A/MAP1B/DICER1/CDH4/MECP2/ETV5/SHTN1/RELN/EGR2/FBXW8/EPHA4/CX3CL1/TENM4/PLAG1/PLXNB1/VEGFA/SKIL/LRP8/GOLGA4/LPAR3/ROBO1/UFL1/SRRT/CAPRIN2/RUFY3/NUMB/SS18L1/GLI3
Protein targeting to mitochondrion	Protein targeting to mitochondrion	Protein targeting to mitochondrion	96	-0.435193	-2.00185	1.01382e-05	0.000655862	0.000555137	3249	tags=48%, list=21%, signal=38%	HTRA2/RHOU/SREBF2/IMMP2L/TIMM44/PMPCB/TIMM23/BAG4/TIMM17A/BAP1/BID/TOMM20/BCAP31/MTX1/UBE2L3/FIS1/DNLZ/UBE2D3/SAMM50/MTCH1/IMMP1L/BNIP3L/CSNK2A2/UBE2J2/TIMM10/MFF/AIP/TIMM8B/NDUFA13/ROMO1/DNAJC19/PDCD5/GSK3A/TOMM5/TOMM22/TIMM13/GRPEL1/ATP5IF1/MGARP/HAX1/TSPO/TOMM6/UBL5/TIMM9/TOMM7/MTX2
Myeloid leukocyte migration	Myeloid leukocyte migration	Myeloid leukocyte migration	123	-0.395676	-1.89837	1.22912e-05	0.000767035	0.000649237	1940	tags=28%, list=13%, signal=24%	MICOS10-NBL1/KIT/CREB3/C1QBP/MIF/RARRES2/IL1B/LGALS3/JAGN1/BST1/NBL1/SELENOK/DUSP1/DPP4/RPS19/MDK/RPL13A/CXCL8/CXCL6/CXCL1/CCL7/CXCL12/LGMN/CCL2/PPIA/TNFAIP6/CXCL5/CXCL3/IL1A/IL6/CXCL2/PDE4B/DDT/GREM1
Response to molecule of bacterial origin	Response to molecule of bacterial origin	Response to molecule of bacterial origin	209	-0.340453	-1.76383	1.23127e-05	0.000767035	0.000649237	1983	tags=27%, list=13%, signal=24%	HMGB2/SELENOS/MAP2K3/CHMP5/CD36/CARD16/TNIP2/DUSP10/MIF/ERBIN/NAGLU/BDKRB1/IL1B/ALPL/ALAD/TICAM2/ADM/GSTP1/HNRNPA0/CEBPB/PLSCR4/TNIP1/RPL13A/ADH5/CXCL8/CXCL6/PRDX3/SOD2/PDCD4/CXCL1/CSF3/MMP3/RIPK2/THBD/NFKBIB/CCL2/NFKB2/NFKBIA/CASP9/TSPO/GBP2/PYCARD/CXCL5/CXCL3/IL1A/AKAP12/NQO1/IL6/GCH1/FOSL2/PTGER2/CXCL2/ASS1/BMP6/PDE4B/LITAF
Cell substrate adhesion	Cell substrate adhesion	Cell substrate adhesion	248	0.33918	1.71765	1.39386e-05	0.000852534	0.000721605	4284	tags=44%, list=28%, signal=32%	POSTN/SERPINE1/LAMB1/ITGB5/LAMA5/NF1/ITGA2/MACF1/LAMC1/ITGA6/ITGB8/NEDD9/MICALL2/NRP1/NID1/PKD1/VCL/ADAMTS12/FER/SPRY4/FN1/PLAU/LPXN/ITGA10/SNED1/SRGAP2/JAK2/ITGA3/DLC1/PEAK1/MINK1/DOCK5/TRPM7/SMAD3/COL5A3/L1CAM/THBS1/RIN2/RASA1/ITGA11/TSC1/ROCK1/ITGA5/PTPRK/SLC9A1/ITGA8/CX3CL1/PTPRJ/CORO2B/VEGFA/UTRN/FMN1/PXN/PPARD/ITGA1/CDK6/DOCK1/BCR/CD44/EPB41L5/THBS3/ITGA4/ITGB3/COL16A1/TLN1/GSK3B/ITGAV/MMP1…
Antimicrobial humoral response	Antimicrobial humoral response	Antimicrobial humoral response	34	-0.594993	-2.19594	1.46052e-05	0.000877358	0.000742616	1046	tags=50%, list=7%, signal=47%	ROMO1/RPS19/CXCL8/RPL30/CXCL6/CXCL1/CCL7/BCL3/RNASE4/FAU/CCL2/GAPDH/CXCL5/CXCL3/HMGN2/RPL39/CXCL2
Regulation of mitochondrial membrane potential	Regulation of mitochondrial membrane potential	Regulation of mitochondrial membrane potential	56	-0.508602	-2.1021	1.50606e-05	0.00088884	0.000752335	3065	tags=43%, list=20%, signal=34%	BOK/ARL6IP5/BID/PRELID1/IFI6/SPART/PID1/RNF122/PPA2/RACK1/BNIP3L/UBB/BAD/PYCR1/BAX/MTLN/PARK7/PRDX3/SOD2/ATP5IF1/TSPO/SOD1/BNIP3/DCN
Proton transmembrane transport	Proton transmembrane transport	Proton transmembrane transport	113	-0.406386	-1.92226	1.79473e-05	0.00104095	0.00088108	3005	tags=46%, list=20%, signal=37%	ATP6V1G2/DMAC2L/ATP5F1A/ATPSCKMT/SLC18A2/ATP5PO/ATP6V0B/ATP6V0D1/SLC25A4/ANTKMT/SLC9A9/ATP5F1D/SLC18B1/COX7B/ATP6V1E1/COX8A/SLC9B2/UQCRFS1/ATP6V0C/ATP5MG/ATP5F1C/ATP5F1B/COX7A2L/ATP5MC3/ATP1B1/CYC1/ATP5PB/PHB2/ATP6V1F/ATP6V1G1/SURF1/ATP5PF/ATP6V0E1/UQCRH/COX5B/TMSB4X/COX4I1/COX6B1/COA8/RNASEK/SLC25A14/GHITM/ATP5ME/ATP5MC2/ATP5PD/SLC25A3/ATP5F1E/UQCR10/COX5A/ATP5MF/NDUFA4/CYB5A
Forebrain development	Forebrain development	Forebrain development	251	0.333002	1.68905	1.86566e-05	0.00106374	0.000900377	3200	tags=32%, list=21%, signal=26%	SCN5A/ASPM/LAMB1/SALL1/NF1/DNAH5/NOTCH2NLC/NIN/HES1/EGFR/IGF2BP1/NRP1/RBPJ/SEMA5A/FAT4/HERC1/PLXNA3/ZMIZ1/ATRX/KDM6B/SIN3A/PHLPP2/BMP2/SRGAP2/SKI/NOTCH3/ROBO2/SZT2/WDR37/DLC1/ATAT1/HOOK3/CCDC85C/ARHGAP35/STIL/GLI1/SLC7A11/PLXNA1/EFHC1/ATP7A/EPHB2/NOTCH2NLA/SEMA7A/TACC3/DYNC2H1/SEMA3A/TSC1/PTPRS/ZEB1/METTL3/MECP2/RELN/TACC1/NDST1/ALDH1A3/IGF1R/TBX3/LRP8/CDK6/SUN1/ZSWIM6/TACC2/ROBO1/LEF1/ATP2B4/FRS…
Muscle cell migration	Muscle cell migration	Muscle cell migration	72	0.464051	1.94547	1.96741e-05	0.00110306	0.000933655	1653	tags=29%, list=11%, signal=26%	POSTN/SERPINE1/ACE/NF1/ITGA2/ABHD2/TRIB1/PLAT/NRP1/SEMA6D/FAT1/PLAU/CCN3/LRP1/CCN4/DOCK5/PLXNA1/ATP7A/MAP3K7/SSH1/ROCK1
Cell matrix adhesion	Cell matrix adhesion	Cell matrix adhesion	164	0.37666	1.80944	2.21362e-05	0.00120107	0.00101661	4284	tags=48%, list=28%, signal=34%	POSTN/SERPINE1/ITGB5/NF1/ITGA2/MACF1/ITGA6/ITGB8/NRP1/NID1/PKD1/VCL/ADAMTS12/FN1/PLAU/ITGA10/SNED1/ITGA3/DLC1/PEAK1/MINK1/TRPM7/SMAD3/COL5A3/L1CAM/THBS1/RIN2/RASA1/ITGA11/TSC1/ROCK1/ITGA5/PTPRK/SLC9A1/ITGA8/CX3CL1/PTPRJ/CORO2B/VEGFA/UTRN/FMN1/ITGA1/CDK6/BCR/CD44/EPB41L5/THBS3/ITGA4/ITGB3/COL16A1/TLN1/GSK3B/ITGAV/MMP14/CLASP1/LIMCH1/CCN2/SFRP1/MAP4K4/SVEP1/DAG1/EMP2/RCC2/ITGA7/CASK/ITGBL1/PPFIA1/P…
Cell morphogenesis involved in neuron differentiation	Cell morphogenesis involved in neuron differentiation	Cell morphogenesis involved in neuron differentiation	375	0.303213	1.60715	2.1872e-05	0.00120107	0.00101661	3405	tags=31%, list=22%, signal=24%	NPTX1/GDNF/CNTNAP1/NIN/MACF1/LZTS1/ETV1/ARHGEF28/HES1/LRP4/KIAA1755/LHX4/IGF2BP1/KALRN/NRP1/SEMA5A/DOCK10/SEMA6D/VCL/PLXNA3/FN1/UNC5B/SIN3A/TRIO/PLXNB2/MYCBP2/RERE/NOTCH2/MEGF8/NOTCH3/MAP1A/BMPR2/DHX36/ROBO2/SZT2/MINK1/SYNGAP1/ARHGAP35/MEF2A/PLXNA1/SYNE1/PLEKHG4/L1CAM/APLP2/TIAM2/USP9X/EPHB2/ZDHHC17/DIP2B/SEMA7A/MAP1B/KIDINS220/SEMA3A/CDH4/PTPRS/DIP2A/ENAH/SHTN1/ARHGEF40/KIF13B/RELN/EGR2/FBXW8/EP…
Nadh dehydrogenase complex assembly	Nadh dehydrogenase complex assembly	Nadh dehydrogenase complex assembly	60	-0.483358	-2.02784	2.46873e-05	0.00131823	0.00111578	3061	tags=62%, list=20%, signal=49%	TMEM126B/TMEM126A/FOXRED1/NDUFA5/NDUFA9/NDUFAF4/NDUFA12/DMAC1/COA1/NDUFC1/NDUFB8/BCS1L/NDUFB2/NDUFS2/NDUFAF8/NDUFA8/NDUFAF2/NDUFB9/NDUFB4/NDUFS5/NDUFAB1/NDUFB3/NDUFA13/NDUFA6/NDUFA2/NDUFB1/NDUFC2/NDUFB5/NDUFB6/NDUFB11/NDUFAF3/NDUFA11/NDUFB7/NDUFA3/NDUFS4/NDUFB10/NDUFA1
Smooth muscle cell migration	Smooth muscle cell migration	Smooth muscle cell migration	61	0.506692	2.05887	2.5242e-05	0.00132678	0.00112302	1631	tags=33%, list=11%, signal=29%	POSTN/SERPINE1/ACE/NF1/ITGA2/ABHD2/TRIB1/PLAT/NRP1/SEMA6D/FAT1/PLAU/CCN3/LRP1/CCN4/DOCK5/PLXNA1/ATP7A/MAP3K7/SSH1
Axon development	Axon development	Axon development	316	0.312894	1.62948	2.60205e-05	0.00134666	0.00113985	3449	tags=32%, list=23%, signal=25%	NPTX1/GDNF/CNTNAP1/NIN/MACF1/ETV1/ARHGEF28/MAPK8IP3/LRP4/KIAA1755/LHX4/KALRN/NRP1/SEMA5A/SEMA6D/VCL/PTPRF/PLXNA3/FN1/PUM2/CAMSAP2/UNC5B/SIN3A/TRIO/PLXNB2/MYCBP2/NOTCH2/MEGF8/NOTCH3/MAP1A/BMPR2/ROBO2/SZT2/JAK2/SYNGAP1/TNC/ARHGAP35/PLXNA1/PLEKHG4/L1CAM/APLP2/TIAM2/USP9X/EPHB2/ZDHHC17/DIP2B/SEMA7A/MAP1B/SEMA3A/CDH4/PTPRS/ENAH/SHTN1/ARHGEF40/KIF13B/RELN/EGR2/MTR/EPHA4/ULK1/PLXNB1/VEGFA/IGF1R/CD2AP/SK…
Regulation of cell adhesion	Regulation of cell adhesion	Regulation of cell adhesion	494	0.280787	1.52623	2.65557e-05	0.00135353	0.00114566	3560	tags=33%, list=23%, signal=26%	POSTN/ADAM19/SERPINE1/LAMB1/TNFSF18/LAMA5/NF1/ITGA2/ATM/MACF1/ZFHX3/RUNX1/IL6ST/HES1/PIEZO1/LAMC1/ITGA6/AFDN/PAG1/NEDD9/ARID2/NRP1/NID1/RC3H1/ARID1A/RBPJ/PKD1/SEMA5A/PTPRU/LAMA1/ETS1/VCL/CBLB/TNFSF4/SPRY4/PLXNA3/ZMIZ1/FN1/UBASH3B/PLAU/LPXN/NUAK1/TMEM131L/SERPINE2/PLXNB2/ADAM10/SOX9/BMP2/NFAT5/ARID1B/JAK2/ITGA3/DLC1/PEAK1/MINK1/WNK1/EP300/ALOX12/DOCK5/TNC/HSPG2/EGR3/SMAD3/LOXL3/PLXNA1/THBS1/EPHB2/…
Cell cell junction organization	Cell cell junction organization	Cell cell junction organization	127	0.397242	1.83826	2.7531e-05	0.0013823	0.00117002	3525	tags=38%, list=23%, signal=29%	CLDN1/F2R/ACE/F2RL1/CDH6/CNTNAP1/TLN2/AFDN/MICALL2/VCL/MPDZ/KIRREL1/FER/ADAM10/SNAI1/MTSS1/APC/PLEC/SMAD3/EPHB2/STRN/DLG5/TGFB3/HEG1/FLCN/HIPK1/CDH4/ROCK1/PKN2/TJP1/PRKCA/AJM1/EPHA4/VEGFA/CD2AP/NLGN2/ECT2/PIP5K1C/NUMB/EPHA2/TLN1/MYADM/CD9/GJA1/KIFC3/SVEP1/PDCD6IP/IKBKB
Cytochrome complex assembly	Cytochrome complex assembly	Cytochrome complex assembly	40	-0.539938	-2.07019	2.81182e-05	0.00139102	0.00117739	3823	tags=65%, list=25%, signal=49%	UQCC5/UQCC4/PET117/COX17/TACO1/COA4/COX18/STMP1/CYBA/UQCC3/COA1/COX16/COA3/BCS1L/COA5/UQCRFS1/COA6/PET100/COX10/COX14/SMIM20/SURF1/SCO2/COA8/TMEM223/HCCS
Regulation of chromosome segregation	Regulation of chromosome segregation	Regulation of chromosome segregation	115	0.411036	1.87085	3.20933e-05	0.00156466	0.00132437	3632	tags=45%, list=24%, signal=35%	CENPF/MKI67/ATM/PLK1/NUF2/ARID2/ARID1A/TTK/DLGAP5/PUM2/ZWINT/GEN1/SMC5/ARID1B/NCAPG/DPF3/BUB1/NEK6/APC/TRIP13/SMARCA4/KNL1/TACC3/SPC24/TPR/RAD18/KAT2B/SMC4/NDC80/BUB1B/SMARCC1/SMC2/INCENP/CDC27/PBRM1/CDCA2/NCAPG2/ANAPC1/CDK1/CDCA8/XRCC3/SPDL1/KIF2C/NUMA1/SMARCD1/ZW10/KNTC1/RCC2/ZNF207/CDK5RAP2/CCNB1/PUM1
Synapse organization	Synapse organization	Synapse organization	304	0.317115	1.64478	3.37059e-05	0.00161981	0.00137104	3398	tags=31%, list=22%, signal=24%	NPTX1/F2R/SRPX2/GDNF/COL4A5/CDH6/LAMA5/CNTNAP1/NF1/TLN2/LZTS1/CHD4/CTTNBP2/LRP4/NEDD9/ARHGEF9/NRP1/DOCK10/PTPRF/OGT/ARHGAP22/SETD5/PCDHGC3/PLXNB2/MYCBP2/ADAM10/SRGAP2/EIF4G1/DHX36/ROBO2/CBLN3/THBS2/ITGA3/ERC1/SYNGAP1/TNC/SLC7A11/CLSTN3/L1CAM/ADGRL3/EPHB2/AGRN/DLG5/ASAP1/PCDHB13/MAP1B/PTPN13/SSH1/TSC1/PTPRS/ROCK1/DIP2A/MECP2/COL4A1/RELN/ICAM5/EPHA4/CX3CL1/PLXNB1/AGO2/CBLN2/IGF1R/CD2AP/LRP8/SHANK1/…
Regulation of nervous system development	Regulation of nervous system development	Regulation of nervous system development	295	0.321554	1.66217	4.40795e-05	0.0020885	0.00176775	3433	tags=33%, list=23%, signal=26%	ASPM/ACE/BHLHE40/SRPX2/VCAN/NF1/NIN/MACF1/IL6ST/HES1/EGFR/LRP4/NRP1/SEMA5A/SPEN/CLCN2/PLXNA3/FN1/MAN2A1/SERPINE2/PLXNB2/CDKN2B/BMP2/SKI/MEGF8/BMPR2/DHX36/ROBO2/THBS2/SYNGAP1/MME/HOOK3/PLXNA1/CLSTN3/PRTG/L1CAM/TIAM2/EPHB2/AGRN/DLG5/DIP2B/SEMA7A/MAP1B/DICER1/SEMA3A/CDH4/PTPN13/PTPRS/MECP2/ETV5/SHTN1/RELN/KDM4A/EGR2/FBXW8/EPHA4/ULK1/EIF2AK3/CX3CL1/TENM4/PLAG1/PLXNB1/VEGFA/CBLN2/SKIL/LRP8/TNFRSF21/GO…
Amine biosynthetic process	Amine biosynthetic process	Amine biosynthetic process	22	-0.653152	-2.1525	4.68828e-05	0.00217963	0.00184489	3646	tags=64%, list=24%, signal=48%	SRM/SAT1/PAOX/SNCA/OAZ3/OAZ2/AZIN1/SMOX/SAT2/SMS/PARK7/ALDH2/OAZ1/GCH1
Developmental growth involved in morphogenesis	Developmental growth involved in morphogenesis	Developmental growth involved in morphogenesis	154	0.37344	1.7784	4.79468e-05	0.00217963	0.00184489	3405	tags=34%, list=22%, signal=26%	POSTN/SALL1/NIN/MACF1/NRP1/SEMA5A/VCL/PLXNA3/FN1/KDM5B/PUM2/SIN3A/SOX9/MEGF8/BMPR2/TNC/MED12/PLXNA1/L1CAM/USP9X/DIP2B/SEMA7A/MAP1B/SEMA3A/CDH4/PTPRS/MECP2/SHTN1/TBX2/MAGI2/ULK1/VEGFA/CD2AP/FMN1/GOLGA4/LPAR3/AUTS2/TGFBR2/EPB41L5/RUFY3/SPG11/ITGA4/LAMB2/IQGAP1/GSK3B/SIX4/SMURF1/SFRP1/APP/CDKL5/RAPH1/NOTCH1
Small molecule biosynthetic process	Small molecule biosynthetic process	Small molecule biosynthetic process	396	-0.273366	-1.52533	4.79004e-05	0.00217963	0.00184489	4658	tags=41%, list=31%, signal=29%	WDR5/DECR2/ELOVL2/PRPS1/OSBPL9/RTN4IP1/MVD/ABCD1/ACSF3/STK11/CRTC2/ITPKA/SUCLA2/PRKAG1/ACADM/PTGDS/MOXD1/FGFR4/FADS2/PLTP/MECR/ACOT8/UST/PRKAG2/TM7SF2/MBTPS1/PCBD1/SDHAF3/ILVBL/IP6K2/PGM1/NFKB1/HACD1/XBP1/PRKACA/SREBF2/PGK1/UCKL1/NSDHL/TRIB3/NUS1/SLC19A2/CYP27A1/IPMK/SLC25A19/RFK/ASNS/HMGCL/DCTD/ADCK2/OSBPL7/LPGAT1/PIBF1/ACAA2/SNCA/SIRT1/ADA/HAAO/PRTFDC1/CASP1/AKR1A1/APIP/SRD5A3/BCAT1/SCP2/TPI1/F…
Regulation of axonogenesis	Regulation of axonogenesis	Regulation of axonogenesis	104	0.41957	1.87948	5.01509e-05	0.00224943	0.00190397	2372	tags=33%, list=16%, signal=28%	NIN/MACF1/LRP4/NRP1/SEMA5A/PLXNA3/FN1/PLXNB2/MEGF8/BMPR2/ROBO2/SYNGAP1/ARHGAP35/PLXNA1/L1CAM/TIAM2/EPHB2/DIP2B/SEMA7A/MAP1B/SEMA3A/CDH4/PTPRS/SHTN1/KIF13B/EPHA4/ULK1/PLXNB1/VEGFA/SKIL/MARK2/GOLGA4/LPAR3/ROBO1
Proteasome mediated ubiquitin dependent protein catabolic process	Proteasome mediated ubiquitin dependent protein catabolic process	Proteasome mediated ubiquitin dependent protein catabolic process	360	-0.280716	-1.55146	5.39944e-05	0.00238996	0.00202292	4514	tags=40%, list=30%, signal=29%	RCHY1/KLHL22/SYVN1/FBXL2/UBXN2A/SIAH1/RAD23A/UBE2G1/CSNK1E/ADRM1/DDIT3/RHOBTB3/GNA12/ARRB1/FBXO45/HSPA1A/PSMC3/PPP2CB/SKP2/FBXW5/TRIM13/PRICKLE1/AMN1/BFAR/FEM1A/ARAF/NHLRC1/FAF1/KLHDC3/PSMA5/TRIB3/RMND5B/STYX/PSMB7/ZFAND2A/BIRC2/PSMA4/PSMC1/PSMD8/KCTD17/FBXO44/HSPA1B/UFD1/AKIRIN2/PSMB2/KLHDC1/SIRT1/KLHL20/CLU/RMND5A/RBCK1/PSMB9/RNF34/PSMC5/PSMA1/ANAPC15/SPSB3/UBE2D1/RNF10/PSMD12/SH3BGRL/PSMD10/NS…
Platelet derived growth factor receptor signaling pathway	Platelet derived growth factor receptor signaling pathway	Platelet derived growth factor receptor signaling pathway	49	0.531462	2.06718	5.62314e-05	0.00242516	0.00205271	3165	tags=49%, list=21%, signal=39%	F3/PDGFRA/PLAT/NRP1/CBLB/FER/LRP1/HIP1/TIPARP/MYO1E/CBL/JAK2/PIK3C2A/PTPN2/ARID5B/PTPRJ/VEGFA/CSPG4/PLEKHA1/SGPL1/ITGB3/IQGAP1/LOX/PDGFC
Neutrophil migration	Neutrophil migration	Neutrophil migration	54	-0.492738	-2.02227	5.55907e-05	0.00242516	0.00205271	1798	tags=33%, list=12%, signal=29%	C1QBP/IL1B/LGALS3/JAGN1/BST1/SELENOK/DPP4/MDK/CXCL8/CXCL6/CXCL1/PPIA/TNFAIP6/CXCL5/CXCL3/IL1A/CXCL2/PDE4B
Reactive oxygen species metabolic process	Reactive oxygen species metabolic process	Reactive oxygen species metabolic process	140	-0.361794	-1.77092	5.76762e-05	0.00245598	0.0020788	4250	tags=49%, list=28%, signal=35%	CCS/TUSC2/MPV17/CRYAB/TFAP2A/ZNF205/ZC3H12A/PRCP/SIRT3/IMMP2L/RAC1/NDUFS3/BIRC2/RFK/PRDX2/ABCB7/SNCA/GPX3/DHRS4/CYBA/NFE2L2/SLC18A2/PRDX1/DCXR/RHOA/ATG5/AKR1C1/IFI6/FYN/PRDX4/CDKN1A/PID1/CAT/CD36/DDIT4/NAGLU/RNF41/G6PD/ARG2/CYB5R4/IER3/ARF4/BST1/GSTP1/GPX1/NDUFA13/SESN1/SIRT5/ROMO1/GADD45A/GNAI2/PARK7/TXN/PRDX3/SOD2/MMP3/COQ7/COA8/NDUFS4/PRDX5/EIF6/ATP5IF1/CBR1/TSPO/NQO1/SOD1/GCH1/BNIP3
Amide metabolic process	Amide metabolic process	Amide metabolic process	299	-0.292798	-1.58458	6.36207e-05	0.00267525	0.00226439	3457	tags=31%, list=23%, signal=25%	ASNS/GLO1/NEU1/MTHFD2/GSTM5/IDH1/SNCA/PIN1/ADA/CLU/SLC30A5/CTSL/YIPF5/ST6GALNAC4/CERK/CMAS/ARL6IP5/DHFR2/GNPDA1/NFE2L2/NAGK/NAAA/GSTZ1/PDHX/CERS1/BLOC1S6/PRNP/NUDT7/NSMAF/RTN3/NIT1/BIN1/CTSZ/MPC2/SUCLG1/GSTK1/MTHFS/MLST8/GSTA4/DLST/VAPA/ETHE1/HAGH/ST6GALNAC6/NAGLU/G6PD/PLPP2/PDHB/ABHD4/APOE/ACOT7/ARG2/CERS2/SMPD4/GSTO1/ASAH1/SUCLG2/ELOVL5/PPCS/GCDH/CORIN/ORMDL2/GSTP1/GPX1/ACSL3/B4GALT4/MTHFD2L/SL…
Telencephalon development	Telencephalon development	Telencephalon development	179	0.351519	1.7087	7.95021e-05	0.00327514	0.00277216	3200	tags=32%, list=21%, signal=26%	SCN5A/ASPM/LAMB1/SALL1/NF1/DNAH5/NOTCH2NLC/NIN/HES1/EGFR/IGF2BP1/FAT4/HERC1/PLXNA3/ZMIZ1/KDM6B/PHLPP2/BMP2/SRGAP2/SKI/ROBO2/SZT2/WDR37/ATAT1/CCDC85C/SLC7A11/EFHC1/EPHB2/NOTCH2NLA/SEMA7A/TACC3/SEMA3A/TSC1/PTPRS/MECP2/RELN/TACC1/ALDH1A3/IGF1R/LRP8/CDK6/SUN1/ZSWIM6/TACC2/ROBO1/LEF1/ATP2B4/MCPH1/NUMB/GLI3/GSK3B/SRGAP2C/SLC38A2/FOXP2/KAT2A/CRKL/SYNE2/EZH2
Negative regulation of protein modification process	Negative regulation of protein modification process	Negative regulation of protein modification process	327	-0.286351	-1.56554	7.9834e-05	0.00327514	0.00277216	2446	tags=25%, list=16%, signal=22%	PRKCZ/PRNP/TAF7/MAD2L2/IMPACT/FBLN1/PRKAR2B/SQSTM1/ATG5/STYXL1/ADARB1/TRAF3IP1/YWHAE/TERF2IP/FYN/NXN/CDKN1A/PID1/IVNS1ABP/UBE2B/ISG15/DUSP10/G6PD/RACK1/APOE/BDKRB1/DEPTOR/IL1B/LGALS3/VPS28/SNX6/CTDSP1/RTRAF/SPRY1/BAX/HSPB1/GSTP1/MYOCD/INPP5K/CAV1/QARS1/UBXN1/CIB1/DUSP1/TSG101/CALM3/RPS7/PPP1R15A/GADD45A/PBK/ITGB1BP1/COPS9/RPL5/CDKN1B/RPL23/FKBP8/PARK7/PDCD4/UCHL1/TMED2/GSKIP/RPL11/DTNBP1/SVBP/RPS…
Mitochondrial electron transport nadh to ubiquinone	Mitochondrial electron transport nadh to ubiquinone	Mitochondrial electron transport nadh to ubiquinone	50	-0.498591	-2.00941	8.497e-05	0.00340285	0.00288025	3681	tags=74%, list=24%, signal=56%	NDUFA10/NDUFS3/NDUFV3/NDUFV1/NDUFS8/SNCA/NDUFA5/NDUFA9/MT-ND3/NDUFC1/NDUFB8/NDUFB2/NDUFS2/NDUFA8/NDUFB9/NDUFB4/NDUFS5/NDUFAB1/NDUFS6/NDUFB3/NDUFV2/NDUFA6/ISCU/NDUFA2/PARK7/NDUFB1/NDUFC2/NDUFB5/NDUFB6/NDUFC2-KCTD14/NDUFB7/NDUFA3/NDUFS4/NDUFA7/NDUFB10/NDUFA4/NDUFA1
Regulation of neurogenesis	Regulation of neurogenesis	Regulation of neurogenesis	254	0.320864	1.62973	8.44124e-05	0.00340285	0.00288025	3433	tags=33%, list=23%, signal=26%	ASPM/ACE/BHLHE40/VCAN/NF1/NIN/MACF1/IL6ST/HES1/EGFR/LRP4/NRP1/SEMA5A/SPEN/CLCN2/PLXNA3/FN1/MAN2A1/SERPINE2/PLXNB2/CDKN2B/BMP2/SKI/MEGF8/BMPR2/DHX36/ROBO2/SYNGAP1/MME/HOOK3/PLXNA1/PRTG/L1CAM/TIAM2/EPHB2/DIP2B/SEMA7A/MAP1B/DICER1/SEMA3A/CDH4/PTPRS/MECP2/ETV5/SHTN1/RELN/KDM4A/EGR2/FBXW8/EPHA4/ULK1/CX3CL1/TENM4/PLAG1/PLXNB1/VEGFA/SKIL/LRP8/GOLGA4/LPAR3/REST/PPP3CA/ROBO1/UFL1/SRRT/LEF1/CAPRIN2/RUFY3/N…
Negative regulation of protein ubiquitination	Negative regulation of protein ubiquitination	Negative regulation of protein ubiquitination	68	-0.449578	-1.93868	8.71158e-05	0.00344334	0.00291453	2374	tags=32%, list=16%, signal=27%	MAD2L2/SQSTM1/ATG5/FYN/NXN/IVNS1ABP/ISG15/VPS28/CAV1/UBXN1/RPS7/RPL5/RPL23/PARK7/RPL11/SVBP/RPS3/PPIA/CAMLG/TSPO/BAG2/BEX3
Regulation of cell size	Regulation of cell size	Regulation of cell size	129	0.378315	1.75399	8.80284e-05	0.00344334	0.00291453	3217	tags=34%, list=21%, signal=27%	MACF1/NRP1/SEMA5A/IQGAP3/LARS1/PLXNA3/FN1/PUM2/SIN3A/MEGF8/BMPR2/WNK1/CLCN6/ARHGAP35/L1CAM/ATP7A/DIP2B/SLC12A4/SEMA7A/ANO6/MAP1B/MAP3K7/SEMA3A/CDH4/TSC1/PTPRS/SHTN1/ULK1/LRRC8A/VEGFA/GOLGA4/LPAR3/COL6A1/PRKD1/CLCN3/RAP1GAP2/RUFY3/ARHGAP5/GSK3B/IL7R/GNB3/SMURF1/CLN8/VAV2
Inner mitochondrial membrane organization	Inner mitochondrial membrane organization	Inner mitochondrial membrane organization	45	-0.513255	-2.02262	9.91923e-05	0.00383544	0.0032464	3417	tags=51%, list=23%, signal=40%	HSPA9/CHCHD6/COX18/TMEM126A/MICOS13/UQCC3/MTX1/BCS1L/SAMM50/ADCK1/TIMM10/CHCHD3/TIMM8B/NDUFA13/ROMO1/MAIP1/TMEM11/APOO/MICOS10/TIMM13/GHITM/TIMM9/MTX2
Cellular response to molecule of bacterial origin	Cellular response to molecule of bacterial origin	Cellular response to molecule of bacterial origin	136	-0.362594	-1.76745	0.000102048	0.00390103	0.00330193	3971	tags=40%, list=26%, signal=30%	NFKB1/ZC3H12A/EDNRB/XBP1/CXCL10/MAPK3/TNFAIP3/IRAK2/PRDX2/GBP3/SLC7A5/CASP1/NFKBIL1/CD55/PAF1/KMO/HSF1/NR1H3/RHOA/CDK4/HMGB2/SELENOS/MAP2K3/CHMP5/CD36/CARD16/TNIP2/MIF/IL1B/TICAM2/GSTP1/PLSCR4/TNIP1/CXCL8/CXCL6/PDCD4/CXCL1/CSF3/MMP3/RIPK2/NFKBIB/CCL2/NFKBIA/TSPO/GBP2/PYCARD/CXCL5/CXCL3/IL1A/IL6/CXCL2/ASS1/BMP6/PDE4B/LITAF
Intracellular iron ion homeostasis	Intracellular iron ion homeostasis	Intracellular iron ion homeostasis	52	-0.50051	-2.03619	0.000113945	0.00425902	0.00360493	3277	tags=46%, list=22%, signal=36%	ABCB7/CYBRD1/ERFE/ATP6V0D1/B2M/BDH2/CYB561A3/ACO1/TMEM199/NAGLU/CCDC115/NDFIP1/SRI/GLRX5/HMOX1/ISCU/ATP6V1G1/BOLA1/SLC39A14/SLC40A1/FTH1/SOD1/FTL/BMP6
Humoral immune response	Humoral immune response	Humoral immune response	80	-0.421247	-1.87314	0.000113428	0.00425902	0.00360493	1798	tags=49%, list=12%, signal=43%	HLA-A/CXCL10/PPP2R3C/C1S/FAM3A/H2BC12/CLU/C1R/CD55/BMI1/CD81/SERPING1/ANG/C1QBP/RARRES2/IL1B/BST1/ROMO1/RPS19/PHB2/CXCL8/RPL30/CXCL6/CXCL1/CCL7/BCL3/RNASE4/RGCC/FAU/CCL2/GAPDH/C7/CXCL5/CXCL3/IL6/HMGN2/RPL39/MASP1/CXCL2
Granulocyte migration	Granulocyte migration	Granulocyte migration	70	-0.439572	-1.90605	0.000123143	0.00455224	0.00385312	1798	tags=30%, list=12%, signal=27%	C1QBP/RARRES2/IL1B/LGALS3/JAGN1/BST1/SELENOK/DPP4/MDK/CXCL8/CXCL6/CXCL1/CCL7/CCL2/PPIA/TNFAIP6/CXCL5/CXCL3/IL1A/CXCL2/PDE4B
Mirna metabolic process	Mirna metabolic process	Mirna metabolic process	86	0.424711	1.84104	0.000129799	0.00474612	0.00401722	3799	tags=43%, list=25%, signal=32%	FOSL1/EGFR/NCOR2/RC3H1/XIST/ETS1/NCOR1/SOX9/BMP2/NOTCH2/NOTCH3/SMAD3/MALAT1/MRTFA/DNM3OS/SMARCA4/NEAT1/DICER1/DIS3L2/POU2F1/GATA6/DDX17/VEGFA/AGO2/PPARD/REST/TENT2/TUT4/AGO4/XPO5/SREBF1/DROSHA/ZNF512B/RC3H2/PPARA/MRTFB/ZSWIM8
Positive regulation of cell development	Positive regulation of cell development	Positive regulation of cell development	303	0.301166	1.56144	0.000134366	0.00486028	0.00411386	2960	tags=28%, list=20%, signal=23%	ASPM/ACE/VCAN/NIN/MACF1/PRKDC/RUNX1/IL6ST/HES1/EGFR/TRIB1/NEDD9/ARID2/NRP1/ARID1A/SEMA5A/SPEN/CLCN2/TNFSF4/PLXNA3/ZMIZ1/FN1/MAN2A1/SERPINE2/PLXNB2/BMP2/NOTCH2/MEGF8/ARID1B/BMPR2/DHX36/ROBO2/EP300/MME/EGR3/PLXNA1/L1CAM/TIAM2/EPHB2/SMARCA4/SEMA7A/MAP1B/DICER1/CDH4/MECP2/ETV5/SHTN1/RELN/PRKCA/EGR2/FBXW8/PDE5A/KLF10/EPHA4/SMARCC1/CX3CL1/ACIN1/TENM4/PLAG1/PLXNB1/VEGFA/SKIL/LRP8/AP3D1/GOLGA4/LPAR3/PPP3…
Cell junction maintenance	Cell junction maintenance	Cell junction maintenance	30	0.588784	2.04188	0.000143327	0.00507144	0.00429258	3301	tags=57%, list=22%, signal=44%	CLDN1/F2R/F2RL1/CNTNAP1/KIRREL1/CBLN3/MTSS1/ERC1/SYNGAP1/TJP1/CBLN2/SHANK1/NLGN2/ITGB3/SHANK2/MYADM/KIFC3
Tetrapyrrole metabolic process	Tetrapyrrole metabolic process	Tetrapyrrole metabolic process	47	-0.500629	-1.99182	0.000144726	0.00507144	0.00429258	3390	tags=47%, list=22%, signal=36%	TMEM14B/CPOX/ABCB7/SLC25A39/PPOX/UROD/BDH2/HMOX2/SLC6A9/SLC48A1/RSAD1/ALAD/BLVRB/COX10/MMACHC/MMADHC/HMOX1/MMAB/ATP5IF1/TSPO/TMEM14C/TMEM14A
Monocarboxylic acid metabolic process	Monocarboxylic acid metabolic process	Monocarboxylic acid metabolic process	400	-0.264041	-1.47503	0.000143648	0.00507144	0.00429258	3798	tags=32%, list=25%, signal=25%	HACD1/XBP1/PRKACA/FAH/PGK1/SLC16A3/TRIB3/PCCB/ACAT2/CRABP2/SLC27A4/CYP27A1/MRS2/OSBPL7/LPGAT1/PIBF1/ACAA2/FOXK2/IDH1/SNCA/HDAC4/SIRT1/HAAO/AKR1A1/THEM4/GALK1/SCP2/TPI1/ETFA/GNPAT/FADS1/AUH/ERFE/NAAA/KMO/ECHDC1/PDHX/ENO3/DCXR/NR1H3/ECI2/ALDH3A2/BDH2/NUDT7/PRKAR2B/ALDOA/AKR1C1/TWIST1/ADIPOR2/RBP1/SIRT6/MPC2/TREX1/CHST12/MTHFS/ABHD10/MLST8/PGD/KIT/CD36/KYNU/NR1H2/ECI1/ARL2/MIF/DDIT4/HAGH/PLA2G4C/EPH…
Glutathione metabolic process	Glutathione metabolic process	Glutathione metabolic process	35	-0.549978	-2.04506	0.000149534	0.00518591	0.00438947	3407	tags=57%, list=22%, signal=44%	GLO1/GSTM5/IDH1/ARL6IP5/NFE2L2/GSTZ1/GSTK1/GSTA4/ETHE1/HAGH/G6PD/GSTO1/GSTP1/GPX1/MMACHC/PARK7/SOD2/GSTM3/GSTM4/SOD1
Protein folding	Protein folding	Protein folding	184	-0.322648	-1.643	0.000153173	0.0052579	0.00445041	4382	tags=40%, list=29%, signal=29%	PPIL1/PDIA5/CWC27/TTC1/LMAN2L/CRYAB/HSPA1A/FKBP11/NUDCD2/PDRG1/BAG3/MKKS/TTC4/DNAJA1/HSPA1B/HSPA9/CLGN/CLU/CCT7/BAG4/BAG1/HSPA2/PPIC/HYPK/TBCD/TXNDC5/UNC45A/ST13/B2M/SDF2/PFDN4/RUVBL2/PPIE/NUDC/FKBP1A/PRDX4/DNAJB6/DNAJB4/VAPA/ARL2/DNLZ/ERP29/SDF2L1/PFDN2/CCT6A/PDCL3/AIP/PEX19/FKBP4/HSPB1/CCT4/PFDN6/TBCB/PTGES3/DNAJC19/SELENOF/DNAJC4/FKBP8/CDC37/PDCD5/TBCA/VBP1/PFDN5/DNAJB2/QSOX1/PPIA/GRPEL1/WDR83…
Ribosome assembly	Ribosome assembly	Ribosome assembly	60	-0.455205	-1.90973	0.000159586	0.00542269	0.00458989	3263	tags=42%, list=22%, signal=33%	SBDS/NPM1/MRPS2/DDX28/MPV17L2/RPS15/C1QBP/RPLP0P6/RPS5/RPS19/RPL5/RPL38/RPS27L/RPSA/RPS28/RPS14/RPL10/RPL6/RPL23A/RPLP0/RPL11/RPS27/RPSA2/NOP53/EIF6
Biogenic amine metabolic process	Biogenic amine metabolic process	Biogenic amine metabolic process	49	-0.494839	-1.98552	0.000163123	0.00548747	0.00464472	4026	tags=55%, list=27%, signal=41%	NAPEPLD/AFMID/SRM/SAT1/PAOX/SNCA/HAAO/EPAS1/OAZ3/NAAA/OAZ2/KMO/AZIN1/SMOX/SAT2/KYNU/PNKD/MAOA/COMT/SMS/GCDH/DHPS/HNMT/PARK7/ALDH2/OAZ1/GCH1
Protein insertion into mitochondrial outer membrane	Protein insertion into mitochondrial outer membrane	Protein insertion into mitochondrial outer membrane	15	-0.717239	-2.12065	0.000167653	0.00552926	0.00468009	2445	tags=67%, list=16%, signal=56%	TOMM20/MTX1/SAMM50/MTCH1/PDCD5/TOMM5/TOMM22/TOMM6/TOMM7/MTX2
Translational initiation	Translational initiation	Translational initiation	109	-0.387633	-1.8235	0.000166117	0.00552926	0.00468009	3393	tags=39%, list=22%, signal=30%	EIF2B2/EIF4A1/EIF3M/EIF3I/EIF4H/EIF2B3/NPM1/MTIF3/SH3BGRL/EIF3J/EIF4A2/POLR2G/IMPACT/EIF2S3/NCBP2/EIF4E2/PPP1CA/EIF2S2/EIF3H/EIF3L/EIF4E3/DDX1/C8orf88/EIF3K/HSPB1/RPS5/PPP1R15A/EIF4B/RPL13A/COPS5/ATF4/TMED2/EIF2D/RPS3A/EIF3E/EIF1B/EIF4EBP1/RPS3/EIF6/EIF1/EIF3F/PAIP2
Regulation of mirna metabolic process	Regulation of mirna metabolic process	Regulation of mirna metabolic process	70	0.442682	1.84568	0.000174188	0.00557994	0.00472299	2306	tags=33%, list=15%, signal=28%	FOSL1/EGFR/NCOR2/RC3H1/XIST/ETS1/NCOR1/SOX9/BMP2/NOTCH2/NOTCH3/SMAD3/MALAT1/MRTFA/DNM3OS/SMARCA4/NEAT1/POU2F1/GATA6/VEGFA/PPARD/REST/TENT2
Synapse assembly	Synapse assembly	Synapse assembly	121	0.380661	1.74754	0.000175824	0.00557994	0.00472299	3370	tags=34%, list=22%, signal=27%	NPTX1/SRPX2/LZTS1/CHD4/LRP4/ARHGEF9/OGT/SETD5/PLXNB2/MYCBP2/SRGAP2/EIF4G1/ROBO2/THBS2/CLSTN3/ADGRL3/EPHB2/AGRN/DLG5/PCDHB13/MAP1B/PTPN13/PTPRS/MECP2/RELN/ICAM5/PLXNB1/CBLN2/DOCK1/NLGN2/GABRA2/IQSEC2/SHANK2/CAPRIN1/SRGAP2C/CLSTN1/SIX4/CRKL/APP/AMIGO1/PCDHB10
Response to toxic substance	Response to toxic substance	Response to toxic substance	147	-0.348672	-1.71911	0.000171203	0.00557994	0.00472299	2801	tags=35%, list=18%, signal=29%	SRXN1/NFE2L2/SLC18A2/GSTZ1/PRDX1/CERS1/TXNDC17/RAB40B/PRDX4/GSTK1/NXN/CDKN1A/SELENOS/CAT/SELENOT/CD36/BLMH/EPHX1/APOE/MGST1/COMT/ALAD/GSTO1/GPX4/ESD/BAX/GSTP1/GPX1/OSCP1/SESN1/MPST/TXNRD3/SELENOF/ADH5/MTARC2/PARK7/NUPR1/TXN/PRDX3/SOD2/ATF4/GSTM3/MGST3/PRDX5/SRSF9/NQO1/SOD1/PTGES/GCH1/SNN/ASS1
Response to bacterium	Response to bacterium	Response to bacterium	331	-0.284335	-1.55711	0.00017559	0.00557994	0.00472299	3319	tags=33%, list=22%, signal=26%	AKIRIN2/GBP3/SLC7A5/SNCA/RAB14/MICA/CASP1/RBCK1/LOXL1/NFKBIL1/CD55/CYBA/PAF1/RNF5/NAGK/KMO/PPM1D/ST13/HSF1/B2M/SNX3/MARCHF2/NLRP1/FAM20A/NR1H3/PTGFR/FOXP1/RHOA/CDK4/SLC9A9/OAS1/MLH1/MAPKAPK3/ANG/EMILIN2/PPP1R11/HMGB2/SELENOS/MAP2K3/CHMP5/CD36/CARD16/TNIP2/ISG15/DUSP10/MIF/SHARPIN/ERBIN/NAGLU/RARRES2/BDKRB1/RAB1A/ARG2/IL1B/ALPL/PYGL/ALAD/TICAM2/ADM/GSTP1/HNRNPA0/CAV1/GPX1/CEBPB/PLSCR4/ROMO1/RPS19/…
Formation of primary germ layer	Formation of primary germ layer	Formation of primary germ layer	87	0.427344	1.85595	0.000191014	0.00600535	0.00508307	4026	tags=46%, list=27%, signal=34%	LAMB1/COL12A1/ITGB5/ITGA2/WLS/AHDC1/HMGA2/FN1/KDM6B/BMPR2/ITGA3/SNAI1/ACVR1/SMAD3/MYH9/ITGA5/GATA6/ITGA8/COL6A1/LAMA3/LEF1/EPB41L5/ITGA4/EPHA2/ITGB3/MMP2/ETS2/ITGAV/MMP14/COL7A1/RTF1/GJA1/DUSP5/CTR9/FZD7/ITGA7/MMP15/COL4A2/POFUT2/COL8A1
Polyamine metabolic process	Polyamine metabolic process	Polyamine metabolic process	16	-0.682572	-2.05672	0.000247068	0.0076251	0.00645406	3646	tags=69%, list=24%, signal=52%	SRM/SAT1/PAOX/OAZ3/OAZ2/AZIN1/SMOX/SAT2/SMS/DHPS/OAZ1
Integrin mediated signaling pathway	Integrin mediated signaling pathway	Integrin mediated signaling pathway	80	0.424261	1.81529	0.000246892	0.0076251	0.00645406	2930	tags=40%, list=19%, signal=32%	LAMB1/ITGB5/LAMA5/ITGA2/LAMC1/ITGA6/ITGB8/NEDD9/NRP1/NID1/LAMA1/FN1/ITGA10/ADAM10/ITGA3/DST/LOXL3/SEMA7A/MYH9/ITGA11/ITGA5/ITGA8/TIMP1/ITGA1/DOCK1/PRKD1/ITGA4/LAMB2/ITGB3/COL16A1/TLN1/ITGAV
Positive regulation of axonogenesis	Positive regulation of axonogenesis	Positive regulation of axonogenesis	65	0.449596	1.84827	0.000268341	0.00820636	0.00694605	2372	tags=35%, list=16%, signal=30%	NIN/MACF1/NRP1/SEMA5A/PLXNA3/FN1/PLXNB2/MEGF8/BMPR2/ROBO2/PLXNA1/L1CAM/TIAM2/SEMA7A/MAP1B/CDH4/SHTN1/PLXNB1/VEGFA/SKIL/GOLGA4/LPAR3/ROBO1
Respiratory chain complex iv assembly	Respiratory chain complex iv assembly	Respiratory chain complex iv assembly	29	-0.578171	-2.05067	0.000272773	0.00826674	0.00699716	3721	tags=69%, list=25%, signal=52%	PET117/COX17/TACO1/COA4/COX18/STMP1/COA1/COX16/COA3/BCS1L/COA5/COA6/PET100/COX10/COX14/SMIM20/SURF1/SCO2/COA8/TMEM223
Heterophilic cell cell adhesion via plasma membrane cell adhesion molecules	Heterophilic cell cell adhesion via plasma membrane cell adhesion molecules	Heterophilic cell cell adhesion via plasma membrane cell adhesion molecules	24	0.619186	2.03031	0.000278157	0.00830444	0.00702907	4601	tags=62%, list=30%, signal=44%	FAT4/CADM1/DCHS1/CDH4/ITGA5/HMCN1/ADGRL1/TENM4/SCARF2/AMIGO1/CDH2/CEACAM19/ICAM1/PVR/NECTIN3
Amine metabolic process	Amine metabolic process	Amine metabolic process	57	-0.46461	-1.92782	0.000278954	0.00830444	0.00702907	4026	tags=53%, list=27%, signal=39%	NAPEPLD/AFMID/SRM/SAT1/PAOX/SNCA/HAAO/EPAS1/OAZ3/CLN3/NAAA/OAZ2/KMO/AZIN1/SMOX/SAT2/KYNU/PNKD/MAOA/COMT/SMS/GCDH/DHPS/ALDH7A1/SLC44A1/HNMT/PARK7/ALDH2/OAZ1/GCH1
Ribosomal large subunit assembly	Ribosomal large subunit assembly	Ribosomal large subunit assembly	22	-0.617687	-2.03562	0.000320801	0.00946644	0.00801261	1436	tags=41%, list=9%, signal=37%	RPLP0P6/RPL5/RPL10/RPL6/RPL23A/RPLP0/RPL11/NOP53/EIF6
Small gtpase mediated signal transduction	Small gtpase mediated signal transduction	Small gtpase mediated signal transduction	380	0.281678	1.49474	0.000328726	0.00961595	0.00813916	4214	tags=35%, list=28%, signal=26%	F2RL2/F2R/F2RL1/SIPA1L3/DOCK6/SPATA13/NF1/PSD3/ARHGEF28/LRP4/FGD4/KALRN/ARHGEF9/NRP1/OBSCN/DOCK10/ARHGAP21/IQGAP3/OGT/SPRY4/DENND4B/NISCH/RALGAPB/ARHGAP22/ARHGAP32/TRIO/SRGAP2/NOTCH2/CBL/RAPGEF4/RASA2/ITGA3/DENND3/DLC1/ABCA1/SYNGAP1/PLEKHG5/DOCK5/ARHGAP35/RASGRP3/AKAP13/RGL1/RALGDS/RASA4/PLEKHG4/DENND4C/TIAM2/RASGRF2/LPAR2/EPHB2/RIN2/ABL2/HEG1/FLCN/FARP2/GBF1/MADD/ROCK1/RALGAPA1/FOXM1/RAPGEF3/SHT…
Cell redox homeostasis	Cell redox homeostasis	Cell redox homeostasis	35	-0.536109	-1.99349	0.000350562	0.0101649	0.00860383	4343	tags=57%, list=29%, signal=41%	DDIT3/BOLA2/GLRX3/PRDX2/EGLN2/NFE2L2/PRDX1/PRDX4/SELENOS/TXN2/SELENOT/APEX1/GLRX5/GPX1/TXNRD3/TXN/PRDX3/BOLA1/PRDX5/NQO1
Macroautophagy	Macroautophagy	Macroautophagy	333	-0.273718	-1.50012	0.000353536	0.0101649	0.00860383	3234	tags=30%, list=21%, signal=24%	SIRT1/ATG101/VPS37A/TP53INP2/SNX32/CHMP2A/AP4M1/ATP6V1G2/SEC22B/CLN3/CAPNS1/CDK5/RAB1B/MAP1LC3B/RNF5/NSFL1C/STUB1/RAB33B/ATG16L1/SNX5/DDRGK1/WDR24/ATP6V0B/ATP6V0D1/VPS4A/CERS1/PIP4K2A/ILRUN/VTI1B/SLC25A4/VPS16/SNX4/SQSTM1/ATG5/ATG4D/WDR45B/UBE2A/CHMP1A/KAT5/MVB12A/TEX264/WDR45/ATP6V1E1/PIM2/CHMP4B/CHMP5/UFC1/RAB23/RETREG3/ZNRF1/EI24/ATG3/ATP6V0C/RNF41/MOAP1/SCOC/SNX7/BNIP3L/RHEB/RAB1A/IFT20/CSNK2…
Protein rna complex organization	Protein rna complex organization	Protein rna complex organization	198	-0.316399	-1.6271	0.000361588	0.0103083	0.00872521	3387	tags=32%, list=22%, signal=25%	CD2BP2/TXNL4A/EIF3M/SHQ1/EIF3I/SNRPE/SNRPD3/CLNS1A/DDX28/SNRPF/TARBP2/EIF3J/USP39/SF3A2/RUVBL2/EIF2S3/RPS15/SMN1/EIF2S2/SNU13/EIF3H/EIF3L/DDX1/SNRPD1/STRAP/DNAJC17/RPLP0P6/EIF3K/SNRPD2/ZNHIT3/RPS5/BUD13/PTGES3/RPS19/RPL5/RPL13A/RPL38/RPS27L/TSSC4/RPSA/SNRPG/RPS28/RPS14/LSM2/EIF2D/RPL10/RPL6/RPL23A/PRPF31/RPLP0/EIF3E/YJU2/LSM4/RPL11/RPS27/RPSA2/NOP53/EIF6/RBMX2/ISY1/SRSF9/SNRPC/EIF3F/CELF2
Negative regulation of ubiquitin protein transferase activity	Negative regulation of ubiquitin protein transferase activity	Negative regulation of ubiquitin protein transferase activity	15	-0.695348	-2.05593	0.000375198	0.0106064	0.00897753	1055	tags=47%, list=7%, signal=43%	MAD2L2/RPS7/RPL5/RPL23/PARK7/RPL11/BAG2
Proteasomal protein catabolic process	Proteasomal protein catabolic process	Proteasomal protein catabolic process	471	-0.252331	-1.43218	0.000415664	0.0116525	0.00986291	4170	tags=36%, list=27%, signal=27%	GNA12/ARRB1/FBXO45/EDEM2/HSPA1A/PSMC3/PPP2CB/SKP2/TMX1/FBXW5/TRIM13/PRICKLE1/AMN1/BFAR/FEM1A/ARAF/DERL2/NHLRC1/FAF1/JKAMP/KLHDC3/XBP1/PRKACA/UBE2J1/PSMA5/TRIB3/PSME3IP1/RMND5B/STYX/PSMB7/ZFAND2A/BIRC2/PSMA4/PSMC1/PSMD8/KCTD17/FBXO44/HSPA1B/OSBPL7/TMUB1/UFD1/CLGN/AKIRIN2/PSMB2/KLHDC1/SIRT1/KLHL20/CLU/RMND5A/RBCK1/PSMB9/RNF34/PSMC5/PSMA1/ANAPC15/SPSB3/UBE2D1/RNF10/PSMD12/SH3BGRL/RNF5/PSMD10/NSFL1C/…
Regulation of reactive oxygen species metabolic process	Regulation of reactive oxygen species metabolic process	Regulation of reactive oxygen species metabolic process	95	-0.384523	-1.76493	0.000421694	0.0117238	0.00992329	4233	tags=49%, list=28%, signal=36%	TUSC2/MPV17/CRYAB/TFAP2A/ZNF205/ZC3H12A/PRCP/SIRT3/RAC1/BIRC2/PRDX2/ABCB7/SNCA/DHRS4/CYBA/NFE2L2/SLC18A2/DCXR/RHOA/ATG5/AKR1C1/FYN/CDKN1A/PID1/CD36/RNF41/G6PD/ARG2/IER3/ARF4/BST1/GSTP1/SIRT5/ROMO1/GADD45A/GNAI2/PARK7/SOD2/MMP3/COQ7/COA8/EIF6/CBR1/TSPO/SOD1/GCH1/BNIP3
Mitochondrial electron transport cytochrome c to oxygen	Mitochondrial electron transport cytochrome c to oxygen	Mitochondrial electron transport cytochrome c to oxygen	17	-0.65138	-2.0001	0.000444209	0.012051	0.0102002	2105	tags=76%, list=14%, signal=66%	COX7B/COX8A/CYCS/COX6C/COX7A2L/COX5B/COX4I1/COX7C/COX6B1/COX6A1/COX7A2/COX5A/NDUFA4
Porphyrin containing compound metabolic process	Porphyrin containing compound metabolic process	Porphyrin containing compound metabolic process	40	-0.505887	-1.93963	0.000442351	0.012051	0.0102002	3390	tags=48%, list=22%, signal=37%	TMEM14B/CPOX/ABCB7/SLC25A39/PPOX/UROD/BDH2/HMOX2/SLC6A9/SLC48A1/RSAD1/ALAD/BLVRB/COX10/HMOX1/ATP5IF1/TSPO/TMEM14C/TMEM14A
Neutrophil chemotaxis	Neutrophil chemotaxis	Neutrophil chemotaxis	42	-0.496849	-1.92633	0.000443754	0.012051	0.0102002	1798	tags=36%, list=12%, signal=32%	C1QBP/IL1B/LGALS3/BST1/DPP4/MDK/CXCL8/CXCL6/CXCL1/PPIA/TNFAIP6/CXCL5/CXCL3/CXCL2/PDE4B
Neuromuscular junction development	Neuromuscular junction development	Neuromuscular junction development	38	0.524189	1.92268	0.000476426	0.0126197	0.0106816	3337	tags=39%, list=22%, signal=31%	F2R/COL4A5/CNTNAP1/LRP4/MYCBP2/TNC/AGRN/COL4A1/NEDD4/SPG11/PDZRN3/LAMB2/SIX4/CRKL/APP
Reactive nitrogen species metabolic process	Reactive nitrogen species metabolic process	Reactive nitrogen species metabolic process	60	-0.440728	-1.849	0.000475328	0.0126197	0.0106816	1973	tags=33%, list=13%, signal=29%	SELENOS/CD36/THAP4/APOE/ARG2/IL1B/CYB5B/CAV1/ASL/MTARC2/SOD2/SPR/CYB5R3/TSPO/DYNLL1/NQO1/GCH1/ASS1/GCHFR/KLF2
Chromosome segregation	Chromosome segregation	Chromosome segregation	363	0.28217	1.49042	0.000472181	0.0126197	0.0106816	3700	tags=32%, list=24%, signal=25%	ASPM/CEP85/CENPF/MKI67/ATM/PLK1/MSH5/NUF2/ARID2/ARID1A/TTK/MTCL2/DLGAP5/DYNC1H1/NCOR1/PUM2/ZWINT/SPAG5/GEN1/LATS1/SMC5/FAM83D/CENPC/ARID1B/NCAPG/DPF3/BUB1/NEK6/STIL/APC/TOP2A/USP9X/TRIP13/KIF23/SMARCA4/KNL1/TUBGCP6/CHAMP1/TACC3/UHRF1/AKAP8/SPC24/DIS3L2/TPR/RAD18/KAT2B/SMC4/SRPK1/CENPP/NDC80/BUB1B/KIFC2/CEP192/MYBL2/CEP97/SMARCC1/SMC2/KIF15/STARD9/INCENP/CDC27/TOP3B/SUN1/KIF11/TENT4A/PBRM1/MAP9/EC…
Autophagy of mitochondrion	Autophagy of mitochondrion	Autophagy of mitochondrion	98	-0.378516	-1.74777	0.000492761	0.01285	0.0108765	2377	tags=32%, list=16%, signal=27%	SLC25A4/SQSTM1/ATG5/ATG4D/WDR45B/UBE2A/WDR45/FIS1/ATG3/RNF41/SNX7/BNIP3L/CSNK2A2/CISD2/GABARAP/ATG7/PHB2/FKBP8/PARK7/CDC37/GSK3A/GABARAPL2/ATP5IF1/HAX1/ATG10/TSPO/WIPI1/TOMM7/BNIP3/MAP1LC3A/GABARAPL1
Apoptotic signaling pathway	Apoptotic signaling pathway	Apoptotic signaling pathway	473	-0.24953	-1.41687	0.000491202	0.01285	0.0108765	3469	tags=29%, list=23%, signal=23%	CDIP1/MKNK2/HSPA1B/TMBIM1/MEIS3/PRDX2/POLB/ANXA6/ACAA2/SIRT1/CLU/DIABLO/CTSL/ING2/RBCK1/RNF34/STRADB/BOK/TRIAP1/TRADD/FAM162A/PERP/YBX3/BMI1/PTPMT1/ARL6IP5/PSMD10/SHISA5/NFE2L2/RAD9A/STX4/BID/EIF5A/HERPUD1/SLC25A4/BCAP31/MAP2K5/PRELID1/STYXL1/MLH1/PDCD10/IFI6/FYN/MAPK7/AATF/CDKN1A/ARMC10/HMGB2/PPP1CA/SELENOS/FAIM/IVNS1ABP/DAP3/CREB3/FIS1/SLC25A6/MIF/CYCS/DDIT4/ZC3HC1/ERP29/RNF41/RPL26/MOAP1/RACK1…
Positive regulation of cell projection organization	Positive regulation of cell projection organization	Positive regulation of cell projection organization	277	0.302018	1.54989	0.000516529	0.0133662	0.0113134	3398	tags=32%, list=22%, signal=25%	F2RL1/CBFA2T2/ITGA2/NIN/MACF1/ITGA6/NEDD9/NRP1/SEMA5A/PLXNA3/FN1/PUM2/PLXNB2/HTT/CEP135/MEGF8/BMPR2/DHX36/ROBO2/ARSB/ITGA3/EP300/CCP110/ARHGAP35/CFLAR/APC/PLXNA1/L1CAM/TIAM2/ATP7A/EPHB2/AGRN/ASAP1/SEMA7A/TGFB3/MAP1B/ABL2/KIDINS220/CAMK1D/CDH4/KAT2B/FAM98A/SHTN1/RELN/FBXW8/MAGI2/EPHA4/CX3CL1/PLXNB1/VEGFA/IGF1R/SKIL/LRP8/MARK2/GOLGA4/FBXO38/LPAR3/AUTS2/CCDC88A/ROBO1/PRKD1/PLEKHM1/DVL3/ANLN/CDC42EP1…
Regulation of proteolysis	Regulation of proteolysis	Regulation of proteolysis	421	-0.253889	-1.42604	0.000534489	0.0137253	0.0116174	3192	tags=29%, list=21%, signal=24%	TIMP3/CLU/SERPINH1/CASP1/DIABLO/CTSL/SERPINB1/PSMB9/RNF34/BOK/TRIAP1/PSMC5/FAM162A/CST3/PERP/CLN3/CDK5/ARL6IP5/PSMD10/ELOB/STUB1/NFE2L2/DDRGK1/BID/SPOP/NLRP1/SERPING1/HERPUD1/NR1H3/PRNP/BCAP31/MAP2K5/PRELID1/AURKAIP1/BIN1/RNF139/PSMC2/IFI6/BBS7/SIRT6/FYN/CTSZ/DNAJB6/PSMB8/CLEC3B/CARD16/RAD23B/NR1H2/PDCD2/EIF3H/CYCS/AXIN1/RACK1/MTCH1/UBB/SIAH2/APOE/CSNK2A2/IL1B/PDCL3/SNX12/ALAD/SUMO2/IFT52/TMEM98/…
Endosome transport via multivesicular body sorting pathway	Endosome transport via multivesicular body sorting pathway	Endosome transport via multivesicular body sorting pathway	39	-0.5077	-1.93592	0.000551377	0.0140518	0.0118937	3160	tags=38%, list=21%, signal=31%	VPS37A/CHMP2A/VPS4A/CHMP1A/MVB12A/CHMP4B/CHMP5/VPS28/TSG101/TMEM50A/UBXN6/CHMP1B/VPS37D/TMEM50B/RILP
Positive regulation of axon extension	Positive regulation of axon extension	Positive regulation of axon extension	32	0.546147	1.92392	0.000572717	0.0143832	0.0121743	3757	tags=53%, list=25%, signal=40%	MACF1/NRP1/SEMA5A/FN1/MEGF8/BMPR2/L1CAM/SEMA7A/MAP1B/CDH4/SHTN1/VEGFA/GOLGA4/RUFY3/SMURF1/CDKL5/ADNP
Regulation of axon extension	Regulation of axon extension	Regulation of axon extension	58	0.457049	1.84033	0.000572933	0.0143832	0.0121743	3083	tags=36%, list=20%, signal=29%	MACF1/NRP1/SEMA5A/PLXNA3/FN1/SIN3A/MEGF8/BMPR2/L1CAM/DIP2B/SEMA7A/MAP1B/SEMA3A/CDH4/PTPRS/SHTN1/VEGFA/GOLGA4/RUFY3/GSK3B/SMURF1
Protein maturation	Protein maturation	Protein maturation	413	-0.253225	-1.41989	0.000587643	0.0146432	0.0123943	3176	tags=29%, list=21%, signal=23%	CLU/SERPINH1/CASP1/SLC30A5/CTSL/CPZ/CCT7/YIPF5/MMEL1/C1R/BAG4/BAG1/HSPA2/PERP/CLN3/PPIC/HYPK/TBCD/TXNDC5/STUB1/UNC45A/NAA10/ST13/CISD1/B2M/SDF2/PFDN4/SPCS2/YAE1/RUVBL2/PRNP/PPIE/FBLN1/ISCA1/ATG4D/RNF139/PRSS12/CTSZ/NUDC/FKBP1A/PRDX4/DNAJB6/DNAJB4/CLEC3B/UBAC1/CARD16/VAPA/ARL2/DNLZ/SDE2/ERP29/NAGLU/NNAT/SDF2L1/PFDN2/IMMP1L/CCT6A/NFU1/PDCL3/SNX12/F8/IFT52/SPCS1/AIP/TMEM98/BAD/PEX19/FKBP4/GLRX5/HSPB…
Negative regulation of oxidative stress induced intrinsic apoptotic signaling pathway	Negative regulation of oxidative stress induced intrinsic apoptotic signaling pathway	Negative regulation of oxidative stress induced intrinsic apoptotic signaling pathway	23	-0.592672	-1.97615	0.000622933	0.015313	0.0129613	4768	tags=70%, list=31%, signal=48%	FBXO7/PINK1/NOL3/HTRA2/SIRT1/NFE2L2/FYN/MAPK7/RACK1/PYCR1/HSPB1/GPX1/PARK7/SOD2/ATF4/PPIA
Negative regulation of post translational protein modification	Negative regulation of post translational protein modification	Negative regulation of post translational protein modification	81	-0.395934	-1.76494	0.000623629	0.015313	0.0129613	2374	tags=30%, list=16%, signal=25%	MAD2L2/SQSTM1/ATG5/FYN/NXN/IVNS1ABP/UBE2B/ISG15/VPS28/CAV1/UBXN1/RPS7/COPS9/RPL5/RPL23/PARK7/RPL11/SVBP/RPS3/PPIA/CAMLG/TSPO/BAG2/BEX3
Diol metabolic process	Diol metabolic process	Diol metabolic process	24	-0.590307	-1.99369	0.000707972	0.0169523	0.0143488	1678	tags=50%, list=11%, signal=45%	PLPP2/PTS/ASAH1/DEGS2/SPTLC3/SPR/SPTSSA/SPHK1/GCH1/PLPP1/PRKG2/PLPP3
Neuron projection guidance	Neuron projection guidance	Neuron projection guidance	129	0.354288	1.6426	0.000702777	0.0169523	0.0143488	2790	tags=31%, list=18%, signal=26%	GDNF/ETV1/KIAA1755/LHX4/KALRN/NRP1/SEMA5A/SEMA6D/PLXNA3/UNC5B/TRIO/MYCBP2/NOTCH2/MEGF8/NOTCH3/BMPR2/ROBO2/ARHGAP35/PLXNA1/PLEKHG4/L1CAM/EPHB2/SEMA7A/SEMA3A/CDH4/ENAH/ARHGEF40/RELN/EGR2/EPHA4/VEGFA/CHL1/KLF7/ROBO1/ECE1/ADAM17/NEO1/GLI2/LAMB2/GLI3
Regulation of intrinsic apoptotic signaling pathway	Regulation of intrinsic apoptotic signaling pathway	Regulation of intrinsic apoptotic signaling pathway	145	-0.329659	-1.62195	0.000703371	0.0169523	0.0143488	3234	tags=34%, list=21%, signal=27%	SIRT1/CLU/ING2/BOK/TRIAP1/YBX3/PTPMT1/NFE2L2/RAD9A/BID/EIF5A/HERPUD1/BCAP31/STYXL1/FYN/MAPK7/ARMC10/SELENOS/IVNS1ABP/CREB3/FIS1/MIF/ERP29/RPL26/RACK1/UBB/URI1/BAD/PYCR1/BAX/HSPB1/CAV1/GPX1/NDUFA13/RPS7/TPT1/SGMS1/PARK7/NUPR1/SOD2/ATF4/CXCL12/HDAC1/VDAC2/RPS3/PPIA/SNAI2/PYCARD/SOD1
Sister chromatid segregation	Sister chromatid segregation	Sister chromatid segregation	213	0.313357	1.55827	0.000710544	0.0169523	0.0143488	3613	tags=36%, list=24%, signal=28%	CENPF/ATM/PLK1/NUF2/ARID2/ARID1A/TTK/DLGAP5/ZWINT/SPAG5/GEN1/LATS1/CENPC/ARID1B/NCAPG/DPF3/BUB1/NEK6/APC/TOP2A/TRIP13/KIF23/SMARCA4/KNL1/CHAMP1/TACC3/UHRF1/AKAP8/SPC24/DIS3L2/TPR/KAT2B/SMC4/NDC80/BUB1B/KIFC2/CEP192/MYBL2/CEP97/SMARCC1/SMC2/KIF15/INCENP/CDC27/KIF11/TENT4A/PBRM1/MAP9/GOLGA2/PRC1/NCAPG2/ANAPC1/CDK1/CDCA8/RACGAP1/XRCC3/SPDL1/NIPBL/CLASP1/TOP2B/KIF2C/NUMA1/INO80/SMARCD1/ZW10/PHF13/KNT…
Regulation of protein neddylation	Regulation of protein neddylation	Regulation of protein neddylation	19	-0.620794	-1.96597	0.000722651	0.0171197	0.0144905	3135	tags=79%, list=21%, signal=63%	COPS7B/HIF1A/DCUN1D5/DCUN1D3/EPAS1/COPS7A/COPS4/COPS6/COPS2/COPS3/GPS1/COPS9/RPL5/COPS5/RPL11
Skin epidermis development	Skin epidermis development	Skin epidermis development	73	0.416694	1.75128	0.000765492	0.0178828	0.0151364	1913	tags=27%, list=13%, signal=24%	CLDN1/MYSM1/LAMA5/NF1/EGFR/LRP4/RBPJ/CD109/INTU/PUM2/SOX9/SNAI1/ALOX12/PLEC/ATP7A/ACVR1B/GBA1/ZDHHC21/GAL/GATA6
Leukocyte chemotaxis	Leukocyte chemotaxis	Leukocyte chemotaxis	116	-0.351098	-1.66856	0.000760926	0.0178828	0.0151364	1940	tags=27%, list=13%, signal=23%	MICOS10-NBL1/KIT/CREB3/C1QBP/MIF/RARRES2/IL1B/LGALS3/BST1/NBL1/DUSP1/DPP4/RPS19/MDK/RPL13A/CXCL8/CXCL6/CXCL1/CCL7/CXCL12/LGMN/CCL2/PPIA/TNFAIP6/CXCL5/CXCL3/IL6/CXCL2/PDE4B/DDT/GREM1
Protein targeting to membrane	Protein targeting to membrane	Protein targeting to membrane	96	-0.372741	-1.71457	0.000774339	0.0179647	0.0152057	3190	tags=33%, list=21%, signal=26%	TCAF2/VPS37A/SSR2/RN7SL3/CDK5/ZDHHC4/PRNP/TRAM1/HPCA/SRP9/FYN/CHMP4B/SRP14/FIS1/ATG3/YIF1B/SEC61G/MFF/ZDHHC12/GOLGA7/RN7SL1/INPP5K/CIB1/SEC61B/SGTA/ITGB1BP1/SDCBP/UBL4A/RN7SL2/VPS37D/NACA/ZDHHC14
Meiotic chromosome segregation	Meiotic chromosome segregation	Meiotic chromosome segregation	54	0.457949	1.81636	0.000792151	0.018252	0.0154489	2689	tags=30%, list=18%, signal=24%	ASPM/ATM/PLK1/MSH5/NUF2/TTK/ZWINT/CENPC/TRIP13/KNL1/SMC4/NDC80/SMC2/SUN1/GOLGA2/FANCD2
Granulocyte chemotaxis	Granulocyte chemotaxis	Granulocyte chemotaxis	57	-0.4358	-1.80828	0.000857846	0.0192386	0.016284	1798	tags=32%, list=12%, signal=28%	C1QBP/RARRES2/IL1B/LGALS3/BST1/DPP4/MDK/CXCL8/CXCL6/CXCL1/CCL7/CCL2/PPIA/TNFAIP6/CXCL5/CXCL3/CXCL2/PDE4B
Regulation of cell substrate adhesion	Regulation of cell substrate adhesion	Regulation of cell substrate adhesion	160	0.336973	1.6128	0.000845609	0.0192386	0.016284	4026	tags=42%, list=27%, signal=31%	POSTN/SERPINE1/NF1/MACF1/ITGA6/NEDD9/NRP1/NID1/VCL/SPRY4/FN1/PLAU/JAK2/ITGA3/DLC1/PEAK1/MINK1/DOCK5/SMAD3/THBS1/RIN2/RASA1/TSC1/ROCK1/ITGA5/SLC9A1/CX3CL1/PTPRJ/CORO2B/VEGFA/UTRN/FMN1/CDK6/DOCK1/EPB41L5/ITGB3/COL16A1/TLN1/GSK3B/MMP14/CLASP1/MYADM/LIMCH1/ABI3BP/FZD4/CRKL/SFRP1/EDIL3/MAP4K4/RREB1/ATXN3/NOTCH1/KANK1/DAG1/EMP2/WASHC2C/RCC2/FZD7/CASK/SPOCK1/ST6GAL1/BRAF/PIK3R1/GPM6B/JAG1/STK4/COL8A1
Negative regulation of cell adhesion	Negative regulation of cell adhesion	Negative regulation of cell adhesion	180	0.326012	1.58592	0.000854443	0.0192386	0.016284	4037	tags=42%, list=27%, signal=31%	POSTN/SERPINE1/NF1/RUNX1/PAG1/RC3H1/SEMA5A/CBLB/TNFSF4/SPRY4/PLXNA3/UBASH3B/LPXN/TMEM131L/SERPINE2/PLXNB2/ADAM10/BMP2/JAK2/DLC1/WNK1/ALOX12/TNC/HSPG2/LOXL3/PLXNA1/THBS1/EPHB2/DLG5/RASA1/JAK3/PTPN2/MIA3/METTL3/PAWR/MUC1/PDE5A/EPHA4/CX3CL1/CORO2B/PLXNB1/VEGFA/TNFRSF21/PDCD1LG2/TGFBI/UFL1/CBLL1/CYP1B1/TNFRSF14/EPB41L5/SH2B3/MMP2/GLI3/MMP14/MYADM/CD9/FZD4/MAP4K4/MARCHF7/NOTCH1/KANK1/RC3H2/RCC2/FZD7/C…
Intrinsic apoptotic signaling pathway	Intrinsic apoptotic signaling pathway	Intrinsic apoptotic signaling pathway	256	-0.280009	-1.48878	0.00085612	0.0192386	0.016284	3234	tags=29%, list=21%, signal=23%	SIRT1/CLU/DIABLO/ING2/BOK/TRIAP1/PERP/YBX3/PTPMT1/ARL6IP5/SHISA5/NFE2L2/RAD9A/BID/EIF5A/HERPUD1/BCAP31/STYXL1/MLH1/PDCD10/IFI6/FYN/MAPK7/CDKN1A/ARMC10/SELENOS/IVNS1ABP/CREB3/FIS1/MIF/CYCS/DDIT4/ERP29/RPL26/MOAP1/RACK1/UBB/IER3/URI1/BAD/PYCR1/BAX/HSPB1/SNW1/SELENOK/CAV1/GPX1/NDUFA13/PHLDA3/CEBPB/RPS7/PPP1R15A/TPT1/RRP8/SGMS1/RPS27L/PARK7/NUPR1/SOD2/HINT1/ATF4/BCL3/GSKIP/CXCL12/HDAC1/VDAC2/COA8/RPS…
Dendrite development	Dendrite development	Dendrite development	167	0.331505	1.59641	0.000875716	0.0195093	0.0165131	4514	tags=41%, list=30%, signal=29%	LZTS1/LRP4/IGF2BP1/NRP1/DOCK10/CAMSAP2/RERE/SRGAP2/MAP1A/DHX36/MINK1/SYNGAP1/MEF2A/SYNE1/EPHB2/STRN/DLG5/ASAP1/MAP1B/KIDINS220/SEMA3A/CAMK1D/PTPRS/DIP2A/MECP2/RELN/FBXW8/EPHA4/TNIK/CELSR2/LRP8/KLF7/SHANK1/NLGN2/PPP3CA/NEDD4/CAPRIN2/SS18L1/SLC11A2/CAPRIN1/GSK3B/SRGAP2C/FZD4/CRKL/EZH2/SIPA1L1/ZMYND8/APP/PARP6/TANC2/CDKL5/RAPGEF2/PAK4/UBE3A/BTBD3/IQSEC1/UBA6/PSEN1/DAB2IP/ABI2/SEMA4D/BAIAP2/TAOK2/EEF…
Cell cell junction assembly	Cell cell junction assembly	Cell cell junction assembly	83	0.399261	1.7192	0.000898045	0.019674	0.0166525	1847	tags=27%, list=12%, signal=23%	CLDN1/ACE/CDH6/CNTNAP1/TLN2/AFDN/MICALL2/VCL/MPDZ/FER/SNAI1/APC/EPHB2/STRN/DLG5/FLCN/HIPK1/CDH4/ROCK1/PKN2/TJP1/PRKCA
Negative regulation of apoptotic signaling pathway	Negative regulation of apoptotic signaling pathway	Negative regulation of apoptotic signaling pathway	188	-0.304805	-1.55625	0.000900653	0.019674	0.0166525	3859	tags=39%, list=25%, signal=29%	HTRA2/TGFBR1/TXNDC12/XBP1/LMNA/TNFAIP3/NDUFS3/DNAJA1/HSPA1B/TMBIM1/MEIS3/PRDX2/ACAA2/SIRT1/CLU/ING2/RNF34/STRADB/BOK/TRIAP1/YBX3/BMI1/PSMD10/NFE2L2/BID/HERPUD1/SLC25A4/MAP2K5/PRELID1/IFI6/FYN/MAPK7/AATF/ARMC10/HMGB2/SELENOS/FAIM/IVNS1ABP/CREB3/SLC25A6/MIF/ZC3HC1/RACK1/SIAH2/CSNK2A2/IL1B/IER3/LGALS3/URI1/PYCR1/BAX/HSPB1/GSTP1/GPX1/QARS1/NDUFA13/HMOX1/TPT1/GNAI2/PARK7/SOD2/ATF4/WNT16/CXCL12/PEA15/H…
Organic hydroxy compound metabolic process	Organic hydroxy compound metabolic process	Organic hydroxy compound metabolic process	326	-0.264963	-1.44843	0.000892736	0.019674	0.0166525	4341	tags=36%, list=29%, signal=26%	GK/MOXD1/FGFR4/PLTP/ACOT8/PRKAG2/TM7SF2/ZEB2/ITPK1/MBTPS1/ALG14/PCBD1/NAPEPLD/ALG8/IP6K2/NFKB1/EDNRB/LDLRAP1/SREBF2/FAH/HSD17B6/NSDHL/NUS1/CYP27A1/IPMK/ERG28/MRS2/OSBPL7/ACAA2/IDH1/SNCA/SIRT1/RAB38/ALDH3B1/AKR1A1/EPAS1/DHRS4/GALK1/SRD5A3/SCP2/TPI1/QDPR/COQ3/DOLK/FDFT1/RDH14/ITPKC/DHCR7/ALDH1B1/EBPL/FDPS/INPP5A/NAAA/ALG3/DPM1/ALDH3A2/HDLBP/IDH3B/DPM2/NPC2/AKR1C1/CAT/GOT1/KIT/TSKU/ALG5/HAGH/VLDLR/G…
Defense response to gram positive bacterium	Defense response to gram positive bacterium	Defense response to gram positive bacterium	34	-0.514399	-1.8985	0.000963328	0.0207869	0.0175945	2183	tags=41%, list=14%, signal=35%	ANG/PPP1R11/HMGB2/CD36/RARRES2/IL1B/ROMO1/RIPK2/RNASE4/FAU/GBP2/PYCARD/IL6/RPL39
Regulation of extent of cell growth	Regulation of extent of cell growth	Regulation of extent of cell growth	70	0.417883	1.74229	0.000963959	0.0207869	0.0175945	2276	tags=30%, list=15%, signal=26%	MACF1/NRP1/SEMA5A/PLXNA3/FN1/PUM2/SIN3A/MEGF8/BMPR2/L1CAM/DIP2B/SEMA7A/MAP1B/SEMA3A/CDH4/PTPRS/SHTN1/ULK1/VEGFA/GOLGA4/LPAR3
Endoderm development	Endoderm development	Endoderm development	59	0.44255	1.78714	0.00102205	0.0218993	0.0185361	3779	tags=47%, list=25%, signal=36%	LAMB1/COL12A1/ITGB5/LAMC1/HMGA2/FN1/TNRC6A/BPTF/MED12/SMAD3/MYH9/ITGA5/GATA6/COL6A1/LAMA3/EPB41L5/ITGA4/MMP2/ITGAV/MMP14/COL7A1/RTF1/DUSP5/CTR9/NOTCH1/ITGA7/MMP15/COL4A2
Mitochondrial transmembrane transport	Mitochondrial transmembrane transport	Mitochondrial transmembrane transport	84	-0.380238	-1.70612	0.00113665	0.0242007	0.020484	3600	tags=35%, list=24%, signal=26%	TIMM44/MRS2/HSPA9/ABCB7/PMPCB/TIMM23/SLC25A39/TIMM17A/TOMM20/SLC25A4/MPC2/SMDT1/DNLZ/SLC25A6/MPC1/TST/SLC25A1/ROMO1/DNAJC19/SLC41A3/MAIP1/SLC25A20/CCDC51/SLC25A23/GRPEL1/GHITM/SLC25A3/MRPL18/TOMM7
Chromosome separation	Chromosome separation	Chromosome separation	71	0.412161	1.72339	0.00121173	0.0256369	0.0216997	3613	tags=45%, list=24%, signal=34%	CENPF/ATM/PLK1/NUF2/TTK/DLGAP5/ZWINT/GEN1/NCAPG/BUB1/APC/TRIP13/KNL1/SPC24/DIS3L2/TPR/SMC4/NDC80/BUB1B/SMC2/INCENP/NCAPG2/SMARCAD1/CDCA8/XRCC3/SPDL1/NUMA1/ZW10/KNTC1/ZNF207/CDK5RAP2/CCNB1
Regulation of mitotic sister chromatid segregation	Regulation of mitotic sister chromatid segregation	Regulation of mitotic sister chromatid segregation	49	0.464615	1.80717	0.0012275	0.0258083	0.0218447	3934	tags=59%, list=26%, signal=44%	CENPF/ATM/PLK1/NUF2/TTK/ZWINT/GEN1/BUB1/APC/TRIP13/KNL1/SPC24/TPR/KAT2B/NDC80/BUB1B/INCENP/CDK1/CDCA8/XRCC3/SPDL1/NUMA1/ZW10/KNTC1/ZNF207/CDK5RAP2/CCNB1/HNRNPU/BIRC5
Gland development	Gland development	Gland development	283	0.288583	1.48473	0.00128771	0.0269058	0.0227737	2869	tags=27%, list=19%, signal=22%	CLDN1/SALL1/LAMA5/HIPK2/NF1/E2F7/ITGA2/ATM/HES1/EGFR/WLS/NCOR2/PDGFRA/NRP1/RBPJ/PKD1/LAMA1/CLCN2/HGF/CADM1/IQGAP3/KDM5B/MAN2A1/SERPINE2/LATS1/SOX9/CDKN2B/BMP2/NPC1/CCND1/CCDC39/NOTCH2/ASH1L/ATP7B/MT-CO2/JAK2/FASN/TNC/ARHGAP35/CFLAR/GLI1/SMAD3/PLXNA1/ATP7A/VDR/TGFB3/PTPN3/CCDC40/ZDHHC21/ARID5B/ASXL1/IGF2R/GATA6/TBX2/SMARCC1/ALDH1A3/BTBD7/PLAG1/VEGFA/TBX3/CD2AP/FOXH1/HK2/ROBO1/CYP1B1/LEF1/CPS1/TGFB…
Cellular component maintenance	Cellular component maintenance	Cellular component maintenance	51	0.457667	1.79425	0.00133675	0.0277583	0.0234952	3318	tags=45%, list=22%, signal=35%	CLDN1/F2R/F2RL1/CNTNAP1/NEDD9/KIRREL1/CBLN3/ITGA3/MTSS1/ERC1/SYNGAP1/TJP1/CBLN2/IGF1R/SHANK1/NLGN2/ITGB3/SHANK2/LNPK/HOMER1/MYADM/KIFC3/ZMYND8
Regulation of mitochondrion organization	Regulation of mitochondrion organization	Regulation of mitochondrion organization	128	-0.333865	-1.6114	0.00139366	0.0287624	0.0243452	3312	tags=40%, list=22%, signal=31%	HSPA1A/BBC3/ZNF205/OMA1/HTRA2/LMNA/SREBF2/MIEF2/SLC30A9/ACAA2/CLU/BOK/TRIAP1/FAM162A/SSBP1/PSMD10/STUB1/CERS1/BID/SLC25A4/PRELID1/SQSTM1/UBE2A/PID1/FIS1/SLC25A6/GOLPH3/RNF41/ADCK1/MOAP1/ENDOG/BNIP3L/CSNK2A2/IER3/MFF/BAD/BAX/GPX1/FKBP8/PARK7/PDCD5/GSK3A/ATP5IF1/GHITM/MGARP/HAX1/TSPO/PYCARD/TMEM14A/BNIP3/DCN
Regulation of cellular respiration	Regulation of cellular respiration	Regulation of cellular respiration	36	-0.49598	-1.85719	0.00140446	0.0288086	0.0243843	2640	tags=42%, list=17%, signal=34%	CISD1/RHOA/PRELID1/TREX1/ARL2/SHMT2/OPN3/COX7A2L/ISCU/PARK7/NUPR1/NOP53/SLC25A23/COX7A2/BNIP3
Positive regulation of interleukin 2 production	Positive regulation of interleukin 2 production	Positive regulation of interleukin 2 production	21	-0.59111	-1.92355	0.00147046	0.0295842	0.0250407	1506	tags=38%, list=10%, signal=34%	IL1B/GLMN/STOML2/RIPK2/RPS3/IL1A/PDE4D/PDE4B
Regulation of stress activated protein kinase signaling cascade	Regulation of stress activated protein kinase signaling cascade	Regulation of stress activated protein kinase signaling cascade	32	-0.513155	-1.86534	0.00150412	0.0295842	0.0250407	2824	tags=44%, list=19%, signal=36%	ARL6IP5/PRDX1/MAP2K1/PDCD10/DUSP10/GSTP1/QARS1/MAP2K2/PBK/IGBP1/RIPK2/PPIA/IL1A/GREM1
Centriole assembly	Centriole assembly	Centriole assembly	41	0.488965	1.82672	0.00145842	0.0295842	0.0250407	1915	tags=32%, list=13%, signal=28%	CCDC57/CEP85/C2CD3/RTTN/PLK4/ALMS1/CEP135/CCP110/STIL/RBM14/KAT2B/MDM1/CEP192
Negative regulation of small gtpase mediated signal transduction	Negative regulation of small gtpase mediated signal transduction	Negative regulation of small gtpase mediated signal transduction	46	0.468643	1.79722	0.00148823	0.0295842	0.0250407	4068	tags=43%, list=27%, signal=32%	NF1/SPRY4/RASA2/ITGA3/DLC1/SYNGAP1/ARHGAP35/RASA4/EPHB2/ABL2/HEG1/FLCN/CD2AP/KCTD10/KANK1/STMN3/ARHGAP24/RASA3/DAB2IP/ARHGAP42
Regulation of sister chromatid segregation	Regulation of sister chromatid segregation	Regulation of sister chromatid segregation	94	0.376745	1.658	0.00150245	0.0295842	0.0250407	3613	tags=43%, list=24%, signal=33%	CENPF/ATM/PLK1/NUF2/ARID2/ARID1A/TTK/DLGAP5/ZWINT/GEN1/ARID1B/DPF3/BUB1/NEK6/APC/TRIP13/SMARCA4/KNL1/TACC3/SPC24/TPR/KAT2B/NDC80/BUB1B/SMARCC1/INCENP/CDC27/PBRM1/ANAPC1/CDK1/CDCA8/XRCC3/SPDL1/NUMA1/SMARCD1/ZW10/KNTC1/ZNF207/CDK5RAP2/CCNB1
Regulation of cell junction assembly	Regulation of cell junction assembly	Regulation of cell junction assembly	148	0.334726	1.58481	0.00151263	0.0295842	0.0250407	3614	tags=37%, list=24%, signal=29%	CLDN1/ACE/SRPX2/MACF1/LZTS1/CHD4/NRP1/VCL/OGT/SETD5/MYCBP2/EIF4G1/ROBO2/THBS2/SNAI1/DLC1/PEAK1/SMAD3/CLSTN3/THBS1/EPHB2/AGRN/DLG5/PTPN13/TSC1/PTPRS/ROCK1/TJP1/SLC9A1/ICAM5/PTPRJ/VEGFA/CBLN2/FMN1/DOCK1/NLGN2/EPB41L5/EPHA2/IQSEC2/COL16A1/TLN1/SRGAP2C/CLSTN1/MMP14/CLASP1/SIX4/LIMCH1/SFRP1/MAP4K4/APP/AMIGO1/IKBKB/RCC2/SRGAP2B/RAPGEF2
Negative regulation of transferase activity	Negative regulation of transferase activity	Negative regulation of transferase activity	169	-0.30721	-1.54555	0.00150428	0.0295842	0.0250407	2714	tags=30%, list=18%, signal=25%	HEXIM1/TARBP2/CERS1/EIF4A2/TAF7/MAD2L2/PRKAR2B/ADARB1/TINF2/CDKN1A/BANF1/PNKP/DUSP10/PIF1/APOE/DEPTOR/IL1B/SNX6/RTRAF/SPRY1/HSPB1/GSTP1/MYOCD/INPP5K/CAV1/QARS1/DUSP1/TSG101/RPS7/GADD45A/ITGB1BP1/RPL5/PHPT1/CDKN1B/RPL23/PARK7/PRDX3/GSK3A/PDCD4/UCHL1/GSKIP/RPL11/DTNBP1/PPIA/CDKN1C/PYCARD/PKIB/BAG2/RGS2/CAMK2N1
Negative regulation of phosphorus metabolic process	Negative regulation of phosphorus metabolic process	Negative regulation of phosphorus metabolic process	279	-0.268579	-1.44229	0.00147516	0.0295842	0.0250407	2446	tags=25%, list=16%, signal=21%	PRKCZ/PRNP/TAF7/IMPACT/FBLN1/PRKAR2B/STYXL1/ADARB1/TRAF3IP1/YWHAE/SIRT6/TERF2IP/CDKN1A/PID1/FIS1/DUSP10/DDIT4/RACK1/APOE/BDKRB1/DEPTOR/IL1B/IER3/LGALS3/URI1/SNX6/CTDSP1/RTRAF/SPRY1/BAX/HSPB1/GSTP1/MYOCD/INPP5K/CAV1/QARS1/CIB1/DUSP1/TSG101/CALM3/PPP1R15A/GADD45A/PBK/ITGB1BP1/CDKN1B/FKBP8/PARK7/NUPR1/PRDX3/GSK3A/PDCD4/UCHL1/TMED2/GSKIP/DTNBP1/PPIA/BOD1/ANGPT1/CDKN1C/TSPO/DYNLL1/PYCARD/PKIB/IGFBP3/R…
Cellular modified amino acid metabolic process	Cellular modified amino acid metabolic process	Cellular modified amino acid metabolic process	121	-0.333976	-1.59861	0.00157375	0.0306017	0.025902	3407	tags=32%, list=22%, signal=25%	GLO1/MTHFD2/GSTM5/IDH1/EGLN2/SARDH/TMLHE/ARL6IP5/DHFR2/NFE2L2/GSTZ1/OSBPL10/PTDSS1/GSTK1/MTHFS/GSTA4/ETHE1/HAGH/ALDH9A1/G6PD/SHMT2/PAX8/GSTO1/GSTP1/GPX1/MTHFD2L/MMACHC/ALDH7A1/MTHFD1L/PARK7/SOD2/GSTM3/CKB/GAMT/GSTM4/SOD1/GCH1/ASS1/P4HA3
Regulation of g protein coupled receptor signaling pathway	Regulation of g protein coupled receptor signaling pathway	Regulation of g protein coupled receptor signaling pathway	80	-0.380123	-1.69028	0.00166293	0.0317847	0.0269033	1826	tags=24%, list=12%, signal=21%	GRK5/RGS4/PDCL/RACK1/RGS20/ADM/RGS3/RGS5/OPRL1/CXCL8/GNAI2/GSK3A/RGS10/SLC39A14/RGS2/PDE4D/PDE3A/PDE4B/RAMP1
Cellular response to biotic stimulus	Cellular response to biotic stimulus	Cellular response to biotic stimulus	158	-0.312341	-1.55563	0.00164445	0.0317847	0.0269033	2092	tags=37%, list=14%, signal=32%	NFKB1/ZC3H12A/TMCO1/EDNRB/XBP1/CXCL10/MAPK3/TNFAIP3/IRAK2/PRDX2/GBP3/SLC7A5/CASP1/NFKBIL1/CD55/PAF1/KMO/HSF1/NR1H3/RHOA/CDK4/MUS81/HMGB2/SELENOS/MAP2K3/CHMP5/CD36/CARD16/TNIP2/MIF/IL1B/TICAM2/GSTP1/PLSCR4/TNIP1/CXCL8/CXCL6/PDCD4/CXCL1/CSF3/MMP3/RIPK2/NFKBIB/CCL2/NFKBIA/ATG10/TSPO/GBP2/PYCARD/CXCL5/CXCL3/IL1A/IL6/CXCL2/ASS1/BMP6/PDE4B/LITAF
Nuclear chromosome segregation	Nuclear chromosome segregation	Nuclear chromosome segregation	265	0.290256	1.48156	0.00165496	0.0317847	0.0269033	3613	tags=32%, list=24%, signal=25%	ASPM/CENPF/ATM/PLK1/MSH5/NUF2/ARID2/ARID1A/TTK/DLGAP5/DYNC1H1/ZWINT/SPAG5/GEN1/LATS1/FAM83D/CENPC/ARID1B/NCAPG/DPF3/BUB1/NEK6/APC/TOP2A/TRIP13/KIF23/SMARCA4/KNL1/CHAMP1/TACC3/UHRF1/AKAP8/SPC24/DIS3L2/TPR/KAT2B/SMC4/NDC80/BUB1B/KIFC2/CEP192/MYBL2/CEP97/SMARCC1/SMC2/KIF15/INCENP/CDC27/SUN1/KIF11/TENT4A/PBRM1/MAP9/ECT2/GOLGA2/PRC1/NCAPG2/ANAPC1/CDK1/CDCA8/FANCD2/RACGAP1/XRCC3/SPDL1/NIPBL/CLASP1/TOP2…
Ventricular septum development	Ventricular septum development	Ventricular septum development	53	0.445834	1.76204	0.00181923	0.0342251	0.0289689	3405	tags=43%, list=22%, signal=34%	SALL1/HES1/RBPJ/FGFRL1/PRDM1/BMPR2/ROBO2/ACVR1/CNTRL/MDM4/HEG1/HECTD1/RBM15/MDM2/TBX3/TRIP11/ROBO1/SUFU/TGFBR2/FRS2/ZFPM2/LUZP1/NOTCH1
Axon extension	Axon extension	Axon extension	77	0.395685	1.68034	0.00182359	0.0342251	0.0289689	3403	tags=38%, list=22%, signal=29%	MACF1/NRP1/SEMA5A/VCL/PLXNA3/FN1/SIN3A/MEGF8/BMPR2/L1CAM/USP9X/DIP2B/SEMA7A/MAP1B/SEMA3A/CDH4/PTPRS/SHTN1/ULK1/VEGFA/GOLGA4/AUTS2/RUFY3/SPG11/LAMB2/GSK3B/SMURF1/CDKL5/RAPH1
Epidermal growth factor receptor signaling pathway	Epidermal growth factor receptor signaling pathway	Epidermal growth factor receptor signaling pathway	83	0.386387	1.66376	0.00183131	0.0342251	0.0289689	4533	tags=45%, list=30%, signal=31%	RNF115/EGFR/ZFYVE28/CBLB/FER/HIP1/SOX9/CBL/PIK3C2A/PTPN3/ABL2/PTPN2/GPRC5A/NEU3/GAREM1/PLCG1/PTPRJ/ITGA1/RHBDF1/CCDC88A/ADAM17/SHC3/HBEGF/PIK3CA/IQGAP1/SOS1/PDPK1/SOCS4/ZGPAT/BRAF/SOCS5/DAB2IP/PLCE1/CDH13/DUSP3/DGKD/TGFB1
Protein depolymerization	Protein depolymerization	Protein depolymerization	90	0.376597	1.64464	0.00180765	0.0342251	0.0289689	3140	tags=33%, list=21%, signal=27%	SVIL/F2RL1/NES/SEMA5A/PLEKHH2/CAMSAP2/TTBK2/MAP1A/MAP6D1/TAOK1/MICAL2/CKAP5/APC/CKAP2/CLTC/ATXN7/NCKAP5/MAP1B/NAV3/MICAL1/SPTAN1/ADD3/SPTBN1/ASPH/VILL/MICAL3/PIK3CA/CLASP1/KIF2C/CRACD
Regulation of apoptotic signaling pathway	Regulation of apoptotic signaling pathway	Regulation of apoptotic signaling pathway	300	-0.261435	-1.41552	0.0019177	0.0356416	0.0301679	4125	tags=35%, list=27%, signal=26%	EYA2/HSPA1A/BBC3/CTSH/INHBA/NCK1/PTTG1IP/HTRA2/TGFBR1/TXNDC12/FAF1/XBP1/LMNA/TRAF1/TNFAIP3/NDUFS3/DNAJA1/HSPA1B/TMBIM1/MEIS3/PRDX2/ACAA2/SIRT1/CLU/CTSL/ING2/RBCK1/RNF34/STRADB/BOK/TRIAP1/YBX3/BMI1/PTPMT1/PSMD10/NFE2L2/RAD9A/STX4/BID/EIF5A/HERPUD1/SLC25A4/BCAP31/MAP2K5/PRELID1/STYXL1/IFI6/FYN/MAPK7/AATF/ARMC10/HMGB2/PPP1CA/SELENOS/FAIM/IVNS1ABP/CREB3/FIS1/SLC25A6/MIF/ZC3HC1/ERP29/RPL26/RACK1/UBB/S…
Mitochondrial outer membrane permeabilization	Mitochondrial outer membrane permeabilization	Mitochondrial outer membrane permeabilization	29	-0.523301	-1.85606	0.00195092	0.0356971	0.0302149	4319	tags=55%, list=28%, signal=40%	SLC25A5/EYA2/HSPA1A/ZNF205/ACAA2/BOK/BID/SLC25A4/SLC25A6/BNIP3L/IER3/GSK3A/VDAC2/ATP5IF1/TMEM14A/BNIP3
Cytoplasmic translational initiation	Cytoplasmic translational initiation	Cytoplasmic translational initiation	42	-0.464618	-1.80137	0.00195252	0.0356971	0.0302149	3581	tags=48%, list=24%, signal=36%	EIF3G/EIF2B2/EIF4A1/EIF3M/EIF3I/EIF2B3/SH3BGRL/EIF3J/EIF4A2/IMPACT/EIF2S3/NCBP2/EIF2S2/EIF3H/EIF3L/EIF3K/RPL13A/EIF2D/EIF3E/EIF3F
Response to oxidative stress	Response to oxidative stress	Response to oxidative stress	315	-0.259513	-1.41335	0.00193247	0.0356971	0.0302149	3456	tags=31%, list=23%, signal=24%	ZNF580/HSPA1B/PRDX2/ERCC3/GPX8/NDUFS8/IDH1/SNCA/RCAN1/SIRT1/OSER1/CBX8/ALDH3B1/GPX3/EPAS1/NUDT2/ARL6IP5/SRXN1/NFE2L2/RWDD1/MT-ND3/PRDX1/HSF1/STX4/OGG1/NDUFA12/ERCC8/FOXP1/PRNP/PDCD10/HMOX2/ADPRS/FYN/MAPK7/MEAK7/TREX1/NDUFS2/PRDX4/SELENOS/TXN2/CAT/CD36/PEX10/BANF1/PNKP/NAGLU/G6PD/RACK1/ERCC1/APOE/MGST1/COMT/NDUFB4/ALAD/CYB5B/GPX4/ZNF277/PYCR1/PNPLA8/GSTP1/SELENOK/GPX1/RBX1/CHCHD2/SESN1/SELENOP/NDU…
Cyclic nucleotide metabolic process	Cyclic nucleotide metabolic process	Cyclic nucleotide metabolic process	21	-0.581607	-1.89263	0.00198193	0.036039	0.0305042	298	tags=29%, list=2%, signal=28%	PDE10A/PDE1A/PDE7B/PDE4D/PDE4B/GUCY1B1
Negative regulation of intrinsic apoptotic signaling pathway	Negative regulation of intrinsic apoptotic signaling pathway	Negative regulation of intrinsic apoptotic signaling pathway	88	-0.362424	-1.64144	0.00202156	0.036562	0.030947	4768	tags=49%, list=31%, signal=34%	FBXO7/PTGS2/PINK1/SYVN1/ARHGEF2/NOL3/HSPA1A/PTTG1IP/HTRA2/TXNDC12/XBP1/NDUFS3/DNAJA1/SIRT1/CLU/ING2/TRIAP1/YBX3/NFE2L2/BID/HERPUD1/FYN/MAPK7/ARMC10/SELENOS/IVNS1ABP/CREB3/MIF/RACK1/URI1/PYCR1/HSPB1/GPX1/NDUFA13/TPT1/PARK7/SOD2/ATF4/CXCL12/HDAC1/VDAC2/PPIA/SNAI2
Positive regulation of nuclear division	Positive regulation of nuclear division	Positive regulation of nuclear division	33	-0.498685	-1.82814	0.00205048	0.0368866	0.0312217	1911	tags=27%, list=13%, signal=24%	UBE2B/IL1B/ANAPC11/NSMCE2/RGCC/MAD2L1BP/MSX2/SPHK1/IL1A
Negative regulation of chromosome segregation	Negative regulation of chromosome segregation	Negative regulation of chromosome segregation	44	0.46721	1.77344	0.00214456	0.0383739	0.0324806	3613	tags=55%, list=24%, signal=42%	CENPF/ATM/PLK1/NUF2/TTK/ZWINT/GEN1/BUB1/APC/TRIP13/KNL1/SPC24/TPR/NDC80/BUB1B/INCENP/CDCA8/XRCC3/SPDL1/ZW10/KNTC1/ZNF207/CDK5RAP2/CCNB1
Neuron projection extension	Neuron projection extension	Neuron projection extension	107	0.359052	1.61523	0.00218864	0.0389555	0.0329728	2914	tags=29%, list=19%, signal=24%	POSTN/MACF1/NRP1/SEMA5A/VCL/PLXNA3/FN1/SIN3A/MEGF8/BMPR2/PLXNA1/L1CAM/USP9X/DIP2B/SEMA7A/MAP1B/SEMA3A/CDH4/PTPRS/MECP2/SHTN1/ULK1/VEGFA/GOLGA4/AUTS2/RUFY3/SPG11/ITGA4/LAMB2/IQGAP1/GSK3B
Monocyte chemotaxis	Monocyte chemotaxis	Monocyte chemotaxis	24	-0.551688	-1.86326	0.00220973	0.0391239	0.0331154	1940	tags=50%, list=13%, signal=44%	MICOS10-NBL1/CREB3/LGALS3/NBL1/DUSP1/RPS19/CCL7/CXCL12/LGMN/CCL2/IL6/GREM1
Regulation of wound healing	Regulation of wound healing	Regulation of wound healing	73	0.396723	1.66735	0.00234988	0.0413875	0.0350313	1472	tags=23%, list=10%, signal=21%	F3/CLDN1/F2R/SERPINE1/F2RL1/PDGFRA/PLAT/CD109/UBASH3B/PLAU/SERPINE2/CCN4/ALOX12/SMAD3/THBS1/EPHB2/ANO6
Negative regulation of cell substrate adhesion	Negative regulation of cell substrate adhesion	Negative regulation of cell substrate adhesion	44	0.464512	1.7632	0.002399	0.0418146	0.0353929	3987	tags=45%, list=26%, signal=34%	POSTN/SERPINE1/NF1/SPRY4/DLC1/THBS1/RASA1/CX3CL1/CORO2B/MMP14/FZD4/MAP4K4/NOTCH1/KANK1/RCC2/FZD7/CASK/SPOCK1/PIK3R1/JAG1
Protein localization to cytoskeleton	Protein localization to cytoskeleton	Protein localization to cytoskeleton	55	0.432305	1.72099	0.00239166	0.0418146	0.0353929	3272	tags=40%, list=22%, signal=31%	C2CD3/DIAPH1/TTK/CEP350/CCDC14/SPAG5/TTBK2/FAM83D/MAP1A/HOOK3/STIL/APC/CHAMP1/CEP192/KIF20B/GOLGB1/MCPH1/GSK3B/KIAA0753/NUMA1/MID2/UBXN2B
Virion assembly	Virion assembly	Virion assembly	33	-0.494493	-1.81278	0.00244312	0.0423642	0.0358581	3160	tags=48%, list=21%, signal=38%	VPS37A/CHMP2A/RAB1B/VPS4A/CHMP1A/MVB12A/CHMP4B/CHMP5/APOE/RAB1A/SPCS1/VPS28/TSG101/PC/CHMP1B/VPS37D
Regulation of mitochondrial membrane permeability involved in apoptotic process	Regulation of mitochondrial membrane permeability involved in apoptotic process	Regulation of mitochondrial membrane permeability involved in apoptotic process	38	-0.47356	-1.79465	0.0024874	0.0429108	0.0363207	4409	tags=61%, list=29%, signal=43%	BCL2L11/TP53/BLOC1S2/NOL3/SLC25A5/EYA2/HSPA1A/ZNF205/NAIF1/ACAA2/THEM4/BOK/BID/SLC25A4/SLC25A6/BNIP3L/IER3/BAX/GSK3A/VDAC2/ATP5IF1/TMEM14A/BNIP3
Skin development	Skin development	Skin development	157	0.322788	1.54137	0.00253408	0.0434931	0.0368136	1723	tags=22%, list=11%, signal=19%	CLDN1/MYSM1/LAMA5/NF1/ITGA2/EGFR/LRP4/ITGA6/RBPJ/PKD1/AHDC1/CD109/INTU/PUM2/NCOA3/AQP3/LATS1/SOX9/PTCH2/ASH1L/ITGA3/SNAI1/ALOX12/CFLAR/PLAAT4/PLEC/COL5A3/ATP7A/VDR/ACVR1B/GBA1/ZDHHC21/ROCK1/GAL
Regulation of ubiquitin protein ligase activity	Regulation of ubiquitin protein ligase activity	Regulation of ubiquitin protein ligase activity	18	-0.594716	-1.85527	0.00265376	0.0446362	0.0377811	1055	tags=39%, list=7%, signal=36%	RPS7/SKP1/RPL5/RPL23/RPL11/UBE2S/BAG2
Camp mediated signaling	Camp mediated signaling	Camp mediated signaling	33	-0.492375	-1.80501	0.00261763	0.0446362	0.0377811	1911	tags=33%, list=13%, signal=29%	UBE2B/CDC34/ADM/OPRL1/ADGRG6/PDE10A/PDE1A/PDE7B/PDE4D/PDE3A/PDE4B
Deoxyribonucleotide metabolic process	Deoxyribonucleotide metabolic process	Deoxyribonucleotide metabolic process	35	-0.483809	-1.79901	0.00262921	0.0446362	0.0377811	4873	tags=60%, list=32%, signal=41%	SHMT1/DTYMK/NUDT15/NT5C/DERA/RRM1/DUT/NT5C2/ADA/GUK1/NUDT18/OGG1/DCTPP1/SMUG1/NUDT16/UNG/NTHL1/ADK/TBPL1/TYMP/DGUOK
Regulation of rho protein signal transduction	Regulation of rho protein signal transduction	Regulation of rho protein signal transduction	62	0.417137	1.70055	0.00264683	0.0446362	0.0377811	2443	tags=31%, list=16%, signal=26%	F2RL2/F2R/F2RL1/ARHGEF28/NRP1/ITGA3/DLC1/ABCA1/ARHGAP35/AKAP13/LPAR2/ABL2/HEG1/FLCN/PLXNB1/PRAG1/MYO9B/ROBO1/BCR
Regulation of chromosome organization	Regulation of chromosome organization	Regulation of chromosome organization	231	0.293769	1.47576	0.00269254	0.0450632	0.0381426	3841	tags=35%, list=25%, signal=27%	CENPF/ATM/PLK1/NUF2/NAT10/ARID2/ARID1A/TTK/EXOSC10/DLGAP5/INO80D/ATRX/ZWINT/GEN1/TNKS2/SMC5/ATR/YLPM1/ARID1B/DHX36/NCAPG/DPF3/BUB1/NEK6/APC/ATF7IP/SMG1/TOP2A/TRIP13/SMARCA4/KNL1/TACC3/SPC24/TPR/KAT2B/SMC4/NSMCE4A/NDC80/BUB1B/SMARCC1/SMC2/INCENP/CDC27/PBRM1/STN1/RAD50/MORC2/NCAPG2/ANAPC1/MCPH1/CDK1/CDCA8/PML/XRCC3/SPDL1/GNL3L/RTEL1/TNKS/NAF1/DKC1/NUMA1/INO80/SMARCD1/ZW10/FEN1/XRN1/SLX4/KNTC1/WAPL/…
Regulation of aerobic respiration	Regulation of aerobic respiration	Regulation of aerobic respiration	26	-0.532519	-1.83527	0.00274725	0.0457513	0.038725	2429	tags=42%, list=16%, signal=36%	RHOA/ARL2/SHMT2/COX7A2L/ISCU/PARK7/NUPR1/NOP53/SLC25A23/COX7A2/BNIP3
Negative regulation of leukocyte migration	Negative regulation of leukocyte migration	Negative regulation of leukocyte migration	34	-0.48806	-1.80129	0.00278051	0.0460771	0.0390007	1940	tags=32%, list=13%, signal=28%	MICOS10-NBL1/MIF/NBL1/DUSP1/DPP4/HMOX1/CXCL12/CCL2/TNFAIP6/DDT/GREM1
Negative regulation of wnt signaling pathway	Negative regulation of wnt signaling pathway	Negative regulation of wnt signaling pathway	118	-0.327775	-1.56251	0.002826	0.0466013	0.0394444	2083	tags=25%, list=14%, signal=21%	CBY1/TLE1/NXN/EMD/AMFR/TSKU/AXIN1/RACK1/APCDD1/SIAH2/APOE/CAV1/RBX1/SDHAF2/MDK/TLE5/GSK3A/PFDN5/TAX1BP3/HDAC1/MLLT3/FRZB/SNAI2/IGFBP4/TRABD2A/UBAC2/SHISA3/TMEM64/GREM1
Relaxation of muscle	Relaxation of muscle	Relaxation of muscle	19	-0.584258	-1.85026	0.00286935	0.0468567	0.0396606	1583	tags=32%, list=10%, signal=28%	SRI/ATP1B1/SOD1/RGS2/PDE4D/PDE4B
Small molecule catabolic process	Small molecule catabolic process	Small molecule catabolic process	239	-0.272312	-1.43529	0.00285869	0.0468567	0.0396606	5227	tags=47%, list=34%, signal=31%	ETFBKMT/DBT/SCLY/SLC25A21/SHMT1/ADAL/SESN2/BCKDHA/TP53/PEX5/ETFDH/GLUL/ACAD8/ACADSB/CRYL1/NUDT5/ALDH6A1/ACAA1/PHYH/DECR2/ABCD1/ACSF3/GNPDA2/ALDH4A1/DERA/ACADM/GK/ETFB/ACOT8/ACAT1/ILVBL/PGM1/FUT8/AFMID/FAH/PGK1/HSD17B6/SLC16A3/PCCB/ACAT2/MGAT1/SLC27A4/CYP27A1/HMGCL/DCTD/ACAA2/FOXK2/ADA/HAAO/ALDH3B1/AKR1A1/GALK1/SARDH/QPRT/SRD5A3/SCP2/TPI1/ETFA/QDPR/GNPDA1/AUH/ALDH1B1/NAGK/CDO1/KMO/GSTZ1/ECHDC1/ENO…
Negative regulation of chromosome organization	Negative regulation of chromosome organization	Negative regulation of chromosome organization	88	0.372452	1.62045	0.00301934	0.049068	0.0415323	3784	tags=47%, list=25%, signal=35%	CENPF/ATM/PLK1/NUF2/NAT10/TTK/EXOSC10/ATRX/ZWINT/GEN1/TNKS2/BUB1/APC/TOP2A/TRIP13/KNL1/SPC24/TPR/NDC80/BUB1B/INCENP/STN1/RAD50/CDCA8/XRCC3/SPDL1/GNL3L/RTEL1/TNKS/ZW10/XRN1/SLX4/KNTC1/WAPL/BAZ1B/SMG6/ZNF207/CDK5RAP2/CCNB1/TERF1/HNRNPU
Embryonic heart tube morphogenesis	Embryonic heart tube morphogenesis	Embryonic heart tube morphogenesis	49	0.442492	1.72112	0.00305071	0.0493393	0.041762	3925	tags=45%, list=26%, signal=33%	C2CD3/HES1/CCDC39/NOTCH2/MEGF8/MICAL2/STIL/ACVR1/SMAD3/IFT172/CCDC40/TBX2/TBX3/FOXH1/SUFU/TGFBR2/PKD2/ENG/GJA1/NOTCH1/NPHP3/PSEN1
Trna 5 end processing	Trna 5 end processing	Trna 5 end processing	15	-0.626674	-1.85288	0.00309885	0.0498781	0.042218	3181	tags=60%, list=21%, signal=47%	POP5/RPP21/RPP40/TRMT10C/RPP14/SSB/HSD17B10/POP4/POP7

## Sheet: B
	ID	Description	setSize	enrichmentScore	NES	pvalue	p.adjust	qvalue	rank	leading_edge	core_enrichment
Regulation of phosphatase activity	Regulation of phosphatase activity	Regulation of phosphatase activity	22	0.973751	1.72642	2.22336e-07	0.00041777	0.000394589	39	tags=23%, list=1%, signal=23%	CALM1/CALM2/CALM3/IKBKB/TIPRL
Cell cycle g2 m phase transition	Cell cycle g2 m phase transition	Cell cycle g2 m phase transition	42	0.93306	1.74608	1.25198e-06	0.00107085	0.00101143	5	tags=10%, list=0%, signal=10%	CALM1/CALM2/CALM3/NES
Protein dephosphorylation	Protein dephosphorylation	Protein dephosphorylation	68	0.886575	1.7116	1.70971e-06	0.00107085	0.00101143	178	tags=15%, list=5%, signal=14%	CALM1/CALM2/CALM3/IKBKB/TIPRL/PPP1CB/PPP2R1A/YWHAE/PTBP1/PTPN9
Regulation of phosphoprotein phosphatase activity	Regulation of phosphoprotein phosphatase activity	Regulation of phosphoprotein phosphatase activity	19	0.975492	1.707	2.3695e-06	0.00111307	0.00105131	39	tags=26%, list=1%, signal=26%	CALM1/CALM2/CALM3/IKBKB/TIPRL
Regulation of dephosphorylation	Regulation of dephosphorylation	Regulation of dephosphorylation	38	0.930309	1.72838	3.72744e-06	0.00129865	0.00122659	39	tags=13%, list=1%, signal=13%	CALM1/CALM2/CALM3/IKBKB/TIPRL
Response to inorganic substance	Response to inorganic substance	Response to inorganic substance	133	0.81793	1.62312	4.14683e-06	0.00129865	0.00122659	283	tags=15%, list=7%, signal=14%	CALM1/CALM2/CALM3/MAP1B/AIFM1/PLEC/TRPA1/B2M/ATP2B4/HNRNPD/S100A16/MAPK1/CAV1/SOD1/GART/RPS3/TUBA1A/NPC1/SOD2/STAT6
Regulation of cell division	Regulation of cell division	Regulation of cell division	41	0.925468	1.7292	5.93697e-06	0.00139445	0.00131707	49	tags=10%, list=1%, signal=10%	CALM1/CALM2/CALM3/CETN2
Positive regulation of transporter activity	Positive regulation of transporter activity	Positive regulation of transporter activity	22	0.962671	1.70678	5.85905e-06	0.00139445	0.00131707	3	tags=14%, list=0%, signal=14%	CALM1/CALM2/CALM3
Regulation of cytokinesis	Regulation of cytokinesis	Regulation of cytokinesis	31	0.940248	1.71871	1.01818e-05	0.00191316	0.001807	49	tags=13%, list=1%, signal=13%	CALM1/CALM2/CALM3/CETN2
Regulation of calcium ion transmembrane transporter activity	Regulation of calcium ion transmembrane transporter activity	Regulation of calcium ion transmembrane transporter activity	19	0.971777	1.7005	9.74431e-06	0.00191316	0.001807	6	tags=21%, list=0%, signal=21%	CALM1/CALM2/CALM3/AHNAK
Regulation of transporter activity	Regulation of transporter activity	Regulation of transporter activity	50	0.900017	1.70527	1.75864e-05	0.00268046	0.00253173	6	tags=8%, list=0%, signal=8%	CALM1/CALM2/CALM3/AHNAK
Positive regulation of dephosphorylation	Positive regulation of dephosphorylation	Positive regulation of dephosphorylation	19	0.969077	1.69577	1.8545e-05	0.00268046	0.00253173	3	tags=16%, list=0%, signal=16%	CALM1/CALM2/CALM3
Cell cycle phase transition	Cell cycle phase transition	Cell cycle phase transition	149	0.799518	1.59088	1.66581e-05	0.00268046	0.00253173	215	tags=8%, list=6%, signal=8%	CALM1/CALM2/CALM3/NES/TIPRL/ATP2B4/UPF1/SMARCA4/CHMP7/PRKDC/MACROH2A1/EIF4G1
Regulation of protein dephosphorylation	Regulation of protein dephosphorylation	Regulation of protein dephosphorylation	31	0.934903	1.70894	2.27561e-05	0.00270018	0.00255035	39	tags=16%, list=1%, signal=16%	CALM1/CALM2/CALM3/IKBKB/TIPRL
Positive regulation of protein dephosphorylation	Positive regulation of protein dephosphorylation	Positive regulation of protein dephosphorylation	17	0.9697	1.67857	2.3031e-05	0.00270018	0.00255035	3	tags=18%, list=0%, signal=18%	CALM1/CALM2/CALM3
Calcium ion transmembrane transport	Calcium ion transmembrane transport	Calcium ion transmembrane transport	68	0.866799	1.67342	2.12642e-05	0.00270018	0.00255035	262	tags=22%, list=7%, signal=21%	CALM1/CALM2/CALM3/AHNAK/TRPA1/ATP2B4/FLNA/YWHAE/CAV1/BAX/HSPA9/ITGAV/ATP2A2/SLC9A1/ITGB3
Negative regulation of transport	Negative regulation of transport	Negative regulation of transport	112	0.8212	1.62079	2.53606e-05	0.00270018	0.00255035	4	tags=4%, list=0%, signal=4%	CALM1/CALM2/CALM3/MAP1B
Head development	Head development	Head development	180	0.773857	1.54533	2.58665e-05	0.00270018	0.00255035	223	tags=14%, list=6%, signal=14%	CALM1/CALM2/CALM3/NES/AARS1/SEC24B/B2M/EML1/WLS/COL4A1/ATP2B4/FLNA/HNRNPD/VPS51/OGDH/MAPK1/SERPINE2/YWHAE/PRKDC/GNB4/MBOAT7/GART/COL3A1/BAX/TUBA1A
Negative regulation of transporter activity	Negative regulation of transporter activity	Negative regulation of transporter activity	20	0.958097	1.68495	3.15053e-05	0.00281897	0.00266255	3	tags=15%, list=0%, signal=15%	CALM1/CALM2/CALM3
Regulation of transmembrane transport	Regulation of transmembrane transport	Regulation of transmembrane transport	100	0.830102	1.63211	3.02412e-05	0.00281897	0.00266255	262	tags=14%, list=7%, signal=13%	CALM1/CALM2/CALM3/AHNAK/RTN2/ATP2B4/FLNA/YWHAE/CAV1/BAX/PEA15/SLMAP/SLC9A1/ITGB3
Mitotic cell cycle phase transition	Mitotic cell cycle phase transition	Mitotic cell cycle phase transition	125	0.810827	1.60622	2.91751e-05	0.00281897	0.00266255	5	tags=3%, list=0%, signal=3%	CALM1/CALM2/CALM3/NES
Protein autophosphorylation	Protein autophosphorylation	Protein autophosphorylation	51	0.897111	1.70228	3.83798e-05	0.00313781	0.0029637	173	tags=12%, list=5%, signal=11%	CALM1/CALM2/CALM3/SLK/TNKS1BP1/CAV1
Regulation of release of sequestered calcium ion into cytosol	Regulation of release of sequestered calcium ion into cytosol	Regulation of release of sequestered calcium ion into cytosol	20	0.956629	1.68237	3.84086e-05	0.00313781	0.0029637	3	tags=15%, list=0%, signal=15%	CALM1/CALM2/CALM3
Regulation of calcium ion transmembrane transport	Regulation of calcium ion transmembrane transport	Regulation of calcium ion transmembrane transport	42	0.904803	1.6932	4.55186e-05	0.00356373	0.00336598	6	tags=10%, list=0%, signal=10%	CALM1/CALM2/CALM3/AHNAK
Regulation of heart contraction	Regulation of heart contraction	Regulation of heart contraction	38	0.903377	1.67834	5.37457e-05	0.00388416	0.00366863	259	tags=26%, list=7%, signal=25%	CALM1/CALM2/CALM3/ATP2B4/FLNA/YWHAE/CAV1/ATP2A2/SLC9A1/PDE5A
Cytokinesis	Cytokinesis	Cytokinesis	81	0.851716	1.65926	5.22399e-05	0.00388416	0.00366863	252	tags=12%, list=7%, signal=12%	CALM1/CALM2/CALM3/PLEC/CETN2/MYH9/CHMP7/SNX18/SEPTIN2/ARF1
Regulation of calcium ion transport	Regulation of calcium ion transport	Regulation of calcium ion transport	57	0.882527	1.6863	6.51162e-05	0.0045316	0.00428015	6	tags=7%, list=0%, signal=7%	CALM1/CALM2/CALM3/AHNAK
Negative regulation of monoatomic ion transmembrane transport	Negative regulation of monoatomic ion transmembrane transport	Negative regulation of monoatomic ion transmembrane transport	27	0.92968	1.67904	8.39405e-05	0.00514406	0.00485863	3	tags=11%, list=0%, signal=11%	CALM1/CALM2/CALM3
Calcium ion homeostasis	Calcium ion homeostasis	Calcium ion homeostasis	65	0.863159	1.66169	8.14404e-05	0.00514406	0.00485863	262	tags=18%, list=7%, signal=17%	CALM1/CALM2/CALM3/TRPA1/ATP2B4/FLNA/YWHAE/CAV1/BAX/HEXB/ATP2A2/ITGB3
Monoatomic ion homeostasis	Monoatomic ion homeostasis	Monoatomic ion homeostasis	133	0.787321	1.56238	8.15503e-05	0.00514406	0.00485863	268	tags=14%, list=7%, signal=14%	CALM1/CALM2/CALM3/TRPA1/B2M/TBXAS1/ATP2B4/FLNA/MAPK1/YWHAE/CAV1/SOD1/BAX/HEXB/ATP2A2/ARF1/SLC9A1/ITGB3/SOD2
Regulation of hydrolase activity	Regulation of hydrolase activity	Regulation of hydrolase activity	192	0.760693	1.52027	8.48675e-05	0.00514406	0.00485863	359	tags=14%, list=9%, signal=13%	CALM1/CALM2/CALM3/CAST/AIFM1/IKBKB/TIPRL/OASL/DOCK6/SERPINE1/SERPINE2/TIMP1/ARHGEF7/ITGA6/CAV1/SNX18/SOD1/BAX/RPS3/RIC1/SERPINB1/LPAR1/GAPDH/TMED2/RPS6KA3/CTSD/GPSM1
Negative regulation of transmembrane transport	Negative regulation of transmembrane transport	Negative regulation of transmembrane transport	37	0.910724	1.68832	8.88618e-05	0.00518034	0.00489289	3	tags=8%, list=0%, signal=8%	CALM1/CALM2/CALM3
Negative regulation of ion transmembrane transporter activity	Negative regulation of ion transmembrane transporter activity	Negative regulation of ion transmembrane transporter activity	18	0.96022	1.67143	9.09798e-05	0.00518034	0.00489289	3	tags=17%, list=0%, signal=17%	CALM1/CALM2/CALM3
Response to calcium ion	Response to calcium ion	Response to calcium ion	34	0.910358	1.67611	0.000102744	0.00536266	0.00506509	173	tags=18%, list=5%, signal=17%	CALM1/CALM2/CALM3/HNRNPD/S100A16/CAV1
Heart process	Heart process	Heart process	52	0.879633	1.67167	9.94919e-05	0.00536266	0.00506509	259	tags=21%, list=7%, signal=20%	CALM1/CALM2/CALM3/ATP2B4/FLNA/YWHAE/CAV1/SOD1/ATP2A2/SLC9A1/PDE5A
Chemical homeostasis	Chemical homeostasis	Chemical homeostasis	219	0.739929	1.48139	0.0001016	0.00536266	0.00506509	268	tags=11%, list=7%, signal=11%	CALM1/CALM2/CALM3/AKR1B1/RRAGA/TRPA1/B2M/TBXAS1/ATP2B4/FLNA/SMARCA4/MAPK1/NPC2/YWHAE/CAV1/SOD1/BAX/HEXB/NPC1/ATP2A2/ARF1/SLC9A1/ITGB3/SOD2
Dephosphorylation	Dephosphorylation	Dephosphorylation	86	0.840105	1.64154	0.000116406	0.00591152	0.0055835	178	tags=12%, list=5%, signal=11%	CALM1/CALM2/CALM3/IKBKB/TIPRL/PPP1CB/PPP2R1A/YWHAE/PTBP1/PTPN9
Negative regulation of molecular function	Negative regulation of molecular function	Negative regulation of molecular function	200	0.754573	1.50855	0.000129198	0.00638852	0.00603403	270	tags=12%, list=7%, signal=11%	CALM1/CALM2/CALM3/NES/CAST/IPO7/IKBKB/TIPRL/B2M/ATP2B4/FLNA/SERPINE1/RSF1/SERPINE2/TIMP1/CAV1/PRKAR1A/MACROH2A1/BAX/ITGAV/ATP2A2/ITGB3/SERPINB1
Regulation of cell cycle process	Regulation of cell cycle process	Regulation of cell cycle process	207	0.749689	1.49945	0.000133672	0.00644025	0.00608289	215	tags=6%, list=6%, signal=6%	CALM1/CALM2/CALM3/TIPRL/CETN2/ATP2B4/SMARCA4/PPP2R1A/CHMP7/DCTN1/PRKDC/MACROH2A1/EIF4G1
Regulation of monoatomic ion transport	Regulation of monoatomic ion transport	Regulation of monoatomic ion transport	97	0.823306	1.61689	0.000146711	0.00669527	0.00632376	262	tags=14%, list=7%, signal=14%	CALM1/CALM2/CALM3/AHNAK/B2M/ATP2B4/FLNA/SERPINE2/YWHAE/CAV1/BAX/SLMAP/SLC9A1/ITGB3
Calcium ion transport	Calcium ion transport	Calcium ion transport	87	0.825939	1.61437	0.000158631	0.00669527	0.00632376	262	tags=17%, list=7%, signal=16%	CALM1/CALM2/CALM3/AHNAK/TRPA1/ATP2B4/FLNA/YWHAE/CAV1/BAX/HSPA9/ITGAV/ATP2A2/SLC9A1/ITGB3
Inorganic ion homeostasis	Inorganic ion homeostasis	Inorganic ion homeostasis	107	0.810238	1.59704	0.000145738	0.00669527	0.00632376	268	tags=17%, list=7%, signal=16%	CALM1/CALM2/CALM3/TRPA1/B2M/TBXAS1/ATP2B4/FLNA/YWHAE/CAV1/SOD1/BAX/HEXB/ATP2A2/ARF1/SLC9A1/ITGB3/SOD2
Positive regulation of hydrolase activity	Positive regulation of hydrolase activity	Positive regulation of hydrolase activity	121	0.801927	1.58718	0.000154697	0.00669527	0.00632376	222	tags=8%, list=6%, signal=8%	CALM1/CALM2/CALM3/AIFM1/DOCK6/ARHGEF7/ITGA6/SNX18/BAX/RPS3
Negative regulation of phosphorus metabolic process	Negative regulation of phosphorus metabolic process	Negative regulation of phosphorus metabolic process	112	0.804011	1.58686	0.000155684	0.00669527	0.00632376	218	tags=12%, list=6%, signal=12%	CALM1/CALM2/CALM3/IPO7/IKBKB/TIPRL/NIBAN1/YWHAE/CAV1/PRKDC/PRKAR1A/MACROH2A1/EIF4G1/BAX
Negative regulation of protein modification process	Negative regulation of protein modification process	Negative regulation of protein modification process	136	0.782124	1.5526	0.000163908	0.00669527	0.00632376	222	tags=12%, list=6%, signal=11%	CALM1/CALM2/CALM3/IPO7/IKBKB/TIPRL/NIBAN1/ATP2B4/YWHAE/CAV1/PRKDC/PRKAR1A/MACROH2A1/EIF4G1/BAX/RPS3
Cellular homeostasis	Cellular homeostasis	Cellular homeostasis	202	0.743987	1.48767	0.000161313	0.00669527	0.00632376	268	tags=11%, list=7%, signal=11%	CALM1/CALM2/CALM3/TRPA1/B2M/TBXAS1/ATP2B4/FLNA/SMARCA4/TXNRD1/MAPK1/DCTN1/YWHAE/CAV1/SOD1/BAX/HEXB/ATP2A2/ARF1/SLC9A1/ITGB3/SOD2
Regulation of monoatomic ion transmembrane transport	Regulation of monoatomic ion transmembrane transport	Regulation of monoatomic ion transmembrane transport	74	0.845569	1.64024	0.000183468	0.0073348	0.0069278	262	tags=16%, list=7%, signal=15%	CALM1/CALM2/CALM3/AHNAK/ATP2B4/FLNA/YWHAE/CAV1/BAX/SLMAP/SLC9A1/ITGB3
Regulation of cation channel activity	Regulation of cation channel activity	Regulation of cation channel activity	24	0.942678	1.68494	0.000195688	0.00734126	0.0069339	6	tags=17%, list=0%, signal=17%	CALM1/CALM2/CALM3/AHNAK
Regulation of blood circulation	Regulation of blood circulation	Regulation of blood circulation	48	0.887197	1.67614	0.000199257	0.00734126	0.0069339	259	tags=23%, list=7%, signal=22%	CALM1/CALM2/CALM3/TBXAS1/ATP2B4/FLNA/YWHAE/CAV1/ATP2A2/SLC9A1/PDE5A
Positive regulation of kinase activity	Positive regulation of kinase activity	Positive regulation of kinase activity	61	0.853616	1.63777	0.000196526	0.00734126	0.0069339	3	tags=5%, list=0%, signal=5%	CALM1/CALM2/CALM3
Response to metal ion	Response to metal ion	Response to metal ion	88	0.823548	1.61063	0.000190174	0.00734126	0.0069339	268	tags=12%, list=7%, signal=12%	CALM1/CALM2/CALM3/B2M/HNRNPD/S100A16/MAPK1/CAV1/TUBA1A/NPC1/SOD2
Positive regulation of calcium ion transport	Positive regulation of calcium ion transport	Positive regulation of calcium ion transport	32	0.911566	1.6701	0.000210224	0.00745303	0.00703947	3	tags=9%, list=0%, signal=9%	CALM1/CALM2/CALM3
Peptidyl threonine modification	Peptidyl threonine modification	Peptidyl threonine modification	38	0.896924	1.66636	0.000206424	0.00745303	0.00703947	215	tags=18%, list=6%, signal=18%	CALM1/CALM2/CALM3/MAPK1/TNKS1BP1/PRKDC/EIF4G1
Regulation of striated muscle contraction	Regulation of striated muscle contraction	Regulation of striated muscle contraction	24	0.934961	1.67115	0.000217281	0.00756058	0.00714105	3	tags=12%, list=0%, signal=13%	CALM1/CALM2/CALM3
Sequestering of calcium ion	Sequestering of calcium ion	Sequestering of calcium ion	33	0.914695	1.68007	0.000225539	0.00770524	0.00727769	92	tags=12%, list=2%, signal=12%	CALM1/CALM2/CALM3/FLNA
Regulation of cell cycle	Regulation of cell cycle	Regulation of cell cycle	295	0.709142	1.42233	0.000240373	0.00806536	0.00761782	218	tags=6%, list=6%, signal=6%	CALM1/CALM2/CALM3/IPO7/TIPRL/CETN2/COPS5/ATP2B4/SMARCA4/PPP2R1A/ASNS/CHMP7/DCTN1/YWHAE/PRKDC/MACROH2A1/EIF4G1/BAX
Cardiac muscle contraction	Cardiac muscle contraction	Cardiac muscle contraction	35	0.901605	1.664	0.000254618	0.00824874	0.00779103	259	tags=23%, list=7%, signal=21%	CALM1/CALM2/CALM3/FLNA/CAV1/ATP2A2/SLC9A1/PDE5A
Calcium ion transmembrane import into cytosol	Calcium ion transmembrane import into cytosol	Calcium ion transmembrane import into cytosol	39	0.891505	1.66019	0.000251659	0.00824874	0.00779103	92	tags=13%, list=2%, signal=13%	CALM1/CALM2/CALM3/ATP2B4/FLNA
Maintenance of location	Maintenance of location	Maintenance of location	99	0.807204	1.58663	0.000261671	0.00833354	0.00787112	262	tags=16%, list=7%, signal=15%	CALM1/CALM2/CALM3/FLNA/NPC2/YWHAE/CAV1/GM2A/KDELR1/CDS2/BAX/TWF2/HEXB/ITGAV/NPC1/ITGB3
Negative regulation of calcium ion transmembrane transport	Negative regulation of calcium ion transmembrane transport	Negative regulation of calcium ion transmembrane transport	15	0.962412	1.64504	0.000268724	0.00836204	0.00789804	3	tags=20%, list=0%, signal=20%	CALM1/CALM2/CALM3
Maintenance of location in cell	Maintenance of location in cell	Maintenance of location in cell	73	0.845011	1.6375	0.000271466	0.00836204	0.00789804	262	tags=15%, list=7%, signal=14%	CALM1/CALM2/CALM3/FLNA/CAV1/GM2A/KDELR1/BAX/TWF2/HEXB/ITGB3
Negative regulation of calcium ion transport	Negative regulation of calcium ion transport	Negative regulation of calcium ion transport	16	0.960616	1.65249	0.000291952	0.00884804	0.00835707	3	tags=19%, list=0%, signal=19%	CALM1/CALM2/CALM3
Positive regulation of transmembrane transport	Positive regulation of transmembrane transport	Positive regulation of transmembrane transport	46	0.874492	1.64756	0.000314621	0.00938369	0.008863	3	tags=7%, list=0%, signal=7%	CALM1/CALM2/CALM3
Positive regulation of calcium ion transmembrane transport	Positive regulation of calcium ion transmembrane transport	Positive regulation of calcium ion transmembrane transport	24	0.930398	1.66299	0.000350064	0.0102777	0.00970737	3	tags=12%, list=0%, signal=13%	CALM1/CALM2/CALM3
Positive regulation of monoatomic ion transport	Positive regulation of monoatomic ion transport	Positive regulation of monoatomic ion transport	49	0.866562	1.63976	0.000379672	0.0109754	0.0103664	3	tags=6%, list=0%, signal=6%	CALM1/CALM2/CALM3
Positive regulation of protein kinase activity	Positive regulation of protein kinase activity	Positive regulation of protein kinase activity	54	0.860009	1.63809	0.000386886	0.0110145	0.0104033	3	tags=6%, list=0%, signal=6%	CALM1/CALM2/CALM3
Negative regulation of monoatomic ion transport	Negative regulation of monoatomic ion transport	Negative regulation of monoatomic ion transport	30	0.913038	1.66471	0.000423519	0.0118775	0.0112184	173	tags=20%, list=5%, signal=19%	CALM1/CALM2/CALM3/SERPINE2/YWHAE/CAV1
Regulation of cardiac muscle contraction	Regulation of cardiac muscle contraction	Regulation of cardiac muscle contraction	21	0.939023	1.65811	0.000453581	0.0125335	0.0118381	3	tags=14%, list=0%, signal=14%	CALM1/CALM2/CALM3
Regulation of protein autophosphorylation	Regulation of protein autophosphorylation	Regulation of protein autophosphorylation	17	0.9532	1.65001	0.000465878	0.0126867	0.0119828	3	tags=18%, list=0%, signal=18%	CALM1/CALM2/CALM3
Striated muscle contraction	Striated muscle contraction	Striated muscle contraction	39	0.898956	1.67407	0.00048739	0.0130829	0.012357	259	tags=21%, list=7%, signal=19%	CALM1/CALM2/CALM3/FLNA/CAV1/ATP2A2/SLC9A1/PDE5A
Negative regulation of phosphorylation	Negative regulation of phosphorylation	Negative regulation of phosphorylation	90	0.809053	1.58443	0.000516431	0.0136672	0.0129089	218	tags=12%, list=6%, signal=12%	CALM1/CALM2/CALM3/IPO7/NIBAN1/CAV1/PRKDC/PRKAR1A/MACROH2A1/EIF4G1/BAX
Detection of stimulus	Detection of stimulus	Detection of stimulus	27	0.917501	1.65705	0.000559564	0.0146031	0.0137928	20	tags=15%, list=1%, signal=15%	CALM1/CALM2/CALM3/TRPA1
Mitotic cell cycle	Mitotic cell cycle	Mitotic cell cycle	285	0.700474	1.40493	0.000571011	0.0146977	0.0138821	228	tags=7%, list=6%, signal=7%	CALM1/CALM2/CALM3/NES/TUBB4B/CETN2/EML1/FLNA/SMARCA4/SMC1A/PPP2R1A/ASNS/CHMP7/DCTN1/YWHAE/PRKDC/SNX18/NAA50/EIF4G1/TUBA1A/UBE2I
Transmembrane transport	Transmembrane transport	Transmembrane transport	290	0.697838	1.39949	0.00058104	0.0147537	0.013935	351	tags=14%, list=9%, signal=14%	CALM1/CALM2/CALM3/AHNAK/AIFM1/TRPA1/RTN2/TAP2/ABCC4/ATP2B4/TMEM30A/ATP5PD/FLNA/MAGT1/PEX16/NDUFS6/TTYH3/SLC23A2/TIMM44/ATP5PO/YWHAE/CAV1/BAX/HSPA9/PEA15/ITGAV/ATP2A2/SLMAP/SLC9A1/ITGB3/TOMM20/SLC25A20/NDUFA8/COL6A1/SLC25A6/CPT1A/ANO6/CYC1/STOM/NDUFB10
Action potential	Action potential	Action potential	31	0.905999	1.65611	0.000597974	0.0149812	0.01415	258	tags=29%, list=7%, signal=27%	CALM1/CALM3/FLNA/YWHAE/CAV1/SOD1/ATP2A2/SLMAP/SLC9A1
Calcium mediated signaling	Calcium mediated signaling	Calcium mediated signaling	41	0.874854	1.63463	0.000682508	0.0168741	0.0159378	86	tags=12%, list=2%, signal=12%	CALM1/CALM2/CALM3/TRPA1/ATP2B4
Cell cycle	Cell cycle	Cell cycle	445	0.66321	1.3312	0.000740096	0.0180603	0.0170581	228	tags=7%, list=6%, signal=8%	CALM1/CALM2/CALM3/NES/PLEC/MMS19/TUBB4B/IPO7/TIPRL/CETN2/EML1/COPS5/ATP2B4/FLNA/UPF1/SMARCA4/SMC1A/MYH9/PPP2R1A/ASNS/CHMP7/DCTN1/YWHAE/PRKDC/SNX18/NAA50/MACROH2A1/EIF4G1/BAX/RPS3/TUBA1A/SEPTIN2/UBE2I
Cell cycle process	Cell cycle process	Cell cycle process	355	0.676758	1.3581	0.000770431	0.0185595	0.0175297	228	tags=8%, list=6%, signal=8%	CALM1/CALM2/CALM3/NES/PLEC/MMS19/TIPRL/CETN2/EML1/ATP2B4/FLNA/UPF1/SMARCA4/SMC1A/MYH9/PPP2R1A/CHMP7/DCTN1/PRKDC/SNX18/NAA50/MACROH2A1/EIF4G1/RPS3/TUBA1A/SEPTIN2/UBE2I
Positive regulation of monoatomic ion transmembrane transport	Positive regulation of monoatomic ion transmembrane transport	Positive regulation of monoatomic ion transmembrane transport	35	0.889096	1.64091	0.000833295	0.0198198	0.01872	3	tags=9%, list=0%, signal=9%	CALM1/CALM2/CALM3
Cardiac conduction	Cardiac conduction	Cardiac conduction	25	0.919034	1.64841	0.000877267	0.0206048	0.0194615	173	tags=28%, list=5%, signal=27%	CALM1/CALM2/CALM3/ATP2B4/FLNA/YWHAE/CAV1
Regulation of membrane potential	Regulation of membrane potential	Regulation of membrane potential	80	0.809277	1.57567	0.000905103	0.0209961	0.0198311	268	tags=14%, list=7%, signal=13%	CALM1/CALM3/FLNA/YWHAE/CAV1/SOD1/BAX/ATP2A2/SLMAP/SLC9A1/SOD2
Negative regulation of protein metabolic process	Negative regulation of protein metabolic process	Negative regulation of protein metabolic process	267	0.701058	1.40587	0.000932303	0.0213634	0.020178	331	tags=12%, list=9%, signal=12%	CALM1/CALM2/CALM3/CAST/IPO7/IKBKB/TIPRL/RTN2/NIBAN1/ATP2B4/FLNA/SERPINE1/SERPINE2/TIMP1/YWHAE/CAV1/PRKDC/PRKAR1A/MACROH2A1/EIF4G1/BAX/RPS3/ITGAV/MRPL13/ITGB3/NCL/RIC1/SERPINB1/GAPDH/WFS1/EPRS1/TMED2
Regulation of catalytic activity	Regulation of catalytic activity	Regulation of catalytic activity	340	0.678631	1.36169	0.000960721	0.0217493	0.0205425	297	tags=10%, list=8%, signal=10%	CALM1/CALM2/CALM3/NES/CAST/AIFM1/IPO7/IKBKB/TIPRL/OASL/ATP2B4/DOCK6/SERPINE1/HNRNPD/HGS/MAPK1/SERPINE2/TIMP1/ARHGEF7/ITGA6/CAV1/SNX18/SOD1/PRKAR1A/MACROH2A1/BAX/RPS3/UBE2I/ITGB3/RIC1/SERPINB1/LPAR1/GAPDH
Export from cell	Export from cell	Export from cell	211	0.718598	1.43798	0.000986928	0.0220766	0.0208516	264	tags=9%, list=7%, signal=9%	CALM1/CALM2/CALM3/ABCC4/COPS5/MYO18A/WLS/MYH9/HGS/SERPINE2/YWHAE/NIBAN2/PRKAR1A/MYOF/SEPTIN2/SCRN1/TMF1/ATP2A2/SLC9A1/RIC1
Cell communication involved in cardiac conduction	Cell communication involved in cardiac conduction	Cell communication involved in cardiac conduction	15	0.95151	1.62641	0.00110049	0.0243273	0.0229774	92	tags=27%, list=2%, signal=26%	CALM1/CALM2/CALM3/FLNA
Muscle contraction	Muscle contraction	Muscle contraction	77	0.807163	1.56861	0.00131426	0.028715	0.0271216	259	tags=18%, list=7%, signal=17%	CALM1/CALM2/CALM3/CALD1/ATP2B4/FLNA/CAV1/SOD1/ITGA2/MYOF/ATP2A2/SLMAP/SLC9A1/PDE5A
Positive regulation of protein serine threonine kinase activity	Positive regulation of protein serine threonine kinase activity	Positive regulation of protein serine threonine kinase activity	30	0.896835	1.63517	0.00139997	0.0302361	0.0285583	3	tags=10%, list=0%, signal=10%	CALM1/CALM2/CALM3
Regulation of transport	Regulation of transport	Regulation of transport	409	0.657597	1.31997	0.00156033	0.0333165	0.0314679	391	tags=12%, list=10%, signal=13%	CALM1/CALM2/CALM3/MAP1B/AHNAK/RTN2/SEC24B/B2M/RUFY3/MYO18A/WLS/ATP2B4/TMEM30A/FLNA/SERPINE1/HGS/MAPK1/SERPINE2/GRIPAP1/YWHAE/MSN/CAV1/SOD1/ITGA2/PRKAR1A/BAX/MYOF/SEPTIN2/SCRN1/PEA15/ITGAV/TMF1/ATP2A2/ARF1/SLMAP/SLC9A1/ITGB3/RIC1/LPAR1/WFS1/SLC25A6/CPT1A/ANO6/EPRS1/BCAP31/STOM/NUMB/MAPK3/HNRNPK/DHX9/AIMP1
Regulation of system process	Regulation of system process	Regulation of system process	100	0.77873	1.5311	0.00159024	0.0335737	0.0317108	259	tags=13%, list=7%, signal=12%	CALM1/CALM2/CALM3/TBXAS1/ATP2B4/FLNA/YWHAE/CAV1/SOD1/ITGA2/ATP2A2/SLC9A1/PDE5A
Regulation of heart rate	Regulation of heart rate	Regulation of heart rate	16	0.94439	1.62458	0.00161208	0.0336567	0.0317892	3	tags=19%, list=0%, signal=19%	CALM1/CALM2/CALM3
Regulation of kinase activity	Regulation of kinase activity	Regulation of kinase activity	121	0.761029	1.50623	0.00168104	0.0347106	0.0327846	222	tags=8%, list=6%, signal=8%	CALM1/CALM2/CALM3/IPO7/HGS/CAV1/SOD1/PRKAR1A/MACROH2A1/RPS3
Tumor necrosis factor superfamily cytokine production	Tumor necrosis factor superfamily cytokine production	Tumor necrosis factor superfamily cytokine production	27	-0.787142	-1.86254	0.00174913	0.035724	0.0337417	311	tags=22%, list=8%, signal=21%	THBS1/UBE2J1/PSEN1/HSPB1/CLU/AKAP12
Cell division	Cell division	Cell division	191	0.718464	1.43579	0.0017776	0.0359151	0.0339222	252	tags=8%, list=7%, signal=8%	CALM1/CALM2/CALM3/PLEC/CETN2/PPP1CB/SMC1A/MYH9/CHMP7/DCTN1/SNX18/RPS3/TUBA1A/SEPTIN2/UBE2I/ARF1
Regulation of protein serine threonine kinase activity	Regulation of protein serine threonine kinase activity	Regulation of protein serine threonine kinase activity	57	0.831847	1.58947	0.00189111	0.037802	0.0357044	222	tags=14%, list=6%, signal=13%	CALM1/CALM2/CALM3/IPO7/HGS/PRKAR1A/MACROH2A1/RPS3
Export across plasma membrane	Export across plasma membrane	Export across plasma membrane	16	0.941691	1.61993	0.00203097	0.039907	0.0376926	61	tags=25%, list=2%, signal=25%	CALM1/CALM2/CALM3/ABCC4
Mitotic cell cycle process	Mitotic cell cycle process	Mitotic cell cycle process	239	0.697819	1.3982	0.00203889	0.039907	0.0376926	228	tags=7%, list=6%, signal=7%	CALM1/CALM2/CALM3/NES/EML1/FLNA/SMARCA4/SMC1A/PPP2R1A/CHMP7/DCTN1/PRKDC/SNX18/NAA50/EIF4G1/UBE2I
Regulation of muscle contraction	Regulation of muscle contraction	Regulation of muscle contraction	38	0.866426	1.60969	0.0022936	0.0439764	0.0415362	259	tags=24%, list=7%, signal=22%	CALM1/CALM2/CALM3/CAV1/SOD1/ITGA2/ATP2A2/SLC9A1/PDE5A
Regulation of transferase activity	Regulation of transferase activity	Regulation of transferase activity	155	0.734073	1.46207	0.00229019	0.0439764	0.0415362	228	tags=8%, list=6%, signal=8%	CALM1/CALM2/CALM3/IPO7/HNRNPD/HGS/MAPK1/CAV1/SOD1/PRKAR1A/MACROH2A1/RPS3/UBE2I
Monoatomic cation transmembrane transport	Monoatomic cation transmembrane transport	Monoatomic cation transmembrane transport	155	0.732914	1.45976	0.00241234	0.0457857	0.0432451	262	tags=12%, list=7%, signal=12%	CALM1/CALM2/CALM3/AHNAK/TRPA1/ATP2B4/ATP5PD/FLNA/MAGT1/ATP5PO/YWHAE/CAV1/BAX/HSPA9/ITGAV/ATP2A2/SLMAP/SLC9A1/ITGB3

## Sheet: C
	ID	Description	setSize	enrichmentScore	NES	pvalue	p.adjust	qvalue	rank	leading_edge	core_enrichment
Anatomical structure formation involved in morphogenesis	Anatomical structure formation involved in morphogenesis	Anatomical structure formation involved in morphogenesis	115	0.619991	1.64866	4.20017e-08	3.18793e-05	2.51126e-05	181	tags=41%, list=19%, signal=38%	COL3A1/PLEC/ACTN1/FN1/COL1A1/FLNA/FLNC/COL4A2/COL5A2/COL12A1/ECM1/MMP2/FBN2/COL6A1/TGFBI/PGK1/THBS1/LAMB1/YWHAZ/CALD1/SPARC/COL5A1/EMILIN1/COL8A1/PKM/TXNRD1/GRN/WARS1/PTK7/PFN1/THBS2/FHL2/LOXL2/RNH1/GPI/KRT1/TPM4/PXDN/COL4A1/SERPINF1/CTHRC1/DCN/COL15A1/CCN2/SPTBN1/NEO1/HSPB1
Response to transforming growth factor beta	Response to transforming growth factor beta	Response to transforming growth factor beta	31	0.74365	1.83183	7.86547e-06	0.00251335	0.00197987	58	tags=35%, list=6%, signal=34%	COL3A1/COL1A2/FBN1/COL1A1/COL4A2/LTBP1/LTBP4/POSTN/FBN2/THBS1/LTBP2
Response to endogenous stimulus	Response to endogenous stimulus	Response to endogenous stimulus	144	0.552022	1.48064	9.93419e-06	0.00251335	0.00197987	181	tags=33%, list=19%, signal=31%	COL3A1/COL1A2/VIM/FBN1/COL1A1/FLNA/COL4A2/LTBP1/LTBP4/MMP2/POSTN/FBN2/COL6A1/THBS1/RDX/FSTL1/HSPA8/CTSB/A2M/LTBP2/EMILIN1/IGFBP5/TIMP1/IGFBP7/PKM/DKK3/PAPPA/PARK7/FHL2/GPI/YWHAG/MAP1B/GOT1/GCLC/EZR/LTA4H/TNC/RACK1/SERPINF1/VASN/DCN/CCN2/IDH1/HNRNPD/NEO1/ACTB/HSPB1
Response to acid chemical	Response to acid chemical	Response to acid chemical	20	0.790971	1.87048	1.42626e-05	0.00270634	0.00213189	32	tags=35%, list=3%, signal=35%	COL3A1/COL1A2/PLEC/COL1A1/COL5A2/MMP2/COL6A1
Cellular response to acid chemical	Cellular response to acid chemical	Cellular response to acid chemical	16	0.810361	1.86714	6.28308e-05	0.00596107	0.00469578	32	tags=44%, list=3%, signal=43%	COL3A1/COL1A2/PLEC/COL1A1/COL5A2/MMP2/COL6A1
Response to wounding	Response to wounding	Response to wounding	77	0.60963	1.59233	6.03519e-05	0.00596107	0.00469578	209	tags=45%, list=22%, signal=39%	COL3A1/PLEC/ACTN1/FN1/AHNAK/FLNA/VCL/MMP2/COL6A1/THBS1/PLAU/COL5A1/PDIA3/EMILIN1/PLAT/TIMP1/SERPINE2/GRN/PTK7/PPIA/KRT1/MAP1B/DPYSL3/TNC/MYL12A/FKBP10/CCN2/FBLN1/NEO1/ACTB/HSPB1/SERPING1/TFPI/SOD2/MYH9
Circulatory system development	Circulatory system development	Circulatory system development	112	0.570814	1.51641	4.06914e-05	0.00596107	0.00469578	234	tags=43%, list=24%, signal=37%	COL3A1/COL1A2/PLEC/FBN1/FN1/COL1A1/FLNA/COL4A2/LMNA/ECM1/MMP2/COL6A1/TGFBI/PGK1/THBS1/YWHAZ/CALD1/SPARC/COL5A1/EMILIN1/COL8A1/PKM/GRN/WARS1/PTK7/THBS2/FHL2/LOXL2/RNH1/KRT1/PXDN/COL4A1/SERPINF1/CDH2/FKBP10/DCN/COL15A1/CCN2/HSPB1/PDLIM1/TNFRSF1A/PDGFD/SOD2/MYH9/ADAM10/COL2A1/ERAP1/CRKL
Cell motility	Cell motility	Cell motility	165	0.533715	1.43783	5.0794e-05	0.00596107	0.00469578	234	tags=41%, list=24%, signal=37%	COL3A1/PLEC/FN1/COL1A1/FLNA/LMNA/VCL/ECM1/YWHAE/MMP2/POSTN/THBS1/RDX/PLAU/LAMB1/FSTL1/SPARC/COL5A1/MSN/EMILIN1/IGFBP5/PLAT/HEXB/TIMP1/ACTN4/CAP1/SERPINE2/GRN/PTK7/PFN1/CD248/LOXL2/PPIA/RNH1/GPI/MAP1B/DPYSL3/LAMA4/PPIB/TNC/RACK1/CTTN/SERPINF1/CDH2/DCN/CCN2/FBLN1/NEO1/ACTB/HSPB1/STMN1/CDH6/LAMC1/CSF1/PDLIM1/PDGFD/SOD2/MYH9/AKAP12/RBBP4/ACTR3/RAB11A/SEMA3A/ADAM10/FSCN1/SEMA7A/CRKL
Collagen metabolic process	Collagen metabolic process	Collagen metabolic process	26	0.736434	1.78734	7.07988e-05	0.0059707	0.00470336	71	tags=38%, list=7%, signal=37%	COL1A2/VIM/COL1A1/MMP2/COL6A1/CTSB/COL5A1/PCOLCE/EMILIN1/MMP1
Formation of primary germ layer	Formation of primary germ layer	Formation of primary germ layer	19	0.776791	1.8266	9.08789e-05	0.00688852	0.00542636	115	tags=58%, list=12%, signal=52%	FN1/COL4A2/COL5A2/COL12A1/MMP2/COL6A1/LAMB1/COL5A1/COL8A1/TXNRD1/GPI
Vasculature development	Vasculature development	Vasculature development	88	0.582515	1.53105	9.98336e-05	0.00688852	0.00542636	168	tags=38%, list=18%, signal=34%	COL3A1/COL1A2/FN1/COL1A1/FLNA/COL4A2/ECM1/MMP2/TGFBI/PGK1/THBS1/YWHAZ/CALD1/SPARC/COL5A1/EMILIN1/COL8A1/PKM/GRN/WARS1/PTK7/THBS2/LOXL2/RNH1/KRT1/PXDN/COL4A1/SERPINF1/CDH2/FKBP10/DCN/COL15A1/CCN2
Endoderm development	Endoderm development	Endoderm development	16	0.794416	1.8304	0.000143075	0.00813206	0.00640595	81	tags=56%, list=8%, signal=52%	FN1/COL4A2/COL5A2/COL12A1/MMP2/COL6A1/LAMB1/COL5A1/COL8A1
Transforming growth factor beta receptor signaling pathway	Transforming growth factor beta receptor signaling pathway	Transforming growth factor beta receptor signaling pathway	23	0.7452	1.78718	0.000140428	0.00813206	0.00640595	87	tags=39%, list=9%, signal=36%	COL3A1/COL1A2/FBN1/LTBP1/LTBP4/FBN2/THBS1/LTBP2/DKK3
Tube development	Tube development	Tube development	110	0.559385	1.48483	0.000149999	0.00813206	0.00640595	168	tags=35%, list=18%, signal=33%	COL3A1/FBN1/FN1/FLNA/COL4A2/ECM1/MMP2/COL6A1/TGFBI/PGK1/THBS1/YWHAZ/CALD1/SPARC/EMILIN1/IGFBP5/COL8A1/PKM/SERPINE2/GRN/WARS1/PTK7/PFN1/THBS2/LOXL2/RNH1/KRT1/PXDN/COL4A1/LTA4H/TNC/SERPINF1/LOXL3/CDH2/FKBP10/CTHRC1/DCN/COL15A1/CCN2
Embryo development	Embryo development	Embryo development	77	0.592444	1.54744	0.000179998	0.00853866	0.00672625	165	tags=34%, list=17%, signal=30%	COL3A1/FBN1/FN1/COL1A1/COL4A2/COL5A2/COL12A1/MMP2/FBN2/COL6A1/NES/LAMB1/COL5A1/A2M/COL8A1/TXNRD1/RCN1/DBN1/PTK7/PFN1/GPI/LAMA4/RACK1/LOXL3/FKBP10/CTHRC1
Cell adhesion	Cell adhesion	Cell adhesion	175	0.514907	1.38957	0.000169998	0.00853866	0.00672625	200	tags=31%, list=21%, signal=30%	COL3A1/ACTN1/FBN1/FN1/COL1A1/FLNA/COL6A3/COL12A1/COL6A2/VCL/MMP2/POSTN/COL6A1/TGFBI/THBS1/RDX/PLAU/LAMB1/CLSTN1/COL5A1/MSN/PDIA3/LGALS3BP/EMILIN1/VCAN/ACTN4/IGFBP7/COL8A1/SERPINE2/PTK7/THBS2/PPIA/PXDN/PNP/NID1/EZR/LAMA4/TNC/MYL12A/CTTN/LOXL3/CDH2/COL15A1/CCN2/FBLN1/NEO1/LGALS1/ACTB/HSPB1/CDH6/LAMC1/CSF1/RPSA/PDLIM1/IGFBP2
Tube morphogenesis	Tube morphogenesis	Tube morphogenesis	86	0.573477	1.50559	0.000269997	0.0120546	0.00949588	168	tags=38%, list=18%, signal=35%	COL3A1/FN1/FLNA/COL4A2/ECM1/MMP2/TGFBI/PGK1/THBS1/YWHAZ/CALD1/SPARC/EMILIN1/COL8A1/PKM/GRN/WARS1/PTK7/PFN1/THBS2/LOXL2/RNH1/KRT1/PXDN/COL4A1/TNC/SERPINF1/CDH2/FKBP10/CTHRC1/DCN/COL15A1/CCN2
Pyridine containing compound metabolic process	Pyridine containing compound metabolic process	Pyridine containing compound metabolic process	30	0.689632	1.69447	0.000290628	0.0122548	0.0096536	183	tags=67%, list=19%, signal=56%	COL6A1/PGK1/ALDOA/TPI1/PGAM1/PKM/MDH2/TKT/GPI/ENO1/UCHL1/PNP/LDHA/PSAT1/GAPDH/TALDO1/PGD/IDH1/LDHB/ALDOC
Skeletal system development	Skeletal system development	Skeletal system development	48	0.635591	1.61644	0.000360014	0.0143816	0.011329	76	tags=29%, list=8%, signal=28%	COL3A1/COL1A2/FBN1/COL1A1/COL5A2/ECM1/MMP2/FBN2/COL6A1/TGFBI/BGN/VCAN/HEXB/TIMP1
Response to ketone	Response to ketone	Response to ketone	19	0.754526	1.77424	0.000385071	0.0146135	0.0115116	175	tags=63%, list=18%, signal=53%	POSTN/THBS1/HSPA8/MSN/A2M/IGFBP7/PAPPA/PARK7/GPI/TNC/SERPINF1/HNRNPD
External encapsulating structure organization	External encapsulating structure organization	External encapsulating structure organization	67	0.595267	1.54396	0.00043	0.0151798	0.0119578	231	tags=46%, list=24%, signal=38%	COL3A1/COL1A2/COL1A1/COL4A2/COL5A2/COL12A1/MMP2/POSTN/COL6A1/QSOX1/TGFBI/LAMB1/COL5A1/EMILIN1/MMP1/COL8A1/GSN/LOXL2/PXDN/NID1/COL4A1/LOXL3/FKBP10/COL15A1/FBLN1/LAMC1/TNFRSF1A/ADAM10/FSCN1/COL2A1/BMP1
Blood vessel morphogenesis	Blood vessel morphogenesis	Blood vessel morphogenesis	76	0.580208	1.51455	0.000439996	0.0151798	0.0119578	168	tags=38%, list=18%, signal=34%	COL3A1/FN1/FLNA/COL4A2/ECM1/MMP2/TGFBI/PGK1/THBS1/YWHAZ/CALD1/SPARC/EMILIN1/COL8A1/PKM/GRN/WARS1/THBS2/LOXL2/RNH1/KRT1/PXDN/COL4A1/SERPINF1/CDH2/FKBP10/DCN/COL15A1/CCN2
Response to oxygen containing compound	Response to oxygen containing compound	Response to oxygen containing compound	130	0.528836	1.41321	0.000479995	0.0158398	0.0124777	272	tags=42%, list=28%, signal=34%	COL3A1/VIM/PLEC/FBN1/COL1A1/FLNA/COL6A3/COL6A2/MMP2/POSTN/COL6A1/THBS1/HSPA8/MSN/A2M/IGFBP5/TIMP1/IGFBP7/PKM/SDF4/GSTP1/PTK7/PAPPA/PARK7/GPI/YWHAG/MAP1B/GOT1/GCLC/EZR/LTA4H/TNC/GOT2/RACK1/SERPINF1/NPTX1/HNRNPD/ACTB/IGFBP2/PDGFD/SOD2/AKAP12/RAB11B/CTSD/ADH5/CRKL/ADPRS/VCAM1/SPON2/NAGK/MAT2A/TXN/PRDX1/MMP3
Purine containing compound catabolic process	Purine containing compound catabolic process	Purine containing compound catabolic process	18	0.75165	1.75736	0.000527983	0.0160659	0.0126557	183	tags=72%, list=19%, signal=60%	COL6A1/PGK1/ALDOA/TPI1/PGAM1/PKM/GPI/ENO1/UCHL1/PNP/LDHA/GAPDH/ALDOC
Cell surface receptor protein serine threonine kinase signaling pathway	Cell surface receptor protein serine threonine kinase signaling pathway	Cell surface receptor protein serine threonine kinase signaling pathway	37	0.656942	1.64061	0.000550347	0.0160659	0.0126557	87	tags=30%, list=9%, signal=28%	COL3A1/COL1A2/FBN1/LTBP1/LTBP4/FBN2/THBS1/FSTL1/LTBP2/EMILIN1/DKK3
Response to abiotic stimulus	Response to abiotic stimulus	Response to abiotic stimulus	105	0.547374	1.45008	0.000539995	0.0160659	0.0126557	216	tags=37%, list=23%, signal=32%	COL3A1/PLEC/COL1A1/COL6A3/LMNA/COL6A2/YWHAE/MMP2/NPEPPS/POSTN/COL6A1/PGK1/THBS1/PLAU/HSPA8/MMP1/PLAT/TIMP1/SDF4/SERPINE2/GSN/LOXL2/GPI/ENO1/MAP1B/GCLC/TNC/SERPINF1/VASN/CDH2/HNRNPD/HSPB1/DDB1/PDLIM1/IGFBP2/TNFRSF1A/SOD2/AKAP12/RAB11B
Pyridine containing compound catabolic process	Pyridine containing compound catabolic process	Pyridine containing compound catabolic process	17	0.756699	1.75705	0.000600698	0.0161944	0.012757	183	tags=76%, list=19%, signal=63%	COL6A1/PGK1/ALDOA/TPI1/PGAM1/PKM/GPI/ENO1/UCHL1/PNP/LDHA/GAPDH/ALDOC
Heart development	Heart development	Heart development	45	0.632728	1.60235	0.000640096	0.0161944	0.012757	65	tags=22%, list=7%, signal=22%	COL3A1/PLEC/FBN1/FN1/FLNA/LMNA/MMP2/COL6A1/COL5A1/EMILIN1
Wound healing	Wound healing	Wound healing	64	0.590149	1.52681	0.000619994	0.0161944	0.012757	209	tags=41%, list=22%, signal=34%	COL3A1/PLEC/ACTN1/FN1/AHNAK/FLNA/VCL/THBS1/PLAU/COL5A1/PDIA3/EMILIN1/PLAT/TIMP1/SERPINE2/PTK7/PPIA/KRT1/MYL12A/FKBP10/FBLN1/ACTB/HSPB1/SERPING1/TFPI/MYH9
Cell junction organization	Cell junction organization	Cell junction organization	66	0.587139	1.52154	0.000629994	0.0161944	0.012757	197	tags=41%, list=21%, signal=35%	PLEC/ACTN1/FN1/FLNA/VCL/THBS1/RDX/HSPA8/YWHAZ/CLSTN1/CAST/SDF4/DBN1/PTK7/PFN1/THBS2/MAP1B/COL4A1/EZR/TNC/CTTN/CDH2/NPTX1/ACTB/CDH6/LAMC1/CFL1
Response to mechanical stimulus	Response to mechanical stimulus	Response to mechanical stimulus	24	0.707655	1.70441	0.000694004	0.0167925	0.0132281	201	tags=62%, list=21%, signal=51%	PLEC/COL1A1/MMP2/POSTN/COL6A1/THBS1/SERPINE2/GSN/GPI/MAP1B/GCLC/TNC/CDH2/IGFBP2/TNFRSF1A
Embryonic morphogenesis	Embryonic morphogenesis	Embryonic morphogenesis	45	0.629916	1.59522	0.00073011	0.0167925	0.0132281	115	tags=33%, list=12%, signal=31%	FBN1/FN1/COL4A2/COL5A2/COL12A1/MMP2/FBN2/COL6A1/LAMB1/COL5A1/COL8A1/TXNRD1/PTK7/PFN1/GPI
Supramolecular fiber organization	Supramolecular fiber organization	Supramolecular fiber organization	153	0.512086	1.37635	0.000709993	0.0167925	0.0132281	231	tags=33%, list=24%, signal=30%	COL3A1/COL1A2/VIM/PLEC/ACTN1/COL1A1/FLNA/FLNC/COL5A2/COL12A1/MAP4/COL6A1/SPTAN1/RDX/ALDOA/HSPA8/CALD1/COL5A1/LTBP2/EMILIN1/CAP1/DBN1/PLS3/GSN/PFN1/PARK7/LOXL2/RNH1/KRT1/TPM4/PXDN/MAP1B/DPYSL3/EZR/KRT10/CTTN/LOXL3/FKBP10/CCN2/SPTBN1/STMN1/PDLIM1/CFL1/TPM2/ACTR3/RAB11A/CSRP2/KRT6A/FSCN1/COL2A1/BMP1
Rrna processing	Rrna processing	Rrna processing	16	-0.518047	-2.07896	0.000759482	0.0169543	0.0133556	471	tags=100%, list=49%, signal=52%	RPS21/PA2G4/SART1/DKC1/RPS19/RPS28/RPS7/DDX21/DDX17/RPL26/NOP2/RPL7A/RPL7/RPS8/RPS25
Locomotion	Locomotion	Locomotion	124	0.5259	1.40261	0.000819992	0.0177821	0.0140077	234	tags=37%, list=24%, signal=32%	COL3A1/PLEC/FN1/COL1A1/FLNA/LMNA/VCL/ECM1/MMP2/POSTN/COL6A1/THBS1/RDX/PLAU/LAMB1/SPARC/MSN/EMILIN1/IGFBP5/TIMP1/ACTN4/SERPINE2/GRN/PFN1/PPIA/GPI/DPYSL3/LAMA4/PPIB/TNC/RACK1/SERPINF1/DCN/FBLN1/HSPB1/STMN1/CSF1/PDGFD/SOD2/AKAP12/RBBP4/RAB11A/SEMA3A/ADAM10/SEMA7A/CRKL
Maintenance of protein location	Maintenance of protein location	Maintenance of protein location	19	0.736005	1.73069	0.000861344	0.01816	0.0143054	110	tags=47%, list=11%, signal=43%	FBN1/FLNA/LTBP1/YWHAE/FBN2/YWHAB/DBN1/GSN/PARK7
Cell substrate junction organization	Cell substrate junction organization	Cell substrate junction organization	15	0.76805	1.75528	0.000903213	0.0185281	0.0145953	36	tags=33%, list=4%, signal=33%	PLEC/ACTN1/FN1/VCL/THBS1
Gastrulation	Gastrulation	Gastrulation	24	0.702238	1.69136	0.000975629	0.0189872	0.014957	115	tags=46%, list=12%, signal=41%	FN1/COL4A2/COL5A2/COL12A1/MMP2/COL6A1/LAMB1/COL5A1/COL8A1/TXNRD1/GPI
Skin development	Skin development	Skin development	46	0.621871	1.5769	0.000960125	0.0189872	0.014957	69	tags=17%, list=7%, signal=17%	COL3A1/COL1A2/PLEC/COL1A1/COL5A2/COL6A1/COL5A1/IGFBP5
Regulation of cell substrate adhesion	Regulation of cell substrate adhesion	Regulation of cell substrate adhesion	35	0.640704	1.59371	0.00159151	0.0274536	0.0216263	81	tags=29%, list=8%, signal=27%	FN1/COL1A1/FLNA/VCL/POSTN/THBS1/PLAU/EMILIN1/ACTN4/COL8A1
Hemostasis	Hemostasis	Hemostasis	38	0.632861	1.58371	0.00152085	0.0274536	0.0216263	209	tags=53%, list=22%, signal=43%	COL3A1/ACTN1/FLNA/VCL/THBS1/PLAU/PDIA3/EMILIN1/PLAT/SERPINE2/PPIA/GPI/KRT1/MYL12A/FBLN1/ACTB/HSPB1/SERPING1/TFPI/MYH9
Synapse organization	Synapse organization	Synapse organization	42	0.619713	1.56161	0.00153038	0.0274536	0.0216263	234	tags=55%, list=24%, signal=43%	ACTN1/FLNA/HSPA8/YWHAZ/CLSTN1/CAST/SDF4/DBN1/PTK7/PFN1/THBS2/MAP1B/COL4A1/EZR/TNC/CTTN/CDH2/NPTX1/ACTB/CDH6/CFL1/ADAM10/CRKL
Cell substrate adhesion	Cell substrate adhesion	Cell substrate adhesion	57	0.588449	1.51238	0.00158002	0.0274536	0.0216263	81	tags=23%, list=8%, signal=22%	COL3A1/ACTN1/FN1/COL1A1/FLNA/VCL/POSTN/THBS1/PLAU/LAMB1/EMILIN1/ACTN4/COL8A1
Regulation of locomotion	Regulation of locomotion	Regulation of locomotion	110	0.526396	1.39727	0.00154998	0.0274536	0.0216263	234	tags=38%, list=24%, signal=33%	COL3A1/FN1/COL1A1/FLNA/LMNA/VCL/ECM1/MMP2/POSTN/THBS1/RDX/PLAU/LAMB1/SPARC/MSN/EMILIN1/IGFBP5/TIMP1/ACTN4/SERPINE2/GRN/PFN1/GPI/DPYSL3/LAMA4/TNC/RACK1/SERPINF1/DCN/FBLN1/HSPB1/STMN1/CSF1/PDGFD/SOD2/AKAP12/RBBP4/RAB11A/SEMA3A/ADAM10/SEMA7A/CRKL
Response to hormone	Response to hormone	Response to hormone	74	0.559229	1.45781	0.00169998	0.0280497	0.0220959	171	tags=35%, list=18%, signal=31%	COL3A1/FBN1/COL1A1/MMP2/COL6A1/THBS1/RDX/HSPA8/CTSB/A2M/IGFBP5/TIMP1/IGFBP7/PKM/PAPPA/PARK7/FHL2/GPI/YWHAG/MAP1B/GOT1/GCLC/LTA4H/TNC/SERPINF1/IDH1
Enzyme linked receptor protein signaling pathway	Enzyme linked receptor protein signaling pathway	Enzyme linked receptor protein signaling pathway	85	0.547998	1.43784	0.00168998	0.0280497	0.0220959	217	tags=38%, list=23%, signal=32%	COL3A1/COL1A2/FBN1/COL1A1/COL4A2/LTBP1/LTBP4/MMP2/FBN2/COL6A1/THBS1/IGFBP4/FSTL1/LTBP2/EMILIN1/IGFBP5/PLAT/DKK3/COL4A1/VASN/DCN/CCN2/SPTBN1/NEO1/HSPB1/STMN1/CSF1/EFEMP1/IGFBP2/PDGFD/RBBP4/CTSD
Collagen fibril organization	Collagen fibril organization	Collagen fibril organization	24	0.687367	1.65555	0.00196132	0.0316732	0.0249502	164	tags=50%, list=17%, signal=43%	COL3A1/COL1A2/COL1A1/COL5A2/COL12A1/COL6A1/COL5A1/EMILIN1/LOXL2/PXDN/LOXL3/FKBP10
Response to peptide hormone	Response to peptide hormone	Response to peptide hormone	30	0.654753	1.60877	0.00201435	0.0318519	0.025091	141	tags=40%, list=15%, signal=35%	COL3A1/FBN1/COL1A1/COL6A1/IGFBP5/TIMP1/PKM/YWHAG/MAP1B/GOT1/GCLC/LTA4H
Nucleoside diphosphate catabolic process	Nucleoside diphosphate catabolic process	Nucleoside diphosphate catabolic process	17	0.723397	1.67973	0.0025657	0.0381836	0.0300787	183	tags=71%, list=19%, signal=58%	COL6A1/PGK1/ALDOA/TPI1/PGAM1/PKM/GPI/ENO1/UCHL1/LDHA/GAPDH/ALDOC
Regulation of body fluid levels	Regulation of body fluid levels	Regulation of body fluid levels	43	0.607014	1.53245	0.00253048	0.0381836	0.0300787	218	tags=51%, list=23%, signal=41%	COL3A1/ACTN1/FLNA/VCL/THBS1/PLAU/PDIA3/EMILIN1/PLAT/SERPINE2/NME1/PPIA/GPI/KRT1/MYL12A/FBLN1/ACTB/HSPB1/SERPING1/TFPI/MYH9/EXT2
Growth	Growth	Growth	76	0.551043	1.43841	0.00246998	0.0381836	0.0300787	156	tags=30%, list=16%, signal=28%	COL3A1/PLEC/FN1/LTBP4/VCL/ECM1/POSTN/COL6A1/IGFBP4/CLSTN1/IGFBP5/GDI1/IGFBP7/SERPINE2/TKT/PTK7/ENO1/MAP1B/EZR/PPIB/TNC/RACK1/CTTN
Response to growth factor	Response to growth factor	Response to growth factor	74	0.551638	1.43802	0.00270997	0.0395552	0.0311592	181	tags=32%, list=19%, signal=29%	COL3A1/COL1A2/FBN1/COL1A1/COL4A2/LTBP1/LTBP4/POSTN/FBN2/THBS1/RDX/FSTL1/LTBP2/EMILIN1/DKK3/MAP1B/GCLC/TNC/RACK1/VASN/DCN/CCN2/NEO1/HSPB1
Animal organ morphogenesis	Animal organ morphogenesis	Animal organ morphogenesis	70	0.556204	1.44569	0.00277997	0.0398113	0.031361	168	tags=31%, list=18%, signal=28%	COL3A1/COL1A2/FBN1/COL1A1/FLNA/COL5A2/MMP2/FBN2/COL6A1/LAMB1/COL5A1/MSN/IGFBP5/COL8A1/PTK7/FHL2/EZR/TNC/CDH2/CTHRC1/DCN/CCN2
Intracellular signaling cassette	Intracellular signaling cassette	Intracellular signaling cassette	128	0.506048	1.35139	0.00284997	0.0400579	0.0315552	236	tags=38%, list=25%, signal=33%	COL3A1/COL1A2/FN1/FLNA/COL6A3/COL6A2/ECM1/YWHAE/COL6A1/THBS1/RDX/IGFBP4/YWHAZ/NUCB1/EMILIN1/IGFBP5/GDI2/GDI1/ACTN4/CAP1/GSTP1/SERPINE2/PARK7/FHL2/PPIA/UCHL1/EZR/GAPDH/GSTO1/RACK1/ARHGDIA/CDH2/DCN/CCN2/SPTBN1/FBLN1/LGALS1/HSPB1/STMN1/CSF1/CFL1/TNFRSF1A/PDGFD/AKAP12/SEMA3A/PEBP1/SEMA7A/CRKL/NENF
Gliogenesis	Gliogenesis	Gliogenesis	32	0.639038	1.57821	0.00306524	0.041545	0.0327266	94	tags=28%, list=10%, signal=26%	COL3A1/VIM/PLEC/COL6A1/LAMB1/VCAN/HEXB/SERPINE2/GRN
Negative regulation of multicellular organismal process	Negative regulation of multicellular organismal process	Negative regulation of multicellular organismal process	90	0.532574	1.40119	0.00304997	0.041545	0.0327266	221	tags=39%, list=23%, signal=33%	FBN1/FN1/COL4A2/LMNA/ECM1/MMP2/PGK1/THBS1/PLAU/SPARC/EMILIN1/IGFBP5/PLAT/TIMP1/GDI1/GSTP1/SERPINE2/GRN/THBS2/LOXL2/KRT1/CTSC/GCLC/EZR/LAMA4/SERPINF1/LOXL3/VASN/DCN/EFEMP1/SERPING1/TNFRSF1A/TFPI/RBBP4/SEMA3A
Neurogenesis	Neurogenesis	Neurogenesis	111	0.513848	1.36454	0.00333997	0.0444743	0.0350342	234	tags=38%, list=24%, signal=32%	COL3A1/VIM/PLEC/FN1/FLNA/VCL/YWHAE/MMP2/MAP4/POSTN/COL6A1/LAMB1/YWHAZ/VCAN/HEXB/GDI1/DBN1/SERPINE2/GRN/PTK7/PPIA/UCHL1/YWHAG/MAP1B/DPYSL3/TNC/CTTN/SERPINF1/CDH2/CTHRC1/NPTX1/NEO1/ACTB/STMN1/CSF1/CFL1/SOD2/RAB11A/SEMA3A/HEXA/SEMA7A/CRKL
Bone development	Bone development	Bone development	23	0.675186	1.61927	0.00369602	0.0483669	0.0381005	55	tags=26%, list=6%, signal=25%	COL3A1/FBN1/COL1A1/ECM1/COL6A1/BGN
Protein localization to nucleus	Protein localization to nucleus	Protein localization to nucleus	28	0.650976	1.59048	0.00378161	0.0486482	0.0383221	70	tags=29%, list=7%, signal=27%	COL1A1/FLNA/LMNA/YWHAE/HSPA8/YWHAZ/LMNB1/LMNB2
Negative regulation of response to stimulus	Negative regulation of response to stimulus	Negative regulation of response to stimulus	144	0.492974	1.32226	0.00386996	0.048955	0.0385638	212	tags=35%, list=22%, signal=32%	COL3A1/FBN1/LTBP1/LMNA/ECM1/YWHAE/FBN2/THBS1/IGFBP4/PLAU/HSPA8/YWHAZ/YWHAB/A2M/TPT1/EMILIN1/IGFBP5/PLAT/DKK3/GSTP1/SERPINE2/GRN/PARK7/FHL2/PPIA/KRT1/ENO1/PXDN/UCHL1/YWHAG/GCLC/EZR/RACK1/CTTN/LOXL3/VASN/CDH2/CTHRC1/DCN/FBLN1/NEO1/HSPB1/STMN1/NONO/SERPING1/IGFBP2/TNFRSF1A/TFPI/SOD2/RBBP4
Response to organic cyclic compound	Response to organic cyclic compound	Response to organic cyclic compound	66	0.555745	1.44019	0.00397996	0.0495211	0.0390098	208	tags=39%, list=22%, signal=33%	COL1A1/FLNA/MMP2/POSTN/THBS1/IGFBP4/HSPA8/MSN/A2M/IGFBP5/IGFBP7/PAPPA/PARK7/GPI/MAP1B/GOT1/GCLC/EZR/TNC/SERPINF1/IDH1/HNRNPD/ACTB/IGFBP2/TFPI/SOD2

## Sheet: D
	ID	Description	setSize	enrichmentScore	NES	pvalue	p.adjust	qvalue	rank	leading_edge	core_enrichment
Eukaryotic Translation Elongation	Eukaryotic Translation Elongation	Eukaryotic Translation Elongation	91	-0.848715	-3.86658	1.10935e-46	1.27131e-43	8.38434e-44	1704	tags=91%, list=11%, signal=81%	RPL29/RPL26/RPL18/RPS10/RPL26L1/RPL36A/RPL22/RPL34/RPL4/EEF1D/RPS4X/EEF2/RPS16/EEF1G/RPS5/RPS7/RPS19/RPL18A/RPL5/RPL13A/RPL28/EEF1B2/RPL38/RPL21/RPL23/UBA52/RPS20/RPL19/RPS27L/RPS24/RPL30/RPSA/RPL10A/RPS9/RPS28/RPS14/RPL7/RPLP2/RPL13/RPL10/RPL14/RPL6/RPL17/RPL7A/RPS15A/RPL23A/RPS6/RPL24/RPS27A/RPL27/RPLP0/RPS3A/RPLP1/EEF1A1P5/RPL11/FAU/RPS2/RPS27/RPL15/RPL12/RPS21/RPS8/RPS3/RPL32/RPS23/RPL3/EEF1A…
Peptide chain elongation	Peptide chain elongation	Peptide chain elongation	86	-0.851185	-3.83675	7.59784e-46	4.35356e-43	2.87118e-43	2073	tags=95%, list=14%, signal=83%	RPS15/RPL35/RPL9/RPL29/RPL26/RPL18/RPS10/RPL26L1/RPL36A/RPL22/RPL34/RPL4/RPS4X/EEF2/RPS16/RPS5/RPS7/RPS19/RPL18A/RPL5/RPL13A/RPL28/RPL38/RPL21/RPL23/UBA52/RPS20/RPL19/RPS27L/RPS24/RPL30/RPSA/RPL10A/RPS9/RPS28/RPS14/RPL7/RPLP2/RPL13/RPL10/RPL14/RPL6/RPL17/RPL7A/RPS15A/RPL23A/RPS6/RPL24/RPS27A/RPL27/RPLP0/RPS3A/RPLP1/RPL11/FAU/RPS2/RPS27/RPL15/RPL12/RPS21/RPS8/RPS3/RPL32/RPS23/RPL3/EEF1A1/RPS13/RPL…
Viral mRNA Translation	Viral mRNA Translation	Viral mRNA Translation	86	-0.844218	-3.80535	3.85075e-44	1.47099e-41	9.70119e-42	2073	tags=93%, list=14%, signal=81%	RPS15/RPL35/RPL9/RPL29/RPL26/RPL18/RPS10/RPL26L1/RPL36A/RPL22/RPL34/RPL4/RPS4X/RPS16/RPS5/RPS7/RPS19/RPL18A/RPL5/RPL13A/RPL28/RPL38/RPL21/RPL23/UBA52/RPS20/RPL19/RPS27L/RPS24/RPL30/RPSA/RPL10A/RPS9/RPS28/RPS14/RPL7/RPLP2/RPL13/RPL10/RPL14/RPL6/RPL17/RPL7A/RPS15A/RPL23A/RPS6/RPL24/RPS27A/RPL27/RPLP0/RPS3A/RPLP1/RPL11/FAU/RPS2/RPS27/RPL15/RPL12/RPS21/RPS8/RPS3/RPL32/RPS23/RPL3/RPS13/RPL31/RPL36/RPL…
Eukaryotic Translation Termination	Eukaryotic Translation Termination	Eukaryotic Translation Termination	90	-0.835204	-3.79703	1.06706e-42	2.59736e-40	1.71297e-40	1704	tags=90%, list=11%, signal=80%	RPS15/RPL35/RPL9/RPL29/RPL26/RPL18/RPS10/RPL26L1/RPL36A/RPL22/RPL34/RPL4/RPS4X/RPS16/RPS5/RPS7/RPS19/RPL18A/RPL5/RPL13A/RPL28/RPL38/RPL21/RPL23/UBA52/RPS20/RPL19/RPS27L/RPS24/RPL30/TRMT112/RPSA/RPL10A/RPS9/RPS28/RPS14/RPL7/RPLP2/RPL13/RPL10/RPL14/RPL6/RPL17/RPL7A/RPS15A/RPL23A/RPS6/RPL24/RPS27A/RPL27/RPLP0/RPS3A/RPLP1/RPL11/FAU/RPS2/RPS27/RPL15/RPL12/RPS21/RPS8/RPS3/RPL32/RPS23/RPL3/RPS13/RPL31/R…
Selenocysteine synthesis	Selenocysteine synthesis	Selenocysteine synthesis	90	-0.834975	-3.79599	1.13323e-42	2.59736e-40	1.71297e-40	2073	tags=89%, list=14%, signal=77%	RPS15/RPL35/RPL9/RPL29/RPL26/RPL18/RPS10/RPL26L1/RPL36A/RPL22/RPL34/RPL4/RPS4X/RPS16/RPS5/RPS7/RPS19/RPL18A/RPL5/RPL13A/RPL28/RPL38/RPL21/RPL23/UBA52/RPS20/RPL19/RPS27L/RPS24/RPL30/RPSA/RPL10A/RPS9/RPS28/RPS14/RPL7/RPLP2/RPL13/RPL10/RPL14/RPL6/RPL17/RPL7A/RPS15A/RPL23A/RPS6/RPL24/RPS27A/RPL27/RPLP0/RPS3A/RPLP1/RPL11/FAU/RPS2/RPS27/RPL15/RPL12/RPS21/RPS8/RPS3/RPL32/RPS23/RPL3/RPS13/RPL31/RPL36/RPL…
Formation of a pool of free 40S subunits	Formation of a pool of free 40S subunits	Formation of a pool of free 40S subunits	98	-0.812087	-3.74648	2.5652e-42	4.89954e-40	3.23125e-40	2073	tags=87%, list=14%, signal=75%	RPS15/RPL35/RPL9/EIF3H/EIF3L/RPL29/RPL26/RPL18/RPS10/RPL26L1/RPL36A/EIF3K/RPL22/RPL34/RPL4/RPS4X/RPS16/RPS5/RPS7/RPS19/RPL18A/RPL5/RPL13A/RPL28/RPL38/RPL21/RPL23/UBA52/RPS20/RPL19/RPS27L/RPS24/RPL30/RPSA/RPL10A/RPS9/RPS28/RPS14/RPL7/RPLP2/RPL13/RPL10/RPL14/RPL6/RPL17/RPL7A/RPS15A/RPL23A/RPS6/RPL24/RPS27A/RPL27/RPLP0/RPS3A/RPLP1/EIF3E/RPL11/FAU/RPS2/RPS27/RPL15/RPL12/RPS21/RPS8/RPS3/RPL32/RPS23/RP…
Selenoamino acid metabolism	Selenoamino acid metabolism	Selenoamino acid metabolism	111	-0.789783	-3.72258	4.80615e-42	7.86836e-40	5.1892e-40	2073	tags=76%, list=14%, signal=66%	RPS15/RPL35/RPL9/AHCY/RPL29/RPL26/RPL18/RPS10/RPL26L1/RPL36A/RPL22/RPL34/RPL4/RPS4X/QARS1/RPS16/RPS5/RPS7/RPS19/RPL18A/RPL5/RPL13A/RPL28/RPL38/RPL21/RPL23/UBA52/RPS20/RPL19/RPS27L/RPS24/HNMT/RPL30/RPSA/RPL10A/RPS9/RPS28/RPS14/RPL7/RPLP2/RPL13/RPL10/RPL14/RPL6/RPL17/RPL7A/RPS15A/RPL23A/RPS6/RPL24/RPS27A/RPL27/RPLP0/RPS3A/RPLP1/RPL11/FAU/RPS2/RPS27/RPL15/RPL12/RPS21/RPS8/RPS3/RPL32/RPS23/RPL3/RPS13…
Nonsense Mediated Decay (NMD) independent of the Exon Junction Complex (EJC)	Nonsense Mediated Decay (NMD) independent of the Exon Junction Complex (EJC)	Nonsense Mediated Decay (NMD) independent of the Exon Junction Complex (EJC)	92	-0.819314	-3.74075	6.1649e-41	7.84997e-39	5.17707e-39	1704	tags=87%, list=11%, signal=78%	RPS15/RPL35/RPL9/RPL29/RPL26/RPL18/RPS10/RPL26L1/RPL36A/RPL22/RPL34/RPL4/RPS4X/RPS16/RPS5/RPS7/RPS19/RPL18A/RPL5/RPL13A/RPL28/RPL38/RPL21/RPL23/UBA52/RPS20/RPL19/RPS27L/RPS24/RPL30/RPSA/RPL10A/RPS9/RPS28/RPS14/RPL7/RPLP2/RPL13/RPL10/RPL14/RPL6/RPL17/RPL7A/RPS15A/RPL23A/RPS6/RPL24/RPS27A/RPL27/RPLP0/RPS3A/RPLP1/RPL11/FAU/RPS2/RPS27/RPL15/RPL12/RPS21/RPS8/RPS3/RPL32/RPS23/RPL3/RPS13/RPL31/RPL36/RPL…
SRP-dependent cotranslational protein targeting to membrane	SRP-dependent cotranslational protein targeting to membrane	SRP-dependent cotranslational protein targeting to membrane	109	-0.787872	-3.7031	5.82984e-41	7.84997e-39	5.17707e-39	2315	tags=81%, list=15%, signal=69%	TRAM1/SRP9/SSR4/RPS15/RPL35/RPL9/SRP14/RPL29/RPL26/RPL18/RPS10/RPL26L1/SEC61G/SPCS1/RPL36A/RPL22/RPL34/RPL4/RPS4X/RPS16/SEC11A/RPS5/RPS7/RPS19/SEC61B/RPL18A/RPL5/RPL13A/RPL28/RPL38/RPL21/RPL23/UBA52/RPS20/RPL19/RPS27L/RPS24/RPL30/RPSA/RPL10A/RPS9/RPS28/RPS14/RPL7/RPLP2/RPL13/RPL10/RPL14/RPL6/RPL17/RPL7A/RPS15A/RPL23A/RPS6/RPL24/RPS27A/RPL27/RPLP0/RPS3A/RPLP1/RPL11/FAU/RPS2/RPS27/RPL15/RPL12/RPS21…
L13a-mediated translational silencing of Ceruloplasmin expression	L13a-mediated translational silencing of Ceruloplasmin expression	L13a-mediated translational silencing of Ceruloplasmin expression	108	-0.776413	-3.64348	2.1646e-39	2.48063e-37	1.63598e-37	2073	tags=81%, list=14%, signal=70%	RPS15/RPL35/RPL9/EIF2S2/EIF3H/EIF3L/RPL29/RPL26/RPL18/RPS10/RPL26L1/RPL36A/EIF3K/RPL22/RPL34/RPL4/RPS4X/RPS16/RPS5/RPS7/RPS19/RPL18A/EIF4B/RPL5/RPL13A/RPL28/RPL38/RPL21/RPL23/UBA52/RPS20/RPL19/RPS27L/RPS24/RPL30/RPSA/RPL10A/RPS9/RPS28/RPS14/RPL7/RPLP2/RPL13/RPL10/RPL14/RPL6/RPL17/RPL7A/RPS15A/RPL23A/RPS6/RPL24/RPS27A/RPL27/RPLP0/RPS3A/RPLP1/EIF3E/RPL11/FAU/RPS2/RPS27/RPL15/RPL12/RPS21/RPS8/RPS3/R…
Response of EIF2AK4 (GCN2) to amino acid deficiency	Response of EIF2AK4 (GCN2) to amino acid deficiency	Response of EIF2AK4 (GCN2) to amino acid deficiency	98	-0.79194	-3.65354	1.43525e-38	1.49527e-36	9.86132e-37	2073	tags=85%, list=14%, signal=74%	RPS15/RPL35/RPL9/EIF2S2/RPL29/RPL26/RPL18/RPS10/RPL26L1/RPL36A/RPL22/RPL34/RPL4/RPS4X/RPS16/CEBPB/RPS5/RPS7/RPS19/RPL18A/RPL5/RPL13A/RPL28/RPL38/RPL21/RPL23/UBA52/RPS20/RPL19/RPS27L/RPS24/RPL30/RPSA/RPL10A/RPS9/ATF4/RPS28/RPS14/RPL7/RPLP2/RPL13/RPL10/RPL14/RPL6/RPL17/RPL7A/RPS15A/RPL23A/RPS6/RPL24/RPS27A/RPL27/RPLP0/RPS3A/RPLP1/RPL11/FAU/RPS2/RPS27/RPL15/RPL12/RPS21/RPS8/RPS3/RPL32/RPS23/RPL3/RPS…
Nonsense Mediated Decay (NMD) enhanced by the Exon Junction Complex (EJC)	Nonsense Mediated Decay (NMD) enhanced by the Exon Junction Complex (EJC)	Nonsense Mediated Decay (NMD) enhanced by the Exon Junction Complex (EJC)	112	-0.767216	-3.62152	1.85408e-38	1.63444e-36	1.07792e-36	2073	tags=74%, list=14%, signal=64%	RPS15/RPL35/RNPS1/RPL9/RPL29/RPL26/RPL18/RPS10/RPL26L1/RPL36A/RPL22/RPL34/RPL4/RPS4X/RPS16/RPS5/RPS7/RPS19/RPL18A/RPL5/RPL13A/RPL28/RPL38/RPL21/RPL23/UBA52/RPS20/RPL19/RPS27L/RPS24/RPL30/EIF4A3/RPSA/RPL10A/RPS9/RPS28/RPS14/RPL7/RPLP2/RPL13/RPL10/RPL14/RPL6/RPL17/RPL7A/RPS15A/RPL23A/RPS6/RPL24/RPS27A/RPL27/RPLP0/RPS3A/RPLP1/RPL11/FAU/RPS2/RPS27/RPL15/RPL12/RPS21/RPS8/RPS3/RPL32/RPS23/RPL3/RPS13/RP…
Nonsense-Mediated Decay (NMD)	Nonsense-Mediated Decay (NMD)	Nonsense-Mediated Decay (NMD)	112	-0.767216	-3.62152	1.85408e-38	1.63444e-36	1.07792e-36	2073	tags=74%, list=14%, signal=64%	RPS15/RPL35/RNPS1/RPL9/RPL29/RPL26/RPL18/RPS10/RPL26L1/RPL36A/RPL22/RPL34/RPL4/RPS4X/RPS16/RPS5/RPS7/RPS19/RPL18A/RPL5/RPL13A/RPL28/RPL38/RPL21/RPL23/UBA52/RPS20/RPL19/RPS27L/RPS24/RPL30/EIF4A3/RPSA/RPL10A/RPS9/RPS28/RPS14/RPL7/RPLP2/RPL13/RPL10/RPL14/RPL6/RPL17/RPL7A/RPS15A/RPL23A/RPS6/RPL24/RPS27A/RPL27/RPLP0/RPS3A/RPLP1/RPL11/FAU/RPS2/RPS27/RPL15/RPL12/RPS21/RPS8/RPS3/RPL32/RPS23/RPL3/RPS13/RP…
GTP hydrolysis and joining of the 60S ribosomal subunit	GTP hydrolysis and joining of the 60S ribosomal subunit	GTP hydrolysis and joining of the 60S ribosomal subunit	109	-0.773797	-3.63694	2.70563e-38	2.21475e-36	1.46064e-36	2073	tags=80%, list=14%, signal=69%	RPS15/RPL35/RPL9/EIF2S2/EIF3H/EIF3L/RPL29/RPL26/RPL18/RPS10/RPL26L1/RPL36A/EIF3K/RPL22/RPL34/RPL4/RPS4X/RPS16/RPS5/RPS7/RPS19/RPL18A/EIF4B/RPL5/RPL13A/RPL28/RPL38/RPL21/RPL23/UBA52/RPS20/RPL19/RPS27L/RPS24/RPL30/RPSA/RPL10A/RPS9/RPS28/RPS14/RPL7/RPLP2/RPL13/RPL10/RPL14/RPL6/RPL17/RPL7A/RPS15A/RPL23A/RPS6/RPL24/RPS27A/RPL27/RPLP0/RPS3A/RPLP1/EIF3E/RPL11/FAU/RPS2/RPS27/RPL15/RPL12/RPS21/RPS8/RPS3/R…
Cap-dependent Translation Initiation	Cap-dependent Translation Initiation	Cap-dependent Translation Initiation	116	-0.759856	-3.60955	2.27915e-37	1.63244e-35	1.0766e-35	2073	tags=76%, list=14%, signal=66%	RPS15/RPL35/RPL9/EIF2S2/EIF3H/EIF3L/RPL29/RPL26/RPL18/RPS10/RPL26L1/RPL36A/EIF3K/RPL22/RPL34/RPL4/RPS4X/RPS16/RPS5/RPS7/RPS19/RPL18A/EIF4B/RPL5/RPL13A/RPL28/RPL38/RPL21/RPL23/UBA52/RPS20/RPL19/RPS27L/RPS24/RPL30/RPSA/RPL10A/RPS9/RPS28/RPS14/RPL7/RPLP2/RPL13/RPL10/RPL14/RPL6/RPL17/RPL7A/RPS15A/RPL23A/RPS6/RPL24/RPS27A/RPL27/RPLP0/RPS3A/RPLP1/EIF3E/RPL11/FAU/RPS2/RPS27/RPL15/RPL12/RPS21/EIF4EBP1/RP…
Eukaryotic Translation Initiation	Eukaryotic Translation Initiation	Eukaryotic Translation Initiation	116	-0.759856	-3.60955	2.27915e-37	1.63244e-35	1.0766e-35	2073	tags=76%, list=14%, signal=66%	RPS15/RPL35/RPL9/EIF2S2/EIF3H/EIF3L/RPL29/RPL26/RPL18/RPS10/RPL26L1/RPL36A/EIF3K/RPL22/RPL34/RPL4/RPS4X/RPS16/RPS5/RPS7/RPS19/RPL18A/EIF4B/RPL5/RPL13A/RPL28/RPL38/RPL21/RPL23/UBA52/RPS20/RPL19/RPS27L/RPS24/RPL30/RPSA/RPL10A/RPS9/RPS28/RPS14/RPL7/RPLP2/RPL13/RPL10/RPL14/RPL6/RPL17/RPL7A/RPS15A/RPL23A/RPS6/RPL24/RPS27A/RPL27/RPLP0/RPS3A/RPLP1/EIF3E/RPL11/FAU/RPS2/RPS27/RPL15/RPL12/RPS21/EIF4EBP1/RP…
Regulation of expression of SLITs and ROBOs	Regulation of expression of SLITs and ROBOs	Regulation of expression of SLITs and ROBOs	149	-0.692387	-3.42281	8.72812e-36	5.88378e-34	3.88036e-34	2202	tags=66%, list=15%, signal=57%	PSMC2/NCBP2/PSMD13/PSMA6/RPS15/RPL35/RNPS1/RPL9/RPL29/RPL26/PSMA2/UBB/PSMA7/RPL18/RPS10/RPL26L1/RPL36A/PSMB3/RPL22/RPL34/RPL4/RPS4X/PSMB4/RBX1/RPS16/RPS5/RPS7/RPS19/RPL18A/RPL5/PSMB6/RPL13A/RPL28/RPL38/RPL21/RPL23/UBA52/RPS20/RPL19/RPS27L/ELOC/RPS24/RPL30/EIF4A3/RPSA/RPL10A/RPS9/RPS28/RPS14/RPL7/RPLP2/RPL13/RPL10/RPL14/RPL6/RPL17/RPL7A/RPS15A/RPL23A/RPS6/RPL24/RPS27A/RPL27/RPLP0/RPS3A/RPLP1/RPL11…
Cellular response to starvation	Cellular response to starvation	Cellular response to starvation	146	-0.691479	-3.4072	2.83158e-35	1.80278e-33	1.18893e-33	2654	tags=70%, list=18%, signal=58%	CEBPG/WDR24/ATP6V0B/RPL22L1/RRAGA/IMPACT/EIF2S3/BMT2/RPS15/ATP6V1E1/RPL35/MLST8/RPL9/EIF2S2/ATP6V0C/RPL29/RPL26/RHEB/LAMTOR1/RPL18/RPS10/RPL26L1/RPL36A/RPL22/RPL34/RPL4/RPS4X/LAMTOR4/RPS16/CEBPB/SESN1/RPS5/RPS7/RPS19/RPL18A/RPL5/RPL13A/RPL28/RPL38/RPL21/RPL23/UBA52/RPS20/ATP6V1F/ATP6V1G1/RPL19/RPS27L/RPS24/RPL30/RPSA/ATP6V0E1/RPL10A/RPS9/ATF4/RPS28/RPS14/RPL7/RPLP2/RPL13/RPL10/RPL14/RPL6/RPL17/RP…
Metabolism of amino acids and derivatives	Metabolism of amino acids and derivatives	Metabolism of amino acids and derivatives	261	-0.581093	-3.09498	4.41558e-35	2.66329e-33	1.75645e-33	3079	tags=55%, list=20%, signal=44%	APIP/OAZ3/PSMC5/SARDH/PSMA1/BCAT1/TMLHE/PSMD12/QDPR/AUH/CDO1/OAZ2/KMO/GSTZ1/RPL22L1/OAT/PSMD7/AZIN1/HIBADH/PSMC2/PSMD13/PSMA6/RPS15/RPL35/RPL9/SMOX/TXN2/DLST/GOT1/AHCY/KYNU/SERINC4/ETHE1/ALDH9A1/RPL29/RPL26/PSMA2/ARG2/PSMA7/PSAT1/RPL18/RPS10/RPL26L1/SMS/TST/RPL36A/PSMB3/RPL22/ECHS1/RPL34/PYCR1/RPL4/GCDH/RPS4X/PSMB4/QARS1/PHGDH/RPS16/MPST/RPS5/RPS7/RPS19/RPL18A/ALDH7A1/RPL5/PSMB6/RPL13A/RPL28/RPL3…
Translation	Translation	Translation	304	-0.556048	-3.01428	1.5999e-34	9.16744e-33	6.04594e-33	2576	tags=52%, list=17%, signal=44%	GADD45GIP1/SPCS2/EIF3J/SARS2/EIF4A2/MRPS14/TRAM1/MT-RNR1/AURKAIP1/TUFM/SRP9/MRPL32/SSR4/MRPS10/MRPL11/EIF2S3/CARS1/MRPL20/MRPS23/AARS1/RPS15/MRPL23/MRPL37/RPL35/RPL9/EIF2S2/SRP14/MRPL40/MRPS24/MRPS33/PPA2/DAP3/MRPL9/EIF3H/EIF3L/MRPS21/RPL29/RPL26/MRPS35/MRPL33/MRPL4/RPL18/RPS10/RPL26L1/SEC61G/SPCS1/RPL36A/MRPL28/EIF3K/MRPL17/RPL22/MRPS11/RPL34/RPL4/EEF1D/RPS4X/MRPS26/MRPL46/QARS1/EEF2/MRPS17/RPS1…
rRNA processing in the nucleus and cytosol	rRNA processing in the nucleus and cytosol	rRNA processing in the nucleus and cytosol	185	-0.622302	-3.17231	4.45711e-31	2.43231e-29	1.60411e-29	2135	tags=53%, list=14%, signal=46%	EBNA1BP2/RPS15/FBL/RPP14/RPL35/RPL9/WDR12/RRP9/SNU13/RPL29/EXOSC5/RPL26/NOC4L/RPL18/RPS10/RPL26L1/UTP11/RPL36A/RPL22/RPL34/RPL4/RPS4X/RRP36/RPS16/RPS5/RPS7/RPS19/RPL18A/RPL5/RPL13A/RPL28/RPL38/RPL21/RPL23/UBA52/RPS20/RPL19/RPS27L/RPS24/EXOSC1/RPL30/NHP2/TRMT112/RPSA/RPL10A/RPS9/RPS28/RPS14/RPL7/RPLP2/RPL13/RPL10/RPL14/RPL6/RPL17/RPL7A/RPS15A/RPL23A/RPS6/RPL24/RPS27A/RPL27/RPLP0/RPS3A/RPLP1/RPL11/…
Major pathway of rRNA processing in the nucleolus and cytosol	Major pathway of rRNA processing in the nucleolus and cytosol	Major pathway of rRNA processing in the nucleolus and cytosol	175	-0.630638	-3.1898	3.30928e-30	1.72384e-28	1.13687e-28	2135	tags=53%, list=14%, signal=46%	EBNA1BP2/RPS15/FBL/RPP14/RPL35/RPL9/WDR12/RRP9/SNU13/RPL29/EXOSC5/RPL26/NOC4L/RPL18/RPS10/RPL26L1/UTP11/RPL36A/RPL22/RPL34/RPL4/RPS4X/RRP36/RPS16/RPS5/RPS7/RPS19/RPL18A/RPL5/RPL13A/RPL28/RPL38/RPL21/RPL23/UBA52/RPS20/RPL19/RPS27L/RPS24/EXOSC1/RPL30/RPSA/RPL10A/RPS9/RPS28/RPS14/RPL7/RPLP2/RPL13/RPL10/RPL14/RPL6/RPL17/RPL7A/RPS15A/RPL23A/RPS6/RPL24/RPS27A/RPL27/RPLP0/RPS3A/RPLP1/RPL11/FAU/SENP3/RPS…
Influenza Viral RNA Transcription and Replication	Influenza Viral RNA Transcription and Replication	Influenza Viral RNA Transcription and Replication	132	-0.674753	-3.27262	1.05125e-28	5.23796e-27	3.45445e-27	1723	tags=62%, list=11%, signal=56%	POLR2J/RPL29/RPL26/GTF2F1/POLR2F/RPL18/RPS10/RPL26L1/RPL36A/RPL22/RPL34/RPL4/RPS4X/RPS16/RPS5/RPS7/RPS19/RPL18A/RPL5/RPL13A/RPL28/RPL38/RPL21/NUP37/RPL23/UBA52/RPS20/RPL19/RPS27L/RPS24/RPL30/RPSA/RPL10A/RPS9/RPS28/RPS14/RPL7/RPLP2/RPL13/RPL10/RPL14/RPL6/RPL17/RPL7A/RPS15A/RPL23A/RPS6/RPL24/RPS27A/RPL27/RPLP0/RPS3A/RPLP1/RPL11/FAU/RPS2/RPS27/RPL15/RPL12/RPS21/RPS8/RPS3/RPL32/RPS23/RPL3/RPS13/POLR2…
Influenza Infection	Influenza Infection	Influenza Infection	151	-0.635733	-3.14874	4.30664e-27	2.05642e-25	1.35621e-25	2073	tags=58%, list=14%, signal=51%	RPS15/RPL35/RPL9/RAN/ISG15/SLC25A6/POLR2J/RPL29/RPL26/GTF2F1/POLR2F/RPL18/RPS10/RPL26L1/RPL36A/RPL22/RPL34/RPL4/RPS4X/RPS16/RPS5/RPS7/RPS19/RPL18A/RPL5/RPL13A/RPL28/RPL38/RPL21/NUP37/RPL23/UBA52/RPS20/RPL19/RPS27L/RPS24/RPL30/RPSA/RPL10A/RPS9/RPS28/RPS14/RPL7/RPLP2/RPL13/RPL10/RPL14/RPL6/RPL17/RPL7A/RPS15A/RPL23A/RPS6/RPL24/RPS27A/RPL27/RPLP0/RPS3A/RPLP1/RPL11/FAU/RPS2/RPS27/RPL15/RPL12/RPS21/RPS…
Signaling by ROBO receptors	Signaling by ROBO receptors	Signaling by ROBO receptors	185	-0.59289	-3.02237	7.40941e-27	3.39647e-25	2.23998e-25	2202	tags=54%, list=15%, signal=46%	PSMC2/NCBP2/PSMD13/PSMA6/RPS15/RPL35/RNPS1/RPL9/RPL29/RPL26/PSMA2/UBB/PSMA7/RPL18/RPS10/RPL26L1/RPL36A/PSMB3/RPL22/RPL34/RPL4/RPS4X/PSMB4/RBX1/RPS16/RPS5/RPS7/RPS19/RPL18A/RPL5/PSMB6/RPL13A/RPL28/RPL38/RPL21/RPL23/UBA52/RPS20/RPL19/RPS27L/ELOC/RPS24/RPL30/EIF4A3/RPSA/RPL10A/RPS9/RPS28/RPS14/RPL7/RPLP2/RPL13/RPL10/RPL14/RPL6/RPL17/RPL7A/RPS15A/RPL23A/RPS6/RPL24/RPS27A/RPL27/RPLP0/RPS3A/RPLP1/CXCL1…
Aerobic respiration and respiratory electron transport	Aerobic respiration and respiratory electron transport	Aerobic respiration and respiratory electron transport	238	-0.50917	-2.68169	5.64621e-21	2.48868e-19	1.64129e-19	3061	tags=54%, list=20%, signal=44%	TMEM126B/COX18/TIMMDC1/TMEM126A/ETFA/DMAC2L/ATP5F1A/HIGD2A/FOXRED1/NDUFA5/MDH2/NDUFA9/MT-ND3/NDUFAF4/ATP5PO/GSTZ1/HSCB/PDHX/NDUFA12/UQCC3/COA1/HIGD1A/SLC25A4/NDUFC1/COX16/NDUFB8/IDH3B/ISCA1/ATP5F1D/COA3/BCS1L/NDUFB2/MPC2/COX7B/SUCLG1/NDUFS2/COX8A/DLST/GOT1/NDUFAF8/COA5/NDUFA8/CYCS/UQCRFS1/NDUFAF2/HAGH/MPC1/SDHB/PDHB/ATP5MG/CMC1/PNKD/ATP5F1C/UBB/NDUFB9/COX6C/NDUFB4/NDUFS5/ATP5MK/PET100/SUCLG2/IDH2…
rRNA processing	rRNA processing	rRNA processing	218	-0.503049	-2.62086	1.09905e-18	4.66488e-17	3.0765e-17	2135	tags=45%, list=14%, signal=40%	EBNA1BP2/RPS15/FBL/RPP14/RPL35/RPL9/WDR12/RRP9/SNU13/RPL29/EXOSC5/RPL26/NOC4L/RPL18/RPS10/RPL26L1/UTP11/RPL36A/RPL22/RPL34/RPL4/RPS4X/RRP36/RPS16/RPS5/RPS7/RPS19/RPL18A/RPL5/RPL13A/RPL28/RPL38/RPL21/RPL23/UBA52/RPS20/RPL19/RPS27L/RPS24/EXOSC1/RPL30/NHP2/TRMT112/RPSA/RPL10A/RPS9/RPS28/RPS14/RPL7/RPLP2/HSD17B10/RPL13/RPL10/RPL14/RPL6/RPL17/RPL7A/RPS15A/RPL23A/RPS6/RPL24/RPS27A/RPL27/RPLP0/RPS3A/RPL…
SARS-CoV-1 modulates host translation machinery	SARS-CoV-1 modulates host translation machinery	SARS-CoV-1 modulates host translation machinery	35	-0.843679	-3.14045	1.96474e-18	8.0414e-17	5.30332e-17	2073	tags=94%, list=14%, signal=82%	RPS15/HNRNPA1/RPS10/RPS4X/RPS16/RPS5/RPS7/RPS19/RPS20/RPS27L/RPS24/RPSA/RPS9/RPS28/RPS14/RPS15A/RPS6/RPS27A/RPS3A/FAU/RPS2/RPS27/RPS21/RPS8/RPS3/RPS23/EEF1A1/RPS13/RPS11/RPS12/RPS18/RPS29/RPS25
Formation of the ternary complex, and subsequently, the 43S complex	Formation of the ternary complex, and subsequently, the 43S complex	Formation of the ternary complex, and subsequently, the 43S complex	50	-0.752212	-3.04025	7.85895e-17	3.10564e-15	2.04818e-15	2197	tags=76%, list=14%, signal=65%	EIF2S3/RPS15/EIF2S2/EIF3H/EIF3L/RPS10/EIF3K/RPS4X/RPS16/RPS5/RPS7/RPS19/RPS20/RPS27L/RPS24/RPSA/RPS9/RPS28/RPS14/RPS15A/RPS6/RPS27A/RPS3A/EIF3E/FAU/RPS2/RPS27/RPS21/RPS8/RPS3/RPS23/RPS13/RPS11/RPS12/RPS18/EIF3F/RPS29/RPS25
Respiratory electron transport	Respiratory electron transport	Respiratory electron transport	150	-0.538706	-2.66469	1.02867e-16	3.92951e-15	2.59152e-15	3552	tags=65%, list=23%, signal=51%	NDUFS3/COX17/NDUFV3/HSPA9/TACO1/NDUFV1/NDUFS8/COQ10B/TMEM126B/COX18/TIMMDC1/TMEM126A/ETFA/HIGD2A/FOXRED1/NDUFA5/MDH2/NDUFA9/MT-ND3/NDUFAF4/HSCB/NDUFA12/UQCC3/COA1/HIGD1A/NDUFC1/COX16/NDUFB8/COA3/BCS1L/NDUFB2/COX7B/NDUFS2/COX8A/GOT1/NDUFAF8/COA5/NDUFA8/CYCS/UQCRFS1/NDUFAF2/SDHB/CMC1/PNKD/NDUFB9/COX6C/NDUFB4/NDUFS5/PET100/NDUFAB1/NDUFS6/NDUFB3/NDUFA13/UQCRB/NDUFV2/UQCR11/COX7A2L/NDUFA6/LYRM4/CYC1/I…
SARS-CoV-2 modulates host translation machinery	SARS-CoV-2 modulates host translation machinery	SARS-CoV-2 modulates host translation machinery	48	-0.750091	-3.00296	8.2554e-16	3.05184e-14	2.01269e-14	2073	tags=73%, list=14%, signal=63%	RPS15/SMN1/SNRPD1/RPS10/SNRPD2/RPS4X/RPS16/RPS5/RPS7/RPS19/RPS20/RPS27L/RPS24/RPSA/RPS9/SNRPG/RPS28/RPS14/RPS15A/RPS6/RPS27A/RPS3A/FAU/RPS2/RPS27/RPS21/RPS8/RPS3/RPS23/RPS13/RPS11/RPS12/RPS18/RPS29/RPS25
Activation of the mRNA upon binding of the cap-binding complex and eIFs, and subsequent binding to 43S	Activation of the mRNA upon binding of the cap-binding complex and eIFs, and subsequent binding to 43S	Activation of the mRNA upon binding of the cap-binding complex and eIFs, and subsequent binding to 43S	58	-0.702196	-2.92711	1.19143e-14	4.2668e-13	2.81396e-13	2533	tags=72%, list=17%, signal=61%	EIF3J/EIF4A2/EIF2S3/RPS15/EIF2S2/EIF3H/EIF3L/RPS10/EIF3K/RPS4X/RPS16/RPS5/RPS7/RPS19/EIF4B/RPS20/RPS27L/RPS24/RPSA/RPS9/RPS28/RPS14/RPS15A/RPS6/RPS27A/RPS3A/EIF3E/FAU/RPS2/RPS27/RPS21/EIF4EBP1/RPS8/RPS3/RPS23/RPS13/RPS11/RPS12/RPS18/EIF3F/RPS29/RPS25
Translation initiation complex formation	Translation initiation complex formation	Translation initiation complex formation	57	-0.698983	-2.90335	3.0441e-14	1.05713e-12	6.97182e-13	2533	tags=81%, list=17%, signal=67%	EIF4A1/EIF3M/EIF3I/RPS26/EIF4H/EIF3J/EIF4A2/EIF2S3/RPS15/EIF2S2/EIF3H/EIF3L/RPS10/EIF3K/RPS4X/RPS16/RPS5/RPS7/RPS19/EIF4B/RPS20/RPS27L/RPS24/RPSA/RPS9/RPS28/RPS14/RPS15A/RPS6/RPS27A/RPS3A/EIF3E/FAU/RPS2/RPS27/RPS21/RPS8/RPS3/RPS23/RPS13/RPS11/RPS12/RPS18/EIF3F/RPS29/RPS25
Ribosomal scanning and start codon recognition	Ribosomal scanning and start codon recognition	Ribosomal scanning and start codon recognition	57	-0.694669	-2.88543	5.51151e-14	1.8577e-12	1.22516e-12	2533	tags=81%, list=17%, signal=67%	EIF4A1/EIF3M/EIF3I/RPS26/EIF4H/EIF3J/EIF4A2/EIF2S3/RPS15/EIF2S2/EIF3H/EIF3L/RPS10/EIF3K/RPS4X/RPS16/RPS5/RPS7/RPS19/EIF4B/RPS20/RPS27L/RPS24/RPSA/RPS9/RPS28/RPS14/RPS15A/RPS6/RPS27A/RPS3A/EIF3E/FAU/RPS2/RPS27/RPS21/RPS8/RPS3/RPS23/RPS13/RPS11/RPS12/RPS18/EIF3F/RPS29/RPS25
Protein localization	Protein localization	Protein localization	150	-0.501552	-2.48091	1.64865e-13	5.39816e-12	3.5601e-12	3495	tags=48%, list=23%, signal=37%	COX17/HMGCL/HSPA9/PAOX/COA4/IDH1/PMPCB/TIMM23/DHRS4/SCP2/TIMM17A/UBE2D1/ATP5F1A/GNPAT/UBE2D2/HSCB/ECI2/ALDH3A2/TOMM20/PRNP/NUDT7/SLC25A4/NDUFB8/MTX1/BCS1L/GSTK1/CMC2/CAT/PEX10/FIS1/EMD/VAPA/UBE2D3/SAMM50/SLC25A6/COA6/STX5/UBB/UBE2J2/SEC61G/TIMM10/VAMP2/CHCHD3/COQ2/PEX19/TIMM8B/CHCHD2/ECH1/GET3/ATP5F1B/SEC61B/SGTA/DNAJC19/HMOX1/CYC1/UBA52/UBL4A/TOMM5/SERP1/TOMM22/GET1/RPS27A/CHCHD7/TIMM13/GRPEL1/C…
Nervous system development	Nervous system development	Nervous system development	439	-0.344152	-1.93858	1.94199e-11	6.182e-10	4.07704e-10	2632	tags=33%, list=17%, signal=28%	RPL22L1/PFN1/ACTG1/ARPC1B/CLTA/MAP2K1/TUBB6/PPP3CB/RHOA/PRNP/DOK1/AP2S1/PSMD7/SDC2/PSMC2/NCBP2/FYN/MAPK7/PSMD13/PSMA6/ARPC1A/RPS15/RPL35/RNPS1/RPL9/MYL12A/RHOC/CACNA1C/VLDLR/RPL29/DPYSL2/RPL26/PSMA2/UBB/SIAH2/PSMA7/CSNK2A2/RPL18/RPS10/RPL26L1/CFL1/TUBA1A/RPL36A/PSMB3/RPL22/ARPC4/RPL34/RPL4/EPHB4/RPS4X/PSMB4/RBX1/NTN4/MAP2K2/RPS16/RPS5/RPS7/RPS19/RPL18A/RPL5/PSMB6/RPL13A/RPL28/SDCBP/RPL38/RPL21/RP…
SARS-CoV-1-host interactions	SARS-CoV-1-host interactions	SARS-CoV-1-host interactions	88	-0.562273	-2.54484	4.05886e-11	1.25715e-09	8.29092e-10	2152	tags=49%, list=14%, signal=42%	YWHAE/PCBP2/RPS15/HNRNPA1/FKBP1A/UBB/RPS10/RPS4X/CAV1/RPS16/RPS5/RPS7/RPS19/YWHAQ/UBA52/RPS20/RPS27L/RPS24/RPSA/RPS9/RPS28/RPS14/RPS15A/RPS6/RPS27A/RPS3A/FAU/RPS2/RPS27/RPS21/RPS8/RPS3/PPIA/RPS23/EEF1A1/RPS13/NFKBIA/RPS11/RPS12/RPS18/PYCARD/RPS29/RPS25
Axon guidance	Axon guidance	Axon guidance	421	-0.350676	-1.96805	4.35098e-11	1.31216e-09	8.65374e-10	2632	tags=34%, list=17%, signal=29%	RPL22L1/PFN1/ACTG1/ARPC1B/CLTA/MAP2K1/TUBB6/PPP3CB/RHOA/PRNP/DOK1/AP2S1/PSMD7/SDC2/PSMC2/NCBP2/FYN/MAPK7/PSMD13/PSMA6/ARPC1A/RPS15/RPL35/RNPS1/RPL9/MYL12A/RHOC/CACNA1C/VLDLR/RPL29/DPYSL2/RPL26/PSMA2/UBB/SIAH2/PSMA7/CSNK2A2/RPL18/RPS10/RPL26L1/CFL1/TUBA1A/RPL36A/PSMB3/RPL22/ARPC4/RPL34/RPL4/EPHB4/RPS4X/PSMB4/RBX1/NTN4/MAP2K2/RPS16/RPS5/RPS7/RPS19/RPL18A/RPL5/PSMB6/RPL13A/RPL28/SDCBP/RPL38/RPL21/RP…
Extracellular matrix organization	Extracellular matrix organization	Extracellular matrix organization	209	0.417277	2.07203	3.92667e-09	1.15384e-07	7.60957e-08	4278	tags=49%, list=28%, signal=36%	ADAM19/SERPINE1/LTBP2/COL4A6/LTBP1/LAMB1/VCAN/A2M/COL4A5/COL12A1/ITGB5/LAMA5/ITGA2/LRP4/COL6A3/LAMC1/MMP1/ITGA6/ITGB8/NID1/LAMA1/FN1/PXDN/MMP16/ITGA10/ADAM10/BMP2/ITGA3/P3H2/DST/TNC/FBN2/HSPG2/LOXL4/PLEC/LOXL3/COL5A3/LOXL2/THBS1/PLOD2/AGRN/TGFB3/TIMP2/NCSTN/ITGA11/PTPRS/ITGA5/COL4A1/COL15A1/COL27A1/PRKCA/ICAM5/ITGA8/TIMP1/CAPN15/UTRN/ITGA1/COL6A1/SH3PXD2A/DRP2/LAMA3/CAPN2/ADAM17/CD44/P3H1/ITGA4/L…
SARS-CoV-1 Infection	SARS-CoV-1 Infection	SARS-CoV-1 Infection	129	-0.46656	-2.25505	6.70709e-09	1.92158e-07	1.26729e-07	2152	tags=37%, list=14%, signal=32%	YWHAE/PCBP2/RPS15/HNRNPA1/FKBP1A/CHMP4B/ZCRB1/UBB/RPS10/RPS4X/CAV1/RPS16/RPS5/RPS7/RPS19/YWHAQ/SUMO1/UBA52/RPS20/RPS27L/RPS24/RPSA/GSK3A/RPS9/RPS28/RPS14/RPS15A/RPS6/RPS27A/RPS3A/FAU/RPS2/RPS27/RPS21/RPS8/RPS3/PPIA/RPS23/EEF1A1/RPS13/NFKBIA/RPS11/RPS12/RPS18/PYCARD/RPS29/ST3GAL4/RPS25
Insertion of tail-anchored proteins into the endoplasmic reticulum membrane	Insertion of tail-anchored proteins into the endoplasmic reticulum membrane	Insertion of tail-anchored proteins into the endoplasmic reticulum membrane	21	-0.783526	-2.55284	1.04865e-08	2.93112e-07	1.93308e-07	2456	tags=81%, list=16%, signal=68%	ALDH3A2/PRNP/EMD/VAPA/STX5/UBE2J2/SEC61G/VAMP2/GET3/SEC61B/SGTA/HMOX1/UBL4A/SERP1/GET1/CAMLG/CYB5A
Interleukin-1 signaling	Interleukin-1 signaling	Interleukin-1 signaling	95	-0.510737	-2.34409	1.41874e-08	3.87114e-07	2.55303e-07	3711	tags=49%, list=24%, signal=38%	PSMA5/IRAK2/PSMB7/PSMA4/PSMC1/IL1RAP/PSMD8/PSMB2/PSMC5/PSMA1/PSMD12/MAP3K8/MAP2K1/PSMD7/UBE2N/SQSTM1/PSMC2/PSMD13/PSMA6/NKIRAS2/TNIP2/NKIRAS1/PSMA2/UBB/PSMA7/IL1B/TIFA/PSMB3/TAB1/PSMB4/RBX1/NLRX1/MAP2K6/SKP1/PSMB6/UBA52/RIPK2/PELI2/RPS27A/NFKBIB/PSMB5/SEM1/NFKB2/NFKBIA/PSMB1/TOLLIP/IL1A
Metabolism of polyamines	Metabolism of polyamines	Metabolism of polyamines	45	-0.639005	-2.52162	2.41236e-08	6.42922e-07	4.24008e-07	3711	tags=69%, list=24%, signal=52%	PSMA5/SRM/PSMB7/PSMA4/PSMC1/SAT1/PSMD8/PAOX/PSMB2/OAZ3/PSMC5/PSMA1/PSMD12/OAZ2/PSMD7/AZIN1/PSMC2/PSMD13/PSMA6/SMOX/PSMA2/PSMA7/SMS/PSMB3/PSMB4/PSMB6/PSMB5/SEM1/OAZ1/PSMB1/NQO1
Dectin-1 mediated noncanonical NF-kB signaling	Dectin-1 mediated noncanonical NF-kB signaling	Dectin-1 mediated noncanonical NF-kB signaling	47	-0.615266	-2.45013	2.47635e-08	6.44977e-07	4.25364e-07	5345	tags=81%, list=35%, signal=53%	PSMA3/PSMC4/PSMD3/UBC/MAP3K14/RELA/PSMD6/ADRM1/CHUK/PSMC3/PSMA5/PSMB7/PSMA4/PSMC1/PSMD8/PSMB2/PSMC5/PSMA1/PSMD12/PSMD7/PSMC2/PSMD13/PSMA6/PSMA2/UBB/PSMA7/PSMB3/UBE2M/PSMB4/SKP1/PSMB6/UBA52/RPS27A/PSMB5/SEM1/RELB/NFKB2/PSMB1
Autophagy	Autophagy	Autophagy	137	-0.442154	-2.15696	2.72672e-08	6.94405e-07	4.57962e-07	2866	tags=40%, list=19%, signal=33%	ATG101/VPS37A/CHMP2A/MAP1LC3B/UBE2D2/ATG16L1/HSF1/DYNC1LI1/TUBB6/TOMM20/RRAGA/UBE2N/SQSTM1/ATG5/ATG4D/WDR45B/UBE2L3/MVB12A/WDR45/MLST8/CHMP4B/DYNLL2/UBE2D3/ATG3/UBB/RHEB/CSNK2A2/LAMTOR1/TUBA1A/VPS28/LAMTOR4/TSG101/GABARAP/ATG7/VDAC3/UBA52/PARK7/TUBB3/TUBB2B/TOMM5/TOMM22/RPS27A/VDAC2/TUBB2A/GABARAPL2/EEF1A1/VPS37D/ATG10/TOMM6/LAMTOR5/DYNLL1/WIPI1/TOMM7/MAP1LC3A/GABARAPL1
NIK-->noncanonical NF-kB signaling	NIK-->noncanonical NF-kB signaling	NIK-->noncanonical NF-kB signaling	46	-0.614811	-2.43845	2.8971e-08	7.21757e-07	4.76e-07	5345	tags=80%, list=35%, signal=52%	PSMA3/PSMC4/PSMD3/UBC/MAP3K14/PSMD6/ADRM1/CHUK/PSMC3/PSMA5/PSMB7/PSMA4/PSMC1/PSMD8/PSMB2/PSMC5/PSMA1/PSMD12/PSMD7/PSMC2/PSMD13/PSMA6/PSMA2/UBB/PSMA7/PSMB3/UBE2M/PSMB4/SKP1/PSMB6/UBA52/RPS27A/PSMB5/SEM1/RELB/NFKB2/PSMB1
Cellular response to chemical stress	Cellular response to chemical stress	Cellular response to chemical stress	169	-0.410381	-2.06605	2.98116e-08	7.26896e-07	4.79389e-07	3576	tags=43%, list=24%, signal=33%	PSMB7/PSMA4/PSMC1/PSMD8/PRDX2/GPX8/PSMB2/IDH1/DPP3/GPX3/PSMC5/PSMA1/NUDT2/PSMD12/CYBA/MAP1LC3B/SRXN1/NFE2L2/PRDX1/PSMD7/SQSTM1/PSMC2/HMOX2/PSMD13/PSMA6/COX7B/CDKN1A/COX8A/TXN2/CAT/PGD/CYCS/G6PD/PSMA2/UBB/PSMA7/CSNK2A2/COX6C/PSMB3/BLVRB/GSTP1/PSMB4/GPX1/RBX1/SESN1/COX7A2L/HMOX1/SKP1/PSMB6/UBA52/TXN/PRDX3/SOD2/ATF4/COX5B/ATOX1/COX4I1/RPS27A/COX7C/COX6B1/KEAP1/CCL2/TALDO1/PSMB5/SEM1/COX6A1/PSMB1/COX…
Oxygen-dependent proline hydroxylation of Hypoxia-inducible Factor Alpha	Oxygen-dependent proline hydroxylation of Hypoxia-inducible Factor Alpha	Oxygen-dependent proline hydroxylation of Hypoxia-inducible Factor Alpha	50	-0.586631	-2.37101	1.08243e-07	2.5843e-06	1.70435e-06	3711	tags=66%, list=24%, signal=50%	PSMA5/PSMB7/PSMA4/PSMC1/PSMD8/PSMB2/EGLN2/PSMC5/PSMA1/UBE2D1/PSMD12/UBE2D2/ELOB/VHL/PSMD7/PSMC2/PSMD13/PSMA6/WTIP/UBE2D3/PSMA2/UBB/PSMA7/PSMB3/PSMB4/RBX1/PSMB6/UBA52/ELOC/RPS27A/PSMB5/SEM1/PSMB1
Neddylation	Neddylation	Neddylation	202	-0.379891	-1.96069	1.27179e-07	2.97444e-06	1.96165e-06	4380	tags=45%, list=29%, signal=32%	NEURL2/NAE1/ADRM1/KLHL9/DCUN1D3/COMMD2/COMMD5/PSMC3/SKP2/FBXW5/FEM1A/BTBD6/PSMA5/PSMB7/PSMA4/PSMC1/PSMD8/FBXO44/SOCS3/PSMB2/KLHL20/DPP3/CAND1/COPS7A/LRR1/PSMC5/COMMD8/PSMA1/COPS4/SPSB3/UBE2D1/PSMD12/COPS6/UBE2D2/ELOB/NFE2L2/COPS2/FBXO4/COPS3/FBXL13/VHL/SOCS2/ERCC8/DCAF11/DCAF6/PSMD7/SQSTM1/FBXO9/PSMC2/FBXO17/PSMD13/PSMA6/CDKN1A/GPS1/UBE2D3/PSMA2/UBB/KCTD6/PSMA7/RBBP7/KLHL2/FBXL12/UBE2F/PSMB3/UBE2…
Vif-mediated degradation of APOBEC3G	Vif-mediated degradation of APOBEC3G	Vif-mediated degradation of APOBEC3G	41	-0.622378	-2.40288	1.62825e-07	3.73195e-06	2.46123e-06	3711	tags=66%, list=24%, signal=50%	PSMA5/PSMB7/PSMA4/PSMC1/PSMD8/PSMB2/PSMC5/PSMA1/PSMD12/ELOB/PSMD7/PSMC2/PSMD13/PSMA6/PSMA2/UBB/PSMA7/PSMB3/PSMB4/RBX1/PSMB6/UBA52/ELOC/RPS27A/PSMB5/SEM1/PSMB1
Mitochondrial protein import	Mitochondrial protein import	Mitochondrial protein import	64	-0.555341	-2.36327	1.79123e-07	4.02499e-06	2.65449e-06	3761	tags=56%, list=25%, signal=42%	CMC4/TIMM44/COX17/HSPA9/COA4/PMPCB/TIMM23/TIMM17A/ATP5F1A/HSCB/TOMM20/SLC25A4/NDUFB8/MTX1/BCS1L/CMC2/SAMM50/SLC25A6/COA6/TIMM10/CHCHD3/COQ2/TIMM8B/CHCHD2/ATP5F1B/DNAJC19/CYC1/TOMM5/TOMM22/CHCHD7/TIMM13/GRPEL1/TOMM6/TIMM9/TOMM7/MTX2
APC/C:Cdc20 mediated degradation of Securin	APC/C:Cdc20 mediated degradation of Securin	APC/C:Cdc20 mediated degradation of Securin	55	-0.563121	-2.32305	1.98157e-07	4.36707e-06	2.88009e-06	3711	tags=56%, list=24%, signal=43%	PSMA5/PSMB7/PSMA4/PSMC1/PSMD8/PSMB2/PSMC5/PSMA1/ANAPC15/UBE2D1/PSMD12/PSMD7/PSMC2/PSMD13/PSMA6/PSMA2/UBE2E1/UBB/PSMA7/PSMB3/PSMB4/ANAPC11/PSMB6/UBA52/CDC26/RPS27A/ANAPC16/UBE2S/PSMB5/SEM1/PSMB1
Proteasome assembly	Proteasome assembly	Proteasome assembly	50	-0.577341	-2.33346	2.08247e-07	4.41947e-06	2.91465e-06	5401	tags=80%, list=36%, signal=52%	PSMF1/PSMA3/PSMC4/PSMD3/PSMB10/PSMD6/PSMD9/ADRM1/PSMG1/PSMC3/PSMA5/PSMB7/PAAF1/PSMA4/PSMC1/PSMD8/PSMB2/PSMG2/PSMB9/PSMC5/PSMA1/PSMD12/PSMD10/PSMD7/PSMG3/PSMC2/PSMD4/PSMD13/PSMA6/PSMB8/PSMA2/PSMA7/PSMB3/PSMB4/POMP/PSME1/PSMB6/PSMB5/SEM1/PSMB1
Interleukin-1 family signaling	Interleukin-1 family signaling	Interleukin-1 family signaling	113	-0.450824	-2.13192	2.07594e-07	4.41947e-06	2.91465e-06	3711	tags=44%, list=24%, signal=34%	PSMA5/IRAK2/PSMB7/PSMA4/PSMC1/IL1RAP/PSMD8/PSMB2/CASP1/PSMC5/PSMA1/PSMD12/MAP3K8/MAP2K1/PSMD7/UBE2N/SQSTM1/IL18R1/PSMC2/PSMD13/PSMA6/NKIRAS2/TNIP2/NKIRAS1/PSMA2/UBB/PSMA7/IL1B/TIFA/PSMB3/TAB1/PSMB4/RBX1/NLRX1/MAP2K6/SKP1/PSMB6/UBA52/RIPK2/PELI2/RPS27A/PTPN18/NFKBIB/PSMB5/SEM1/NFKB2/NFKBIA/PSMB1/TOLLIP/IL1A
Degradation of CRY and PER proteins	Degradation of CRY and PER proteins	Degradation of CRY and PER proteins	48	-0.577037	-2.31015	3.47725e-07	7.24533e-06	4.77831e-06	3711	tags=56%, list=24%, signal=43%	PSMA5/PSMB7/PSMA4/PSMC1/PSMD8/PSMB2/PSMC5/PSMA1/UBE2D1/PSMD12/PSMD7/PSMC2/PSMD13/PSMA6/PSMA2/UBB/PSMA7/PSMB3/PSMB4/RBX1/SKP1/PSMB6/UBA52/RPS27A/PSMB5/SEM1/PSMB1
Macroautophagy	Macroautophagy	Macroautophagy	125	-0.431399	-2.07352	3.61319e-07	7.39414e-06	4.87645e-06	2866	tags=38%, list=19%, signal=31%	MAP1LC3B/UBE2D2/ATG16L1/HSF1/DYNC1LI1/TUBB6/TOMM20/RRAGA/UBE2N/SQSTM1/ATG5/ATG4D/WDR45B/UBE2L3/WDR45/MLST8/CHMP4B/DYNLL2/UBE2D3/ATG3/UBB/RHEB/CSNK2A2/LAMTOR1/TUBA1A/LAMTOR4/GABARAP/ATG7/VDAC3/UBA52/PARK7/TUBB3/TUBB2B/TOMM5/TOMM22/RPS27A/VDAC2/TUBB2A/GABARAPL2/ATG10/TOMM6/LAMTOR5/DYNLL1/WIPI1/TOMM7/MAP1LC3A/GABARAPL1
Complex IV assembly	Complex IV assembly	Complex IV assembly	43	-0.604472	-2.3604	4.02273e-07	8.0878e-06	5.33392e-06	3495	tags=72%, list=23%, signal=56%	COX17/TACO1/COQ10B/COX18/HIGD2A/COA1/HIGD1A/COX16/COA3/COX7B/COX8A/COA5/CMC1/PNKD/COX6C/PET100/COX7A2L/COX14/SMIM20/SURF1/RAB5IF/COX5B/COX4I1/COX7C/SCO2/COX6B1/COX6A1/TMEM223/COX7A2/COX5A/NDUFA4
Autodegradation of Cdh1 by Cdh1:APC/C	Autodegradation of Cdh1 by Cdh1:APC/C	Autodegradation of Cdh1 by Cdh1:APC/C	54	-0.565231	-2.32118	4.55155e-07	8.99324e-06	5.93106e-06	3711	tags=57%, list=24%, signal=44%	PSMA5/PSMB7/PSMA4/PSMC1/PSMD8/PSMB2/PSMC5/PSMA1/ANAPC15/UBE2D1/PSMD12/PSMD7/PSMC2/PSMD13/PSMA6/PSMA2/UBE2E1/UBB/PSMA7/PSMB3/PSMB4/ANAPC11/PSMB6/UBA52/CDC26/RPS27A/ANAPC16/UBE2S/PSMB5/SEM1/PSMB1
ER-Phagosome pathway	ER-Phagosome pathway	ER-Phagosome pathway	71	-0.505529	-2.19754	5.44202e-07	1.05205e-05	6.93833e-06	5206	tags=72%, list=34%, signal=47%	PSMC4/PSMD3/PSMB10/UBC/HLA-F/PSMD6/HLA-E/ADRM1/LY96/HLA-G/CHUK/HLA-C/PSMC3/HLA-B/HLA-A/PSMA5/PSMB7/PSMA4/PSMC1/PSMD8/PSMB2/SNAP23/VAMP3/PSMB9/PSMC5/PSMA1/SEC22B/PSMD12/STX4/B2M/PSMD7/TAP1/PSMC2/PSMD13/PSMA6/PSMB8/CD36/PSMA2/UBB/PSMA7/SEC61G/PSMB3/PSMB4/SEC61B/PSME1/PSMB6/UBA52/RPS27A/PSMB5/SEM1/PSMB1
Assembly of the pre-replicative complex	Assembly of the pre-replicative complex	Assembly of the pre-replicative complex	80	-0.491084	-2.18415	5.50814e-07	1.05205e-05	6.93833e-06	4494	tags=57%, list=30%, signal=41%	ORC6/MCM7/H2BC4/ADRM1/PSMC3/ORC3/PSMA5/PSMB7/H2BC12/ORC5/PSMA4/PSMC1/PSMD8/PSMB2/PSMC5/PSMA1/ANAPC15/UBE2D1/PSMD12/H2AZ2/CDT1/PSMD7/H2AJ/PSMC2/PSMD13/PSMA6/GMNN/H2BC5/PSMA2/UBE2E1/UBB/PSMA7/PSMB3/H3-3A/PSMB4/ANAPC11/PSMB6/UBA52/CDC26/RPS27A/ANAPC16/UBE2S/PSMB5/SEM1/PSMB1/H2AC6
Vpu mediated degradation of CD4	Vpu mediated degradation of CD4	Vpu mediated degradation of CD4	39	-0.620171	-2.36714	5.80568e-07	1.09071e-05	7.19323e-06	3711	tags=82%, list=24%, signal=62%	PSMA3/PSMC4/PSMD3/UBC/PSMD6/ADRM1/PSMC3/PSMA5/PSMB7/PSMA4/PSMC1/PSMD8/PSMB2/PSMC5/PSMA1/PSMD12/PSMD7/PSMC2/PSMD13/PSMA6/PSMA2/UBB/PSMA7/PSMB3/PSMB4/SKP1/PSMB6/UBA52/RPS27A/PSMB5/SEM1/PSMB1
SCF-beta-TrCP mediated degradation of Emi1	SCF-beta-TrCP mediated degradation of Emi1	SCF-beta-TrCP mediated degradation of Emi1	42	-0.610212	-2.37013	6.01718e-07	1.11221e-05	7.33504e-06	3711	tags=76%, list=24%, signal=58%	PSMA3/PSMC4/PSMD3/UBC/PSMD6/ADRM1/PSMC3/PSMA5/PSMB7/PSMA4/PSMC1/PSMD8/PSMB2/PSMC5/PSMA1/PSMD12/PSMD7/PSMC2/PSMD13/PSMA6/PSMA2/UBB/PSMA7/PSMB3/PSMB4/SKP1/PSMB6/UBA52/RPS27A/PSMB5/SEM1/PSMB1
Regulation of ornithine decarboxylase (ODC)	Regulation of ornithine decarboxylase (ODC)	Regulation of ornithine decarboxylase (ODC)	38	-0.62846	-2.3851	6.72042e-07	1.19552e-05	7.8845e-06	3711	tags=68%, list=24%, signal=52%	PSMA5/PSMB7/PSMA4/PSMC1/PSMD8/PSMB2/OAZ3/PSMC5/PSMA1/PSMD12/OAZ2/PSMD7/AZIN1/PSMC2/PSMD13/PSMA6/PSMA2/PSMA7/PSMB3/PSMB4/PSMB6/PSMB5/SEM1/OAZ1/PSMB1/NQO1
CDK-mediated phosphorylation and removal of Cdc6	CDK-mediated phosphorylation and removal of Cdc6	CDK-mediated phosphorylation and removal of Cdc6	59	-0.537234	-2.24862	6.69486e-07	1.19552e-05	7.8845e-06	3711	tags=53%, list=24%, signal=40%	PSMA5/PSMB7/PSMA4/PSMC1/PSMD8/PSMB2/PSMC5/PSMA1/ANAPC15/UBE2D1/PSMD12/PSMD7/PSMC2/PSMD13/PSMA6/PSMA2/UBE2E1/UBB/PSMA7/PSMB3/PSMB4/ANAPC11/PSMB6/UBA52/CDC26/RPS27A/ANAPC16/UBE2S/PSMB5/SEM1/PSMB1
Complex I biogenesis	Complex I biogenesis	Complex I biogenesis	66	-0.516858	-2.21224	6.78089e-07	1.19552e-05	7.8845e-06	3681	tags=73%, list=24%, signal=55%	NDUFA10/NDUFS3/NDUFV3/HSPA9/NDUFV1/NDUFS8/TMEM126B/TIMMDC1/TMEM126A/FOXRED1/NDUFA5/NDUFA9/MT-ND3/NDUFAF4/HSCB/NDUFA12/COA1/NDUFC1/NDUFB8/NDUFB2/NDUFS2/NDUFAF8/NDUFA8/NDUFAF2/NDUFB9/NDUFB4/NDUFS5/NDUFAB1/NDUFS6/NDUFB3/NDUFA13/NDUFV2/NDUFA6/NDUFA2/NDUFB1/NDUFC2/NDUFB5/NDUFB6/NDUFB11/NDUFAF3/NDUFA11/NDUFB7/NDUFA3/NDUFS4/PYURF/NDUFA7/NDUFB10/NDUFA1
RAC1 GTPase cycle	RAC1 GTPase cycle	RAC1 GTPase cycle	141	0.419748	1.97338	7.46462e-07	1.29613e-05	8.54801e-06	4659	tags=55%, list=31%, signal=38%	IQGAP2/DOCK6/CIT/SPATA13/KALRN/SRGAP1/DOCK10/ARHGAP21/IQGAP3/NISCH/ARHGAP22/ESYT1/ARHGAP32/TRIO/SRGAP2/DLC1/PLEKHG2/DOCK5/ARHGAP35/PLEKHG4/TIAM2/RASGRF2/ABL2/FARP2/PKN2/ARHGAP17/ARHGEF6/MCAM/PIK3R3/MYO9B/ARAP3/GARRE1/ARHGAP23/DOCK1/ARHGAP1/ECT2/BCR/NOXO1/CDC42EP1/RACGAP1/EPHA2/ARHGAP5/PIK3CA/IQGAP1/ARHGAP31/SOS1/VAV2/GIT2/DOCK7/FAM13B/ARHGEF10/PAK1/PAK4/SWAP70/LEMD3/ABR/PIK3R1/ARHGAP24/JAG1/ARHGA…
GSK3B and BTRC:CUL1-mediated-degradation of NFE2L2	GSK3B and BTRC:CUL1-mediated-degradation of NFE2L2	GSK3B and BTRC:CUL1-mediated-degradation of NFE2L2	42	-0.606787	-2.35683	7.69637e-07	1.31642e-05	8.68184e-06	3711	tags=64%, list=24%, signal=49%	PSMA5/PSMB7/PSMA4/PSMC1/PSMD8/PSMB2/PSMC5/PSMA1/PSMD12/NFE2L2/PSMD7/PSMC2/PSMD13/PSMA6/PSMA2/UBB/PSMA7/PSMB3/PSMB4/RBX1/SKP1/PSMB6/UBA52/RPS27A/PSMB5/SEM1/PSMB1
SCF(Skp2)-mediated degradation of p27/p21	SCF(Skp2)-mediated degradation of p27/p21	SCF(Skp2)-mediated degradation of p27/p21	48	-0.566846	-2.26935	8.39598e-07	1.41497e-05	9.33175e-06	4112	tags=79%, list=27%, signal=58%	PSMA3/PSMC4/PSMD3/UBC/PSMD6/CCNE2/ADRM1/PSMC3/SKP2/CKS1B/PSMA5/PSMB7/PSMA4/PSMC1/PSMD8/PSMB2/PSMC5/PSMA1/PSMD12/CDK4/PSMD7/PSMC2/PSMD13/PSMA6/CDKN1A/PSMA2/UBB/PSMA7/PSMB3/PSMB4/SKP1/PSMB6/CDKN1B/UBA52/RPS27A/PSMB5/SEM1/PSMB1
FBXL7 down-regulates AURKA during mitotic entry and in early mitosis	FBXL7 down-regulates AURKA during mitotic entry and in early mitosis	FBXL7 down-regulates AURKA during mitotic entry and in early mitosis	42	-0.603968	-2.34588	9.37556e-07	1.55321e-05	1.02435e-05	3711	tags=81%, list=24%, signal=61%	PSMA3/PSMC4/PSMD3/FBXL7/UBC/PSMD6/ADRM1/PSMC3/PSMA5/PSMB7/PSMA4/PSMC1/PSMD8/PSMB2/PSMC5/PSMA1/PSMD12/PSMD7/PSMC2/PSMD13/PSMA6/PSMA2/UBB/PSMA7/PSMB3/PSMB4/RBX1/SKP1/PSMB6/UBA52/RPS27A/PSMB5/SEM1/PSMB1
Cyclin E associated events during G1/S transition	Cyclin E associated events during G1/S transition	Cyclin E associated events during G1/S transition	71	-0.498029	-2.16494	9.48733e-07	1.55321e-05	1.02435e-05	5345	tags=65%, list=35%, signal=42%	PSMA3/RB1/PSMC4/PSMD3/UBC/RBBP4/PSMD6/CCNE2/MYC/ADRM1/PSMC3/SKP2/CKS1B/PSMA5/PSMB7/PSMA4/PSMC1/PSMD8/LIN52/PSMB2/CDK7/PSMC5/PSMA1/PSMD12/CABLES1/CDK4/PSMD7/PSMC2/PSMD13/PSMA6/CDKN1A/PSMA2/UBB/PSMA7/TFDP1/PSMB3/PSMB4/SKP1/PSMB6/CDKN1B/UBA52/RPS27A/PSMB5/SEM1/MAX/PSMB1
RUNX1 regulates transcription of genes involved in differentiation of HSCs	RUNX1 regulates transcription of genes involved in differentiation of HSCs	RUNX1 regulates transcription of genes involved in differentiation of HSCs	57	-0.544449	-2.26146	9.83436e-07	1.58735e-05	1.04686e-05	3711	tags=56%, list=24%, signal=43%	PSMA5/PSMB7/H2BC12/PSMA4/PSMC1/PSMD8/PSMB2/CDK7/PSMC5/PSMA1/PSMD12/H2AZ2/PSMD7/H2AJ/PSMC2/PSMD13/PSMA6/H2BC5/PSMA2/UBB/PSMA7/PSMB3/H3-3A/PSMB4/GATA2/PSMB6/UBA52/RPS27A/PSMB5/SEM1/PSMB1/H2AC6
Laminin interactions	Laminin interactions	Laminin interactions	25	0.700828	2.32739	1.32883e-06	2.11505e-05	1.39488e-05	3779	tags=80%, list=25%, signal=60%	COL4A6/LAMB1/COL4A5/LAMA5/ITGA2/LAMC1/ITGA6/NID1/LAMA1/ITGA3/HSPG2/COL4A1/ITGA1/LAMA3/LAMB2/ITGAV/COL18A1/COL7A1/ITGA7/COL4A2
DNA Replication Pre-Initiation	DNA Replication Pre-Initiation	DNA Replication Pre-Initiation	91	-0.470249	-2.14237	1.37482e-06	2.15828e-05	1.42339e-05	3711	tags=56%, list=24%, signal=43%	POLE3/ORC6/MCM7/H2BC4/ADRM1/PSMC3/ORC3/PSMA5/PSMB7/H2BC12/ORC5/PSMA4/PSMC1/PSMD8/PSMB2/RPA2/PSMC5/PSMA1/ANAPC15/UBE2D1/PSMD12/H2AZ2/RPA3/CDT1/PSMD7/H2AJ/PSMC2/PSMD13/PSMA6/GMNN/H2BC5/PSMA2/UBE2E1/UBB/PSMA7/POLE4/PSMB3/H3-3A/PSMB4/ANAPC11/PRIM2/PSMB6/UBA52/CDC26/RPS27A/ANAPC16/UBE2S/PSMB5/SEM1/PSMB1/H2AC6
Integrin cell surface interactions	Integrin cell surface interactions	Integrin cell surface interactions	52	0.561579	2.21147	1.55369e-06	2.40611e-05	1.58684e-05	4278	tags=73%, list=28%, signal=53%	COL4A6/COL4A5/ITGB5/ITGA2/COL6A3/ITGA6/ITGB8/FN1/ITGA10/ITGA3/TNC/HSPG2/COL5A3/THBS1/AGRN/ITGA11/ITGA5/COL4A1/ICAM5/ITGA8/ITGA1/COL6A1/CD44/ITGA4/ITGB3/COL16A1/ITGAV/COL18A1/COL7A1/ITGA7/COL4A2/JAM2/JAM3/COL8A1/COL13A1/COL5A2/ICAM1/FBN1
Nuclear events mediated by NFE2L2	Nuclear events mediated by NFE2L2	Nuclear events mediated by NFE2L2	83	-0.474796	-2.1267	1.89802e-06	2.90018e-05	1.91268e-05	3711	tags=49%, list=24%, signal=38%	PSMA5/PSMB7/PSMA4/PSMC1/PSMD8/PSMB2/IDH1/PSMC5/PSMA1/PSMD12/SRXN1/NFE2L2/PRDX1/PSMD7/SQSTM1/PSMC2/PSMD13/PSMA6/PGD/G6PD/PSMA2/UBB/PSMA7/PSMB3/PSMB4/RBX1/HMOX1/SKP1/PSMB6/UBA52/TXN/ATF4/RPS27A/KEAP1/CCL2/TALDO1/PSMB5/SEM1/PSMB1/NQO1/TKT
FASTK family proteins regulate processing and stability of mitochondrial RNAs	FASTK family proteins regulate processing and stability of mitochondrial RNAs	FASTK family proteins regulate processing and stability of mitochondrial RNAs	19	0.756104	2.3434	1.98473e-06	2.95755e-05	1.95051e-05	1033	tags=58%, list=7%, signal=54%	MT-ND5/MT-ND6/MT-ATP8/MT-ATP6/MT-ND4/MT-ND4L/MT-ND2/MT-CYB/MT-CO1/MT-ND1/MT-CO2
Switching of origins to a post-replicative state	Switching of origins to a post-replicative state	Switching of origins to a post-replicative state	77	-0.477288	-2.10623	1.98719e-06	2.95755e-05	1.95051e-05	4494	tags=62%, list=30%, signal=44%	PSMC4/PSMD3/UBC/ANAPC7/PSMD6/CCNE2/ORC6/MCM7/ADRM1/PSMC3/SKP2/ORC3/PSMA5/PSMB7/ORC5/PSMA4/PSMC1/PSMD8/PSMB2/PSMC5/PSMA1/ANAPC15/UBE2D1/PSMD12/CDT1/PSMD7/PSMC2/PSMD13/PSMA6/GMNN/PSMA2/UBE2E1/UBB/PSMA7/PSMB3/PSMB4/ANAPC11/RBX1/SKP1/PSMB6/UBA52/CDC26/RPS27A/ANAPC16/UBE2S/PSMB5/SEM1/PSMB1
Degradation of beta-catenin by the destruction complex	Degradation of beta-catenin by the destruction complex	Degradation of beta-catenin by the destruction complex	72	-0.48876	-2.12992	2.5537e-06	3.7209e-05	2.45394e-05	4112	tags=51%, list=27%, signal=38%	PSMC3/PPP2CB/PPP2R5E/TLE4/PSMA5/PPP2R5D/PSMB7/PSMA4/PSMC1/PSMD8/PSMB2/PSMC5/PSMA1/PSMD12/FRAT2/PSMD7/CTBP2/PSMC2/PSMD13/PSMA6/TLE1/AXIN1/PSMA2/UBB/PSMA7/PSMB3/PSMB4/RBX1/SKP1/PSMB6/TLE5/UBA52/RPS27A/HDAC1/PSMB5/SEM1/PSMB1
KEAP1-NFE2L2 pathway	KEAP1-NFE2L2 pathway	KEAP1-NFE2L2 pathway	108	-0.433401	-2.03383	2.56502e-06	3.7209e-05	2.45394e-05	3576	tags=42%, list=24%, signal=32%	PSMB7/PSMA4/PSMC1/PSMD8/PSMB2/IDH1/DPP3/PSMC5/PSMA1/PSMD12/MAP1LC3B/SRXN1/NFE2L2/PRDX1/PSMD7/SQSTM1/PSMC2/PSMD13/PSMA6/CDKN1A/PGD/G6PD/PSMA2/UBB/PSMA7/CSNK2A2/PSMB3/PSMB4/RBX1/SESN1/HMOX1/SKP1/PSMB6/UBA52/TXN/ATF4/RPS27A/KEAP1/CCL2/TALDO1/PSMB5/SEM1/PSMB1/NQO1/TKT
Cyclin A:Cdk2-associated events at S phase entry	Cyclin A:Cdk2-associated events at S phase entry	Cyclin A:Cdk2-associated events at S phase entry	73	-0.489892	-2.14015	2.67676e-06	3.83446e-05	2.52883e-05	5345	tags=63%, list=35%, signal=41%	PSMA3/RB1/PSMC4/PSMD3/UBC/RBBP4/PSMD6/CCNE2/MYC/ADRM1/PSMC3/SKP2/CKS1B/PSMA5/PSMB7/PSMA4/PSMC1/PSMD8/LIN52/PSMB2/CDK7/PSMC5/PSMA1/PSMD12/CABLES1/CDK4/PSMD7/PSMC2/PSMD13/PSMA6/CDKN1A/PSMA2/UBB/PSMA7/TFDP1/PSMB3/PSMB4/SKP1/PSMB6/CDKN1B/UBA52/RPS27A/PSMB5/SEM1/MAX/PSMB1
Regulation of activated PAK-2p34 by proteasome mediated degradation	Regulation of activated PAK-2p34 by proteasome mediated degradation	Regulation of activated PAK-2p34 by proteasome mediated degradation	37	-0.60595	-2.28604	2.97397e-06	4.1563e-05	2.74109e-05	3711	tags=84%, list=24%, signal=63%	PSMA3/PSMC4/PSMD3/UBC/PSMD6/ADRM1/PSMC3/PSMA5/PSMB7/PSMA4/PSMC1/PSMD8/PSMB2/PSMC5/PSMA1/PSMD12/PSMD7/PSMC2/PSMD13/PSMA6/PSMA2/UBB/PSMA7/PSMB3/PSMB4/PSMB6/UBA52/RPS27A/PSMB5/SEM1/PSMB1
Negative regulation of NOTCH4 signaling	Negative regulation of NOTCH4 signaling	Negative regulation of NOTCH4 signaling	43	-0.57757	-2.25535	2.96403e-06	4.1563e-05	2.74109e-05	3711	tags=60%, list=24%, signal=46%	PSMA5/PSMB7/PSMA4/PSMC1/PSMD8/PSMB2/PSMC5/PSMA1/PSMD12/PSMD7/PSMC2/PSMD13/PSMA6/PSMA2/UBB/PSMA7/PSMB3/PSMB4/RBX1/SKP1/PSMB6/UBA52/RPS27A/PSMB5/SEM1/PSMB1
Ubiquitin Mediated Degradation of Phosphorylated Cdc25A	Ubiquitin Mediated Degradation of Phosphorylated Cdc25A	Ubiquitin Mediated Degradation of Phosphorylated Cdc25A	39	-0.597209	-2.2795	3.43345e-06	4.62909e-05	3.0529e-05	5345	tags=82%, list=35%, signal=53%	PSMA3/PSMC4/PSMD3/UBC/PSMD6/CHEK2/ADRM1/PSMC3/PSMA5/PSMB7/PSMA4/PSMC1/PSMD8/PSMB2/PSMC5/PSMA1/PSMD12/PSMD7/PSMC2/PSMD13/PSMA6/PSMA2/UBB/PSMA7/PSMB3/PSMB4/PSMB6/UBA52/RPS27A/PSMB5/SEM1/PSMB1
p53-Independent DNA Damage Response	p53-Independent DNA Damage Response	p53-Independent DNA Damage Response	39	-0.597209	-2.2795	3.43345e-06	4.62909e-05	3.0529e-05	5345	tags=82%, list=35%, signal=53%	PSMA3/PSMC4/PSMD3/UBC/PSMD6/CHEK2/ADRM1/PSMC3/PSMA5/PSMB7/PSMA4/PSMC1/PSMD8/PSMB2/PSMC5/PSMA1/PSMD12/PSMD7/PSMC2/PSMD13/PSMA6/PSMA2/UBB/PSMA7/PSMB3/PSMB4/PSMB6/UBA52/RPS27A/PSMB5/SEM1/PSMB1
p53-Independent G1/S DNA damage checkpoint	p53-Independent G1/S DNA damage checkpoint	p53-Independent G1/S DNA damage checkpoint	39	-0.597209	-2.2795	3.43345e-06	4.62909e-05	3.0529e-05	5345	tags=82%, list=35%, signal=53%	PSMA3/PSMC4/PSMD3/UBC/PSMD6/CHEK2/ADRM1/PSMC3/PSMA5/PSMB7/PSMA4/PSMC1/PSMD8/PSMB2/PSMC5/PSMA1/PSMD12/PSMD7/PSMC2/PSMD13/PSMA6/PSMA2/UBB/PSMA7/PSMB3/PSMB4/PSMB6/UBA52/RPS27A/PSMB5/SEM1/PSMB1
Cristae formation	Cristae formation	Cristae formation	33	-0.615823	-2.25838	3.77573e-06	5.03138e-05	3.31821e-05	3417	tags=82%, list=23%, signal=64%	HSPA9/CHCHD6/DMAC2L/ATP5F1A/ATP5PO/MICOS13/ATP5F1D/MTX1/SAMM50/ATP5MG/ATP5F1C/CHCHD3/ATP5MK/ATP5F1B/ATP5MC3/ATP5PB/TMEM11/ATP5MJ/ATP5PF/APOO/MICOS10/ATP5ME/ATP5MC2/ATP5PD/ATP5F1E/ATP5MF/MTX2
tRNA processing in the mitochondrion	tRNA processing in the mitochondrion	tRNA processing in the mitochondrion	36	0.614632	2.23157	4.02943e-06	5.30773e-05	3.50046e-05	2177	tags=47%, list=14%, signal=41%	MT-ND5/MT-ND6/MT-ATP8/MT-ATP6/MT-ND4/MT-ND4L/MT-ND2/MT-TE/MT-CYB/MT-TG/MT-CO1/MT-ND1/MT-CO2/MT-TS2/ELAC2/MT-TL1/MT-CO3
Activation of NF-kappaB in B cells	Activation of NF-kappaB in B cells	Activation of NF-kappaB in B cells	52	-0.538619	-2.19438	4.32549e-06	5.63297e-05	3.71495e-05	4358	tags=71%, list=29%, signal=51%	PSMA3/PSMC4/PSMD3/UBC/RELA/PSMD6/ADRM1/CHUK/PSMC3/NFKB1/PSMA5/PSMB7/PSMA4/PSMC1/PSMD8/PSMB2/PSMC5/PSMA1/PSMD12/PSMD7/PSMC2/PSMD13/PSMA6/PSMA2/UBB/PSMA7/PSMB3/PSMB4/SKP1/PSMB6/UBA52/RPS27A/NFKBIB/PSMB5/SEM1/NFKBIA/PSMB1
HIV Infection	HIV Infection	HIV Infection	201	-0.352701	-1.81911	4.37783e-06	5.63708e-05	3.71766e-05	4413	tags=45%, list=29%, signal=32%	ELOA/POLR2H/ADRM1/SLC25A5/POLR2D/GTF2H3/XRCC6/AP1M1/PSMC3/ARF1/CDK9/GTF2E1/HLA-A/PSMA5/RAC1/PSMB7/NMT1/TBP/PSMA4/PSMC1/AP2M1/PSMD8/ERCC3/AP1S2/PSMB2/VPS37A/CDK7/NPM1/PSMC5/SEC13/CHMP2A/PSMA1/TAF10/PSMD12/NUP133/ELOB/POLR2C/VPS4A/POLR2E/B2M/SUPT4H1/TAF7/AP2S1/POLR2G/SLC25A4/PSMD7/PSMC2/NCBP2/FYN/PSMD13/PSMA6/MVB12A/CHMP4B/CHMP5/BANF1/RAN/SLC25A6/POLR2J/PSMA2/UBB/GTF2F1/PSMA7/POLR2F/AP1S1/PSMB3/VPS…
Regulation of Apoptosis	Regulation of Apoptosis	Regulation of Apoptosis	40	-0.585636	-2.24749	4.57731e-06	5.82844e-05	3.84387e-05	4358	tags=80%, list=29%, signal=57%	PSMA3/PSMC4/PSMD3/UBC/PSMD6/ADRM1/PSMC3/OMA1/PSMA5/PSMB7/PSMA4/PSMC1/PSMD8/PSMB2/PSMC5/PSMA1/PSMD12/PSMD7/PSMC2/PSMD13/PSMA6/PSMA2/UBB/PSMA7/PSMB3/PSMB4/PSMB6/UBA52/RPS27A/PSMB5/SEM1/PSMB1
Orc1 removal from chromatin	Orc1 removal from chromatin	Orc1 removal from chromatin	56	-0.513036	-2.1229	4.96579e-06	6.25362e-05	4.12428e-05	4494	tags=61%, list=30%, signal=43%	ORC6/MCM7/ADRM1/PSMC3/SKP2/ORC3/PSMA5/PSMB7/ORC5/PSMA4/PSMC1/PSMD8/PSMB2/PSMC5/PSMA1/PSMD12/CDT1/PSMD7/PSMC2/PSMD13/PSMA6/PSMA2/UBB/PSMA7/PSMB3/PSMB4/RBX1/SKP1/PSMB6/UBA52/RPS27A/PSMB5/SEM1/PSMB1
Hh mutants are degraded by ERAD	Hh mutants are degraded by ERAD	Hh mutants are degraded by ERAD	42	-0.578413	-2.24662	5.71857e-06	7.12335e-05	4.69786e-05	5345	tags=81%, list=35%, signal=53%	PSMA3/PSMC4/PSMD3/UBC/PSMD6/SYVN1/ADRM1/PSMC3/DERL2/PSMA5/PSMB7/PSMA4/PSMC1/PSMD8/PSMB2/PSMC5/PSMA1/PSMD12/PSMD7/PSMC2/PSMD13/PSMA6/ERLEC1/PSMA2/UBB/PSMA7/PSMB3/PSMB4/PSMB6/UBA52/RPS27A/PSMB5/SEM1/PSMB1
Cellular response to hypoxia	Cellular response to hypoxia	Cellular response to hypoxia	57	-0.519828	-2.1592	6.20968e-06	7.65193e-05	5.04646e-05	3711	tags=60%, list=24%, signal=45%	PSMA5/PSMB7/PSMA4/PSMC1/PSMD8/PSMB2/EGLN2/PSMC5/PSMA1/UBE2D1/PSMD12/UBE2D2/ELOB/VHL/HIGD1A/PSMD7/PSMC2/PSMD13/PSMA6/WTIP/UBE2D3/PSMA2/UBB/PSMA7/PSMB3/PSMB4/RBX1/PSMB6/UBA52/ELOC/RPS27A/PSMB5/SEM1/PSMB1
Degradation of DVL	Degradation of DVL	Degradation of DVL	43	-0.56651	-2.21217	7.09567e-06	8.65068e-05	5.70514e-05	3809	tags=77%, list=25%, signal=58%	PSMA3/PSMC4/PSMD3/UBC/PSMD6/ADRM1/PSMC3/KLHL12/PSMA5/PSMB7/PSMA4/PSMC1/PSMD8/PSMB2/PSMC5/PSMA1/PSMD12/PSMD7/PSMC2/PSMD13/PSMA6/PSMA2/UBB/PSMA7/PSMB3/PSMB4/RBX1/PSMB6/UBA52/RPS27A/PSMB5/SEM1/PSMB1
Cdc20:Phospho-APC/C mediated degradation of Cyclin A	Cdc20:Phospho-APC/C mediated degradation of Cyclin A	Cdc20:Phospho-APC/C mediated degradation of Cyclin A	59	-0.50772	-2.12509	7.20892e-06	8.69623e-05	5.73518e-05	3711	tags=68%, list=24%, signal=51%	PSMC4/PSMD3/UBC/ANAPC7/PSMD6/BUB3/ADRM1/PSMC3/MAD2L1/PSMA5/PSMB7/PSMA4/PSMC1/PSMD8/PSMB2/PSMC5/PSMA1/ANAPC15/UBE2D1/PSMD12/PSMD7/PSMC2/PSMD13/PSMA6/PSMA2/UBE2E1/UBB/PSMA7/PSMB3/PSMB4/ANAPC11/PSMB6/UBA52/CDC26/RPS27A/ANAPC16/UBE2S/PSMB5/SEM1/PSMB1
Cross-presentation of soluble exogenous antigens (endosomes)	Cross-presentation of soluble exogenous antigens (endosomes)	Cross-presentation of soluble exogenous antigens (endosomes)	38	-0.590667	-2.24167	7.56364e-06	9.02909e-05	5.95471e-05	3711	tags=82%, list=24%, signal=62%	PSMA3/PSMC4/PSMD3/PSMB10/PSMD6/ADRM1/PSMC3/PSMA5/PSMB7/PSMA4/PSMC1/PSMD8/PSMB2/PSMB9/PSMC5/PSMA1/PSMD12/PSMD7/PSMC2/PSMD13/PSMA6/PSMB8/PSMA2/PSMA7/PSMB3/PSMB4/PSME1/PSMB6/PSMB5/SEM1/PSMB1
The role of GTSE1 in G2/M progression after G2 checkpoint	The role of GTSE1 in G2/M progression after G2 checkpoint	The role of GTSE1 in G2/M progression after G2 checkpoint	56	-0.505867	-2.09323	8.1238e-06	9.59781e-05	6.32978e-05	3711	tags=54%, list=24%, signal=41%	PSMA5/PSMB7/PSMA4/PSMC1/PSMD8/PSMB2/PSMC5/PSMA1/PSMD12/TUBB6/PSMD7/PSMC2/PSMD13/PSMA6/CDKN1A/PSMA2/UBB/PSMA7/TUBA1A/PSMB3/PSMB4/PSMB6/UBA52/TUBB3/TUBB2B/RPS27A/TUBB2A/PSMB5/SEM1/PSMB1
GLI3 is processed to GLI3R by the proteasome	GLI3 is processed to GLI3R by the proteasome	GLI3 is processed to GLI3R by the proteasome	46	-0.54175	-2.14868	8.93679e-06	0.000104506	6.89217e-05	3779	tags=59%, list=25%, signal=44%	PRKACA/PSMA5/PSMB7/PSMA4/PSMC1/PSMD8/PSMB2/PSMC5/PSMA1/PSMD12/PSMD7/PSMC2/PSMD13/PSMA6/PSMA2/UBB/PSMA7/PSMB3/PSMB4/RBX1/SKP1/PSMB6/UBA52/RPS27A/PSMB5/SEM1/PSMB1
FCERI mediated NF-kB activation	FCERI mediated NF-kB activation	FCERI mediated NF-kB activation	60	-0.50739	-2.13115	9.39596e-06	0.000108765	7.1731e-05	4358	tags=58%, list=29%, signal=42%	ADRM1/CHUK/PSMC3/NFKB1/PSMA5/PSMB7/PSMA4/PSMC1/PSMD8/PSMB2/PSMC5/PSMA1/UBE2D1/PSMD12/UBE2D2/PSMD7/UBE2N/PSMC2/PSMD13/PSMA6/CDC34/PSMA2/UBB/PSMA7/PSMB3/TAB1/PSMB4/SKP1/PSMB6/UBA52/RPS27A/PSMB5/SEM1/NFKBIA/PSMB1
AUF1 (hnRNP D0) binds and destabilizes mRNA	AUF1 (hnRNP D0) binds and destabilizes mRNA	AUF1 (hnRNP D0) binds and destabilizes mRNA	42	-0.57051	-2.21593	9.81907e-06	0.000111412	7.34768e-05	5345	tags=81%, list=35%, signal=53%	PSMA3/HSPA8/PSMC4/PSMD3/UBC/PSMD6/ADRM1/HSPA1A/PSMC3/PSMA5/PSMB7/PSMA4/PSMC1/PSMD8/PSMB2/PSMC5/PSMA1/PSMD12/PSMD7/PSMC2/PSMD13/PSMA6/PSMA2/UBB/HSBP1/PSMA7/PSMB3/PSMB4/PSMB6/UBA52/RPS27A/PSMB5/SEM1/PSMB1
ECM proteoglycans	ECM proteoglycans	ECM proteoglycans	49	0.551741	2.1443	9.75706e-06	0.000111412	7.34768e-05	3779	tags=63%, list=25%, signal=48%	SERPINE1/COL4A6/LAMB1/VCAN/COL4A5/ITGB5/LAMA5/ITGA2/LRP4/COL6A3/LAMC1/LAMA1/FN1/TNC/HSPG2/COL5A3/AGRN/TGFB3/PTPRS/COL4A1/ITGA8/COL6A1/LAMA3/LAMB2/ITGB3/ITGAV/APP/DAG1/ITGA7/BGN/COL4A2
APC/C:Cdc20 mediated degradation of mitotic proteins	APC/C:Cdc20 mediated degradation of mitotic proteins	APC/C:Cdc20 mediated degradation of mitotic proteins	62	-0.488897	-2.06834	1.00422e-05	0.000112827	7.44098e-05	5206	tags=66%, list=34%, signal=44%	PSMC4/PSMD3/UBC/ANAPC7/NEK2/PSMD6/BUB3/ADRM1/PSMC3/MAD2L1/PSMA5/PSMB7/PSMA4/PSMC1/PSMD8/PSMB2/PSMC5/PSMA1/ANAPC15/UBE2D1/PSMD12/PSMD7/PSMC2/PSMD13/PSMA6/PSMA2/UBE2E1/UBB/PSMA7/PSMB3/PSMB4/ANAPC11/PSMB6/UBA52/CDC26/RPS27A/ANAPC16/UBE2S/PSMB5/SEM1/PSMB1
Degradation of GLI2 by the proteasome	Degradation of GLI2 by the proteasome	Degradation of GLI2 by the proteasome	46	-0.540817	-2.14498	1.03116e-05	0.000113626	7.49369e-05	3779	tags=59%, list=25%, signal=44%	PRKACA/PSMA5/PSMB7/PSMA4/PSMC1/PSMD8/PSMB2/PSMC5/PSMA1/PSMD12/PSMD7/PSMC2/PSMD13/PSMA6/PSMA2/UBB/PSMA7/PSMB3/PSMB4/RBX1/SKP1/PSMB6/UBA52/RPS27A/PSMB5/SEM1/PSMB1
Downstream signaling events of B Cell Receptor (BCR)	Downstream signaling events of B Cell Receptor (BCR)	Downstream signaling events of B Cell Receptor (BCR)	65	-0.494141	-2.10972	1.02489e-05	0.000113626	7.49369e-05	5206	tags=68%, list=34%, signal=45%	PSMC4/PSMD3/KRAS/UBC/PPP3R1/RELA/PSMD6/NFATC1/CALM1/ADRM1/CHUK/PSMC3/NFKB1/NFATC3/PSMA5/PSMB7/PSMA4/PSMC1/PSMD8/PSMB2/PSMC5/PSMA1/PSMD12/PPP3CB/PSMD7/PSMC2/PSMD13/PSMA6/FKBP1A/PSMA2/UBB/PSMA7/PSMB3/PSMB4/SKP1/PSMB6/UBA52/RPS27A/NFKBIB/PPIA/PSMB5/SEM1/NFKBIA/PSMB1
APC:Cdc20 mediated degradation of cell cycle proteins prior to satisfation of the cell cycle checkpoint	APC:Cdc20 mediated degradation of cell cycle proteins prior to satisfation of the cell cycle checkpoint	APC:Cdc20 mediated degradation of cell cycle proteins prior to satisfation of the cell cycle checkpoint	60	-0.504962	-2.12096	1.0949e-05	0.0001195	7.88107e-05	5206	tags=68%, list=34%, signal=45%	PSMC4/PSMD3/UBC/ANAPC7/NEK2/PSMD6/BUB3/ADRM1/PSMC3/MAD2L1/PSMA5/PSMB7/PSMA4/PSMC1/PSMD8/PSMB2/PSMC5/PSMA1/ANAPC15/UBE2D1/PSMD12/PSMD7/PSMC2/PSMD13/PSMA6/PSMA2/UBE2E1/UBB/PSMA7/PSMB3/PSMB4/ANAPC11/PSMB6/UBA52/CDC26/RPS27A/ANAPC16/UBE2S/PSMB5/SEM1/PSMB1
APC/C:Cdh1 mediated degradation of Cdc20 and other APC/C:Cdh1 targeted proteins in late mitosis/early G1	APC/C:Cdh1 mediated degradation of Cdc20 and other APC/C:Cdh1 targeted proteins in late mitosis/early G1	APC/C:Cdh1 mediated degradation of Cdc20 and other APC/C:Cdh1 targeted proteins in late mitosis/early G1	60	-0.504579	-2.11935	1.12596e-05	0.000121731	8.02818e-05	3711	tags=55%, list=24%, signal=42%	PSMC3/SKP2/PSMA5/PSMB7/PSMA4/PSMC1/PSMD8/PSMB2/PSMC5/PSMA1/ANAPC15/UBE2D1/PSMD12/PSMD7/PSMC2/PSMD13/PSMA6/PSMA2/UBE2E1/UBB/PSMA7/PSMB3/PSMB4/ANAPC11/PSMB6/UBA52/CDC26/RPS27A/ANAPC16/UBE2S/PSMB5/SEM1/PSMB1
DNA Replication	DNA Replication	DNA Replication	124	-0.402114	-1.92973	1.18582e-05	0.000127005	8.37599e-05	4765	tags=49%, list=31%, signal=34%	PSMD6/POLD4/CCNE2/POLE3/ORC6/MCM7/H2BC4/ADRM1/PSMC3/SKP2/PCNA/ORC3/RFC2/PSMA5/PSMB7/H2BC12/ORC5/PSMA4/PSMC1/PSMD8/PSMB2/RPA2/PSMC5/PSMA1/ANAPC15/UBE2D1/SSBP1/PSMD12/H2AZ2/RPA3/CDT1/PSMD7/H2AJ/PSMC2/PSMD13/PSMA6/GMNN/H2BC5/PSMA2/UBE2E1/TWNK/UBB/PSMA7/POLE4/PSMB3/H3-3A/PSMB4/ANAPC11/RBX1/SKP1/PRIM2/PSMB6/UBA52/CDC26/RPS27A/ANAPC16/UBE2S/PSMB5/SEM1/PSMB1/H2AC6
CLEC7A (Dectin-1) signaling	CLEC7A (Dectin-1) signaling	CLEC7A (Dectin-1) signaling	80	-0.449226	-1.99799	1.36018e-05	0.00014433	9.51862e-05	4402	tags=55%, list=29%, signal=39%	NFATC1/CALM1/ADRM1/CHUK/PSMC3/NFKB1/NFATC3/PSMA5/PSMB7/PSMA4/PSMC1/PSMD8/PSMB2/PSMC5/PSMA1/UBE2D1/PSMD12/UBE2D2/PPP3CB/PSMD7/UBE2N/PSMC2/PSMD13/PSMA6/CDC34/PSMA2/UBB/PSMA7/IL1B/PSMB3/UBE2M/TAB1/PSMB4/SKP1/PSMB6/UBA52/RPS27A/PSMB5/SEM1/RELB/NFKB2/NFKBIA/PSMB1/PYCARD
Defective CFTR causes cystic fibrosis	Defective CFTR causes cystic fibrosis	Defective CFTR causes cystic fibrosis	47	-0.522455	-2.08053	1.95553e-05	0.000204776	0.00013505	3820	tags=57%, list=25%, signal=43%	DERL2/PSMA5/PSMB7/PSMA4/PSMC1/PSMD8/PSMB2/PSMC5/PSMA1/PSMD12/RNF5/PSMD7/PSMC2/PSMD13/PSMA6/ERLEC1/PSMA2/UBB/PSMA7/PSMB3/PSMB4/PSMB6/UBA52/RPS27A/PSMB5/SEM1/PSMB1
Downstream TCR signaling	Downstream TCR signaling	Downstream TCR signaling	65	-0.484863	-2.07011	1.96556e-05	0.000204776	0.00013505	4358	tags=55%, list=29%, signal=40%	ADRM1/CHUK/PSMC3/NFKB1/PSMA5/PSMB7/PSMA4/PSMC1/PSMD8/HLA-DPB1/PSMB2/PSMC5/PSMA1/UBE2D1/PSMD12/UBE2D2/PSMD7/UBE2N/PSMC2/PSMD13/PSMA6/CDC34/PSMA2/UBB/PSMA7/PSMB3/PSMB4/SKP1/PSMB6/UBA52/RIPK2/RPS27A/PSMB5/SEM1/NFKBIA/PSMB1
G1/S Transition	G1/S Transition	G1/S Transition	112	-0.398401	-1.88059	1.99279e-05	0.000205742	0.000135687	4792	tags=50%, list=32%, signal=34%	RBBP4/PSMD6/CCNE2/MYC/POLE3/ORC6/MCM7/ADRM1/E2F6/PSMC3/PPP2CB/SKP2/PCNA/ORC3/CKS1B/PSMA5/PSMB7/ORC5/PSMA4/PSMC1/PSMD8/LIN52/PSMB2/RPA2/CDK7/PSMC5/PSMA1/PSMD12/CABLES1/RPA3/CDK4/CDT1/PSMD7/PSMC2/PSMD13/PSMA6/GMNN/CDKN1A/PSMA2/UBB/PSMA7/POLE4/TFDP1/PSMB3/PSMB4/SKP1/PRIM2/PSMB6/CDKN1B/UBA52/RPS27A/HDAC1/PSMB5/SEM1/MAX/PSMB1
Degradation of GLI1 by the proteasome	Degradation of GLI1 by the proteasome	Degradation of GLI1 by the proteasome	46	-0.529766	-2.10115	2.07251e-05	0.000212063	0.000139856	3779	tags=59%, list=25%, signal=44%	PRKACA/PSMA5/PSMB7/PSMA4/PSMC1/PSMD8/PSMB2/PSMC5/PSMA1/PSMD12/PSMD7/PSMC2/PSMD13/PSMA6/PSMA2/UBB/PSMA7/PSMB3/PSMB4/RBX1/SKP1/PSMB6/UBA52/RPS27A/PSMB5/SEM1/PSMB1
Mitochondrial translation initiation	Mitochondrial translation initiation	Mitochondrial translation initiation	103	-0.403255	-1.8762	2.24189e-05	0.000227363	0.000149946	3269	tags=51%, list=22%, signal=41%	MRPS28/MRPL42/MRPL50/MRPL14/MRPL10/MRPS2/MTIF3/MRPS31/MT-ND3/GADD45GIP1/MRPS14/MT-RNR1/AURKAIP1/MRPL32/MRPS10/MRPL11/MRPL20/MRPS23/MRPL23/MRPL37/MRPL40/MRPS24/MRPS33/DAP3/MRPL9/MRPS21/MRPS35/MRPL33/MRPL4/MRPL28/MRPL17/MRPS11/MRPS26/MRPL46/MRPS17/MRPL39/MRPL36/CHCHD1/MRPL24/MRPL58/MRPL48/MRPL13/MRPL51/MRPS16/MRPL21/MRPL45/MRPS15/MRPL53/MRPS34/RPS12/MRPL34/MRPL43/MRPL18
Antigen processing: Ub, ATP-independent proteasomal degradation	Antigen processing: Ub, ATP-independent proteasomal degradation	Antigen processing: Ub, ATP-independent proteasomal degradation	19	-0.709893	-2.24841	2.26269e-05	0.00022746	0.00015001	3711	tags=84%, list=24%, signal=64%	PSMA5/PSMB7/PSMA4/PSMB2/PSMB9/PSMA1/PSMA6/PSMB8/PSMA2/PSMA7/PSMB3/PSMB4/PSME1/PSMB6/PSMB5/PSMB1
Synthesis of DNA	Synthesis of DNA	Synthesis of DNA	102	-0.417097	-1.9378	2.40139e-05	0.000239304	0.000157822	5235	tags=57%, list=35%, signal=37%	POLD2/PSMC4/PSMD3/UBC/ANAPC7/RPA1/PSMD6/POLD4/CCNE2/POLE3/ORC6/MCM7/ADRM1/PSMC3/SKP2/PCNA/ORC3/RFC2/PSMA5/PSMB7/ORC5/PSMA4/PSMC1/PSMD8/PSMB2/RPA2/PSMC5/PSMA1/ANAPC15/UBE2D1/PSMD12/RPA3/CDT1/PSMD7/PSMC2/PSMD13/PSMA6/GMNN/PSMA2/UBE2E1/UBB/PSMA7/POLE4/PSMB3/PSMB4/ANAPC11/RBX1/SKP1/PRIM2/PSMB6/UBA52/CDC26/RPS27A/ANAPC16/UBE2S/PSMB5/SEM1/PSMB1
Mitochondrial translation elongation	Mitochondrial translation elongation	Mitochondrial translation elongation	103	-0.401247	-1.86686	2.53643e-05	0.000250582	0.00016526	3269	tags=51%, list=22%, signal=41%	MRPS28/MRPL42/MRPL50/MRPL14/MRPL10/MRPS2/MRPS31/MT-ND3/GADD45GIP1/MRPS14/MT-RNR1/AURKAIP1/TUFM/MRPL32/MRPS10/MRPL11/MRPL20/MRPS23/MRPL23/MRPL37/MRPL40/MRPS24/MRPS33/DAP3/MRPL9/MRPS21/MRPS35/MRPL33/MRPL4/MRPL28/MRPL17/MRPS11/MRPS26/MRPL46/MRPS17/MRPL39/MRPL36/CHCHD1/MRPL24/MRPL58/MRPL48/MRPL13/MRPL51/MRPS16/MRPL21/MRPL45/MRPS15/MRPL53/MRPS34/RPS12/MRPL34/MRPL43/MRPL18
Protein folding	Protein folding	Protein folding	77	-0.44633	-1.96961	2.6677e-05	0.000261298	0.000172326	1853	tags=35%, list=12%, signal=31%	TBCD/FBXO4/PFDN4/TUBB6/ARL2/PDCL/PFDN2/GNG5/GNB2/GNGT1/CSNK2A2/CCT6A/TUBA1A/CCT4/PFDN6/GNG10/TBCB/TUBB3/GNG11/TBCA/TUBB2B/VBP1/GNB5/PFDN5/TUBB2A/SPHK1/FBXW9
Formation of TC-NER Pre-Incision Complex	Formation of TC-NER Pre-Incision Complex	Formation of TC-NER Pre-Incision Complex	51	-0.501531	-2.03497	2.82325e-05	0.00027419	0.000180829	3349	tags=47%, list=22%, signal=37%	ERCC3/CDK7/COPS7A/COPS4/COPS6/COPS2/POLR2C/COPS3/POLR2E/ERCC8/POLR2G/PPIE/GPS1/POLR2J/UBB/POLR2F/RBX1/UBA52/TCEA1/COPS5/RPS27A/GTF2H5/POLR2L/ISY1
Mitochondrial translation	Mitochondrial translation	Mitochondrial translation	109	-0.39649	-1.86355	2.97134e-05	0.000286148	0.000188715	3269	tags=50%, list=22%, signal=39%	MRPS28/MRPL42/MRPL50/MRPL14/MRPL10/MRPS2/MTIF3/MRPS31/MT-ND3/GADD45GIP1/MRPS14/MT-RNR1/AURKAIP1/TUFM/MRPL32/MRPS10/MRPL11/MRPL20/MRPS23/MRPL23/MRPL37/MRPL40/MRPS24/MRPS33/DAP3/MRPL9/MRPS21/MRPS35/MRPL33/MRPL4/MRPL28/MRPL17/MRPS11/MRPS26/MRPL46/MRPS17/MRPL39/MRPL36/CHCHD1/MRPL24/MRPL58/MRPL48/MRPL13/MRPL51/MRPS16/MRPL21/MRPL45/MRPS15/MRPL53/MRPS34/RPS12/MRPL34/MRPL43/MRPL18
Degradation of the extracellular matrix	Degradation of the extracellular matrix	Degradation of the extracellular matrix	82	0.459613	1.97953	3.12829e-05	0.000298752	0.000197027	4278	tags=54%, list=28%, signal=39%	COL4A6/LAMB1/A2M/COL4A5/COL12A1/LAMA5/COL6A3/LAMC1/MMP1/NID1/FN1/MMP16/ADAM10/FBN2/HSPG2/COL5A3/TIMP2/NCSTN/COL4A1/COL15A1/TIMP1/CAPN15/COL6A1/LAMA3/CAPN2/ADAM17/CD44/MMP2/COL16A1/MMP14/COL18A1/COL7A1/SCUBE3/CTSS/MMP15/COL4A2/MMP10/MMP19/PSEN1/COL8A1/COL13A1/PHYKPL/COL5A2/FBN1
Ubiquitin-dependent degradation of Cyclin D	Ubiquitin-dependent degradation of Cyclin D	Ubiquitin-dependent degradation of Cyclin D	39	-0.563596	-2.1512	3.21477e-05	0.000304473	0.000200801	3711	tags=64%, list=24%, signal=49%	PSMA5/PSMB7/PSMA4/PSMC1/PSMD8/PSMB2/PSMC5/PSMA1/PSMD12/CDK4/PSMD7/PSMC2/PSMD13/PSMA6/PSMA2/UBB/PSMA7/PSMB3/PSMB4/PSMB6/UBA52/RPS27A/PSMB5/SEM1/PSMB1
Mitochondrial RNA degradation	Mitochondrial RNA degradation	Mitochondrial RNA degradation	25	0.644112	2.13904	3.36659e-05	0.000315633	0.00020816	1450	tags=48%, list=10%, signal=43%	MT-ND5/MT-ND6/MT-ATP8/MT-ATP6/MT-ND4/MT-ND4L/MT-ND2/MT-CYB/MT-CO1/MT-ND1/MT-CO2/LRPPRC
Mitochondrial translation termination	Mitochondrial translation termination	Mitochondrial translation termination	103	-0.397904	-1.8513	3.38768e-05	0.000315633	0.00020816	3269	tags=50%, list=22%, signal=40%	MRPS28/MRPL42/MRPL50/MRPL14/MRPL10/MRPS2/MRPS31/MT-ND3/GADD45GIP1/MRPS14/MT-RNR1/AURKAIP1/MRPL32/MRPS10/MRPL11/MRPL20/MRPS23/MRPL23/MRPL37/MRPL40/MRPS24/MRPS33/DAP3/MRPL9/MRPS21/MRPS35/MRPL33/MRPL4/MRPL28/MRPL17/MRPS11/MRPS26/MRPL46/MRPS17/MRPL39/MRPL36/CHCHD1/MRPL24/MRPL58/MRPL48/MRPL13/MRPL51/MRPS16/MRPL21/MRPL45/MRPS15/MRPL53/MRPS34/RPS12/MRPL34/MRPL43/MRPL18
Hh mutants abrogate ligand secretion	Hh mutants abrogate ligand secretion	Hh mutants abrogate ligand secretion	43	-0.539171	-2.10541	3.78937e-05	0.000350212	0.000230965	5345	tags=79%, list=35%, signal=51%	PSMA3/PSMC4/PSMD3/UBC/PSMD6/SYVN1/ADRM1/PSMC3/DERL2/PSMA5/PSMB7/PSMA4/PSMC1/PSMD8/PSMB2/PSMC5/PSMA1/PSMD12/PSMD7/PSMC2/PSMD13/PSMA6/ERLEC1/PSMA2/UBB/PSMA7/PSMB3/PSMB4/PSMB6/UBA52/RPS27A/PSMB5/SEM1/PSMB1
Metabolism of cofactors	Metabolism of cofactors	Metabolism of cofactors	22	-0.662337	-2.18282	4.09894e-05	0.000375791	0.000247835	3274	tags=55%, list=22%, signal=43%	IDH1/COQ3/PDSS2/ACO1/PTS/COQ2/COQ5/SPR/COQ7/GCH1/PRKG2/GCHFR
SARS-CoV-2-host interactions	SARS-CoV-2-host interactions	SARS-CoV-2-host interactions	172	-0.342931	-1.73121	4.38494e-05	0.000398266	0.000262657	2463	tags=34%, list=16%, signal=29%	RPS26/SNRPE/SNRPD3/SEC13/NUP133/MAP1LC3B/SNRPF/B2M/TRIM4/VPS16/UBE2N/TUFM/YWHAE/RPS15/SMN1/RNF135/ISG15/SNRPD1/UBB/RPS10/SNRPD2/TAB1/RPS4X/CAV1/RPS16/RPS5/RPS7/RPS19/YWHAQ/IRF7/NUP37/UBA52/RPS20/RPS27L/RPS24/RPSA/RPS9/SNRPG/RPS28/RPS14/RPS15A/RIPK2/RPS6/RPS27A/RPS3A/FAU/RPS2/RPS27/RPS21/RPS8/RPS3/RPS23/RPS13/RPS11/RPS12/RPS18/RPS29/MASP1/RPS25
Neutrophil degranulation	Neutrophil degranulation	Neutrophil degranulation	317	-0.292695	-1.59378	4.41359e-05	0.000398266	0.000262657	4678	tags=44%, list=31%, signal=31%	DNASE1L1/CAP1/APEH/KCNAB2/CCT8/GDI2/RNASET2/DDOST/ATP8B4/DERA/ATP6AP2/LAMTOR2/ACTR1B/GGH/TMEM179B/HLA-C/SERPINB6/SLC44A2/XRCC6/AP1M1/RAB3D/HSPA1A/PSMC3/CTSH/RAB5B/OSTF1/PGM1/NFKB1/PRCP/COTL1/HLA-B/PSMA5/RAC1/PSMB7/CPPED1/RAB3A/SNAP25/RHOG/HSPA1B/ARPC5/TMBIM1/NEU1/SNAP23/IDH1/DYNLT1/RAB14/ARL8A/ALDH3B1/C6orf120/SERPINB1/VPS35L/CAND1/CYSTM1/RAP1B/CD55/CST3/PSMD12/CYBA/TXNDC5/ILF2/CNN2/RAB10/TUBB/B2…
rRNA processing in the mitochondrion	rRNA processing in the mitochondrion	rRNA processing in the mitochondrion	33	0.599727	2.13254	4.99046e-05	0.000446802	0.000294667	2177	tags=45%, list=14%, signal=39%	MT-ND5/MT-ATP8/MT-ATP6/MT-ND4/MT-ND4L/MT-ND2/MT-CYB/MT-TG/MT-CO1/MT-ND1/MT-CO2/MT-TS2/ELAC2/MT-TL1/MT-CO3
Regulation of APC/C activators between G1/S and early anaphase	Regulation of APC/C activators between G1/S and early anaphase	Regulation of APC/C activators between G1/S and early anaphase	67	-0.463341	-1.99016	5.2949e-05	0.000470385	0.00031022	3711	tags=48%, list=24%, signal=36%	PSMA5/PSMB7/PSMA4/PSMC1/PSMD8/PSMB2/PSMC5/PSMA1/ANAPC15/UBE2D1/PSMD12/PSMD7/PSMC2/PSMD13/PSMA6/PSMA2/UBE2E1/UBB/PSMA7/PSMB3/PSMB4/ANAPC11/SKP1/PSMB6/UBA52/CDC26/RPS27A/ANAPC16/UBE2S/PSMB5/SEM1/PSMB1
Autodegradation of the E3 ubiquitin ligase COP1	Autodegradation of the E3 ubiquitin ligase COP1	Autodegradation of the E3 ubiquitin ligase COP1	38	-0.558241	-2.1186	5.65216e-05	0.00049826	0.000328604	5345	tags=84%, list=35%, signal=55%	PSMA3/PSMC4/PSMD3/UBC/TP53/PSMD6/ADRM1/PSMC3/PSMA5/PSMB7/PSMA4/PSMC1/PSMD8/PSMB2/PSMC5/PSMA1/PSMD12/PSMD7/PSMC2/PSMD13/PSMA6/PSMA2/UBB/PSMA7/PSMB3/PSMB4/PSMB6/UBA52/RPS27A/PSMB5/SEM1/PSMB1
Chaperonin-mediated protein folding	Chaperonin-mediated protein folding	Chaperonin-mediated protein folding	71	-0.440479	-1.91477	6.06355e-05	0.000530445	0.00034983	1741	tags=28%, list=11%, signal=25%	PDCL/PFDN2/GNG5/GNB2/GNGT1/CSNK2A2/CCT6A/TUBA1A/CCT4/PFDN6/GNG10/TUBB3/GNG11/TUBB2B/VBP1/GNB5/PFDN5/TUBB2A/SPHK1/FBXW9
p53-Dependent G1 DNA Damage Response	p53-Dependent G1 DNA Damage Response	p53-Dependent G1 DNA Damage Response	51	-0.488009	-1.9801	6.66844e-05	0.000574589	0.000378943	5345	tags=75%, list=35%, signal=48%	PSMA3/ZNF385A/PSMC4/PSMD3/UBC/TP53/PSMD6/CCNE2/CHEK2/ADRM1/PSMC3/PSMA5/PSMB7/PSMA4/PSMC1/PSMD8/PSMB2/PCBP4/PSMC5/PSMA1/PSMD12/PSMD7/PSMC2/PSMD13/PSMA6/CDKN1A/PSMA2/UBB/PSMA7/PSMB3/PSMB4/PSMB6/CDKN1B/UBA52/RPS27A/PSMB5/SEM1/PSMB1
p53-Dependent G1/S DNA damage checkpoint	p53-Dependent G1/S DNA damage checkpoint	p53-Dependent G1/S DNA damage checkpoint	51	-0.488009	-1.9801	6.66844e-05	0.000574589	0.000378943	5345	tags=75%, list=35%, signal=48%	PSMA3/ZNF385A/PSMC4/PSMD3/UBC/TP53/PSMD6/CCNE2/CHEK2/ADRM1/PSMC3/PSMA5/PSMB7/PSMA4/PSMC1/PSMD8/PSMB2/PCBP4/PSMC5/PSMA1/PSMD12/PSMD7/PSMC2/PSMD13/PSMA6/CDKN1A/PSMA2/UBB/PSMA7/PSMB3/PSMB4/PSMB6/CDKN1B/UBA52/RPS27A/PSMB5/SEM1/PSMB1
Hedgehog ligand biogenesis	Hedgehog ligand biogenesis	Hedgehog ligand biogenesis	46	-0.511189	-2.02747	6.75975e-05	0.00057811	0.000381265	5345	tags=76%, list=35%, signal=49%	PSMA3/P4HB/PSMC4/PSMD3/UBC/PSMD6/SYVN1/ADRM1/PSMC3/DERL2/PSMA5/PSMB7/PSMA4/PSMC1/PSMD8/PSMB2/PSMC5/PSMA1/PSMD12/PSMD7/PSMC2/PSMD13/PSMA6/ERLEC1/PSMA2/UBB/PSMA7/PSMB3/PSMB4/PSMB6/UBA52/RPS27A/PSMB5/SEM1/PSMB1
Antigen processing-Cross presentation	Antigen processing-Cross presentation	Antigen processing-Cross presentation	78	-0.430598	-1.90567	6.89949e-05	0.00058569	0.000386264	4358	tags=59%, list=29%, signal=42%	ADRM1/LY96/HLA-G/CHUK/HLA-C/PSMC3/HLA-B/HLA-A/PSMA5/PSMB7/PSMA4/PSMC1/PSMD8/PSMB2/SNAP23/VAMP3/CTSL/PSMB9/PSMC5/PSMA1/SEC22B/PSMD12/CYBA/STX4/B2M/PSMD7/TAP1/PSMC2/PSMD13/PSMA6/PSMB8/CD36/PSMA2/UBB/PSMA7/SEC61G/PSMB3/PSMB4/SEC61B/PSME1/PSMB6/UBA52/RPS27A/PSMB5/SEM1/PSMB1
Signaling by Interleukins	Signaling by Interleukins	Signaling by Interleukins	312	-0.290351	-1.57851	7.10961e-05	0.000599089	0.000395101	4112	tags=37%, list=27%, signal=28%	PSMC3/PPP2CB/ARF1/IL6R/IL32/YES1/NFKB1/VAMP7/GAB2/RHOU/PRKACA/CXCL10/MAPK3/IL17RC/PSMA5/PPP2R5D/IRAK2/COL1A2/PIM1/PSMB7/PSMA4/PSMC1/SNAP25/IL1RAP/HNRNPF/PSMD8/HSPA9/SOCS3/CDC42/PSMB2/S1PR1/CASP1/IL13RA2/PSMC5/RAP1B/MAPK10/PSMA1/PSMD12/IL15/CNN2/STX4/SOCS2/MAP3K8/MAP2K1/PSMD7/UBE2N/SQSTM1/IL18R1/MAPKAPK3/PSMC2/TWIST1/FYN/MAPK7/PSMD13/PSMA6/CDKN1A/MAP2K3/NKIRAS2/CD36/TNIP2/MIF/FSCN1/VRK3/NKIRAS1/PS…
Signaling by PDGF	Signaling by PDGF	Signaling by PDGF	46	0.519323	1.99204	7.4323e-05	0.000621709	0.000410019	3822	tags=43%, list=25%, signal=33%	COL4A5/COL6A3/PDGFRA/PLAT/THBS2/COL5A3/THBS1/RASA1/COL4A1/PLCG1/COL6A1/THBS3/PIK3CA/SOS1/PDGFC/CRKL/STAT1/STAT6/COL4A2/PIK3R1
S Phase	S Phase	S Phase	142	-0.354772	-1.74122	7.54194e-05	0.000626309	0.000413052	5269	tags=49%, list=35%, signal=32%	RB1/POLD2/PSMC4/PSMD3/UBC/ANAPC7/RPA1/RBBP4/PSMD6/POLD4/CCNE2/MYC/POLE3/ORC6/MCM7/ADRM1/PSMC3/SKP2/PCNA/ORC3/CKS1B/RFC2/PSMA5/PSMB7/ORC5/PSMA4/PSMC1/PSMD8/LIN52/PSMB2/RPA2/CDK7/PSMC5/PSMA1/ANAPC15/UBE2D1/PSMD12/CABLES1/RPA3/CDK4/CDT1/PSMD7/PSMC2/PSMD13/PSMA6/GMNN/CDKN1A/PSMA2/UBE2E1/UBB/PSMA7/POLE4/TFDP1/PSMB3/PSMB4/ANAPC11/RBX1/SKP1/PRIM2/PSMB6/CDKN1B/UBA52/CDC26/RPS27A/ANAPC16/UBE2S/PSMB5/SEM1/…
Activation of APC/C and APC/C:Cdc20 mediated degradation of mitotic proteins	Activation of APC/C and APC/C:Cdc20 mediated degradation of mitotic proteins	Activation of APC/C and APC/C:Cdc20 mediated degradation of mitotic proteins	63	-0.456511	-1.93745	8.04363e-05	0.000663166	0.000437359	3711	tags=65%, list=24%, signal=49%	PSMC4/PSMD3/UBC/ANAPC7/NEK2/PSMD6/BUB3/ADRM1/PSMC3/MAD2L1/PSMA5/PSMB7/PSMA4/PSMC1/PSMD8/PSMB2/PSMC5/PSMA1/ANAPC15/UBE2D1/PSMD12/PSMD7/PSMC2/PSMD13/PSMA6/PSMA2/UBE2E1/UBB/PSMA7/PSMB3/PSMB4/ANAPC11/PSMB6/UBA52/CDC26/RPS27A/ANAPC16/UBE2S/PSMB5/SEM1/PSMB1
CDC42 GTPase cycle	CDC42 GTPase cycle	CDC42 GTPase cycle	118	0.402166	1.84081	8.75586e-05	0.00071673	0.000472685	4874	tags=53%, list=32%, signal=36%	IQGAP2/DOCK6/SPATA13/FGD4/ARHGEF9/SRGAP1/DOCK10/ARHGAP21/IQGAP3/ARHGAP22/STEAP3/ARHGAP32/TRIO/SRGAP2/DLC1/PLEKHG2/ARHGAP35/PLEKHG4/RASGRF2/ARHGEF12/ARHGAP17/ARHGEF6/MYO9B/ARAP3/SH3PXD2A/ARHGAP1/ECT2/BCR/CDC42BPB/CDC42EP1/FMNL3/RACGAP1/ARHGAP5/IQGAP1/ARHGAP31/VAV2/GIT2/DOCK7/FAM13B/ARHGEF10/WDR91/PAK1/PAK4/ABR/PIK3R1/ARHGAP24/ARHGAP42/BAIAP2/ARHGAP39/ARHGAP20/WIPF2/LBR/TMPO/GMIP/CDC42BPA/PAK2/FARP…
ABC transporter disorders	ABC transporter disorders	ABC transporter disorders	54	-0.486769	-1.99897	9.10597e-05	0.000740102	0.000488099	5206	tags=70%, list=34%, signal=46%	PSMA3/PSMC4/PSMD3/UBC/LMBRD1/PSMD6/ABCD1/ADRM1/ABCB6/PSMC3/DERL2/PSMA5/PSMB7/PSMA4/PSMC1/PSMD8/PSMB2/PSMC5/PSMA1/PSMD12/RNF5/PSMD7/PSMC2/PSMD13/PSMA6/ERLEC1/PSMA2/UBB/PSMA7/PSMB3/PSMB4/ABCC9/PSMB6/UBA52/RPS27A/PSMB5/SEM1/PSMB1
Degradation of AXIN	Degradation of AXIN	Degradation of AXIN	42	-0.532583	-2.06861	0.000100734	0.000812964	0.000536151	3711	tags=60%, list=24%, signal=45%	PSMA5/PSMB7/PSMA4/PSMC1/PSMD8/PSMB2/PSMC5/PSMA1/PSMD12/PSMD7/PSMC2/PSMD13/PSMA6/AXIN1/PSMA2/UBB/PSMA7/PSMB3/PSMB4/PSMB6/UBA52/RPS27A/PSMB5/SEM1/PSMB1
Programmed Cell Death	Programmed Cell Death	Programmed Cell Death	165	-0.341875	-1.71485	0.000101549	0.000813809	0.000536709	5228	tags=51%, list=34%, signal=34%	CHMP4A/PSMC4/CASP3/FNTA/PSMD3/BCL2L11/UBC/CHMP7/TP53/YWHAB/PPP3R1/VIM/APAF1/PSMD6/GAS2/STAT3/CHMP6/DAPK3/CASP6/ADRM1/LY96/IRF2/PSMC3/BBC3/OMA1/YWHAH/LMNA/MAPK3/PSMA5/PSMB7/BIRC2/NMT1/PSMA4/PSMC1/PSMD8/PSMB2/CASP1/DIABLO/APIP/PSMC5/CHMP2A/TRADD/PSMA1/PSMD12/STUB1/BID/PSMD7/BCAP31/PSMC2/UBE2L3/YWHAE/PSMD13/PSMA6/HMGB2/CHMP4B/H1-2/DYNLL2/C1QBP/CYCS/H1-0/PSMA2/UBB/PSMA7/IL1B/TFDP1/TICAM2/PSMB3/BAD/BA…
PINK1-PRKN Mediated Mitophagy	PINK1-PRKN Mediated Mitophagy	PINK1-PRKN Mediated Mitophagy	31	-0.587006	-2.11844	0.000123543	0.0009832	0.000648423	2866	tags=58%, list=19%, signal=47%	MAP1LC3B/UBE2D2/TOMM20/UBE2N/SQSTM1/ATG5/UBE2L3/UBE2D3/UBB/VDAC3/UBA52/TOMM5/TOMM22/RPS27A/VDAC2/TOMM6/TOMM7/MAP1LC3A
Asymmetric localization of PCP proteins	Asymmetric localization of PCP proteins	Asymmetric localization of PCP proteins	48	-0.494147	-1.9783	0.000126153	0.000997047	0.000657555	4112	tags=56%, list=27%, signal=41%	ADRM1/PSMC3/PRICKLE1/PSMA5/PSMB7/PSMA4/PSMC1/PSMD8/PSMB2/PSMC5/PSMA1/PSMD12/PSMD7/PSMC2/PSMD13/PSMA6/PSMA2/UBB/PSMA7/PSMB3/PSMB4/PSMB6/UBA52/RPS27A/PSMB5/SEM1/PSMB1
Regulation of RUNX1 Expression and Activity	Regulation of RUNX1 Expression and Activity	Regulation of RUNX1 Expression and Activity	17	0.695407	2.08778	0.000133857	0.00104354	0.000688214	3049	tags=65%, list=20%, signal=52%	RUNX1/TNRC6A/CCND1/TNRC6C/AGO2/CDK6/MOV10/AGO3/PML/TNRC6B/AGO4
Regulation of RUNX3 expression and activity	Regulation of RUNX3 expression and activity	Regulation of RUNX3 expression and activity	44	-0.510931	-2.00508	0.00013342	0.00104354	0.000688214	3711	tags=55%, list=24%, signal=41%	PSMA5/PSMB7/PSMA4/PSMC1/PSMD8/PSMB2/PSMC5/PSMA1/PSMD12/PSMD7/PSMC2/PSMD13/PSMA6/PSMA2/UBB/PSMA7/PSMB3/PSMB4/PSMB6/UBA52/RPS27A/PSMB5/SEM1/PSMB1
Selective autophagy	Selective autophagy	Selective autophagy	75	-0.424479	-1.86445	0.000145814	0.00112149	0.000739628	2866	tags=39%, list=19%, signal=32%	MAP1LC3B/UBE2D2/HSF1/DYNC1LI1/TUBB6/TOMM20/UBE2N/SQSTM1/ATG5/UBE2L3/DYNLL2/UBE2D3/UBB/CSNK2A2/TUBA1A/VDAC3/UBA52/PARK7/TUBB3/TUBB2B/TOMM5/TOMM22/RPS27A/VDAC2/TUBB2A/TOMM6/DYNLL1/TOMM7/MAP1LC3A
SARS-CoV Infections	SARS-CoV Infections	SARS-CoV Infections	348	-0.277697	-1.52762	0.000145725	0.00112149	0.000739628	3169	tags=29%, list=21%, signal=24%	CASP1/RPS26/CTSL/SNRPE/NPM1/SNRPD3/ST6GALNAC4/SEC13/CHMP2A/NUP133/MAP1LC3B/SAP30L/SNRPF/NFE2L2/TUBB/VHL/B2M/TMEM258/TRIM4/AP2S1/VPS16/UBE2N/TUFM/SDC2/MGAT2/YWHAE/PCBP2/RPS15/HNRNPA1/SMN1/FKBP1A/RNF135/CHMP4B/ZCRB1/ISG15/MTA1/SNRPD1/UBB/RBBP7/RPS10/COMT/IFNGR2/GOLGA7/SNRPD2/TAB1/FKBP4/RPS4X/CAV1/RBX1/RPS16/RPS5/IFNGR1/RPS7/PTGES3/RPS19/ATP1B1/YWHAQ/IRF7/ISCU/SAP18/SUMO1/NUP37/UBA52/RPS20/RPS27L/RP…
Prefoldin mediated transfer of substrate to CCT/TriC	Prefoldin mediated transfer of substrate to CCT/TriC	Prefoldin mediated transfer of substrate to CCT/TriC	24	-0.623549	-2.10498	0.000151049	0.00115401	0.000761074	3092	tags=54%, list=20%, signal=43%	CCT7/PFDN4/TUBB6/PFDN2/CCT6A/TUBA1A/CCT4/PFDN6/TUBB3/TUBB2B/VBP1/PFDN5/TUBB2A
Mitophagy	Mitophagy	Mitophagy	38	-0.535444	-2.03209	0.00016168	0.00122705	0.000809243	2866	tags=50%, list=19%, signal=41%	MAP1LC3B/UBE2D2/TOMM20/UBE2N/SQSTM1/ATG5/UBE2L3/UBE2D3/UBB/CSNK2A2/VDAC3/UBA52/TOMM5/TOMM22/RPS27A/VDAC2/TOMM6/TOMM7/MAP1LC3A
Budding and maturation of HIV virion	Budding and maturation of HIV virion	Budding and maturation of HIV virion	27	-0.598266	-2.08353	0.000166584	0.00125596	0.000828306	3160	tags=48%, list=21%, signal=38%	VPS37A/CHMP2A/VPS4A/MVB12A/CHMP4B/CHMP5/UBB/VPS28/TSG101/UBA52/RPS27A/PPIA/VPS37D
G alpha (s) signalling events	G alpha (s) signalling events	G alpha (s) signalling events	59	-0.457535	-1.91504	0.000178277	0.00133533	0.000880654	1826	tags=27%, list=12%, signal=24%	GRK5/GNG5/GNB2/GNGT1/ADM/GNG10/GNAI2/GNG11/GNB5/PDE10A/PDE1A/PTGER2/PDE7B/PDE4D/PDE3A/RAMP1
Non-integrin membrane-ECM interactions	Non-integrin membrane-ECM interactions	Non-integrin membrane-ECM interactions	63	0.462957	1.89507	0.000185335	0.00137918	0.000909574	3779	tags=46%, list=25%, signal=35%	COL4A6/LAMB1/COL4A5/ITGB5/LAMA5/ITGA2/LAMC1/ITGA6/LAMA1/FN1/TNC/HSPG2/COL5A3/THBS1/AGRN/COL4A1/PRKCA/UTRN/DRP2/LAMA3/LAMB2/ITGB3/ITGAV/SGCB/SDC3/DTNA/DAG1/CASK/COL4A2
C-type lectin receptors (CLRs)	C-type lectin receptors (CLRs)	C-type lectin receptors (CLRs)	96	-0.391084	-1.79893	0.000198656	0.00146877	0.000968659	4402	tags=50%, list=29%, signal=36%	NFATC1/CALM1/ADRM1/CHUK/PSMC3/NFKB1/NFATC3/PRKACA/PSMA5/PSMB7/PSMA4/PSMC1/PSMD8/PSMB2/PSMC5/PSMA1/UBE2D1/PSMD12/UBE2D2/PPP3CB/PSMD7/UBE2N/PSMC2/ICAM3/FYN/PSMD13/PSMA6/CDC34/PSMA2/UBB/PSMA7/IL1B/PSMB3/UBE2M/TAB1/PSMB4/SKP1/PSMB6/UBA52/MUC12/RPS27A/PSMB5/SEM1/RELB/NFKB2/NFKBIA/PSMB1/PYCARD
APC/C-mediated degradation of cell cycle proteins	APC/C-mediated degradation of cell cycle proteins	APC/C-mediated degradation of cell cycle proteins	73	-0.431558	-1.88531	0.000209938	0.00153241	0.00101063	4112	tags=62%, list=27%, signal=45%	PSMA3/RB1/PSMC4/PSMD3/UBC/ANAPC7/NEK2/PSMD6/BUB3/ADRM1/PSMC3/SKP2/MAD2L1/PSMA5/PSMB7/PSMA4/PSMC1/PSMD8/PSMB2/PSMC5/PSMA1/ANAPC15/UBE2D1/PSMD12/PSMD7/PSMC2/PSMD13/PSMA6/PSMA2/UBE2E1/UBB/PSMA7/PSMB3/PSMB4/ANAPC11/SKP1/PSMB6/UBA52/CDC26/RPS27A/ANAPC16/UBE2S/PSMB5/SEM1/PSMB1
Regulation of mitotic cell cycle	Regulation of mitotic cell cycle	Regulation of mitotic cell cycle	73	-0.431558	-1.88531	0.000209938	0.00153241	0.00101063	4112	tags=62%, list=27%, signal=45%	PSMA3/RB1/PSMC4/PSMD3/UBC/ANAPC7/NEK2/PSMD6/BUB3/ADRM1/PSMC3/SKP2/MAD2L1/PSMA5/PSMB7/PSMA4/PSMC1/PSMD8/PSMB2/PSMC5/PSMA1/ANAPC15/UBE2D1/PSMD12/PSMD7/PSMC2/PSMD13/PSMA6/PSMA2/UBE2E1/UBB/PSMA7/PSMB3/PSMB4/ANAPC11/SKP1/PSMB6/UBA52/CDC26/RPS27A/ANAPC16/UBE2S/PSMB5/SEM1/PSMB1
G1/S DNA Damage Checkpoints	G1/S DNA Damage Checkpoints	G1/S DNA Damage Checkpoints	53	-0.473846	-1.93979	0.000224726	0.00162997	0.00107497	5345	tags=72%, list=35%, signal=47%	PSMA3/ZNF385A/PSMC4/PSMD3/UBC/TP53/PSMD6/CCNE2/CHEK2/ADRM1/PSMC3/PSMA5/PSMB7/PSMA4/PSMC1/PSMD8/PSMB2/PCBP4/PSMC5/PSMA1/PSMD12/PSMD7/PSMC2/PSMD13/PSMA6/CDKN1A/PSMA2/UBB/PSMA7/PSMB3/PSMB4/PSMB6/CDKN1B/UBA52/RPS27A/PSMB5/SEM1/PSMB1
Cooperation of PDCL (PhLP1) and TRiC/CCT in G-protein beta folding	Cooperation of PDCL (PhLP1) and TRiC/CCT in G-protein beta folding	Cooperation of PDCL (PhLP1) and TRiC/CCT in G-protein beta folding	27	-0.591823	-2.06109	0.000237108	0.00169828	0.00112002	1741	tags=37%, list=11%, signal=33%	PDCL/GNG5/GNB2/GNGT1/CSNK2A2/CCT6A/CCT4/GNG10/GNG11/GNB5
Detoxification of Reactive Oxygen Species	Detoxification of Reactive Oxygen Species	Detoxification of Reactive Oxygen Species	27	-0.591524	-2.06006	0.000237108	0.00169828	0.00112002	3385	tags=59%, list=22%, signal=46%	PRDX2/GPX8/GPX3/NUDT2/CYBA/PRDX1/TXN2/CAT/CYCS/GSTP1/GPX1/TXN/PRDX3/SOD2/ATOX1/SOD1
MET activates PTK2 signaling	MET activates PTK2 signaling	MET activates PTK2 signaling	26	0.603515	2.02383	0.000252069	0.00179423	0.0011833	2779	tags=46%, list=18%, signal=38%	LAMB1/LAMA5/ITGA2/LAMC1/LAMA1/HGF/FN1/ITGA3/COL5A3/COL27A1/LAMA3/LAMB2
Cell-Cell communication	Cell-Cell communication	Cell-Cell communication	95	0.416077	1.83795	0.000271535	0.00192086	0.00126681	3049	tags=33%, list=20%, signal=26%	CLDN1/ADAM19/CDH6/ITGA6/AFDN/CADM1/TNRC6A/SNAI1/DST/PLEC/TNRC6C/FLNC/CDH4/ARHGEF6/MAGI2/ANGPTL4/SPTAN1/ILF3/AGO2/CD2AP/PXN/SPTBN1/MOV10/LAMA3/AGO3/SP1/PIK3CA/IQGAP1/CTNND1/TNRC6B/AGO4
Cell junction organization	Cell junction organization	Cell junction organization	71	0.436916	1.83024	0.000285612	0.00200805	0.00132431	3049	tags=35%, list=20%, signal=28%	CLDN1/ADAM19/CDH6/ITGA6/AFDN/CADM1/TNRC6A/SNAI1/DST/PLEC/TNRC6C/FLNC/CDH4/ARHGEF6/ANGPTL4/ILF3/AGO2/PXN/MOV10/LAMA3/AGO3/SP1/CTNND1/TNRC6B/AGO4
RAS processing	RAS processing	RAS processing	22	-0.620271	-2.04419	0.000299991	0.00209628	0.0013825	2089	tags=45%, list=14%, signal=39%	ABHD17C/ARL2/UBB/GOLGA7/RCE1/UBA52/RPS27A/ABHD17A/PRKG2/PDE6D
Regulation of CDH11 Expression and Function	Regulation of CDH11 Expression and Function	Regulation of CDH11 Expression and Function	24	0.618984	2.03315	0.0003188	0.00221421	0.00146028	3049	tags=54%, list=20%, signal=43%	ADAM19/TNRC6A/SNAI1/TNRC6C/ANGPTL4/ILF3/AGO2/MOV10/AGO3/SP1/CTNND1/TNRC6B/AGO4
Cooperation of Prefoldin and TriC/CCT in actin and tubulin folding	Cooperation of Prefoldin and TriC/CCT in actin and tubulin folding	Cooperation of Prefoldin and TriC/CCT in actin and tubulin folding	25	-0.609185	-2.07745	0.000322581	0.00222697	0.00146869	3092	tags=80%, list=20%, signal=64%	TCP1/TUBA1B/CCT3/CCT6B/ACTB/CCT8/PFDN1/CCT7/PFDN4/TUBB6/PFDN2/CCT6A/TUBA1A/CCT4/PFDN6/TUBB3/TUBB2B/VBP1/PFDN5/TUBB2A
GPCR ligand binding	GPCR ligand binding	GPCR ligand binding	114	-0.368265	-1.7441	0.000332218	0.00227977	0.00150351	1746	tags=27%, list=12%, signal=24%	HCRTR1/GNG5/GNB2/OPN3/ADRA1B/BDKRB1/GNGT1/ADM/GNG10/LPAR6/OPRL1/CXCL8/CXCL6/GNG11/S1PR2/CXCL1/CCL7/GNB5/WNT16/CXCL12/CCL2/HEBP1/PLPPR3/WNT2/WNT2B/CXCL5/CXCL3/TAC3/PTGER2/CXCL2/RAMP1
Gene and protein expression by JAK-STAT signaling after Interleukin-12 stimulation	Gene and protein expression by JAK-STAT signaling after Interleukin-12 stimulation	Gene and protein expression by JAK-STAT signaling after Interleukin-12 stimulation	30	-0.571819	-2.04586	0.000341349	0.00232849	0.00153564	3477	tags=60%, list=23%, signal=46%	BOLA2/ARF1/HNRNPF/HSPA9/CDC42/RAP1B/CNN2/MIF/CFL1/GSTO1/AIP/ANXA2/SOD2/PDCD4/RPLP0/TALDO1/PPIA/SOD1
Regulation of RUNX2 expression and activity	Regulation of RUNX2 expression and activity	Regulation of RUNX2 expression and activity	53	-0.467255	-1.9128	0.00040065	0.00271683	0.00179176	3711	tags=58%, list=24%, signal=44%	PSMC3/SKP2/PSMA5/PSMB7/PSMA4/PSMC1/PSMD8/PSMB2/PSMC5/PSMA1/PSMD12/STUB1/PSMD7/PSMC2/TWIST1/PSMD13/PSMA6/PSMA2/UBB/PSMA7/PSMB3/PSMB4/RBX1/SKP1/PSMB6/UBA52/RPS27A/PSMB5/SEM1/PSMB1/MSX2
Senescence-Associated Secretory Phenotype (SASP)	Senescence-Associated Secretory Phenotype (SASP)	Senescence-Associated Secretory Phenotype (SASP)	57	-0.455661	-1.89267	0.000426124	0.00287257	0.00189447	2996	tags=42%, list=20%, signal=34%	ANAPC15/UBE2D1/H2AZ2/CDK4/H2AJ/MAPK7/CDKN1A/H2BC5/UBE2E1/UBB/H3-3A/ANAPC11/CEBPB/CDKN1B/UBA52/CXCL8/JUN/CDC26/RPS27A/ANAPC16/UBE2S/IL1A/H2AC6/IL6
PCP/CE pathway	PCP/CE pathway	PCP/CE pathway	71	-0.418019	-1.81714	0.000454731	0.0030475	0.00200983	3711	tags=46%, list=24%, signal=35%	PSMA5/RAC1/RYK/PSMB7/PSMA4/PSMC1/AP2M1/PSMD8/WNT5B/PSMB2/PSMC5/PSMA1/PSMD12/PFN1/CLTA/RHOA/AP2S1/PSMD7/PSMC2/PSMD13/PSMA6/PSMA2/UBB/PSMA7/PSMB3/PSMB4/PSMB6/CLTB/UBA52/RPS27A/PSMB5/SEM1/PSMB1
Regulation of Expression and Function of Type II Classical Cadherins	Regulation of Expression and Function of Type II Classical Cadherins	Regulation of Expression and Function of Type II Classical Cadherins	25	0.592535	1.96776	0.000485963	0.00321915	0.00212304	3049	tags=52%, list=20%, signal=42%	ADAM19/TNRC6A/SNAI1/TNRC6C/ANGPTL4/ILF3/AGO2/MOV10/AGO3/SP1/CTNND1/TNRC6B/AGO4
Regulation of Homotypic Cell-Cell Adhesion	Regulation of Homotypic Cell-Cell Adhesion	Regulation of Homotypic Cell-Cell Adhesion	25	0.592535	1.96776	0.000485963	0.00321915	0.00212304	3049	tags=52%, list=20%, signal=42%	ADAM19/TNRC6A/SNAI1/TNRC6C/ANGPTL4/ILF3/AGO2/MOV10/AGO3/SP1/CTNND1/TNRC6B/AGO4
Biological oxidations	Biological oxidations	Biological oxidations	103	-0.371745	-1.72959	0.000494665	0.00325796	0.00214863	3355	tags=41%, list=22%, signal=32%	PAOX/GSTM5/AKR1A1/MTARC1/N6AMT1/ALDH1B1/UGP2/GSTZ1/TPMT/UXS1/NAT1/GSTK1/ABHD10/GSTA4/SMOX/AHCY/EPHX1/MAOA/AS3MT/MGST1/COMT/GSTO1/AIP/CYB5B/ESD/GSTP1/SLC35B3/PTGES3/AKR7A2/ADH5/MTARC2/SLC35B2/TRMT112/GSTM3/MGST3/ALDH2/CYB5R3/TPST1/GSTM4/NNMT/CBR3/ADH1B
Formation of ATP by chemiosmotic coupling	Formation of ATP by chemiosmotic coupling	Formation of ATP by chemiosmotic coupling	20	-0.628555	-2.01943	0.000511869	0.00335201	0.00221066	2947	tags=85%, list=19%, signal=69%	DMAC2L/ATP5F1A/ATP5PO/ATP5F1D/ATP5MG/ATP5F1C/ATP5MK/ATP5F1B/ATP5MC3/ATP5PB/ATP5MJ/ATP5PF/ATP5ME/ATP5MC2/ATP5PD/ATP5F1E/ATP5MF
Cell-cell junction organization	Cell-cell junction organization	Cell-cell junction organization	49	0.480679	1.86812	0.000546359	0.00355754	0.0023462	3049	tags=37%, list=20%, signal=29%	CLDN1/ADAM19/CDH6/AFDN/CADM1/TNRC6A/SNAI1/TNRC6C/CDH4/ANGPTL4/ILF3/AGO2/MOV10/AGO3/SP1/CTNND1/TNRC6B/AGO4
Stabilization of p53	Stabilization of p53	Stabilization of p53	43	-0.487573	-1.90392	0.000551608	0.00357143	0.00235537	5345	tags=77%, list=35%, signal=50%	PSMA3/PSMC4/PSMD3/UBC/TP53/PSMD6/CHEK2/ADRM1/PSMC3/PSMA5/PSMB7/PSMA4/PSMC1/PSMD8/PSMB2/PSMC5/PSMA1/PSMD12/PSMD7/PSMC2/PSMD13/PSMA6/PSMA2/UBB/PSMA7/PSMB3/PSMB4/PSMB6/UBA52/RPS27A/PSMB5/SEM1/PSMB1
Regulation of PTEN stability and activity	Regulation of PTEN stability and activity	Regulation of PTEN stability and activity	54	-0.456677	-1.87539	0.000559447	0.00358267	0.00236278	3711	tags=50%, list=24%, signal=38%	PSMA5/PSMB7/PSMA4/PSMC1/PSMD8/PSMB2/PSMC5/PSMA1/PSMD12/STUB1/MKRN1/PSMD7/PSMC2/PSMD13/PSMA6/PSMA2/UBB/PSMA7/CSNK2A2/PSMB3/PSMB4/PSMB6/UBA52/RPS27A/PSMB5/SEM1/PSMB1
Phase II - Conjugation of compounds	Phase II - Conjugation of compounds	Phase II - Conjugation of compounds	56	-0.450178	-1.8628	0.000559597	0.00358267	0.00236278	3289	tags=46%, list=22%, signal=36%	GSTM5/AKR1A1/N6AMT1/UGP2/GSTZ1/TPMT/UXS1/NAT1/GSTK1/ABHD10/GSTA4/AHCY/AS3MT/MGST1/COMT/GSTO1/ESD/GSTP1/SLC35B3/SLC35B2/TRMT112/GSTM3/MGST3/TPST1/GSTM4/NNMT
SARS-CoV-2 Infection	SARS-CoV-2 Infection	SARS-CoV-2 Infection	256	-0.291335	-1.54835	0.000573215	0.00364947	0.00240683	3163	tags=30%, list=21%, signal=24%	RPS26/CTSL/SNRPE/SNRPD3/ST6GALNAC4/SEC13/CHMP2A/NUP133/MAP1LC3B/SNRPF/VHL/B2M/TMEM258/TRIM4/VPS16/UBE2N/TUFM/SDC2/MGAT2/YWHAE/RPS15/SMN1/RNF135/CHMP4B/ZCRB1/ISG15/SNRPD1/UBB/RPS10/GOLGA7/SNRPD2/TAB1/RPS4X/CAV1/RPS16/RPS5/RPS7/RPS19/YWHAQ/IRF7/ISCU/SUMO1/NUP37/UBA52/RPS20/RPS27L/RPS24/RPSA/GSK3A/RPS9/SNRPG/RPS28/RPS14/RPS15A/RIPK2/RPS6/RPS27A/RPS3A/FAU/RPS2/RPS27/OSTC/RPS21/RPS8/RPS3/RPS23/RPS13/O…
Chemokine receptors bind chemokines	Chemokine receptors bind chemokines	Chemokine receptors bind chemokines	15	-0.692366	-2.04716	0.000591541	0.00374534	0.00247006	858	tags=60%, list=6%, signal=57%	CXCL8/CXCL6/CXCL1/CCL7/CXCL12/CCL2/CXCL5/CXCL3/CXCL2
Adherens junctions interactions	Adherens junctions interactions	Adherens junctions interactions	38	0.518881	1.90626	0.000626139	0.00389976	0.0025719	3049	tags=45%, list=20%, signal=36%	ADAM19/CDH6/AFDN/CADM1/TNRC6A/SNAI1/TNRC6C/CDH4/ANGPTL4/ILF3/AGO2/MOV10/AGO3/SP1/CTNND1/TNRC6B/AGO4
Collagen degradation	Collagen degradation	Collagen degradation	40	0.510135	1.89695	0.000623384	0.00389976	0.0025719	4173	tags=60%, list=28%, signal=44%	COL4A6/COL4A5/COL12A1/COL6A3/MMP1/ADAM10/COL5A3/COL4A1/COL15A1/COL6A1/ADAM17/MMP2/COL16A1/MMP14/COL18A1/COL7A1/MMP15/COL4A2/MMP10/MMP19/COL8A1/COL13A1/PHYKPL/COL5A2
RAB geranylgeranylation	RAB geranylgeranylation	RAB geranylgeranylation	52	-0.455854	-1.85719	0.000623233	0.00389976	0.0025719	4301	tags=54%, list=28%, signal=39%	RAB11A/RAB3D/RAB5B/RAB26/RAB8B/RAB3A/RAB2A/RAB40C/RAB14/RAB38/RAB1B/RAB34/RAB35/PTP4A2/RAB33B/RAB10/RAB11B/RAB12/RAB20/RAB40B/RAB23/RAB5C/RAB1A/RAB9A/RAB31/RAB13/RAB32/RAB4A
TP53 Regulates Metabolic Genes	TP53 Regulates Metabolic Genes	TP53 Regulates Metabolic Genes	72	-0.411333	-1.79251	0.000637915	0.00395162	0.0026061	2152	tags=35%, list=14%, signal=30%	YWHAE/COX7B/COX8A/MLST8/CYCS/DDIT4/G6PD/RHEB/LAMTOR1/COX6C/LAMTOR4/SESN1/COX7A2L/YWHAQ/TXN/COX5B/COX4I1/COX7C/SCO2/COX6B1/COX6A1/LAMTOR5/COX7A2/COX5A/NDUFA4
RHO GTPase cycle	RHO GTPase cycle	RHO GTPase cycle	371	0.27875	1.47608	0.000673095	0.00414713	0.00273504	2894	tags=27%, list=19%, signal=23%	SLC4A7/IQGAP2/UACA/DOCK6/CIT/SPATA13/ARHGEF28/FGD4/KALRN/ARHGEF9/DIAPH1/SRGAP1/OBSCN/DOCK10/SPEN/ARHGAP21/IQGAP3/DDX39B/NISCH/ARHGAP22/STEAP3/ESYT1/ARHGAP32/TRIO/ANKFY1/ANKLE2/SRGAP2/GFOD1/DLC1/PEAK1/DST/CCP110/LMAN1/PLEKHG2/PLEKHG5/DOCK5/ARHGAP35/AKAP13/PLXNA1/PLEKHG4/TIAM2/CLTC/RASGRF2/USP9X/DLG5/ABL2/KIDINS220/FARP2/PTPN13/ROCK1/RALGAPA1/MYO6/CFTR/PKN2/SENP1/ARHGEF40/ARHGEF12/MTR/PDE5A/ARHGAP1…
HDMs demethylate histones	HDMs demethylate histones	HDMs demethylate histones	19	0.635778	1.97047	0.000735474	0.00450724	0.00297253	3345	tags=63%, list=22%, signal=49%	KDM6A/KDM7A/KDM5B/KDM6B/ARID5B/KDM4A/PHF8/KDM2A/KDM3B/KDM5A/KDM4C/KDM3A
Citric acid cycle (TCA cycle)	Citric acid cycle (TCA cycle)	Citric acid cycle (TCA cycle)	33	-0.528744	-1.93904	0.00076082	0.00461323	0.00304243	4441	tags=58%, list=29%, signal=41%	SUCLA2/SDHAF4/ACAT1/SDHAF3/SIRT3/MDH2/IDH3B/ISCA1/SUCLG1/DLST/SDHB/SUCLG2/IDH2/SDHAF2/LYRM4/ISCU/SDHC/ISCA2/SDHD
TCR signaling	TCR signaling	TCR signaling	76	-0.398842	-1.75618	0.00075735	0.00461323	0.00304243	4358	tags=51%, list=29%, signal=37%	ADRM1/CHUK/PSMC3/NCK1/NFKB1/CSK/PSMA5/PSMB7/PSMA4/PSMC1/PSMD8/HLA-DPB1/PSMB2/EVL/PSMC5/PSMA1/UBE2D1/PSMD12/UBE2D2/PSMD7/UBE2N/PSMC2/PSMD13/PSMA6/CDC34/PSMA2/UBB/PSMA7/PSMB3/PSMB4/SKP1/PSMB6/UBA52/RIPK2/RPS27A/PSMB5/SEM1/NFKBIA/PSMB1
Mitochondrial protein degradation	Mitochondrial protein degradation	Mitochondrial protein degradation	95	-0.37643	-1.72767	0.000817661	0.00493179	0.00325253	3925	tags=51%, list=26%, signal=38%	OMA1/HTRA2/CLPP/PRKACA/PCCB/NDUFS3/NDUFV3/HSPA9/NDUFV1/TRIAP1/MRPS2/TIMM17A/ATP5F1A/SSBP1/ALDH1B1/MDH2/BDH1/ATP5PO/PRELID1/MRPL32/MRPS10/SMDT1/ECI1/SLC25A6/PDHB/SHMT2/ATP5MG/TWNK/ATP5F1C/ARG2/TIMM10/SUCLG2/IDH2/NDUFA13/CHCHD2/ECH1/ATP5F1B/NDUFA2/ATP5PF/NDUFB6/COX5B/HSD17B10/COX4I1/ALDH2/UQCRQ/ATP5PD/TIMM9/COX5A
Assembly Of The HIV Virion	Assembly Of The HIV Virion	Assembly Of The HIV Virion	16	-0.658953	-1.98668	0.00095037	0.00570222	0.00376062	2062	tags=56%, list=14%, signal=49%	VPS37A/MVB12A/UBB/VPS28/TSG101/UBA52/RPS27A/PPIA/VPS37D
Transcription-Coupled Nucleotide Excision Repair (TC-NER)	Transcription-Coupled Nucleotide Excision Repair (TC-NER)	Transcription-Coupled Nucleotide Excision Repair (TC-NER)	75	-0.396785	-1.74281	0.000983734	0.00587166	0.00387237	5411	tags=59%, list=36%, signal=38%	COPS7B/ZNF830/POLR2K/POLD2/POLR2I/UBC/RPA1/PRPF19/XRCC1/POLD4/POLE3/POLR2H/POLR2D/GTF2H3/PCNA/RFC2/ERCC3/RPA2/CDK7/COPS7A/COPS4/COPS6/COPS2/POLR2C/COPS3/POLR2E/RPA3/ERCC8/POLR2G/PPIE/GPS1/POLR2J/ERCC1/UBB/POLR2F/POLE4/RBX1/UBA52/TCEA1/COPS5/RPS27A/GTF2H5/POLR2L/ISY1
Apoptosis	Apoptosis	Apoptosis	139	-0.327793	-1.60211	0.00101796	0.00604447	0.00398634	5206	tags=50%, list=34%, signal=33%	PSMC4/CASP3/FNTA/PSMD3/BCL2L11/UBC/TP53/YWHAB/PPP3R1/VIM/APAF1/PSMD6/GAS2/STAT3/DAPK3/CASP6/ADRM1/LY96/PSMC3/BBC3/OMA1/YWHAH/LMNA/MAPK3/PSMA5/PSMB7/BIRC2/NMT1/PSMA4/PSMC1/PSMD8/PSMB2/DIABLO/APIP/PSMC5/TRADD/PSMA1/PSMD12/BID/PSMD7/BCAP31/PSMC2/YWHAE/PSMD13/PSMA6/HMGB2/H1-2/DYNLL2/C1QBP/CYCS/H1-0/PSMA2/UBB/PSMA7/TFDP1/TICAM2/PSMB3/BAD/BAX/PSMB4/YWHAQ/PSMB6/UBA52/RPS27A/PSMB5/SEM1/CASP9/PSMB1/AVEN/D…
HIV Transcription Initiation	HIV Transcription Initiation	HIV Transcription Initiation	44	-0.470463	-1.84627	0.00106113	0.00608025	0.00400994	4849	tags=64%, list=32%, signal=43%	TAF9/POLR2K/POLR2I/TAF3/TAF11/GTF2F2/POLR2H/POLR2D/GTF2H3/GTF2E1/TBP/ERCC3/CDK7/TAF10/POLR2C/POLR2E/TAF7/POLR2G/POLR2J/GTF2F1/POLR2F/GTF2A2/TAF5/GTF2H5/TAF12/POLR2L/TAF13/GTF2E2
RNA Polymerase II HIV Promoter Escape	RNA Polymerase II HIV Promoter Escape	RNA Polymerase II HIV Promoter Escape	44	-0.470463	-1.84627	0.00106113	0.00608025	0.00400994	4849	tags=64%, list=32%, signal=43%	TAF9/POLR2K/POLR2I/TAF3/TAF11/GTF2F2/POLR2H/POLR2D/GTF2H3/GTF2E1/TBP/ERCC3/CDK7/TAF10/POLR2C/POLR2E/TAF7/POLR2G/POLR2J/GTF2F1/POLR2F/GTF2A2/TAF5/GTF2H5/TAF12/POLR2L/TAF13/GTF2E2
RNA Polymerase II Promoter Escape	RNA Polymerase II Promoter Escape	RNA Polymerase II Promoter Escape	44	-0.470463	-1.84627	0.00106113	0.00608025	0.00400994	4849	tags=64%, list=32%, signal=43%	TAF9/POLR2K/POLR2I/TAF3/TAF11/GTF2F2/POLR2H/POLR2D/GTF2H3/GTF2E1/TBP/ERCC3/CDK7/TAF10/POLR2C/POLR2E/TAF7/POLR2G/POLR2J/GTF2F1/POLR2F/GTF2A2/TAF5/GTF2H5/TAF12/POLR2L/TAF13/GTF2E2
RNA Polymerase II Transcription Initiation	RNA Polymerase II Transcription Initiation	RNA Polymerase II Transcription Initiation	44	-0.470463	-1.84627	0.00106113	0.00608025	0.00400994	4849	tags=64%, list=32%, signal=43%	TAF9/POLR2K/POLR2I/TAF3/TAF11/GTF2F2/POLR2H/POLR2D/GTF2H3/GTF2E1/TBP/ERCC3/CDK7/TAF10/POLR2C/POLR2E/TAF7/POLR2G/POLR2J/GTF2F1/POLR2F/GTF2A2/TAF5/GTF2H5/TAF12/POLR2L/TAF13/GTF2E2
RNA Polymerase II Transcription Initiation And Promoter Clearance	RNA Polymerase II Transcription Initiation And Promoter Clearance	RNA Polymerase II Transcription Initiation And Promoter Clearance	44	-0.470463	-1.84627	0.00106113	0.00608025	0.00400994	4849	tags=64%, list=32%, signal=43%	TAF9/POLR2K/POLR2I/TAF3/TAF11/GTF2F2/POLR2H/POLR2D/GTF2H3/GTF2E1/TBP/ERCC3/CDK7/TAF10/POLR2C/POLR2E/TAF7/POLR2G/POLR2J/GTF2F1/POLR2F/GTF2A2/TAF5/GTF2H5/TAF12/POLR2L/TAF13/GTF2E2
RNA Polymerase II Transcription Pre-Initiation And Promoter Opening	RNA Polymerase II Transcription Pre-Initiation And Promoter Opening	RNA Polymerase II Transcription Pre-Initiation And Promoter Opening	44	-0.470463	-1.84627	0.00106113	0.00608025	0.00400994	4849	tags=64%, list=32%, signal=43%	TAF9/POLR2K/POLR2I/TAF3/TAF11/GTF2F2/POLR2H/POLR2D/GTF2H3/GTF2E1/TBP/ERCC3/CDK7/TAF10/POLR2C/POLR2E/TAF7/POLR2G/POLR2J/GTF2F1/POLR2F/GTF2A2/TAF5/GTF2H5/TAF12/POLR2L/TAF13/GTF2E2
TNFR2 non-canonical NF-kB pathway	TNFR2 non-canonical NF-kB pathway	TNFR2 non-canonical NF-kB pathway	64	-0.416093	-1.7707	0.00104068	0.00608025	0.00400994	3711	tags=45%, list=24%, signal=34%	PSMA5/PSMB7/BIRC2/PSMA4/PSMC1/PSMD8/PSMB2/PSMC5/PSMA1/PSMD12/PSMD7/PSMC2/PSMD13/PSMA6/PSMA2/UBB/PSMA7/PSMB3/UBE2M/PSMB4/SKP1/PSMB6/UBA52/RPS27A/PSMB5/SEM1/RELB/NFKB2/PSMB1
Adrenaline,noradrenaline inhibits insulin secretion	Adrenaline,noradrenaline inhibits insulin secretion	Adrenaline,noradrenaline inhibits insulin secretion	17	-0.63576	-1.95149	0.00116205	0.00662544	0.00436949	1739	tags=47%, list=11%, signal=42%	CACNA1C/GNG5/GNB2/GNGT1/GNG10/GNAI2/GNG11/GNB5
Formation of WDR5-containing histone-modifying complexes	Formation of WDR5-containing histone-modifying complexes	Formation of WDR5-containing histone-modifying complexes	42	0.486646	1.8296	0.00119065	0.00675488	0.00445486	2252	tags=38%, list=15%, signal=33%	KDM6A/KMT2C/OGT/KMT2D/BOD1L1/HCFC1/YEATS2/SETD1B/KANSL1/KMT2A/SETD1A/PAXIP1/KAT2B/KMT2B/NCOA6/PHF20L1
Post-chaperonin tubulin folding pathway	Post-chaperonin tubulin folding pathway	Post-chaperonin tubulin folding pathway	15	-0.666719	-1.97133	0.00120421	0.00679814	0.00448339	2820	tags=60%, list=19%, signal=49%	TBCD/TUBB6/ARL2/TUBA1A/TBCB/TUBB3/TBCA/TUBB2B/TUBB2A
Regulation of mRNA stability by proteins that bind AU-rich elements	Regulation of mRNA stability by proteins that bind AU-rich elements	Regulation of mRNA stability by proteins that bind AU-rich elements	76	-0.390979	-1.72156	0.00135405	0.00760657	0.00501655	4113	tags=47%, list=27%, signal=35%	EXOSC3/ADRM1/HSPA1A/PSMC3/EXOSC4/SET/PSMA5/EXOSC7/PSMB7/PSMA4/PSMC1/PSMD8/EXOSC8/PSMB2/PSMC5/PSMA1/PSMD12/PSMD7/PSMC2/PSMD13/PSMA6/EXOSC5/PSMA2/UBB/HSBP1/PSMA7/PSMB3/PSMB4/PSMB6/UBA52/EXOSC1/ANP32A/RPS27A/PSMB5/SEM1/PSMB1
Elastic fibre formation	Elastic fibre formation	Elastic fibre formation	37	0.507681	1.85403	0.00138234	0.00772759	0.00509636	3447	tags=49%, list=23%, signal=38%	LTBP2/LTBP1/ITGB5/ITGB8/FN1/BMP2/FBN2/LOXL4/LOXL3/LOXL2/TGFB3/ITGA5/ITGA8/ITGB3/ITGAV/LOX/MFAP3/LTBP3
Transcription of the HIV genome	Transcription of the HIV genome	Transcription of the HIV genome	66	-0.406438	-1.73962	0.0014758	0.00821002	0.00541452	4500	tags=47%, list=30%, signal=33%	GTF2F2/ELOA/POLR2H/POLR2D/GTF2H3/CDK9/GTF2E1/TBP/ERCC3/CDK7/TAF10/ELOB/POLR2C/POLR2E/SUPT4H1/TAF7/POLR2G/NCBP2/POLR2J/GTF2F1/POLR2F/GTF2A2/TCEA1/TAF5/ELOC/GTF2H5/NELFE/TAF12/POLR2L/TAF13/GTF2E2
TGFBR3 expression	TGFBR3 expression	TGFBR3 expression	20	0.609866	1.91434	0.00150617	0.00833848	0.00549925	3049	tags=60%, list=20%, signal=48%	TNRC6A/HELLS/EP300/SMAD3/TNRC6C/AGO2/TCF4/MOV10/AGO3/SP1/TNRC6B/AGO4
Mitotic G1 phase and G1/S transition	Mitotic G1 phase and G1/S transition	Mitotic G1 phase and G1/S transition	129	-0.332005	-1.6047	0.00160621	0.00884962	0.00583634	4792	tags=46%, list=32%, signal=32%	RBBP4/PSMD6/CDKN2C/CCNE2/MYC/POLE3/ORC6/MCM7/ADRM1/E2F6/PSMC3/PPP2CB/CCND3/SKP2/PCNA/ORC3/CKS1B/PSMA5/PSMB7/ORC5/PSMA4/PSMC1/PSMD8/LIN52/PSMB2/RPA2/CDK7/PSMC5/PSMA1/PSMD12/CABLES1/RPA3/CDK4/CDT1/PSMD7/PSMC2/PSMD13/PSMA6/GMNN/CDKN1A/PSMA2/UBB/PSMA7/POLE4/TFDP1/PSMB3/PSMB4/SKP1/PRIM2/PSMB6/CDKN1B/UBA52/RPS27A/HDAC1/PSMB5/SEM1/MAX/CDKN1C/PSMB1
Signaling by the B Cell Receptor (BCR)	Signaling by the B Cell Receptor (BCR)	Signaling by the B Cell Receptor (BCR)	81	-0.377915	-1.68468	0.00168242	0.00922511	0.00608398	4402	tags=48%, list=29%, signal=34%	NFATC1/CALM1/ADRM1/CHUK/PSMC3/NCK1/NFKB1/NFATC3/PSMA5/PSMB7/PSMA4/PSMC1/PSMD8/PSMB2/PSMC5/PSMA1/PSMD12/PPP3CB/PSMD7/PSMC2/FYN/PSMD13/PSMA6/FKBP1A/PSMA2/UBB/PSMA7/PSMB3/PSMB4/SKP1/PSMB6/UBA52/RPS27A/NFKBIB/PPIA/PSMB5/SEM1/NFKBIA/PSMB1
HSP90 chaperone cycle for steroid hormone receptors (SHR) in the presence of ligand	HSP90 chaperone cycle for steroid hormone receptors (SHR) in the presence of ligand	HSP90 chaperone cycle for steroid hormone receptors (SHR) in the presence of ligand	41	-0.469918	-1.81426	0.00180593	0.00985521	0.00649953	3511	tags=51%, list=23%, signal=39%	DCTN6/STIP1/HSPA1A/DNAJA1/HSPA1B/HSPA2/DYNC1LI1/TUBB6/DYNLL2/TUBA1A/DCTN2/FKBP4/PTGES3/CAPZA2/TUBB3/TUBB2B/DCTN3/ACTR10/TUBB2A/DYNLL1/DNAJB1
Formation of HIV-1 elongation complex containing HIV-1 Tat	Formation of HIV-1 elongation complex containing HIV-1 Tat	Formation of HIV-1 elongation complex containing HIV-1 Tat	42	-0.462422	-1.7961	0.00195992	0.0105449	0.0069544	4500	tags=52%, list=30%, signal=37%	GTF2F2/ELOA/POLR2H/POLR2D/GTF2H3/CDK9/ERCC3/CDK7/ELOB/POLR2C/POLR2E/SUPT4H1/POLR2G/NCBP2/POLR2J/GTF2F1/POLR2F/TCEA1/ELOC/GTF2H5/NELFE/POLR2L
HIV Transcription Elongation	HIV Transcription Elongation	HIV Transcription Elongation	42	-0.462422	-1.7961	0.00195992	0.0105449	0.0069544	4500	tags=52%, list=30%, signal=37%	GTF2F2/ELOA/POLR2H/POLR2D/GTF2H3/CDK9/ERCC3/CDK7/ELOB/POLR2C/POLR2E/SUPT4H1/POLR2G/NCBP2/POLR2J/GTF2F1/POLR2F/TCEA1/ELOC/GTF2H5/NELFE/POLR2L
Tat-mediated elongation of the HIV-1 transcript	Tat-mediated elongation of the HIV-1 transcript	Tat-mediated elongation of the HIV-1 transcript	42	-0.462422	-1.7961	0.00195992	0.0105449	0.0069544	4500	tags=52%, list=30%, signal=37%	GTF2F2/ELOA/POLR2H/POLR2D/GTF2H3/CDK9/ERCC3/CDK7/ELOB/POLR2C/POLR2E/SUPT4H1/POLR2G/NCBP2/POLR2J/GTF2F1/POLR2F/TCEA1/ELOC/GTF2H5/NELFE/POLR2L
Class B/2 (Secretin family receptors)	Class B/2 (Secretin family receptors)	Class B/2 (Secretin family receptors)	36	-0.488669	-1.8306	0.00203061	0.0108236	0.00713821	1674	tags=31%, list=11%, signal=27%	GNG5/GNB2/GNGT1/ADM/GNG10/GNG11/GNB5/WNT16/WNT2/WNT2B/RAMP1
MET promotes cell motility	MET promotes cell motility	MET promotes cell motility	36	0.503206	1.82701	0.00202941	0.0108236	0.00713821	3349	tags=42%, list=22%, signal=33%	LAMB1/LAMA5/ITGA2/LAMC1/LAMA1/TNS3/HGF/FN1/ITGA3/COL5A3/COL27A1/LAMA3/LAMB2/CRKL/DOCK7
Metabolism of steroid hormones	Metabolism of steroid hormones	Metabolism of steroid hormones	18	-0.611642	-1.90935	0.00205382	0.0108967	0.00718638	1774	tags=39%, list=12%, signal=34%	SRD5A3/HSD17B2/HSD17B14/HSD17B11/STARD3NL/AKR1B1/TSPO
Iron uptake and transport	Iron uptake and transport	Iron uptake and transport	49	-0.441066	-1.77418	0.00208458	0.0110089	0.00726039	3137	tags=43%, list=21%, signal=34%	CYBRD1/CAND1/ATP6V1G2/ATP6V0B/ACO1/HMOX2/ATP6V1E1/ATP6V0C/UBB/ALAD/HMOX1/SKP1/UBA52/ATP6V1F/ATP6V1G1/NEDD8/ATP6V0E1/RPS27A/SLC40A1/FTH1/FTL
RORA,B,C and NR1D1 (REV-ERBA) regulate gene expression	RORA,B,C and NR1D1 (REV-ERBA) regulate gene expression	RORA,B,C and NR1D1 (REV-ERBA) regulate gene expression	22	0.579665	1.86539	0.00215622	0.011335	0.00747546	4911	tags=73%, list=32%, signal=49%	NCOR1/CHD9/EP300/NRIP1/RORA/CREBBP/HELZ2/NCOA6/NCOA2/SREBF1/TBL1XR1/NR1D1/PPARA/MED1/CPT1A/NCOA1
Maturation of TCA enzymes and regulation of TCA cycle	Maturation of TCA enzymes and regulation of TCA cycle	Maturation of TCA enzymes and regulation of TCA cycle	20	-0.590738	-1.89793	0.00232474	0.0121098	0.00798642	2297	tags=65%, list=15%, signal=55%	SDHAF4/ACAT1/SDHAF3/SIRT3/ISCA1/SDHB/IDH2/SDHAF2/LYRM4/ISCU/SDHC/ISCA2/SDHD
RHOU GTPase cycle	RHOU GTPase cycle	RHOU GTPase cycle	36	0.500045	1.81553	0.00232459	0.0121098	0.00798642	3822	tags=56%, list=25%, signal=42%	SRGAP2/PEAK1/DST/CLTC/USP9X/DLG5/MYO6/ARHGEF6/WWP2/SPTAN1/WDR6/SPTBN1/EPHA2/IQGAP1/ARHGAP31/GIT2/STAM/PAK1/PAK4/PIK3R1
Asparagine N-linked glycosylation	Asparagine N-linked glycosylation	Asparagine N-linked glycosylation	263	-0.269995	-1.43936	0.00237846	0.0123336	0.00813402	4586	tags=38%, list=30%, signal=27%	CAPZB/MVD/TMED3/DDOST/SYVN1/CNIH1/KDELR3/DCTN6/TMED7/MGAT4B/LMAN2L/SEC22C/EDEM2/ALG14/ARF1/ALG8/TRIM13/FUT8/COG4/DERL2/PRKCSH/GMPPA/NUS1/MGAT1/PREB/TMED9/PSMC1/GOSR2/PPP6C/ARFGAP3/NEU1/ST6GALNAC4/SEC13/SRD5A3/SEC22B/KDELR2/CD55/NAPA/RAB1B/CMAS/DOLK/RNF5/FPGT/NAGK/ALG3/DYNC1LI1/DPM1/TUBB6/TMEM258/PMM2/TRAPPC4/DPM2/NUDT14/RNF139/BET1/MGAT2/CTSZ/TRAPPC1/COPZ1/TRAPPC5/ARF5/RAD23B/DYNLL2/AMFR/ALG5/ST6…
Aggrephagy	Aggrephagy	Aggrephagy	31	-0.504773	-1.82167	0.00251561	0.012986	0.0085643	2664	tags=45%, list=18%, signal=37%	HSF1/DYNC1LI1/TUBB6/UBE2N/DYNLL2/UBB/TUBA1A/UBA52/PARK7/TUBB3/TUBB2B/RPS27A/TUBB2A/DYNLL1
Host Interactions of HIV factors	Host Interactions of HIV factors	Host Interactions of HIV factors	108	-0.339148	-1.59152	0.00273811	0.0140712	0.00927997	4159	tags=48%, list=27%, signal=35%	ADRM1/SLC25A5/AP1M1/PSMC3/ARF1/CDK9/HLA-A/PSMA5/RAC1/PSMB7/PSMA4/PSMC1/AP2M1/PSMD8/AP1S2/PSMB2/NPM1/PSMC5/SEC13/PSMA1/PSMD12/NUP133/ELOB/B2M/AP2S1/SLC25A4/PSMD7/PSMC2/FYN/PSMD13/PSMA6/BANF1/RAN/SLC25A6/PSMA2/UBB/PSMA7/AP1S1/PSMB3/PSMB4/RBX1/RANBP1/SKP1/PSMB6/NUP37/UBA52/ELOC/RPS27A/PPIA/PSMB5/SEM1/PSMB1
Antigen processing: Ubiquitination & Proteasome degradation	Antigen processing: Ubiquitination & Proteasome degradation	Antigen processing: Ubiquitination & Proteasome degradation	260	-0.267996	-1.42682	0.00276683	0.0141553	0.00933545	3787	tags=35%, list=25%, signal=26%	BTBD6/UBE2R2/UBE2J1/PSMA5/THOP1/PSMB7/PSMA4/PSMC1/PSMD8/FBXO44/SOCS3/PSMB2/KLHL20/UBE2Z/RBCK1/RNF34/LRR1/PSMC5/PSMA1/RNF130/UBE2D1/PSMD12/UBE2D2/ELOB/STUB1/UBE2D4/FBXO4/TRIM69/FBXL13/VHL/TRIM4/MIB2/MKRN1/UBE2E3/PSMD7/UBE2N/FBXO9/PSMC2/UBE2L3/UBE2A/FBXO17/PSMD13/PSMA6/UBE2L6/UBAC1/UBE2B/CDC34/UBE2D3/ZNRF1/RNF41/BLMH/ANAPC13/PSMA2/UBE2E1/UBB/SIAH2/KCTD6/UBE2W/PSMA7/KLHL2/UBE2J2/FBXL12/UBE2F/PSMB3/U…
Somitogenesis	Somitogenesis	Somitogenesis	39	-0.462308	-1.76459	0.00293827	0.0149656	0.00986985	3711	tags=54%, list=24%, signal=41%	PSMA5/PSMB7/PSMA4/PSMC1/PSMD8/PSMB2/PSMC5/PSMA1/PSMD12/PSMD7/PSMC2/PSMD13/PSMA6/PSMA2/PSMA7/PSMB3/PSMB4/PSMB6/PSMB5/SEM1/PSMB1
Assembly of collagen fibrils and other multimeric structures	Assembly of collagen fibrils and other multimeric structures	Assembly of collagen fibrils and other multimeric structures	41	0.469575	1.75606	0.00296725	0.0150463	0.00992308	3386	tags=51%, list=22%, signal=40%	COL4A6/COL4A5/COL12A1/COL6A3/ITGA6/PXDN/DST/LOXL4/PLEC/LOXL3/COL5A3/LOXL2/COL4A1/COL15A1/COL27A1/COL6A1/LAMA3/LOX/COL18A1/COL7A1/CTSS
Hedgehog 'off' state	Hedgehog 'off' state	Hedgehog 'off' state	89	-0.357207	-1.62017	0.00320126	0.0161614	0.0106585	4112	tags=43%, list=27%, signal=31%	PSMC3/FUZ/PRKAR1B/PRKACA/PSMA5/PSMB7/PSMA4/PSMC1/PSMD8/PSMB2/GNAS/PSMC5/PSMA1/PSMD12/TUBB6/PSMD7/PRKAR2B/PSMC2/PSMD13/PSMA6/PSMA2/UBB/PSMA7/TUBA1A/IFT52/PSMB3/PSMB4/RBX1/SKP1/PSMB6/UBA52/TUBB3/TUBB2B/RPS27A/TUBB2A/PSMB5/SEM1/PSMB1
Interleukin-10 signaling	Interleukin-10 signaling	Interleukin-10 signaling	21	-0.56986	-1.85668	0.00330624	0.0164759	0.0108659	1506	tags=38%, list=10%, signal=34%	IL1B/CXCL8/CXCL1/CSF3/CCL2/IL1A/IL6/CXCL2
MyD88:MAL(TIRAP) cascade initiated on plasma membrane	MyD88:MAL(TIRAP) cascade initiated on plasma membrane	MyD88:MAL(TIRAP) cascade initiated on plasma membrane	96	-0.347702	-1.59938	0.00333543	0.0164759	0.0108659	2546	tags=27%, list=17%, signal=23%	MAP3K8/MAP2K1/UBE2N/MAPKAPK3/MAPK7/MAP2K3/NKIRAS2/CD36/TNIP2/VRK3/NKIRAS1/UBB/TIFA/TAB1/NLRX1/MAP2K6/SKP1/UBA52/JUN/RIPK2/PELI2/RPS27A/NFKBIB/NFKB2/NFKBIA/SOCS1
Toll Like Receptor 2 (TLR2) Cascade	Toll Like Receptor 2 (TLR2) Cascade	Toll Like Receptor 2 (TLR2) Cascade	96	-0.347702	-1.59938	0.00333543	0.0164759	0.0108659	2546	tags=27%, list=17%, signal=23%	MAP3K8/MAP2K1/UBE2N/MAPKAPK3/MAPK7/MAP2K3/NKIRAS2/CD36/TNIP2/VRK3/NKIRAS1/UBB/TIFA/TAB1/NLRX1/MAP2K6/SKP1/UBA52/JUN/RIPK2/PELI2/RPS27A/NFKBIB/NFKB2/NFKBIA/SOCS1
Toll Like Receptor TLR1:TLR2 Cascade	Toll Like Receptor TLR1:TLR2 Cascade	Toll Like Receptor TLR1:TLR2 Cascade	96	-0.347702	-1.59938	0.00333543	0.0164759	0.0108659	2546	tags=27%, list=17%, signal=23%	MAP3K8/MAP2K1/UBE2N/MAPKAPK3/MAPK7/MAP2K3/NKIRAS2/CD36/TNIP2/VRK3/NKIRAS1/UBB/TIFA/TAB1/NLRX1/MAP2K6/SKP1/UBA52/JUN/RIPK2/PELI2/RPS27A/NFKBIB/NFKB2/NFKBIA/SOCS1
Toll Like Receptor TLR6:TLR2 Cascade	Toll Like Receptor TLR6:TLR2 Cascade	Toll Like Receptor TLR6:TLR2 Cascade	96	-0.347702	-1.59938	0.00333543	0.0164759	0.0108659	2546	tags=27%, list=17%, signal=23%	MAP3K8/MAP2K1/UBE2N/MAPKAPK3/MAPK7/MAP2K3/NKIRAS2/CD36/TNIP2/VRK3/NKIRAS1/UBB/TIFA/TAB1/NLRX1/MAP2K6/SKP1/UBA52/JUN/RIPK2/PELI2/RPS27A/NFKBIB/NFKB2/NFKBIA/SOCS1
Inwardly rectifying K+ channels	Inwardly rectifying K+ channels	Inwardly rectifying K+ channels	16	-0.610048	-1.83924	0.00367476	0.0178067	0.0117435	1674	tags=44%, list=11%, signal=39%	GNG5/GNB2/GNGT1/ABCC9/GNG10/GNG11/GNB5
mTORC1-mediated signalling	mTORC1-mediated signalling	mTORC1-mediated signalling	23	-0.549392	-1.83372	0.00368253	0.0178067	0.0117435	2401	tags=43%, list=16%, signal=37%	RRAGA/FKBP1A/MLST8/RHEB/LAMTOR1/LAMTOR4/EIF4B/RPS6/EIF4EBP1/LAMTOR5
Formation of the Early Elongation Complex	Formation of the Early Elongation Complex	Formation of the Early Elongation Complex	33	-0.482118	-1.76805	0.00367367	0.0178067	0.0117435	5531	tags=64%, list=36%, signal=41%	NELFA/NELFB/POLR2K/POLR2I/GTF2F2/POLR2H/POLR2D/GTF2H3/ERCC3/CDK7/POLR2C/POLR2E/SUPT4H1/POLR2G/NCBP2/POLR2J/GTF2F1/POLR2F/GTF2H5/NELFE/POLR2L
Formation of the HIV-1 Early Elongation Complex	Formation of the HIV-1 Early Elongation Complex	Formation of the HIV-1 Early Elongation Complex	33	-0.482118	-1.76805	0.00367367	0.0178067	0.0117435	5531	tags=64%, list=36%, signal=41%	NELFA/NELFB/POLR2K/POLR2I/GTF2F2/POLR2H/POLR2D/GTF2H3/ERCC3/CDK7/POLR2C/POLR2E/SUPT4H1/POLR2G/NCBP2/POLR2J/GTF2F1/POLR2F/GTF2H5/NELFE/POLR2L
COPI-mediated anterograde transport	COPI-mediated anterograde transport	COPI-mediated anterograde transport	82	-0.361038	-1.61311	0.00362444	0.0178067	0.0117435	2987	tags=44%, list=20%, signal=35%	CAPZB/TMED3/KDELR3/DCTN6/TMED7/ARF1/COG4/TMED9/GOSR2/ARFGAP3/KDELR2/CD55/NAPA/RAB1B/DYNC1LI1/TUBB6/BET1/COPZ1/ARF5/DYNLL2/STX5/RAB1A/TUBA1A/ARF4/DCTN2/COPE/CAPZA2/TUBB3/TUBB2B/TMED2/COG8/DCTN3/ACTR10/TUBB2A/DYNLL1/COPZ2
Cleavage of the damaged pyrimidine	Cleavage of the damaged pyrimidine	Cleavage of the damaged pyrimidine	21	-0.563456	-1.83582	0.00377552	0.0178791	0.0117913	2610	tags=48%, list=17%, signal=39%	H2AZ2/OGG1/H2AJ/TERF2IP/TINF2/SMUG1/H2BC5/UNG/NTHL1/H2AC6
Depyrimidination	Depyrimidination	Depyrimidination	21	-0.563456	-1.83582	0.00377552	0.0178791	0.0117913	2610	tags=48%, list=17%, signal=39%	H2AZ2/OGG1/H2AJ/TERF2IP/TINF2/SMUG1/H2BC5/UNG/NTHL1/H2AC6
Recognition and association of DNA glycosylase with site containing an affected pyrimidine	Recognition and association of DNA glycosylase with site containing an affected pyrimidine	Recognition and association of DNA glycosylase with site containing an affected pyrimidine	21	-0.563456	-1.83582	0.00377552	0.0178791	0.0117913	2610	tags=48%, list=17%, signal=39%	H2AZ2/OGG1/H2AJ/TERF2IP/TINF2/SMUG1/H2BC5/UNG/NTHL1/H2AC6
Effects of PIP2 hydrolysis	Effects of PIP2 hydrolysis	Effects of PIP2 hydrolysis	20	0.580933	1.82351	0.00376541	0.0178791	0.0117913	2448	tags=35%, list=16%, signal=29%	DAGLB/ITPR3/ITPR2/DGKH/DGKE/MGLL/DGKI
Endosomal Sorting Complex Required For Transport (ESCRT)	Endosomal Sorting Complex Required For Transport (ESCRT)	Endosomal Sorting Complex Required For Transport (ESCRT)	30	-0.499088	-1.78564	0.00372593	0.0178791	0.0117913	3160	tags=40%, list=21%, signal=32%	VPS37A/CHMP2A/VPS4A/MVB12A/CHMP4B/CHMP5/UBB/VPS28/TSG101/UBA52/RPS27A/VPS37D
Interleukin-12 signaling	Interleukin-12 signaling	Interleukin-12 signaling	35	-0.475603	-1.77035	0.00379416	0.0178934	0.0118008	4257	tags=54%, list=28%, signal=39%	BOLA2/ARF1/VAMP7/HNRNPF/HSPA9/CDC42/RAP1B/CNN2/MIF/CFL1/GSTO1/AIP/ANXA2/SOD2/PDCD4/RPLP0/TALDO1/PPIA/SOD1
Protein ubiquitination	Protein ubiquitination	Protein ubiquitination	67	-0.383222	-1.64603	0.00390572	0.0183441	0.012098	3995	tags=46%, list=26%, signal=34%	PCNA/HLA-B/HLA-A/UBE2R2/H2BC12/UBE2Z/UBE2D1/PAF1/UBE2D2/RRAGA/UBE2E3/UBE2N/UBE2L3/UBE2A/SELENOS/UBE2B/PEX10/CDC34/UBE2D3/H2BC5/RNF181/UBE2E1/UBB/UBE2W/UBE2J2/UBE2H/UBA52/TMEM129/RPS27A/UBE2S/PEX2
MyD88 dependent cascade initiated on endosome	MyD88 dependent cascade initiated on endosome	MyD88 dependent cascade initiated on endosome	93	-0.347229	-1.58878	0.00399229	0.0186742	0.0123156	2546	tags=28%, list=17%, signal=23%	MAP3K8/MAP2K1/UBE2N/MAPKAPK3/MAPK7/MAP2K3/NKIRAS2/TNIP2/VRK3/NKIRAS1/UBB/TICAM2/TIFA/TAB1/NLRX1/MAP2K6/SKP1/IRF7/UBA52/JUN/RIPK2/PELI2/RPS27A/NFKBIB/NFKB2/NFKBIA
Regulation of MITF-M-dependent genes involved in lysosome biogenesis and autophagy	Regulation of MITF-M-dependent genes involved in lysosome biogenesis and autophagy	Regulation of MITF-M-dependent genes involved in lysosome biogenesis and autophagy	16	-0.607621	-1.83192	0.00401267	0.0186932	0.0123282	2643	tags=44%, list=17%, signal=36%	ATP6V0B/ATP6V1E1/ATP6V0C/ASAH1/ATP6V1F/ATP6V1G1/ATP6V0E1
Diseases associated with O-glycosylation of proteins	Diseases associated with O-glycosylation of proteins	Diseases associated with O-glycosylation of proteins	40	0.464265	1.72638	0.00407033	0.018885	0.0124547	3513	tags=45%, list=23%, signal=35%	SEMA5A/ADAMTS12/NOTCH2/NOTCH3/THBS2/SPON1/THBS1/GALNT12/MUC1/ADAMTS10/SPON2/C1GALT1/ADAMTS7/THSD4/B3GLCT/LFNG/NOTCH1/DAG1
Gamma carboxylation, hypusinylation, hydroxylation, and arylsulfatase activation	Gamma carboxylation, hypusinylation, hydroxylation, and arylsulfatase activation	Gamma carboxylation, hypusinylation, hydroxylation, and arylsulfatase activation	51	-0.414206	-1.68064	0.00417499	0.0192925	0.0127235	2748	tags=35%, list=18%, signal=29%	RWDD1/EIF5A/FN3KRP/JMJD4/DPH3/F8/DPH5/DHPS/EEF2/ARSI/F10/RPS6/ARSG/RPS23/TPST1/RPL27A/RPL8/RCCD1
G alpha (i) signalling events	G alpha (i) signalling events	G alpha (i) signalling events	121	-0.320144	-1.53137	0.00424365	0.019531	0.0128808	2575	tags=27%, list=17%, signal=23%	RGS19/GNAL/PPP3CB/S1PR3/PRKAR2B/PPP1CA/RGS4/GNG5/GNB2/OPN3/BDKRB1/GNGT1/RGS20/GNG10/RGS3/RGS5/OPRL1/CXCL8/GNAI2/CXCL6/GNG11/S1PR2/CXCL1/RGS10/GNB5/CXCL12/HEBP1/PDE1A/CXCL5/CXCL3/CXCL2/PDE4D/PDE4B
NRAGE signals death through JNK	NRAGE signals death through JNK	NRAGE signals death through JNK	44	0.449633	1.7086	0.00434568	0.0199206	0.0131377	3814	tags=43%, list=25%, signal=32%	FGD4/KALRN/ARHGEF9/OBSCN/TRIO/PLEKHG2/PLEKHG5/AKAP13/TIAM2/RASGRF2/ARHGEF40/ARHGEF12/ARHGEF6/ECT2/SOS1/VAV2/ARHGEF10/ARHGEF17/ABR
Formation of HIV elongation complex in the absence of HIV Tat	Formation of HIV elongation complex in the absence of HIV Tat	Formation of HIV elongation complex in the absence of HIV Tat	44	-0.436809	-1.7142	0.00439925	0.0200858	0.0132466	4500	tags=50%, list=30%, signal=35%	GTF2F2/ELOA/POLR2H/POLR2D/GTF2H3/CDK9/ERCC3/CDK7/ELOB/POLR2C/POLR2E/SUPT4H1/POLR2G/NCBP2/POLR2J/GTF2F1/POLR2F/TCEA1/ELOC/GTF2H5/NELFE/POLR2L
Transcriptional Regulation by TP53	Transcriptional Regulation by TP53	Transcriptional Regulation by TP53	325	-0.249175	-1.3606	0.00445567	0.0202627	0.0133633	3526	tags=30%, list=23%, signal=24%	TBP/TP53I3/BRPF1/ZNF420/PRDX2/ERCC3/CNOT10/PCBP4/PIN1/RMI2/RPA2/CASP1/RAD1/TMEM219/ING2/PLK2/CDK7/NPM1/RNF34/TRIAP1/TAF10/PERP/CDK5/HUS1/ELOB/POLR2C/PRDX1/RAD9A/POLR2E/BID/PIP4K2A/SUPT4H1/RPA3/CNOT11/RRAGA/TAF7/POLR2G/MEAF6/PRELID1/MLH1/YWHAE/COX7B/KAT5/PRELID3A/CDKN1A/COX8A/MLST8/CYCS/DDIT4/POLR2J/G6PD/BNIP3L/UBB/GTF2F1/RHEB/CSNK2A2/POLR2F/LAMTOR1/RBBP7/COX6C/SMYD2/TFDP1/SGK1/ATRIP/BAX/LAMTOR4/S…
Synthesis of active ubiquitin: roles of E1 and E2 enzymes	Synthesis of active ubiquitin: roles of E1 and E2 enzymes	Synthesis of active ubiquitin: roles of E1 and E2 enzymes	30	-0.492491	-1.76204	0.00448411	0.0203114	0.0133954	3202	tags=50%, list=21%, signal=40%	UBE2Z/UBE2D1/UBE2D2/UBE2E3/UBE2L3/UBE2A/UBE2B/CDC34/UBE2E1/UBB/UBE2W/UBE2H/UBA52/RPS27A/UBE2S
Transport of inorganic cations/anions and amino acids/oligopeptides	Transport of inorganic cations/anions and amino acids/oligopeptides	Transport of inorganic cations/anions and amino acids/oligopeptides	61	0.406351	1.65227	0.00452252	0.0203874	0.0134456	2431	tags=31%, list=16%, signal=26%	SLC20A1/SLC4A7/SLC4A4/SLC9A5/SLC36A1/SLC9A3/SLC15A4/SLC7A11/SLC12A4/SLC4A8/SLC3A1/SLC7A1/SLC26A11/SLC9A1/SLC9A8/SLC6A6/SLC38A1/SLC1A7/SLC26A6
RHOA GTPase cycle	RHOA GTPase cycle	RHOA GTPase cycle	123	0.334122	1.53932	0.00453647	0.0203874	0.0134456	4874	tags=48%, list=32%, signal=33%	CIT/ARHGEF28/KALRN/DIAPH1/SRGAP1/OBSCN/ARHGAP21/IQGAP3/ARHGAP22/ARHGAP32/TRIO/DLC1/LMAN1/PLEKHG5/ARHGAP35/AKAP13/PLEKHG4/RASGRF2/ROCK1/PKN2/ARHGEF40/ARHGEF12/MCAM/MYO9B/ARAP3/ARHGAP23/ARHGAP19/ARHGAP1/ECT2/BCR/ANLN/FMNL3/RACGAP1/ARHGAP5/RHPN2/IQGAP1/ARHGAP31/STK10/VAV2/ARHGEF10/ARHGEF17/ABR/PIK3R1/ARHGAP24/MYO9A/SCFD1/ARHGAP42/TEX2/ARHGAP39/ARHGAP20/LBR/TMPO/GMIP/FARP1/VANGL1/SLK/TIAM1/FAF2/KTN1
Cytochrome P450 - arranged by substrate type	Cytochrome P450 - arranged by substrate type	Cytochrome P450 - arranged by substrate type	21	0.565719	1.79709	0.00463094	0.0207307	0.0136719	3832	tags=52%, list=25%, signal=39%	CYP2S1/TBXAS1/CYP4V2/AHRR/NCOA2/CYP1B1/CYP2U1/ARNT2/AHR/PTGIS/CYP3A5
Expression of BMAL (ARNTL), CLOCK, and NPAS2	Expression of BMAL (ARNTL), CLOCK, and NPAS2	Expression of BMAL (ARNTL), CLOCK, and NPAS2	31	0.500839	1.75502	0.00478753	0.0213483	0.0140792	4298	tags=55%, list=28%, signal=39%	NCOR1/CHD9/RAI1/EP300/NRIP1/NPAS2/RORA/CREBBP/HELZ2/NCOA6/NCOA2/TBL1XR1/NR1D1/PPARA/CLOCK/ATF2/MED1
Regulation of MECP2 expression and activity	Regulation of MECP2 expression and activity	Regulation of MECP2 expression and activity	28	0.514883	1.76036	0.00483856	0.0213698	0.0140934	3380	tags=54%, list=22%, signal=42%	HIPK2/NCOR2/TNRC6A/NCOR1/SIN3A/HTT/CAMK4/TNRC6C/MECP2/AGO2/MOV10/AGO3/TNRC6B/AGO4/TBL1XR1
Dual incision in TC-NER	Dual incision in TC-NER	Dual incision in TC-NER	62	-0.388341	-1.64292	0.00484223	0.0213698	0.0140934	5379	tags=56%, list=35%, signal=37%	ZNF830/POLR2K/POLD2/POLR2I/UBC/RPA1/PRPF19/POLD4/POLE3/POLR2H/POLR2D/GTF2H3/PCNA/RFC2/ERCC3/RPA2/CDK7/POLR2C/POLR2E/RPA3/ERCC8/POLR2G/PPIE/POLR2J/ERCC1/UBB/POLR2F/POLE4/RBX1/UBA52/TCEA1/RPS27A/GTF2H5/POLR2L/ISY1
Mitochondrial biogenesis	Mitochondrial biogenesis	Mitochondrial biogenesis	89	-0.347249	-1.57501	0.00484829	0.0213698	0.0140934	2947	tags=35%, list=19%, signal=28%	DMAC2L/ATP5F1A/SSBP1/ATP5PO/MICOS13/ATP5F1D/MTX1/SAMM50/CYCS/ATP5MG/TWNK/ATP5F1C/CHCHD3/ATP5MK/IDH2/SIRT5/ATP5F1B/ATP5MC3/ATP5PB/TMEM11/ATP5MJ/ATP5PF/SOD2/APOO/MICOS10/ATP5ME/ATP5MC2/ATP5PD/ATP5F1E/ATP5MF/MTX2
G beta:gamma signalling through PI3Kgamma	G beta:gamma signalling through PI3Kgamma	G beta:gamma signalling through PI3Kgamma	16	-0.602163	-1.81546	0.00489968	0.0215117	0.014187	2429	tags=44%, list=16%, signal=37%	RHOA/GNG5/GNB2/GNGT1/GNG10/GNG11/GNB5
Fc epsilon receptor (FCERI) signaling	Fc epsilon receptor (FCERI) signaling	Fc epsilon receptor (FCERI) signaling	99	-0.337229	-1.55868	0.00491803	0.0215117	0.014187	4402	tags=45%, list=29%, signal=32%	NFATC1/CALM1/ADRM1/CHUK/PSMC3/NFKB1/GAB2/NFATC3/MAPK3/PSMA5/RAC1/PSMB7/PSMA4/PSMC1/PSMD8/PSMB2/PSMC5/MAPK10/PSMA1/UBE2D1/PSMD12/UBE2D2/PPP3CB/PSMD7/UBE2N/PSMC2/FYN/PSMD13/PSMA6/CDC34/PSMA2/UBB/PSMA7/PSMB3/TAB1/PSMB4/SKP1/PSMB6/UBA52/JUN/RPS27A/PSMB5/SEM1/NFKBIA/PSMB1
Nucleotide-binding domain, leucine rich repeat containing receptor (NLR) signaling pathways	Nucleotide-binding domain, leucine rich repeat containing receptor (NLR) signaling pathways	Nucleotide-binding domain, leucine rich repeat containing receptor (NLR) signaling pathways	48	-0.421124	-1.68596	0.00500465	0.0218073	0.014382	4369	tags=46%, list=29%, signal=33%	IRAK1/CHUK/NFKB1/SUGT1/TNFAIP3/IRAK2/BIRC2/AAMP/CASP1/NLRP1/UBE2N/UBB/TAB1/MAP2K6/HMOX1/UBA52/TXN/RIPK2/RPS27A/NFKB2/CASP9/PYCARD
Collagen chain trimerization	Collagen chain trimerization	Collagen chain trimerization	25	0.535848	1.7795	0.00502785	0.0218254	0.0143939	5147	tags=80%, list=34%, signal=53%	COL4A6/COL4A5/COL12A1/COL6A3/COL5A3/COL4A1/COL15A1/COL27A1/COL6A1/COL16A1/COL18A1/COL7A1/COL4A2/COL8A1/COL13A1/COL5A2/COL6A2/COL9A2/COL5A1/COL3A1
Formation of tubulin folding intermediates by CCT/TriC	Formation of tubulin folding intermediates by CCT/TriC	Formation of tubulin folding intermediates by CCT/TriC	18	-0.579891	-1.81023	0.00544157	0.0235322	0.0155196	3092	tags=72%, list=20%, signal=58%	TCP1/TUBA1B/CCT3/CCT6B/CCT8/CCT7/TUBB6/CCT6A/TUBA1A/CCT4/TUBB3/TUBB2B/TUBB2A
RHOV GTPase cycle	RHOV GTPase cycle	RHOV GTPase cycle	32	0.49002	1.73054	0.0055956	0.0241073	0.0158988	4659	tags=69%, list=31%, signal=48%	PEAK1/DST/CCP110/CLTC/USP9X/DLG5/CEP97/SPTAN1/WDR6/SPTBN1/EPHA2/IQGAP1/GIT2/ZNF512B/PAK1/PAK4/PIK3R1/MYO9A/SH3RF1/PAK2/VANGL1/ARHGAP12
Thromboxane signalling through TP receptor	Thromboxane signalling through TP receptor	Thromboxane signalling through TP receptor	16	-0.59792	-1.80267	0.00576558	0.0247466	0.0163205	1674	tags=50%, list=11%, signal=45%	TBXA2R/AAMP/GNG5/GNB2/GNGT1/GNG10/GNG11/GNB5
mRNA Splicing	mRNA Splicing	mRNA Splicing	209	-0.272717	-1.41289	0.00584676	0.0250015	0.0164885	4805	tags=45%, list=32%, signal=31%	PRPF19/MAGOH/CWC22/CRNKL1/SRSF3/DDX41/TRA2B/SNRNP27/CDC40/GTF2F2/U2AF1/ZRSR2/PPIL1/POLR2H/CWC27/NKAP/SNRNP35/SNRPB2/POLR2D/PDCD7/ALYREF/RBMX/PRPF6/RBM42/FAM32A/RBM7/HNRNPH2/HNRNPF/NSRP1/TXNL4A/CWC15/SNRPA/SYF2/PRPF4/SNRPE/RBM10/SNRPD3/SNRNP25/PCBP1/SNRPF/POLR2C/SRSF8/SMU1/POLR2E/USP39/SF3A2/LSM6/ZMAT2/POLR2G/IK/PPIE/LSM7/NCBP2/PCBP2/CTNNBL1/HNRNPA1/RNPS1/ZCRB1/SNRNP40/SNU13/SDE2/POLR2J/LSM3/SNRPD…
Developmental Lineage of Pancreatic Ductal Cells	Developmental Lineage of Pancreatic Ductal Cells	Developmental Lineage of Pancreatic Ductal Cells	19	0.576351	1.78629	0.00603466	0.0256138	0.0168923	2779	tags=47%, list=18%, signal=39%	LAMB1/LAMA5/LAMC1/LAMA1/FN1/COL5A3/COL27A1/LAMA3/LAMB2
Gap-filling DNA repair synthesis and ligation in TC-NER	Gap-filling DNA repair synthesis and ligation in TC-NER	Gap-filling DNA repair synthesis and ligation in TC-NER	61	-0.383664	-1.61757	0.0060222	0.0256138	0.0168923	5379	tags=57%, list=35%, signal=37%	ZNF830/POLR2K/POLD2/POLR2I/UBC/RPA1/PRPF19/XRCC1/POLD4/POLE3/POLR2H/POLR2D/GTF2H3/PCNA/RFC2/ERCC3/RPA2/CDK7/POLR2C/POLR2E/RPA3/ERCC8/POLR2G/PPIE/POLR2J/UBB/POLR2F/POLE4/RBX1/UBA52/TCEA1/RPS27A/GTF2H5/POLR2L/ISY1
E3 ubiquitin ligases ubiquitinate target proteins	E3 ubiquitin ligases ubiquitinate target proteins	E3 ubiquitin ligases ubiquitinate target proteins	47	-0.416974	-1.66048	0.00611743	0.0257953	0.0170121	2935	tags=51%, list=19%, signal=41%	PCNA/HLA-B/HLA-A/H2BC12/UBE2D1/PAF1/UBE2D2/RRAGA/UBE2N/UBE2L3/UBE2A/SELENOS/UBE2B/PEX10/UBE2D3/H2BC5/RNF181/UBE2E1/UBB/UBE2J2/UBA52/TMEM129/RPS27A/PEX2
Late Phase of HIV Life Cycle	Late Phase of HIV Life Cycle	Late Phase of HIV Life Cycle	130	-0.309061	-1.49504	0.00612245	0.0257953	0.0170121	3160	tags=31%, list=21%, signal=25%	VPS37A/CDK7/SEC13/CHMP2A/TAF10/NUP133/ELOB/POLR2C/VPS4A/POLR2E/SUPT4H1/TAF7/POLR2G/NCBP2/MVB12A/CHMP4B/CHMP5/RAN/POLR2J/UBB/GTF2F1/POLR2F/VPS28/GTF2A2/TSG101/RANBP1/NUP37/UBA52/TCEA1/TAF5/ELOC/RPS27A/GTF2H5/NELFE/PPIA/TAF12/POLR2L/VPS37D/TAF13/GTF2E2
UCH proteinases	UCH proteinases	UCH proteinases	73	-0.363465	-1.58784	0.0061882	0.0259769	0.0171318	4358	tags=59%, list=29%, signal=42%	PSMC4/PSMD3/UBC/UCHL3/MCRS1/PSMD6/ACTB/ADRM1/KDM1B/INO80C/PSMC3/TGFBR1/PSMA5/PSMB7/PSMA4/PSMC1/PSMD8/PSMB2/FOXK2/ACTL6A/PSMC5/H2AC25/PSMA1/PSMD12/BAP1/PSMD7/PSMC2/PSMD13/PSMA6/PSMA2/UBB/PSMA7/PSMB3/PSMB4/PSMB6/UBA52/NEDD8/UCHL1/RPS27A/PSMB5/SEM1/PSMB1/H2AC6
Toll Like Receptor 7/8 (TLR7/8) Cascade	Toll Like Receptor 7/8 (TLR7/8) Cascade	Toll Like Receptor 7/8 (TLR7/8) Cascade	94	-0.336139	-1.54063	0.00628111	0.0262706	0.0173255	2546	tags=28%, list=17%, signal=23%	MAP3K8/MAP2K1/UBE2N/MAPKAPK3/MAPK7/MAP2K3/NKIRAS2/TNIP2/VRK3/NKIRAS1/UBB/TICAM2/TIFA/TAB1/NLRX1/MAP2K6/SKP1/IRF7/UBA52/JUN/RIPK2/PELI2/RPS27A/NFKBIB/NFKB2/NFKBIA
Inactivation of CSF3 (G-CSF) signaling	Inactivation of CSF3 (G-CSF) signaling	Inactivation of CSF3 (G-CSF) signaling	22	-0.536367	-1.76767	0.00664267	0.0276818	0.0182562	3399	tags=55%, list=22%, signal=42%	SOCS3/UBE2D1/UBE2D2/ELOB/UBE2D3/UBB/UBA52/ELOC/CSF3/RPS27A/RNF7/SOCS1
BMAL1:CLOCK,NPAS2 activates circadian expression	BMAL1:CLOCK,NPAS2 activates circadian expression	BMAL1:CLOCK,NPAS2 activates circadian expression	20	0.562739	1.76641	0.0068154	0.0282987	0.0186631	4298	tags=60%, list=28%, signal=43%	SERPINE1/BHLHE40/CHD9/NPAS2/CREBBP/HELZ2/NCOA6/NCOA2/TBL1XR1/PPARA/CLOCK/MED1
TRAF6 mediated induction of NFkB and MAP kinases upon TLR7/8 or 9 activation	TRAF6 mediated induction of NFkB and MAP kinases upon TLR7/8 or 9 activation	TRAF6 mediated induction of NFkB and MAP kinases upon TLR7/8 or 9 activation	92	-0.336448	-1.53612	0.00687301	0.0284349	0.0187529	2546	tags=27%, list=17%, signal=23%	MAP3K8/MAP2K1/UBE2N/MAPKAPK3/MAPK7/MAP2K3/NKIRAS2/TNIP2/VRK3/NKIRAS1/UBB/TICAM2/TIFA/TAB1/NLRX1/MAP2K6/SKP1/UBA52/JUN/RIPK2/PELI2/RPS27A/NFKBIB/NFKB2/NFKBIA
Nucleotide Excision Repair	Nucleotide Excision Repair	Nucleotide Excision Repair	107	-0.322996	-1.51345	0.00693609	0.0285927	0.0188569	5411	tags=53%, list=36%, signal=35%	COPS7B/ZNF830/POLR2K/POLD2/POLR2I/UBC/RPA1/UBE2V2/PRPF19/MCRS1/XRCC1/POLD4/ACTB/POLE3/RAD23A/POLR2H/INO80C/POLR2D/GTF2H3/SUMO3/PCNA/RFC2/UBE2I/ERCC3/ACTL6A/RPA2/CDK7/COPS7A/COPS4/COPS6/COPS2/POLR2C/COPS3/POLR2E/RPA3/ERCC8/CETN2/POLR2G/PPIE/UBE2N/RAD23B/GPS1/POLR2J/ERCC1/UBB/POLR2F/POLE4/SUMO2/RBX1/SUMO1/UBA52/TCEA1/COPS5/RPS27A/GTF2H5/POLR2L/ISY1
RNA Polymerase II Pre-transcription Events	RNA Polymerase II Pre-transcription Events	RNA Polymerase II Pre-transcription Events	76	-0.35656	-1.57001	0.0069768	0.0286574	0.0188996	4849	tags=47%, list=32%, signal=32%	TAF3/TAF11/MLLT1/GTF2F2/ELOA/POLR2H/POLR2D/GTF2H3/CDK9/GTF2E1/TBP/ERCC3/CDK7/TAF10/PAF1/ELOB/POLR2C/POLR2E/SUPT4H1/TAF7/POLR2G/NCBP2/POLR2J/GTF2F1/POLR2F/GTF2A2/TCEA1/TAF5/ELOC/GTF2H5/NELFE/MLLT3/TAF12/POLR2L/TAF13/GTF2E2
Polo-like kinase mediated events	Polo-like kinase mediated events	Polo-like kinase mediated events	15	0.61262	1.77542	0.00710109	0.0290257	0.0191425	2451	tags=47%, list=16%, signal=39%	CENPF/PKMYT1/PLK1/EP300/FOXM1/MYBL2/WEE1
Collagen formation	Collagen formation	Collagen formation	61	0.396203	1.61101	0.00711712	0.0290257	0.0191425	3181	tags=39%, list=21%, signal=31%	COL4A6/COL4A5/COL12A1/COL6A3/ITGA6/PXDN/P3H2/DST/LOXL4/PLEC/LOXL3/COL5A3/LOXL2/PLOD2/COL4A1/COL15A1/COL27A1/COL6A1/LAMA3/P3H1/COL16A1/LOX/COL18A1/COL7A1
NR1H2 and NR1H3-mediated signaling	NR1H2 and NR1H3-mediated signaling	NR1H2 and NR1H3-mediated signaling	35	0.469955	1.69468	0.00718481	0.0290947	0.019188	3440	tags=51%, list=23%, signal=40%	NCOR2/TNRC6A/NCOR1/FASN/ABCA1/EP300/TNRC6C/NRIP1/KDM4A/AGO2/MOV10/AGO3/TNRC6B/AGO4/SREBF1/KDM3A/TBL1XR1/ABCG1
Regulated Necrosis	Regulated Necrosis	Regulated Necrosis	48	-0.408948	-1.63721	0.00717481	0.0290947	0.019188	3169	tags=33%, list=21%, signal=26%	CASP1/CHMP2A/TRADD/STUB1/UBE2L3/CHMP4B/CYCS/UBB/IL1B/BAX/SDCBP/UBA52/CDC37/RPS27A/FLOT1/IL1A
Base Excision Repair	Base Excision Repair	Base Excision Repair	50	-0.403389	-1.63039	0.00727757	0.0293665	0.0193673	4958	tags=52%, list=33%, signal=35%	RPA1/XRCC1/POLD4/POLE3/H2BC4/PCNA/RFC2/H2BC12/POLB/RPA2/MPG/H2AZ2/OGG1/RPA3/H2AJ/ADPRS/TERF2IP/TINF2/SMUG1/PNKP/H2BC5/POLE4/APEX1/UNG/NTHL1/H2AC6
mRNA Splicing - Major Pathway	mRNA Splicing - Major Pathway	mRNA Splicing - Major Pathway	201	-0.272125	-1.40353	0.00751084	0.0302015	0.0199179	3578	tags=33%, list=24%, signal=25%	RBM7/HNRNPH2/HNRNPF/NSRP1/TXNL4A/CWC15/SNRPA/SYF2/PRPF4/SNRPE/RBM10/SNRPD3/PCBP1/SNRPF/POLR2C/SRSF8/SMU1/POLR2E/USP39/SF3A2/LSM6/ZMAT2/POLR2G/IK/PPIE/LSM7/NCBP2/PCBP2/CTNNBL1/HNRNPA1/RNPS1/SNRNP40/SNU13/SDE2/POLR2J/LSM3/SNRPD1/GTF2F1/POLR2F/SNRPD2/SNW1/GPKOW/WBP4/YBX1/SNRPN/MFAP1/BUD13/SAP18/HNRNPC/EIF4A3/SNRPG/LSM2/PQBP1/GPATCH1/PRPF31/YJU2/LSM4/BUD31/RBMX2/POLR2L/ISY1/SRSF9/SNRPC/UBL5/MAGOHB/CC…
RHOQ GTPase cycle	RHOQ GTPase cycle	RHOQ GTPase cycle	55	0.406416	1.61934	0.00788669	0.0316019	0.0208415	3673	tags=42%, list=24%, signal=32%	SLC4A7/ARHGEF9/OBSCN/ARHGAP21/IQGAP3/STEAP3/ARHGAP32/SRGAP2/GFOD1/DLC1/ARHGAP35/CFTR/ARHGAP17/WWP2/ARHGAP1/CDC42BPB/CDC42EP1/ARHGAP5/IQGAP1/GIT2/GJA1/PAK1/PAK4
Base-Excision Repair, AP Site Formation	Base-Excision Repair, AP Site Formation	Base-Excision Repair, AP Site Formation	23	-0.522341	-1.74343	0.0080716	0.031883	0.0210269	3574	tags=52%, list=24%, signal=40%	H2BC12/MPG/H2AZ2/OGG1/H2AJ/TERF2IP/TINF2/SMUG1/H2BC5/UNG/NTHL1/H2AC6
MyD88 cascade initiated on plasma membrane	MyD88 cascade initiated on plasma membrane	MyD88 cascade initiated on plasma membrane	89	-0.335964	-1.52382	0.00809595	0.031883	0.0210269	2546	tags=27%, list=17%, signal=23%	MAP3K8/MAP2K1/UBE2N/MAPKAPK3/MAPK7/MAP2K3/NKIRAS2/TNIP2/VRK3/NKIRAS1/UBB/TIFA/TAB1/NLRX1/MAP2K6/SKP1/UBA52/JUN/RIPK2/PELI2/RPS27A/NFKBIB/NFKB2/NFKBIA
Toll Like Receptor 10 (TLR10) Cascade	Toll Like Receptor 10 (TLR10) Cascade	Toll Like Receptor 10 (TLR10) Cascade	89	-0.335964	-1.52382	0.00809595	0.031883	0.0210269	2546	tags=27%, list=17%, signal=23%	MAP3K8/MAP2K1/UBE2N/MAPKAPK3/MAPK7/MAP2K3/NKIRAS2/TNIP2/VRK3/NKIRAS1/UBB/TIFA/TAB1/NLRX1/MAP2K6/SKP1/UBA52/JUN/RIPK2/PELI2/RPS27A/NFKBIB/NFKB2/NFKBIA
Toll Like Receptor 5 (TLR5) Cascade	Toll Like Receptor 5 (TLR5) Cascade	Toll Like Receptor 5 (TLR5) Cascade	89	-0.335964	-1.52382	0.00809595	0.031883	0.0210269	2546	tags=27%, list=17%, signal=23%	MAP3K8/MAP2K1/UBE2N/MAPKAPK3/MAPK7/MAP2K3/NKIRAS2/TNIP2/VRK3/NKIRAS1/UBB/TIFA/TAB1/NLRX1/MAP2K6/SKP1/UBA52/JUN/RIPK2/PELI2/RPS27A/NFKBIB/NFKB2/NFKBIA
Class I MHC mediated antigen processing & presentation	Class I MHC mediated antigen processing & presentation	Class I MHC mediated antigen processing & presentation	318	-0.244348	-1.33104	0.00802269	0.031883	0.0210269	3825	tags=34%, list=25%, signal=26%	HLA-A/BTBD6/UBE2R2/UBE2J1/PSMA5/THOP1/PSMB7/PSMA4/PSMC1/PSMD8/FBXO44/SOCS3/PSMB2/SNAP23/KLHL20/UBE2Z/VAMP3/CTSL/RBCK1/PSMB9/RNF34/LRR1/PSMC5/SEC13/PSMA1/SEC22B/RNF130/UBE2D1/PSMD12/CYBA/UBE2D2/ELOB/STUB1/UBE2D4/FBXO4/TRIM69/FBXL13/STX4/VHL/B2M/TRIM4/MIB2/MKRN1/UBE2E3/PSMD7/BCAP31/UBE2N/TAP1/FBXO9/PSMC2/UBE2L3/UBE2A/FBXO17/PSMD13/PSMA6/UBE2L6/PSMB8/UBAC1/UBE2B/CD36/CDC34/UBE2D3/ZNRF1/RNF41/BLMH/AN…
Interconversion of nucleotide di- and triphosphates	Interconversion of nucleotide di- and triphosphates	Interconversion of nucleotide di- and triphosphates	27	-0.488044	-1.69967	0.00836441	0.0328275	0.0216498	5189	tags=67%, list=34%, signal=44%	TXNRD1/NME1/AK6/AK2/DTYMK/AK4/RRM1/DUT/DCTD/CMPK1/NME3/GUK1/DCTPP1/AK1/NME4/TXN/NME2/GLRX
MITF-M-dependent gene expression	MITF-M-dependent gene expression	MITF-M-dependent gene expression	89	0.349845	1.52822	0.00898161	0.0351295	0.023168	3225	tags=35%, list=21%, signal=28%	SERPINE1/ITGA2/PLK1/ARID1A/DIAPH1/TNRC6A/PXDN/SIN3A/CCND1/ARID1B/DPF3/MYO5A/TNRC6C/SMARCA4/DICER1/ZEB1/TBX2/SMARCC1/AGO2/PMEL/PXN/MOV10/LEF1/SS18L1/AGO3/ATP6V0A1/TCF7L1/TNRC6B/AGO4/SMARCD1/EDIL3
Pyroptosis	Pyroptosis	Pyroptosis	21	-0.531376	-1.7313	0.00902285	0.0351707	0.0231951	5228	tags=67%, list=34%, signal=44%	BAK1/CHMP4A/CASP3/CHMP7/TP53/CHMP6/IRF2/CASP1/CHMP2A/CHMP4B/CYCS/IL1B/BAX/IL1A
ABC-family proteins mediated transport	ABC-family proteins mediated transport	ABC-family proteins mediated transport	74	-0.353902	-1.55105	0.00908095	0.0352772	0.0232654	3820	tags=45%, list=25%, signal=34%	DERL2/PSMA5/PSMB7/PSMA4/PSMC1/PSMD8/PSMB2/ABCB7/PSMC5/PSMA1/PSMD12/RNF5/ABCB9/PSMD7/PSMC2/EIF2S3/PSMD13/PSMA6/EIF2S2/ERLEC1/PSMA2/UBB/PSMA7/PSMB3/PEX19/PSMB4/ABCC9/PSMB6/UBA52/RPS27A/PSMB5/SEM1/PSMB1
PTEN Regulation	PTEN Regulation	PTEN Regulation	124	-0.304951	-1.46345	0.00933257	0.0361322	0.0238292	3738	tags=36%, list=25%, signal=28%	MAPK3/PSMA5/PSMB7/PSMA4/PSMC1/PSMD8/RING1/PSMB2/CBX8/PSMC5/PSMA1/PSMD12/BMI1/STUB1/MKRN1/RRAGA/PSMD7/PSMC2/PSMD13/PSMA6/MLST8/VAPA/MTA1/PSMA2/UBB/RHEB/PSMA7/CSNK2A2/LAMTOR1/RBBP7/PSMB3/PSMB4/LAMTOR4/CBX4/PSMB6/UBA52/JUN/RPS27A/HDAC1/PSMB5/SEM1/PSMB1/LAMTOR5/MAF1/SNAI2
RHOC GTPase cycle	RHOC GTPase cycle	RHOC GTPase cycle	67	0.378141	1.56699	0.00986348	0.0380591	0.0251001	3822	tags=43%, list=25%, signal=33%	CIT/ARHGEF28/DIAPH1/ARHGAP21/IQGAP3/ARHGAP32/DLC1/LMAN1/ARHGAP35/AKAP13/ROCK1/PKN2/ARHGEF40/ARHGEF12/MCAM/MYO9B/ARHGAP1/BCR/ANLN/FMNL3/RACGAP1/ARHGAP5/IQGAP1/STK10/VAV2/ARHGEF10/ARHGEF17/ABR/PIK3R1
HSF1 activation	HSF1 activation	HSF1 activation	24	-0.504785	-1.70405	0.0101335	0.0389697	0.0257006	3418	tags=58%, list=23%, signal=45%	HSPA1B/SERPINH1/RPA2/HSF1/RPA3/YWHAE/DNAJB6/UBB/HSBP1/FKBP4/PTGES3/EEF1A1/DNAJB1/MRPL18
Syndecan interactions	Syndecan interactions	Syndecan interactions	25	0.508848	1.68984	0.0103361	0.0396158	0.0261267	5147	tags=72%, list=34%, signal=48%	ITGB5/ITGA2/ITGA6/FN1/TNC/COL5A3/THBS1/PRKCA/ITGB3/ITGAV/SDC3/CASK/COL5A2/ACTN1/TGFB1/SDC4/COL5A1/COL3A1
Signaling by CSF3 (G-CSF)	Signaling by CSF3 (G-CSF)	Signaling by CSF3 (G-CSF)	27	-0.480921	-1.67487	0.0103908	0.039672	0.0261638	3399	tags=44%, list=22%, signal=35%	SOCS3/UBE2D1/UBE2D2/ELOB/UBE2D3/UBB/UBA52/ELOC/CSF3/RPS27A/RNF7/SOCS1
Molecules associated with elastic fibres	Molecules associated with elastic fibres	Molecules associated with elastic fibres	30	0.479373	1.66585	0.01042	0.039672	0.0261638	3447	tags=43%, list=23%, signal=34%	LTBP2/LTBP1/ITGB5/ITGB8/FN1/BMP2/FBN2/TGFB3/ITGA8/ITGB3/ITGAV/MFAP3/LTBP3
Toll Like Receptor 9 (TLR9) Cascade	Toll Like Receptor 9 (TLR9) Cascade	Toll Like Receptor 9 (TLR9) Cascade	98	-0.322183	-1.48636	0.0105317	0.0399648	0.0263569	2546	tags=27%, list=17%, signal=22%	MAP3K8/MAP2K1/UBE2N/MAPKAPK3/MAPK7/MAP2K3/NKIRAS2/TNIP2/VRK3/NKIRAS1/UBB/TICAM2/TIFA/TAB1/NLRX1/MAP2K6/SKP1/IRF7/UBA52/JUN/RIPK2/PELI2/RPS27A/NFKBIB/NFKB2/NFKBIA
SUMOylation	SUMOylation	SUMOylation	160	0.298831	1.43117	0.010856	0.0410594	0.0270787	3184	tags=31%, list=21%, signal=25%	MDC1/HIPK2/POM121/NCOR2/NUP188/SENP5/HERC2/UHRF2/SIN3A/SMC5/PIAS3/DNMT1/CBX5/NUP205/NUP214/EP300/DNMT3A/SATB2/TOP2A/MRTFA/VDR/RANBP2/NRIP1/TPR/NUP160/SENP1/RORA/CREBBP/NSMCE4A/DDX17/MDM2/INCENP/NR2C1/NUP153/ZNF131/NUP93/XPC/NCOA2/PIAS2/TOP1/CDCA8/PML/NUP58/WRN/POM121C/TP53BP1/TOP2B/XRCC4/PHC3/TDG
Protein hydroxylation	Protein hydroxylation	Protein hydroxylation	17	-0.561572	-1.72376	0.0111135	0.0418948	0.0276297	3601	tags=59%, list=24%, signal=45%	ETF1/ZC3H15/DRG1/RWDD1/JMJD4/RPS6/RPS23/RPL27A/RPL8/RCCD1
TAK1-dependent IKK and NF-kappa-B activation	TAK1-dependent IKK and NF-kappa-B activation	TAK1-dependent IKK and NF-kappa-B activation	40	-0.42176	-1.61859	0.0113064	0.0424824	0.0280172	2316	tags=32%, list=15%, signal=28%	UBE2N/NKIRAS2/NKIRAS1/UBB/TIFA/TAB1/NLRX1/UBA52/RIPK2/RPS27A/NFKBIB/NFKB2/NFKBIA
Toll Like Receptor 4 (TLR4) Cascade	Toll Like Receptor 4 (TLR4) Cascade	Toll Like Receptor 4 (TLR4) Cascade	117	-0.305829	-1.45457	0.0114352	0.0428261	0.0282439	2546	tags=27%, list=17%, signal=23%	MAPK10/UBE2D1/UBE2D2/MAP3K8/MAP2K1/UBE2N/MAPKAPK3/MAPK7/MAP2K3/NKIRAS2/CD36/TNIP2/UBE2D3/VRK3/NKIRAS1/UBB/TICAM2/TIFA/TAB1/NLRX1/MAP2K6/SKP1/IRF7/UBA52/JUN/RIPK2/PELI2/RPS27A/NFKBIB/NFKB2/NFKBIA/SOCS1
activated TAK1 mediates p38 MAPK activation	activated TAK1 mediates p38 MAPK activation	activated TAK1 mediates p38 MAPK activation	22	-0.514839	-1.69672	0.0116997	0.0436737	0.0288029	2316	tags=41%, list=15%, signal=35%	UBE2N/MAPKAPK3/MAP2K3/UBB/TAB1/MAP2K6/UBA52/RIPK2/RPS27A
Defective B3GALTL causes PpS	Defective B3GALTL causes PpS	Defective B3GALTL causes PpS	25	0.501066	1.66399	0.0124668	0.0463863	0.0305919	2916	tags=40%, list=19%, signal=32%	SEMA5A/ADAMTS12/THBS2/SPON1/THBS1/ADAMTS10/SPON2/ADAMTS7/THSD4/B3GLCT
Signaling by Receptor Tyrosine Kinases	Signaling by Receptor Tyrosine Kinases	Signaling by Receptor Tyrosine Kinases	395	0.245843	1.31008	0.0127882	0.0474282	0.031279	2801	tags=24%, list=18%, signal=20%	LAMB1/TCIRG1/COL4A5/LAMA5/FOSL1/ITGA2/CHD4/EGFR/COL6A3/LAMC1/TRIB1/PAG1/PDGFRA/PLAT/NRP1/DIAPH1/PTPRU/LAMA1/TNS3/HGF/DNM1/RPS6KA3/PTPRF/FER/FGFRL1/FN1/NCOR1/SIN3A/HNRNPH1/ADAM10/PRDM1/DNMT1/FAM83D/DUSP6/CBL/THBS2/POLR2A/RPS6KA2/JAK2/ITGA3/ATP6V0A2/ITPR3/EP300/MEF2A/ITPR2/EGR3/RALGDS/SPRED2/COL5A3/RICTOR/THBS1/CLTC/PTPN3/KIDINS220/NCSTN/RASA1/JAK3/PTBP1/PTPRS/ROCK1/PTPN2/COL4A1/COL27A1/PRKCA/PTPRK…
L1CAM interactions	L1CAM interactions	L1CAM interactions	83	0.347986	1.50168	0.0130482	0.0482361	0.0318118	2930	tags=31%, list=19%, signal=25%	SCN5A/LAMB1/CNTNAP1/ITGA2/EGFR/LAMC1/NRP1/LAMA1/DNM1/RPS6KA3/ITGA10/RPS6KA2/L1CAM/CLTC/EPHB2/ITGA5/SHTN1/SPTAN1/CHL1/ITGA1/SPTBN1/SCN8A/AP2A2/NUMB/ITGB3/ITGAV
RAC3 GTPase cycle	RAC3 GTPase cycle	RAC3 GTPase cycle	77	0.355406	1.51329	0.0132713	0.0489032	0.0322518	4758	tags=57%, list=31%, signal=39%	DOCK10/ARHGAP21/ESYT1/ARHGAP32/TRIO/SRGAP2/LMAN1/ARHGAP35/ABL2/ARHGAP17/MCAM/ARAP3/GARRE1/ARHGAP1/BCR/NOXO1/CDC42EP1/RACGAP1/EPHA2/ARHGAP5/VAV2/GIT2/PAK1/PAK4/SWAP70/LEMD3/ABR/PIK3R1/DSG2/JAG1/ARHGAP42/TAOK3/ABI2/NHS/BAIAP2/ARHGAP39/LBR/TMPO/PAK2/NCKAP1/VRK2/VANGL1/TIAM1/OCRL
Sphingolipid metabolism	Sphingolipid metabolism	Sphingolipid metabolism	82	-0.333243	-1.48892	0.0133897	0.0491813	0.0324351	3164	tags=30%, list=21%, signal=24%	NEU1/ALDH3B1/PPM1L/CERK/CERS1/B3GNT5/ALDH3A2/GLB1L/VAPA/ST6GALNAC6/PLPP2/CERS2/SMPD4/CYB5B/ASAH1/ORMDL2/DEGS2/SPTLC3/ARSI/SGMS1/SPTSSA/ARSG/SPHK1/PLPP1/PLPP3
Activation of kainate receptors upon glutamate binding	Activation of kainate receptors upon glutamate binding	Activation of kainate receptors upon glutamate binding	19	-0.532903	-1.68784	0.0135817	0.0495904	0.032705	1674	tags=37%, list=11%, signal=33%	GNG5/GNB2/GNGT1/GNG10/GNG11/GNB5/GRIK4
FGFR2 mutant receptor activation	FGFR2 mutant receptor activation	FGFR2 mutant receptor activation	21	-0.514677	-1.67689	0.0135876	0.0495904	0.032705	4500	tags=76%, list=30%, signal=54%	POLR2K/POLR2I/GTF2F2/POLR2H/FGF10/POLR2D/POLR2C/POLR2E/FGF5/POLR2G/FGF7/NCBP2/POLR2J/GTF2F1/POLR2F/POLR2L

## Sheet: E
	ID	Description	setSize	enrichmentScore	NES	pvalue	p.adjust	qvalue	rank	leading_edge	core_enrichment
Activated PKN1 stimulates transcription of AR (androgen receptor) regulated genes KLK2 and KLK3	Activated PKN1 stimulates transcription of AR (androgen receptor) regulated genes KLK2 and KLK3	Activated PKN1 stimulates transcription of AR (androgen receptor) regulated genes KLK2 and KLK3	15	-0.966066	-3.78367	9.07097e-20	8.86939e-19	5.79976e-19	48	tags=100%, list=5%, signal=97%	H2BC5/H2BC4/H2BC9/H2BC15/H2BC14/H2BC13/H2AC4/H2AC7/H2AC20/H2AC18/H2AC6/H2AC14/H2AJ/H4C1
Assembly of the ORC complex at the origin of replication	Assembly of the ORC complex at the origin of replication	Assembly of the ORC complex at the origin of replication	15	-0.966066	-3.78367	9.07097e-20	8.86939e-19	5.79976e-19	48	tags=100%, list=5%, signal=97%	H2BC5/H2BC4/H2BC9/H2BC15/H2BC14/H2BC13/H2AC4/H2AC7/H2AC20/H2AC18/H2AC6/H2AC14/H2AJ/H4C1
Base-Excision Repair, AP Site Formation	Base-Excision Repair, AP Site Formation	Base-Excision Repair, AP Site Formation	15	-0.966066	-3.78367	9.07097e-20	8.86939e-19	5.79976e-19	48	tags=100%, list=5%, signal=97%	H2BC5/H2BC4/H2BC9/H2BC15/H2BC14/H2BC13/H2AC4/H2AC7/H2AC20/H2AC18/H2AC6/H2AC14/H2AJ/H4C1
Chromatin modifications during the maternal to zygotic transition (MZT)	Chromatin modifications during the maternal to zygotic transition (MZT)	Chromatin modifications during the maternal to zygotic transition (MZT)	15	-0.966066	-3.78367	9.07097e-20	8.86939e-19	5.79976e-19	48	tags=100%, list=5%, signal=97%	H2BC5/H2BC4/H2BC9/H2BC15/H2BC14/H2BC13/H2AC4/H2AC7/H2AC20/H2AC18/H2AC6/H2AC14/H2AJ/H4C1
Cleavage of the damaged purine	Cleavage of the damaged purine	Cleavage of the damaged purine	15	-0.966066	-3.78367	9.07097e-20	8.86939e-19	5.79976e-19	48	tags=100%, list=5%, signal=97%	H2BC5/H2BC4/H2BC9/H2BC15/H2BC14/H2BC13/H2AC4/H2AC7/H2AC20/H2AC18/H2AC6/H2AC14/H2AJ/H4C1
Cleavage of the damaged pyrimidine	Cleavage of the damaged pyrimidine	Cleavage of the damaged pyrimidine	15	-0.966066	-3.78367	9.07097e-20	8.86939e-19	5.79976e-19	48	tags=100%, list=5%, signal=97%	H2BC5/H2BC4/H2BC9/H2BC15/H2BC14/H2BC13/H2AC4/H2AC7/H2AC20/H2AC18/H2AC6/H2AC14/H2AJ/H4C1
Condensation of Prophase Chromosomes	Condensation of Prophase Chromosomes	Condensation of Prophase Chromosomes	15	-0.966066	-3.78367	9.07097e-20	8.86939e-19	5.79976e-19	48	tags=100%, list=5%, signal=97%	H2BC5/H2BC4/H2BC9/H2BC15/H2BC14/H2BC13/H2AC4/H2AC7/H2AC20/H2AC18/H2AC6/H2AC14/H2AJ/H4C1
DNA methylation	DNA methylation	DNA methylation	15	-0.966066	-3.78367	9.07097e-20	8.86939e-19	5.79976e-19	48	tags=100%, list=5%, signal=97%	H2BC5/H2BC4/H2BC9/H2BC15/H2BC14/H2BC13/H2AC4/H2AC7/H2AC20/H2AC18/H2AC6/H2AC14/H2AJ/H4C1
Depurination	Depurination	Depurination	15	-0.966066	-3.78367	9.07097e-20	8.86939e-19	5.79976e-19	48	tags=100%, list=5%, signal=97%	H2BC5/H2BC4/H2BC9/H2BC15/H2BC14/H2BC13/H2AC4/H2AC7/H2AC20/H2AC18/H2AC6/H2AC14/H2AJ/H4C1
Depyrimidination	Depyrimidination	Depyrimidination	15	-0.966066	-3.78367	9.07097e-20	8.86939e-19	5.79976e-19	48	tags=100%, list=5%, signal=97%	H2BC5/H2BC4/H2BC9/H2BC15/H2BC14/H2BC13/H2AC4/H2AC7/H2AC20/H2AC18/H2AC6/H2AC14/H2AJ/H4C1
Epigenetic regulation of adipogenesis genes by MLL3 and MLL4 complexes	Epigenetic regulation of adipogenesis genes by MLL3 and MLL4 complexes	Epigenetic regulation of adipogenesis genes by MLL3 and MLL4 complexes	15	-0.966066	-3.78367	9.07097e-20	8.86939e-19	5.79976e-19	48	tags=100%, list=5%, signal=97%	H2BC5/H2BC4/H2BC9/H2BC15/H2BC14/H2BC13/H2AC4/H2AC7/H2AC20/H2AC18/H2AC6/H2AC14/H2AJ/H4C1
Epigenetic regulation of gene expression by MLL3 and MLL4 complexes	Epigenetic regulation of gene expression by MLL3 and MLL4 complexes	Epigenetic regulation of gene expression by MLL3 and MLL4 complexes	15	-0.966066	-3.78367	9.07097e-20	8.86939e-19	5.79976e-19	48	tags=100%, list=5%, signal=97%	H2BC5/H2BC4/H2BC9/H2BC15/H2BC14/H2BC13/H2AC4/H2AC7/H2AC20/H2AC18/H2AC6/H2AC14/H2AJ/H4C1
Formation of the beta-catenin:TCF transactivating complex	Formation of the beta-catenin:TCF transactivating complex	Formation of the beta-catenin:TCF transactivating complex	15	-0.966066	-3.78367	9.07097e-20	8.86939e-19	5.79976e-19	48	tags=100%, list=5%, signal=97%	H2BC5/H2BC4/H2BC9/H2BC15/H2BC14/H2BC13/H2AC4/H2AC7/H2AC20/H2AC18/H2AC6/H2AC14/H2AJ/H4C1
Inhibition of DNA recombination at telomere	Inhibition of DNA recombination at telomere	Inhibition of DNA recombination at telomere	15	-0.966066	-3.78367	9.07097e-20	8.86939e-19	5.79976e-19	48	tags=100%, list=5%, signal=97%	H2BC5/H2BC4/H2BC9/H2BC15/H2BC14/H2BC13/H2AC4/H2AC7/H2AC20/H2AC18/H2AC6/H2AC14/H2AJ/H4C1
MLL4 and MLL3 complexes regulate expression of PPARG target genes in adipogenesis and hepatic steatosis	MLL4 and MLL3 complexes regulate expression of PPARG target genes in adipogenesis and hepatic steatosis	MLL4 and MLL3 complexes regulate expression of PPARG target genes in adipogenesis and hepatic steatosis	15	-0.966066	-3.78367	9.07097e-20	8.86939e-19	5.79976e-19	48	tags=100%, list=5%, signal=97%	H2BC5/H2BC4/H2BC9/H2BC15/H2BC14/H2BC13/H2AC4/H2AC7/H2AC20/H2AC18/H2AC6/H2AC14/H2AJ/H4C1
Meiotic recombination	Meiotic recombination	Meiotic recombination	15	-0.966066	-3.78367	9.07097e-20	8.86939e-19	5.79976e-19	48	tags=100%, list=5%, signal=97%	H2BC5/H2BC4/H2BC9/H2BC15/H2BC14/H2BC13/H2AC4/H2AC7/H2AC20/H2AC18/H2AC6/H2AC14/H2AJ/H4C1
Negative epigenetic regulation of rRNA expression	Negative epigenetic regulation of rRNA expression	Negative epigenetic regulation of rRNA expression	15	-0.966066	-3.78367	9.07097e-20	8.86939e-19	5.79976e-19	48	tags=100%, list=5%, signal=97%	H2BC5/H2BC4/H2BC9/H2BC15/H2BC14/H2BC13/H2AC4/H2AC7/H2AC20/H2AC18/H2AC6/H2AC14/H2AJ/H4C1
NoRC negatively regulates rRNA expression	NoRC negatively regulates rRNA expression	NoRC negatively regulates rRNA expression	15	-0.966066	-3.78367	9.07097e-20	8.86939e-19	5.79976e-19	48	tags=100%, list=5%, signal=97%	H2BC5/H2BC4/H2BC9/H2BC15/H2BC14/H2BC13/H2AC4/H2AC7/H2AC20/H2AC18/H2AC6/H2AC14/H2AJ/H4C1
Packaging Of Telomere Ends	Packaging Of Telomere Ends	Packaging Of Telomere Ends	15	-0.966066	-3.78367	9.07097e-20	8.86939e-19	5.79976e-19	48	tags=100%, list=5%, signal=97%	H2BC5/H2BC4/H2BC9/H2BC15/H2BC14/H2BC13/H2AC4/H2AC7/H2AC20/H2AC18/H2AC6/H2AC14/H2AJ/H4C1
Pre-NOTCH Expression and Processing	Pre-NOTCH Expression and Processing	Pre-NOTCH Expression and Processing	15	-0.966066	-3.78367	9.07097e-20	8.86939e-19	5.79976e-19	48	tags=100%, list=5%, signal=97%	H2BC5/H2BC4/H2BC9/H2BC15/H2BC14/H2BC13/H2AC4/H2AC7/H2AC20/H2AC18/H2AC6/H2AC14/H2AJ/H4C1
Pre-NOTCH Transcription and Translation	Pre-NOTCH Transcription and Translation	Pre-NOTCH Transcription and Translation	15	-0.966066	-3.78367	9.07097e-20	8.86939e-19	5.79976e-19	48	tags=100%, list=5%, signal=97%	H2BC5/H2BC4/H2BC9/H2BC15/H2BC14/H2BC13/H2AC4/H2AC7/H2AC20/H2AC18/H2AC6/H2AC14/H2AJ/H4C1
RNA Polymerase I Promoter Opening	RNA Polymerase I Promoter Opening	RNA Polymerase I Promoter Opening	15	-0.966066	-3.78367	9.07097e-20	8.86939e-19	5.79976e-19	48	tags=100%, list=5%, signal=97%	H2BC5/H2BC4/H2BC9/H2BC15/H2BC14/H2BC13/H2AC4/H2AC7/H2AC20/H2AC18/H2AC6/H2AC14/H2AJ/H4C1
Recognition and association of DNA glycosylase with site containing an affected purine	Recognition and association of DNA glycosylase with site containing an affected purine	Recognition and association of DNA glycosylase with site containing an affected purine	15	-0.966066	-3.78367	9.07097e-20	8.86939e-19	5.79976e-19	48	tags=100%, list=5%, signal=97%	H2BC5/H2BC4/H2BC9/H2BC15/H2BC14/H2BC13/H2AC4/H2AC7/H2AC20/H2AC18/H2AC6/H2AC14/H2AJ/H4C1
Recognition and association of DNA glycosylase with site containing an affected pyrimidine	Recognition and association of DNA glycosylase with site containing an affected pyrimidine	Recognition and association of DNA glycosylase with site containing an affected pyrimidine	15	-0.966066	-3.78367	9.07097e-20	8.86939e-19	5.79976e-19	48	tags=100%, list=5%, signal=97%	H2BC5/H2BC4/H2BC9/H2BC15/H2BC14/H2BC13/H2AC4/H2AC7/H2AC20/H2AC18/H2AC6/H2AC14/H2AJ/H4C1
Regulation of endogenous retroelements by the Human Silencing Hub (HUSH) complex	Regulation of endogenous retroelements by the Human Silencing Hub (HUSH) complex	Regulation of endogenous retroelements by the Human Silencing Hub (HUSH) complex	15	-0.966066	-3.78367	9.07097e-20	8.86939e-19	5.79976e-19	48	tags=100%, list=5%, signal=97%	H2BC5/H2BC4/H2BC9/H2BC15/H2BC14/H2BC13/H2AC4/H2AC7/H2AC20/H2AC18/H2AC6/H2AC14/H2AJ/H4C1
SIRT1 negatively regulates rRNA expression	SIRT1 negatively regulates rRNA expression	SIRT1 negatively regulates rRNA expression	15	-0.966066	-3.78367	9.07097e-20	8.86939e-19	5.79976e-19	48	tags=100%, list=5%, signal=97%	H2BC5/H2BC4/H2BC9/H2BC15/H2BC14/H2BC13/H2AC4/H2AC7/H2AC20/H2AC18/H2AC6/H2AC14/H2AJ/H4C1
Transcriptional regulation of granulopoiesis	Transcriptional regulation of granulopoiesis	Transcriptional regulation of granulopoiesis	15	-0.966066	-3.78367	9.07097e-20	8.86939e-19	5.79976e-19	48	tags=100%, list=5%, signal=97%	H2BC5/H2BC4/H2BC9/H2BC15/H2BC14/H2BC13/H2AC4/H2AC7/H2AC20/H2AC18/H2AC6/H2AC14/H2AJ/H4C1
Extracellular matrix organization	Extracellular matrix organization	Extracellular matrix organization	85	0.697041	1.83091	8.35195e-10	7.87469e-09	5.14932e-09	81	tags=38%, list=8%, signal=38%	COL3A1/COL1A2/PLEC/ACTN1/FBN1/FN1/COL1A1/COL4A2/LTBP1/COL6A3/COL5A2/LTBP4/COL12A1/COL6A2/MMP2/FBN2/COL6A1/THBS1/LAMB1/CTSB/SPARC/COL5A1/BGN/A2M/LTBP2/PCOLCE/EMILIN1/VCAN/CAST/MMP1/TIMP1/COL8A1
Degradation of the extracellular matrix	Degradation of the extracellular matrix	Degradation of the extracellular matrix	46	0.752854	1.91127	2.63565e-08	2.39935e-07	1.56896e-07	81	tags=46%, list=8%, signal=44%	COL3A1/COL1A2/FBN1/FN1/COL1A1/COL4A2/COL6A3/COL5A2/COL12A1/COL6A2/MMP2/FBN2/COL6A1/LAMB1/CTSB/COL5A1/A2M/CAST/MMP1/TIMP1/COL8A1
Assembly of the pre-replicative complex	Assembly of the pre-replicative complex	Assembly of the pre-replicative complex	22	-0.615934	-2.78454	1.20937e-07	9.97726e-07	6.52421e-07	195	tags=95%, list=20%, signal=78%	PSMB6/UBB/UBC/RPS27A/UBA52/PSMA7/H2BC12/H2BC5/H2BC4/H2BC9/H2BC15/H2BC14/H2BC13/H2AC4/H2AC7/H2AC20/H2AC18/H2AC6/H2AC14/H2AJ/H4C1
DNA Replication Pre-Initiation	DNA Replication Pre-Initiation	DNA Replication Pre-Initiation	22	-0.615934	-2.78454	1.20937e-07	9.97726e-07	6.52421e-07	195	tags=95%, list=20%, signal=78%	PSMB6/UBB/UBC/RPS27A/UBA52/PSMA7/H2BC12/H2BC5/H2BC4/H2BC9/H2BC15/H2BC14/H2BC13/H2AC4/H2AC7/H2AC20/H2AC18/H2AC6/H2AC14/H2AJ/H4C1
RUNX1 regulates transcription of genes involved in differentiation of HSCs	RUNX1 regulates transcription of genes involved in differentiation of HSCs	RUNX1 regulates transcription of genes involved in differentiation of HSCs	22	-0.615934	-2.78454	1.20937e-07	9.97726e-07	6.52421e-07	195	tags=95%, list=20%, signal=78%	PSMB6/UBB/UBC/RPS27A/UBA52/PSMA7/H2BC12/H2BC5/H2BC4/H2BC9/H2BC15/H2BC14/H2BC13/H2AC4/H2AC7/H2AC20/H2AC18/H2AC6/H2AC14/H2AJ/H4C1
Integrin cell surface interactions	Integrin cell surface interactions	Integrin cell surface interactions	28	0.795167	1.94651	1.46959e-07	1.17567e-06	7.68781e-07	52	tags=43%, list=5%, signal=42%	COL3A1/COL1A2/FBN1/FN1/COL1A1/COL4A2/COL6A3/COL5A2/COL6A2/COL6A1/THBS1/COL5A1
Epigenetic regulation by WDR5-containing histone modifying complexes	Epigenetic regulation by WDR5-containing histone modifying complexes	Epigenetic regulation by WDR5-containing histone modifying complexes	16	-0.708068	-2.84598	1.90021e-07	1.47546e-06	9.64811e-07	292	tags=94%, list=30%, signal=66%	H2BC12/H2BC5/H2BC4/H2BC9/H2BC15/H2BC14/H2BC13/H2AC4/H2AC7/H2AC20/H2AC18/H2AC6/H2AC14/H2AJ/H4C1
ECM proteoglycans	ECM proteoglycans	ECM proteoglycans	30	0.773613	1.90498	6.44447e-07	4.86097e-06	3.17863e-06	66	tags=47%, list=7%, signal=45%	COL3A1/COL1A2/FN1/COL1A1/COL4A2/COL6A3/COL5A2/COL6A2/COL6A1/LAMB1/SPARC/COL5A1/BGN/VCAN
Telomere Maintenance	Telomere Maintenance	Telomere Maintenance	17	-0.657811	-2.71863	6.70215e-07	4.91491e-06	3.21389e-06	340	tags=100%, list=35%, signal=66%	PCNA/H2BC12/H2BC5/H2BC4/H2BC9/H2BC15/H2BC14/H2BC13/H2AC4/H2AC7/H2AC20/H2AC18/H2AC6/H2AC14/H2AJ/H4C1
Collagen degradation	Collagen degradation	Collagen degradation	29	0.77816	1.91068	9.52551e-07	6.79658e-06	4.44433e-06	81	tags=48%, list=8%, signal=46%	COL3A1/COL1A2/COL1A1/COL4A2/COL6A3/COL5A2/COL12A1/COL6A2/MMP2/COL6A1/CTSB/COL5A1/MMP1/COL8A1
Platelet activation, signaling and aggregation	Platelet activation, signaling and aggregation	Platelet activation, signaling and aggregation	46	0.713213	1.81064	1.44642e-06	1.00488e-05	6.57102e-06	113	tags=43%, list=12%, signal=40%	COL1A2/ACTN1/FN1/COL1A1/FLNA/CALU/VCL/ECM1/QSOX1/THBS1/ALDOA/YWHAZ/SPARC/A2M/LGALS3BP/TIMP1/ACTN4/CAP1/PFN1/PPIA
Assembly of collagen fibrils and other multimeric structures	Assembly of collagen fibrils and other multimeric structures	Assembly of collagen fibrils and other multimeric structures	29	0.765652	1.87997	2.46643e-06	1.66958e-05	1.09175e-05	131	tags=59%, list=14%, signal=52%	COL3A1/COL1A2/PLEC/COL1A1/COL4A2/COL6A3/COL5A2/COL12A1/COL6A2/COL6A1/CTSB/COL5A1/PCOLCE/COL8A1/LOXL2/PXDN/COL4A1
Non-integrin membrane-ECM interactions	Non-integrin membrane-ECM interactions	Non-integrin membrane-ECM interactions	24	0.78438	1.89419	3.85954e-06	2.5473e-05	1.6657e-05	52	tags=42%, list=5%, signal=40%	COL3A1/COL1A2/ACTN1/FN1/COL1A1/COL4A2/COL5A2/THBS1/LAMB1/COL5A1
Collagen chain trimerization	Collagen chain trimerization	Collagen chain trimerization	19	0.822526	1.93752	5.01007e-06	3.15028e-05	2.05999e-05	81	tags=58%, list=8%, signal=54%	COL3A1/COL1A2/COL1A1/COL4A2/COL6A3/COL5A2/COL12A1/COL6A2/COL6A1/COL5A1/COL8A1
Hemostasis	Hemostasis	Hemostasis	73	0.639392	1.66711	5.01182e-06	3.15028e-05	2.05999e-05	113	tags=33%, list=12%, signal=31%	COL1A2/ACTN1/FN1/COL1A1/FLNA/CALU/VCL/ECM1/QSOX1/THBS1/PLAU/ALDOA/YWHAZ/SPARC/A2M/LGALS3BP/MMP1/PLAT/TIMP1/ACTN4/CAP1/SERPINE2/PFN1/PPIA
Apoptotic execution phase	Apoptotic execution phase	Apoptotic execution phase	17	0.832042	1.93419	6.23488e-06	3.7832e-05	2.47386e-05	98	tags=35%, list=10%, signal=32%	VIM/PLEC/LMNA/SPTAN1/LMNB1/GSN
Binding and Uptake of Ligands by Scavenger Receptors	Binding and Uptake of Ligands by Scavenger Receptors	Binding and Uptake of Ligands by Scavenger Receptors	17	0.831333	1.93255	6.30533e-06	3.7832e-05	2.47386e-05	50	tags=29%, list=5%, signal=28%	COL3A1/COL1A2/COL1A1/COL4A2/SPARC
Collagen formation	Collagen formation	Collagen formation	36	0.735311	1.83577	6.74749e-06	3.95853e-05	2.58851e-05	167	tags=56%, list=17%, signal=48%	COL3A1/COL1A2/PLEC/COL1A1/COL4A2/COL6A3/COL5A2/COL12A1/COL6A2/COL6A1/CTSB/COL5A1/PCOLCE/COL8A1/LOXL2/PXDN/COL4A1/PPIB/LOXL3/COL15A1
Collagen biosynthesis and modifying enzymes	Collagen biosynthesis and modifying enzymes	Collagen biosynthesis and modifying enzymes	27	0.76638	1.87021	8.99563e-06	5.16271e-05	3.37594e-05	81	tags=44%, list=8%, signal=42%	COL3A1/COL1A2/COL1A1/COL4A2/COL6A3/COL5A2/COL12A1/COL6A2/COL6A1/COL5A1/PCOLCE/COL8A1
Transcriptional regulation by small RNAs	Transcriptional regulation by small RNAs	Transcriptional regulation by small RNAs	17	-0.607864	-2.51221	9.25425e-06	5.19813e-05	3.3991e-05	387	tags=88%, list=40%, signal=54%	H2BC12/H2BC5/H2BC4/H2BC9/H2BC15/H2BC14/H2BC13/H2AC4/H2AC7/H2AC20/H2AC18/H2AC6/H2AC14/H2AJ/H4C1
Meiosis	Meiosis	Meiosis	18	0.809336	1.89375	1.57563e-05	8.31934e-05	5.44008e-05	67	tags=11%, list=7%, signal=11%	LMNA/LMNB1
Meiotic synapsis	Meiotic synapsis	Meiotic synapsis	18	0.809336	1.89375	1.57563e-05	8.31934e-05	5.44008e-05	67	tags=11%, list=7%, signal=11%	LMNA/LMNB1
Reproduction	Reproduction	Reproduction	18	0.809336	1.89375	1.57563e-05	8.31934e-05	5.44008e-05	67	tags=11%, list=7%, signal=11%	LMNA/LMNB1
Signal Transduction	Signal Transduction	Signal Transduction	195	0.528139	1.42986	2.19212e-05	0.000113475	7.42019e-05	228	tags=32%, list=24%, signal=30%	COL3A1/COL1A2/VIM/ACTN1/FBN1/FN1/COL1A1/FLNA/COL4A2/LTBP1/COL6A3/COL5A2/LTBP4/COL6A2/VCL/YWHAE/MMP2/COL6A1/THBS1/SPTAN1/LAMB1/FSTL1/YWHAZ/YWHAB/SPARC/COL5A1/LTBP2/LMNB1/PLAT/TIMP1/DBN1/PFN1/THBS2/RBMX/STIP1/TPM4/YWHAG/COL4A1/LAMA4/HNRNPA1/MYL12B/RACK1/CTTN/ARHGDIA/SPTBN1/TUBA1B/ACTB/STMN1/LAMC1/CFL1/TNFRSF1A/HSPE1/PDGFD/MYH9/AKAP12/RBBP4/ACTR3/CTSD/PEBP1/ADAM10/MYL6/COL2A1
Platelet degranulation	Platelet degranulation	Platelet degranulation	40	0.68721	1.72883	3.2292e-05	0.000160851	0.000105182	113	tags=42%, list=12%, signal=39%	ACTN1/FN1/FLNA/CALU/VCL/ECM1/QSOX1/THBS1/ALDOA/SPARC/A2M/LGALS3BP/TIMP1/ACTN4/CAP1/PFN1/PPIA
Response to elevated platelet cytosolic Ca2+	Response to elevated platelet cytosolic Ca2+	Response to elevated platelet cytosolic Ca2+	40	0.68721	1.72883	3.2292e-05	0.000160851	0.000105182	113	tags=42%, list=12%, signal=39%	ACTN1/FN1/FLNA/CALU/VCL/ECM1/QSOX1/THBS1/ALDOA/SPARC/A2M/LGALS3BP/TIMP1/ACTN4/CAP1/PFN1/PPIA
Developmental Biology	Developmental Biology	Developmental Biology	163	0.538727	1.45084	3.45177e-05	0.000168753	0.000110349	232	tags=31%, list=24%, signal=29%	COL3A1/COL1A2/FN1/COL1A1/COL4A2/COL6A3/COL5A2/COL6A2/YWHAE/MMP2/COL6A1/SPTAN1/RDX/LAMB1/HSPA8/YWHAZ/YWHAB/COL5A1/MSN/CAP1/PFN1/KRT1/PXDN/YWHAG/COL4A1/DPYSL3/EZR/KRT10/DPYSL2/LAMA4/MYL12B/MYL12A/CDH2/SPTBN1/TUBA1B/NEO1/ACTB/LAMC1/CSF1/RPSA/CFL1/MYH9/RBBP4/ACTR3/KRT6A/SEMA3A/ADAM10/MYL6/COL2A1/PABPC1/SEMA7A
Signaling by MET	Signaling by MET	Signaling by MET	20	0.784277	1.85847	4.79656e-05	0.000230235	0.000150552	52	tags=35%, list=5%, signal=34%	COL3A1/COL1A2/FN1/COL1A1/COL5A2/LAMB1/COL5A1
Signaling by Receptor Tyrosine Kinases	Signaling by Receptor Tyrosine Kinases	Signaling by Receptor Tyrosine Kinases	60	0.637368	1.64474	5.69706e-05	0.000268576	0.000175624	72	tags=25%, list=8%, signal=25%	COL3A1/COL1A2/FN1/COL1A1/COL4A2/COL6A3/COL5A2/COL6A2/COL6A1/THBS1/LAMB1/YWHAB/SPARC/COL5A1/PLAT
Regulation of Insulin-like Growth Factor (IGF) transport and uptake by Insulin-like Growth Factor Binding Proteins (IGFBPs)	Regulation of Insulin-like Growth Factor (IGF) transport and uptake by Insulin-like Growth Factor Binding Proteins (IGFBPs)	Regulation of Insulin-like Growth Factor (IGF) transport and uptake by Insulin-like Growth Factor Binding Proteins (IGFBPs)	44	0.667318	1.68944	6.71437e-05	0.000310981	0.000203353	200	tags=55%, list=21%, signal=45%	FBN1/FN1/LTBP1/CALU/MMP2/QSOX1/IGFBP4/LAMB1/FSTL1/NUCB1/VCAN/IGFBP5/MMP1/TIMP1/IGFBP7/RCN1/GOLM1/PAPPA/TNC/CDH2/LGALS1/LAMC1/CSF1/IGFBP2
Ub-specific processing proteases	Ub-specific processing proteases	Ub-specific processing proteases	25	-0.454798	-2.14517	6.9297e-05	0.000315421	0.000206256	195	tags=92%, list=20%, signal=75%	PSMB6/UBB/UBC/RPS27A/UBA52/PSMA7/H2BC12/H2BC5/H2BC4/H2BC18/H2BC9/H2BC15/H2BC14/H2BC13/H2AC4/H2AC11/H2AC7/H2AC20/H2AC18/H2AC6/H2AC12/H2AC14/VDAC2
Apoptosis	Apoptosis	Apoptosis	32	0.723297	1.7898	8.42101e-05	0.000376805	0.000246395	125	tags=31%, list=13%, signal=28%	VIM/PLEC/LMNA/YWHAE/SPTAN1/YWHAZ/YWHAB/LMNB1/GSN/YWHAG
Programmed Cell Death	Programmed Cell Death	Programmed Cell Death	35	0.696973	1.73648	0.000121446	0.000525601	0.000343694	125	tags=29%, list=13%, signal=26%	VIM/PLEC/LMNA/YWHAE/SPTAN1/YWHAZ/YWHAB/LMNB1/GSN/YWHAG
Post-translational protein phosphorylation	Post-translational protein phosphorylation	Post-translational protein phosphorylation	39	0.670121	1.68253	0.000121404	0.000525601	0.000343694	95	tags=38%, list=10%, signal=36%	FBN1/FN1/LTBP1/CALU/QSOX1/IGFBP4/LAMB1/FSTL1/NUCB1/VCAN/IGFBP5/TIMP1/IGFBP7/RCN1/GOLM1
DNA Double-Strand Break Repair	DNA Double-Strand Break Repair	DNA Double-Strand Break Repair	18	-0.508511	-2.15618	0.000131238	0.00055882	0.000365416	481	tags=100%, list=50%, signal=51%	SUMO1/UBXN1/UBE2N/TP53BP1/PCNA/UBB/UBC/RPS27A/UBA52/H2BC12/H2BC5/H2BC4/H2BC9/H2BC15/H2BC14/H2BC13/H4C1
MET promotes cell motility	MET promotes cell motility	MET promotes cell motility	15	0.810743	1.85404	0.000154115	0.000645815	0.000422303	52	tags=47%, list=5%, signal=45%	COL3A1/COL1A2/FN1/COL1A1/COL5A2/LAMB1/COL5A1
NCAM signaling for neurite out-growth	NCAM signaling for neurite out-growth	NCAM signaling for neurite out-growth	17	0.791676	1.84036	0.00017325	0.000703662	0.00046013	52	tags=47%, list=5%, signal=45%	COL3A1/COL4A2/COL6A3/COL5A2/COL6A2/COL6A1/SPTAN1/COL5A1
RUNX1 regulates genes involved in megakaryocyte differentiation and platelet function	RUNX1 regulates genes involved in megakaryocyte differentiation and platelet function	RUNX1 regulates genes involved in megakaryocyte differentiation and platelet function	17	0.791362	1.83963	0.00017325	0.000703662	0.00046013	36	tags=6%, list=4%, signal=6%	THBS1
Axon guidance	Axon guidance	Axon guidance	90	0.574153	1.51201	0.000179998	0.000709247	0.000463782	232	tags=40%, list=24%, signal=33%	COL3A1/COL4A2/COL6A3/COL5A2/COL6A2/MMP2/COL6A1/SPTAN1/RDX/LAMB1/HSPA8/COL5A1/MSN/CAP1/PFN1/COL4A1/DPYSL3/EZR/DPYSL2/MYL12B/MYL12A/SPTBN1/TUBA1B/NEO1/ACTB/LAMC1/RPSA/CFL1/MYH9/ACTR3/SEMA3A/ADAM10/MYL6/COL2A1/PABPC1/SEMA7A
Nervous system development	Nervous system development	Nervous system development	90	0.574153	1.51201	0.000179998	0.000709247	0.000463782	232	tags=40%, list=24%, signal=33%	COL3A1/COL4A2/COL6A3/COL5A2/COL6A2/MMP2/COL6A1/SPTAN1/RDX/LAMB1/HSPA8/COL5A1/MSN/CAP1/PFN1/COL4A1/DPYSL3/EZR/DPYSL2/MYL12B/MYL12A/SPTBN1/TUBA1B/NEO1/ACTB/LAMC1/RPSA/CFL1/MYH9/ACTR3/SEMA3A/ADAM10/MYL6/COL2A1/PABPC1/SEMA7A
Signaling by TGF-beta Receptor Complex	Signaling by TGF-beta Receptor Complex	Signaling by TGF-beta Receptor Complex	16	0.794629	1.83333	0.000194365	0.000754595	0.000493436	58	tags=31%, list=6%, signal=30%	COL1A2/FBN1/LTBP1/LTBP4/LTBP2
DNA Replication	DNA Replication	DNA Replication	24	-0.428587	-1.99856	0.000292416	0.00111881	0.000731597	239	tags=92%, list=25%, signal=71%	PCNA/PSMB6/UBB/UBC/RPS27A/UBA52/PSMA7/H2BC12/H2BC5/H2BC4/H2BC9/H2BC15/H2BC14/H2BC13/H2AC4/H2AC7/H2AC20/H2AC18/H2AC6/H2AC14/H2AJ/H4C1
Signaling by TGFB family members	Signaling by TGFB family members	Signaling by TGFB family members	22	0.740357	1.77225	0.000302441	0.00114063	0.000745869	76	tags=32%, list=8%, signal=30%	COL1A2/FBN1/LTBP1/LTBP4/FSTL1/LTBP2/TIMP1
Interleukin-4 and Interleukin-13 signaling	Interleukin-4 and Interleukin-13 signaling	Interleukin-4 and Interleukin-13 signaling	21	0.744628	1.77422	0.000343195	0.00127611	0.000834455	76	tags=33%, list=8%, signal=31%	COL1A2/VIM/FN1/MMP2/HSPA8/MMP1/TIMP1
DNA Double Strand Break Response	DNA Double Strand Break Response	DNA Double Strand Break Response	17	-0.50797	-2.09936	0.000410392	0.00148416	0.000970503	481	tags=100%, list=50%, signal=51%	SUMO1/UBXN1/UBE2N/TP53BP1/UBB/UBC/RPS27A/UBA52/H2BC12/H2BC5/H2BC4/H2BC9/H2BC15/H2BC14/H2BC13/H4C1
Recruitment and ATM-mediated phosphorylation of repair and signaling proteins at DNA double strand breaks	Recruitment and ATM-mediated phosphorylation of repair and signaling proteins at DNA double strand breaks	Recruitment and ATM-mediated phosphorylation of repair and signaling proteins at DNA double strand breaks	17	-0.50797	-2.09936	0.000410392	0.00148416	0.000970503	481	tags=100%, list=50%, signal=51%	SUMO1/UBXN1/UBE2N/TP53BP1/UBB/UBC/RPS27A/UBA52/H2BC12/H2BC5/H2BC4/H2BC9/H2BC15/H2BC14/H2BC13/H4C1
HDR through Homologous Recombination (HRR) or Single Strand Annealing (SSA)	HDR through Homologous Recombination (HRR) or Single Strand Annealing (SSA)	HDR through Homologous Recombination (HRR) or Single Strand Annealing (SSA)	16	-0.507431	-2.03955	0.000627055	0.00220723	0.00144333	481	tags=100%, list=50%, signal=51%	UBE2N/TP53BP1/PCNA/UBB/UBC/RPS27A/UBA52/H2BC12/H2BC5/H2BC4/H2BC9/H2BC15/H2BC14/H2BC13/H4C1
Homology Directed Repair	Homology Directed Repair	Homology Directed Repair	16	-0.507431	-2.03955	0.000627055	0.00220723	0.00144333	481	tags=100%, list=50%, signal=51%	UBE2N/TP53BP1/PCNA/UBB/UBC/RPS27A/UBA52/H2BC12/H2BC5/H2BC4/H2BC9/H2BC15/H2BC14/H2BC13/H4C1
Processing of DNA double-strand break ends	Processing of DNA double-strand break ends	Processing of DNA double-strand break ends	15	-0.506893	-1.98528	0.000653198	0.002269	0.00148372	481	tags=100%, list=50%, signal=51%	UBE2N/TP53BP1/UBB/UBC/RPS27A/UBA52/H2BC12/H2BC5/H2BC4/H2BC9/H2BC15/H2BC14/H2BC13/H4C1
Cell junction organization	Cell junction organization	Cell junction organization	22	0.721688	1.72756	0.000735939	0.00252322	0.00164995	11	tags=18%, list=1%, signal=18%	PLEC/ACTN1/FLNA/FLNC
Signaling by PDGF	Signaling by PDGF	Signaling by PDGF	19	0.741867	1.74752	0.000760217	0.00257304	0.00168253	131	tags=58%, list=14%, signal=51%	COL3A1/COL4A2/COL6A3/COL5A2/COL6A2/COL6A1/THBS1/COL5A1/PLAT/THBS2/COL4A1
Immunoregulatory interactions between a Lymphoid and a non-Lymphoid cell	Immunoregulatory interactions between a Lymphoid and a non-Lymphoid cell	Immunoregulatory interactions between a Lymphoid and a non-Lymphoid cell	15	0.768133	1.7566	0.000986335	0.00329611	0.00215535	8	tags=20%, list=1%, signal=20%	COL3A1/COL1A2/COL1A1
Cell surface interactions at the vascular wall	Cell surface interactions at the vascular wall	Cell surface interactions at the vascular wall	16	0.746681	1.7227	0.00159584	0.00526628	0.00344366	113	tags=31%, list=12%, signal=28%	COL1A2/FN1/COL1A1/MMP1/PPIA
Elastic fibre formation	Elastic fibre formation	Elastic fibre formation	17	0.719573	1.67274	0.00310831	0.0101308	0.0066246	192	tags=65%, list=20%, signal=53%	FBN1/FN1/LTBP1/LTBP4/FBN2/LTBP2/EMILIN1/LOXL2/LOXL3/FBLN1/EFEMP1
Diseases of programmed cell death	Diseases of programmed cell death	Diseases of programmed cell death	24	0.659222	1.59194	0.00487888	0.0157076	0.0102713	68	tags=17%, list=7%, signal=16%	LMNA/YWHAE/LMNB1/CAST
L1CAM interactions	L1CAM interactions	L1CAM interactions	17	0.704012	1.63657	0.00540133	0.0171801	0.0112342	189	tags=65%, list=20%, signal=53%	SPTAN1/RDX/LAMB1/HSPA8/MSN/EZR/DPYSL2/SPTBN1/TUBA1B/ACTB/LAMC1
Cell-Cell communication	Cell-Cell communication	Cell-Cell communication	28	0.636727	1.55866	0.00550768	0.0173099	0.011319	185	tags=36%, list=19%, signal=30%	PLEC/ACTN1/FLNA/FLNC/SPTAN1/ACTN4/CDH2/SPTBN1/ACTB/CDH6
GTP hydrolysis and joining of the 60S ribosomal subunit	GTP hydrolysis and joining of the 60S ribosomal subunit	GTP hydrolysis and joining of the 60S ribosomal subunit	28	-0.328941	-1.60808	0.00583582	0.0181254	0.0118523	513	tags=96%, list=54%, signal=46%	EIF4G1/RPS21/EIF3I/EIF4H/EIF5B/EIF3G/RPS19/RPS28/RPS7/RPL23A/RPS27A/UBA52/RPL26/EIF4B/RPS3/RPL7A/EIF4A1/RPL7/RPS12/RPLP2/RPS8/RPL4/RPS3A/RPL13/RPS25/RPS9/RPL9
Influenza Viral RNA Transcription and Replication	Influenza Viral RNA Transcription and Replication	Influenza Viral RNA Transcription and Replication	24	-0.334512	-1.55987	0.00798434	0.0245101	0.0160273	467	tags=83%, list=49%, signal=44%	RANBP2/RPS28/RPS7/HSP90AA1/RPL23A/RPS27A/UBA52/RPL26/RPS3/RPL7A/RPL7/RPS12/RPLP2/RPS8/RPL4/RPS3A/RPL13/RPS25/RPS9/RPL9
Vesicle-mediated transport	Vesicle-mediated transport	Vesicle-mediated transport	82	0.510931	1.33979	0.0136599	0.0414506	0.0271049	216	tags=30%, list=23%, signal=26%	COL3A1/COL1A2/COL1A1/COL4A2/YWHAE/SPTAN1/HSPA8/YWHAZ/YWHAB/SPARC/GDI2/GDI1/YWHAG/CTSC/COL4A1/CTTN/TXNDC5/SPTBN1/TUBA1B/ACTB/GNS/MYH9/ACTR3/RAB11A/RAB11B

## Sheet: F
	baseMean	log2FoldChange	lfcSE	stat	pvalue	padj	external_gene_name	hgnc_symbol	entrezgene_id
7SK:RNA:RNA	13.7121	0.0249118	0.611267	0.0407544	0.967492	0.976469	NA	NA	NA
ALR/Alpha:centr:Satellite	39.0292	0.386294	0.536506	0.720018	0.471514	0.583832	NA	NA	NA
Alu:Alu:SINE	123.168	0.542994	0.235772	2.30305	0.0212762	0.0699782	NA	NA	NA
AluJb:Alu:SINE	13342	0.212802	0.197091	1.07972	0.280268	0.405943	NA	NA	NA
AluJo:Alu:SINE	8212.35	0.166111	0.196572	0.845039	0.398089	0.517147	NA	NA	NA
AluJr:Alu:SINE	8929.75	0.223376	0.207801	1.07495	0.282396	0.408114	NA	NA	NA
AluJr4:Alu:SINE	1749.69	0.371417	0.223454	1.66217	0.0964795	0.200562	NA	NA	NA
AluSc:Alu:SINE	4067.27	0.183025	0.181732	1.00711	0.313881	0.438532	NA	NA	NA
AluSc5:Alu:SINE	938.793	0.0884039	0.198208	0.446016	0.655586	0.738548	NA	NA	NA
AluSc8:Alu:SINE	2350.98	0.189323	0.220958	0.856828	0.39154	0.511189	NA	NA	NA
AluSg:Alu:SINE	4845.62	0.194152	0.194364	0.998913	0.317837	0.442474	NA	NA	NA
AluSg4:Alu:SINE	886.592	0.282367	0.217551	1.29793	0.194311	0.317486	NA	NA	NA
AluSg7:Alu:SINE	947.829	0.23935	0.210998	1.13437	0.25664	0.38215	NA	NA	NA
AluSp:Alu:SINE	7346.68	0.165915	0.205079	0.809028	0.418499	0.536351	NA	NA	NA
AluSq:Alu:SINE	2663.97	0.156617	0.18441	0.849282	0.395724	0.514762	NA	NA	NA
AluSq10:Alu:SINE	167.784	0.356686	0.208579	1.71008	0.0872516	0.186971	NA	NA	NA
AluSq2:Alu:SINE	7489.19	0.224245	0.195213	1.14872	0.250671	0.376567	NA	NA	NA
AluSq4:Alu:SINE	216.098	0.306542	0.263855	1.16178	0.245324	0.371188	NA	NA	NA
AluSx:Alu:SINE	13823.1	0.16058	0.21113	0.760575	0.446911	0.561859	NA	NA	NA
AluSx1:Alu:SINE	15236	0.142027	0.206724	0.687037	0.492059	0.601644	NA	NA	NA
AluSx3:Alu:SINE	3457.1	0.290949	0.205985	1.41248	0.157808	0.275709	NA	NA	NA
AluSx4:Alu:SINE	1043.97	0.224232	0.210598	1.06474	0.286995	0.41279	NA	NA	NA
AluSz:Alu:SINE	12417.5	0.220448	0.205078	1.07495	0.282398	0.408114	NA	NA	NA
AluSz6:Alu:SINE	5210.39	0.2233	0.190372	1.17297	0.240809	0.36703	NA	NA	NA
AluY:Alu:SINE	10828.6	0.213706	0.175864	1.21517	0.2243	0.34956	NA	NA	NA
AluYa5:Alu:SINE	474.97	0.349068	0.206686	1.68888	0.0912416	0.192891	NA	NA	NA
AluYa8:Alu:SINE	21.5506	0.799992	0.382223	2.09299	0.0363497	0.102758	NA	NA	NA
AluYb8:Alu:SINE	228.957	0.25611	0.200901	1.27481	0.202377	0.326598	NA	NA	NA
AluYb9:Alu:SINE	44.1578	0.286219	0.419657	0.68203	0.49522	0.604271	NA	NA	NA
AluYc:Alu:SINE	327.536	0.16884	0.234016	0.721488	0.47061	0.58309	NA	NA	NA
AluYc3:Alu:SINE	61.5578	0.148498	0.307202	0.483389	0.62882	0.71788	NA	NA	NA
AluYd8:Alu:SINE	25.0884	0.422148	0.394236	1.0708	0.28426	0.410004	NA	NA	NA
AluYe5:Alu:SINE	76.9882	0.128889	0.26142	0.493033	0.621989	0.711708	NA	NA	NA
AluYe6:Alu:SINE	39.9378	-0.138059	0.280779	-0.4917	0.622931	0.712423	NA	NA	NA
AluYf1:Alu:SINE	205.902	0.155012	0.194901	0.795337	0.426417	0.543298	NA	NA	NA
AluYg6:Alu:SINE	37.4582	0.243111	0.293403	0.828592	0.407335	0.526343	NA	NA	NA
AluYh3:Alu:SINE	239.947	0.318126	0.237413	1.33997	0.180256	0.301802	NA	NA	NA
AluYh3a3:Alu:SINE	28.5768	0.508538	0.322645	1.57615	0.11499	0.224861	NA	NA	NA
AluYh9:Alu:SINE	14.8305	0.416227	0.648284	0.642044	0.520845	0.627218	NA	NA	NA
AluYi6:Alu:SINE	45.124	-0.089228	0.268415	-0.332426	0.739568	0.806615	NA	NA	NA
AluYj4:Alu:SINE	210.847	0.149671	0.193107	0.775066	0.4383	0.554237	NA	NA	NA
AluYk11:Alu:SINE	50.7667	0.164851	0.255709	0.644684	0.519132	0.625686	NA	NA	NA
AluYk12:Alu:SINE	16.0593	0.425718	0.486605	0.874874	0.381642	0.50249	NA	NA	NA
AluYk2:Alu:SINE	143.502	-0.156458	0.22186	-0.70521	0.480679	0.591642	NA	NA	NA
AluYk3:Alu:SINE	117.885	0.343504	0.231031	1.48683	0.13706	0.252183	NA	NA	NA
AluYk4:Alu:SINE	78.0317	0.413468	0.266089	1.55387	0.120216	0.231528	NA	NA	NA
AluYm1:Alu:SINE	472.341	0.0221311	0.213067	0.103869	0.917273	0.941498	NA	NA	NA
AmnSINE1:5S-Deu-L2:SINE	86.5731	0.564376	0.252529	2.2349	0.0254241	0.0796943	NA	NA	NA
Arthur1:hAT-Tip100:DNA	64.8432	0.377928	0.343596	1.09992	0.271367	0.396919	NA	NA	NA
Arthur1A:hAT-Tip100:DNA	45.433	0.679837	0.374846	1.81364	0.0697331	0.160615	NA	NA	NA
Arthur1B:hAT-Tip100:DNA	47.1948	-0.103128	0.342684	-0.300941	0.763459	0.825563	NA	NA	NA
Arthur1C:hAT-Tip100:DNA	15.6498	-0.133994	0.454292	-0.294951	0.768031	0.82944	NA	NA	NA
BLACKJACK:hAT-Blackjack:DNA	96.7104	1.05561	0.301322	3.50327	0.00045958	0.00364881	NA	NA	NA
BSR/Beta:Satellite:Satellite	266.601	-0.13421	0.263492	-0.509352	0.610505	0.701995	NA	NA	NA
CER:Satellite:Satellite	13.119	-0.409594	0.455283	-0.899648	0.368308	0.490362	NA	NA	NA
Chap1_Mam:hAT-Charlie:DNA	39.8939	0.977956	0.321848	3.03856	0.00237709	0.0132327	NA	NA	NA
Charlie1:hAT-Charlie:DNA	130.733	0.890151	0.264632	3.36373	0.00076898	0.0054851	NA	NA	NA
Charlie10:hAT-Charlie:DNA	56.4929	0.89111	0.3311	2.69137	0.00711603	0.0309242	NA	NA	NA
Charlie10a:hAT-Charlie:DNA	15.3952	0.932998	0.608933	1.53219	0.125477	0.237895	NA	NA	NA
Charlie10b:hAT-Charlie:DNA	15.3305	0.62722	0.517356	1.21236	0.225376	0.350586	NA	NA	NA
Charlie13a:hAT-Charlie:DNA	46.6785	1.20896	0.424531	2.84777	0.0044027	0.0213451	NA	NA	NA
Charlie13b:hAT-Charlie:DNA	35.7063	0.504798	0.364241	1.38589	0.165781	0.284735	NA	NA	NA
Charlie15a:hAT-Charlie:DNA	232.017	0.291085	0.236595	1.23031	0.218582	0.343516	NA	NA	NA
Charlie15b:hAT-Charlie:DNA	122.053	0.136872	0.24857	0.550636	0.581883	0.67824	NA	NA	NA
Charlie16a:hAT-Charlie:DNA	121.153	0.323735	0.288945	1.1204	0.262542	0.387877	NA	NA	NA
Charlie17:hAT-Charlie:DNA	82.2818	0.303881	0.302148	1.00574	0.314542	0.439285	NA	NA	NA
Charlie17a:hAT-Charlie:DNA	37.4755	0.884998	0.443427	1.99581	0.0459541	0.121669	NA	NA	NA
Charlie17b:hAT-Charlie:DNA	13.3289	0.374393	0.472097	0.793043	0.427753	0.544399	NA	NA	NA
Charlie18a:hAT-Charlie:DNA	121.532	0.794079	0.260467	3.04868	0.00229852	0.0128872	NA	NA	NA
Charlie19a:hAT-Charlie:DNA	88.8438	0.392032	0.284167	1.37959	0.167714	0.287096	NA	NA	NA
Charlie1a:hAT-Charlie:DNA	543.56	0.717035	0.237166	3.02335	0.00249993	0.0137906	NA	NA	NA
Charlie1b:hAT-Charlie:DNA	138.792	0.885217	0.296816	2.98237	0.00286023	0.0152857	NA	NA	NA
Charlie20a:hAT-Charlie:DNA	39.1865	0.445715	0.323711	1.37689	0.168546	0.287933	NA	NA	NA
Charlie21a:hAT-Charlie:DNA	28.9199	0.881014	0.453081	1.94449	0.0518359	0.131861	NA	NA	NA
Charlie22a:hAT-Charlie:DNA	57.4323	0.68936	0.35449	1.94465	0.0518166	0.131848	NA	NA	NA
Charlie23a:hAT-Charlie:DNA	57.3785	0.527316	0.27128	1.94381	0.0519189	0.131976	NA	NA	NA
Charlie24:hAT-Charlie:DNA	102.13	0.802757	0.344255	2.33187	0.0197077	0.066173	NA	NA	NA
Charlie25:hAT-Charlie:DNA	36.5835	0.934319	0.392393	2.38108	0.0172621	0.0597406	NA	NA	NA
Charlie26a:hAT-Charlie:DNA	18.1901	0.664202	0.52238	1.27149	0.203554	0.3281	NA	NA	NA
Charlie29a:hAT-Charlie:DNA	91.0569	0.999261	0.308248	3.24175	0.001188	0.00771866	NA	NA	NA
Charlie2a:hAT-Charlie:DNA	200.719	0.977773	0.269526	3.62774	0.00028591	0.0025139	NA	NA	NA
Charlie2b:hAT-Charlie:DNA	164.213	0.839606	0.281682	2.98069	0.00287601	0.0153523	NA	NA	NA
Charlie3:hAT-Charlie:DNA	38.7558	1.10255	0.454913	2.42366	0.0153651	0.0548353	NA	NA	NA
Charlie30a:hAT-Charlie:DNA	20.7568	1.38103	0.536526	2.57402	0.0100525	0.0402164	NA	NA	NA
Charlie4a:hAT-Charlie:DNA	205.951	0.385938	0.275387	1.40144	0.161083	0.279443	NA	NA	NA
Charlie4z:hAT-Charlie:DNA	468.087	0.496804	0.251799	1.97302	0.0484937	0.126224	NA	NA	NA
Charlie5:hAT-Charlie:DNA	169.497	0.920944	0.29505	3.12131	0.00180046	0.0106809	NA	NA	NA
Charlie7:hAT-Charlie:DNA	108.08	0.767847	0.293985	2.61186	0.00900522	0.036856	NA	NA	NA
Charlie7a:hAT-Charlie:DNA	68.2149	0.597275	0.274942	2.17237	0.0298279	0.0893483	NA	NA	NA
Charlie8:hAT-Charlie:DNA	357.567	0.132771	0.214473	0.619054	0.535881	0.640156	NA	NA	NA
Charlie9:hAT-Charlie:DNA	91.614	0.850056	0.253148	3.35794	0.00078526	0.0055678	NA	NA	NA
Cheshire:hAT-Charlie:DNA	48.7388	0.143486	0.42644	0.336474	0.736514	0.804153	NA	NA	NA
CR1_Mam:CR1:LINE	99.954	0.88785	0.267929	3.31374	0.00092056	0.00633024	NA	NA	NA
CR1-3_Croc:CR1:LINE	44.7903	0.376383	0.348424	1.08024	0.280034	0.405744	NA	NA	NA
CR1-L3A_Croc:CR1:LINE	13.1409	1.75425	0.71802	2.44318	0.0145584	0.0527429	NA	NA	NA
D20S16:Satellite:Satellite	30.9673	0.888782	0.459595	1.93384	0.0531333	0.134014	NA	NA	NA
ENSG00000000003	794.177	0.422674	0.239206	1.76699	0.0772307	0.172098	TSPAN6	TSPAN6	7105
ENSG00000000419	632.146	0.592575	0.257571	2.30063	0.0214126	0.0702646	DPM1	DPM1	8813
ENSG00000000457	252.431	0.502607	0.216331	2.32332	0.0201618	0.0672704	SCYL3	SCYL3	57147
ENSG00000000460	610.489	0.183444	0.214916	0.85356	0.393349	0.51265	FIRRM	FIRRM	55732
ENSG00000000971	296.277	1.04714	0.480236	2.18046	0.0292235	0.0880159	CFH	CFH	3075
ENSG00000001036	2908.95	-0.387394	0.130743	-2.96303	0.00304629	0.016039	FUCA2	FUCA2	2519
ENSG00000001084	920.743	0.886124	0.2546	3.48045	0.00050057	0.0039171	GCLC	GCLC	2729
ENSG00000001167	1004.26	0.536788	0.218408	2.45773	0.0139819	0.0512715	NFYA	NFYA	4800
ENSG00000001460	385.789	-0.205615	0.159202	-1.29153	0.19652	0.319938	STPG1	STPG1	90529
ENSG00000001461	1941.82	-0.477537	0.1896	-2.51866	0.0117802	0.0452394	NIPAL3	NIPAL3	57185
ENSG00000001497	1396.37	-0.496433	0.204116	-2.43211	0.0150111	0.053878	LAS1L	LAS1L	81887
ENSG00000001617	2470.91	-0.240779	0.259198	-0.92894	0.35292	0.475714	SEMA3F	SEMA3F	6405
ENSG00000001626	95.7265	2.00492	0.538527	3.72298	0.00019689	0.00185085	CFTR	CFTR	1080
ENSG00000001629	872.986	1.72581	0.383446	4.5008	6.77e-06	0.00013177	ANKIB1	ANKIB1	54467
ENSG00000001630	385.045	0.794377	0.229358	3.46348	0.00053323	0.00411004	CYP51A1	CYP51A1	1595
ENSG00000001631	62.6092	1.67365	0.408188	4.1002	4.13e-05	0.00054794	KRIT1	KRIT1	889
ENSG00000002016	233.539	0.219857	0.214689	1.02407	0.305801	0.430922	RAD52	RAD52	5893
ENSG00000002330	846.237	-0.330043	0.257716	-1.28065	0.200318	0.324265	BAD	BAD	572
ENSG00000002549	1385.69	0.165805	0.178683	0.927929	0.353445	0.476317	LAP3	LAP3	51056
ENSG00000002586	2242.68	-0.346359	0.343845	-1.00731	0.313786	0.438474	CD99	CD99	4267
ENSG00000002587	30.4465	-0.468369	0.372089	-1.25876	0.208118	0.332467	HS3ST1	HS3ST1	9957
ENSG00000002745	318.415	1.10566	0.284259	3.88961	0.0001004	0.0011012	WNT16	WNT16	51384
ENSG00000002746	46.7916	-0.600208	0.304633	-1.97026	0.0488082	0.126737	HECW1	HECW1	23072
ENSG00000002822	777.391	-0.264914	0.238712	-1.10976	0.2671	0.392692	MAD1L1	MAD1L1	8379
ENSG00000002834	12591.9	-0.379163	0.222755	-1.70215	0.0887265	0.189118	LASP1	LASP1	3927
ENSG00000002919	714.431	-0.394615	0.263875	-1.49547	0.134793	0.249096	SNX11	SNX11	29916
ENSG00000002933	312.552	-0.403718	0.246744	-1.63618	0.101801	0.20784	TMEM176A	TMEM176A	55365
ENSG00000003056	2768.38	-0.409918	0.150973	-2.71518	0.00662403	0.0292118	M6PR	M6PR	4074
ENSG00000003096	463.904	1.19122	0.305879	3.89443	9.84e-05	0.00108532	KLHL13	KLHL13	90293
ENSG00000003137	18.163	-0.48527	0.558769	-0.868464	0.385141	0.505654	CYP26B1	CYP26B1	56603
ENSG00000003249	784.396	-0.24598	0.261005	-0.942434	0.34597	0.469874	DBNDD1	DBNDD1	79007
ENSG00000003393	502.876	0.849965	0.267457	3.17796	0.00148318	0.00919082	ALS2	ALS2	57679
ENSG00000003402	1158.67	0.150719	0.190597	0.790771	0.429078	0.545597	CFLAR	CFLAR	8837
ENSG00000003436	2676.67	1.28686	0.40865	3.14906	0.00163794	0.00993675	TFPI	TFPI	7035
ENSG00000003509	329.194	0.75866	0.229259	3.30918	0.0009357	0.00640108	NDUFAF7	NDUFAF7	55471
ENSG00000003756	1806.06	0.0781115	0.215846	0.361886	0.717437	0.789276	RBM5	RBM5	10181
ENSG00000003987	47.9481	1.01499	0.407475	2.49093	0.0127411	0.0480904	MTMR7	MTMR7	9108
ENSG00000003989	1195.76	2.0478	0.324352	6.31352	2.73e-10	6.87e-08	SLC7A2	SLC7A2	6542
ENSG00000004059	2779.12	-0.341634	0.213124	-1.60298	0.108938	0.217346	ARF5	ARF5	381
ENSG00000004139	682.666	-0.387183	0.232465	-1.66556	0.095802	0.19958	SARM1	SARM1	23098
ENSG00000004142	4160.92	-0.349372	0.23841	-1.46543	0.142804	0.258945	POLDIP2	POLDIP2	26073
ENSG00000004399	3078.41	-0.30208	0.292088	-1.03421	0.301038	0.426448	PLXND1	PLXND1	23129
ENSG00000004455	2903.55	-0.32689	0.174871	-1.86933	0.0615773	0.148347	AK2	AK2	204
ENSG00000004478	2523.88	-0.422878	0.254004	-1.66485	0.0959434	0.199785	FKBP4	FKBP4	2288
ENSG00000004487	3123.69	-0.374263	0.180013	-2.07909	0.0376087	0.10524	KDM1A	KDM1A	23028
ENSG00000004534	1341.85	0.297888	0.216884	1.37349	0.169599	0.289012	RBM6	RBM6	10180
ENSG00000004660	490.07	-0.118312	0.241405	-0.490099	0.624064	0.713287	CAMKK1	CAMKK1	84254
ENSG00000004700	1005	0.937899	0.497148	1.88656	0.0592196	0.144444	RECQL	RECQL	5965
ENSG00000004766	264.444	0.684177	0.5359	1.27669	0.201712	0.325752	VPS50	VPS50	55610
ENSG00000004776	592.308	-0.0439827	0.393519	-0.111768	0.911007	0.937626	HSPB6	HSPB6	126393
ENSG00000004777	236.107	-0.285496	0.385199	-0.741166	0.458593	0.572691	ARHGAP33	ARHGAP33	115703
ENSG00000004779	1503	-0.371695	0.182463	-2.0371	0.04164	0.113324	NDUFAB1	NDUFAB1	4706
ENSG00000004799	2316.37	1.33278	0.3711	3.59141	0.00032889	0.00281646	PDK4	PDK4	5166
ENSG00000004838	27.3805	-1.08634	0.363125	-2.99165	0.00277474	0.0149586	ZMYND10	ZMYND10	51364
ENSG00000004864	565.41	0.109195	0.162181	0.673291	0.500762	0.609465	SLC25A13	SLC25A13	10165
ENSG00000004866	529.313	-0.0422255	0.156029	-0.270627	0.786678	0.843821	ST7	ST7	7982
ENSG00000004897	1625.96	1.61221	0.395596	4.07538	4.59e-05	0.00059195	CDC27	CDC27	996
ENSG00000004961	686.287	-0.0969249	0.155061	-0.625077	0.531921	0.636601	HCCS	HCCS	3052
ENSG00000004975	2266.05	-0.325875	0.174782	-1.86447	0.0622554	0.149483	DVL2	DVL2	1856
ENSG00000005007	4546.54	-0.333612	0.211731	-1.57564	0.11511	0.225047	UPF1	UPF1	5976
ENSG00000005020	667.993	1.7053	0.265621	6.42004	1.36e-10	4.5e-08	SKAP2	SKAP2	8935
ENSG00000005022	4997.93	-0.462633	0.201494	-2.29601	0.0216753	0.0709503	SLC25A5	SLC25A5	292
ENSG00000005059	820.869	-0.22155	0.219589	-1.00893	0.313009	0.437788	MCUB	MCUB	55013
ENSG00000005075	926.443	-0.371416	0.23734	-1.56491	0.117604	0.228378	POLR2J	POLR2J	5439
ENSG00000005100	651.393	0.153837	0.270421	0.568879	0.569438	0.667987	DHX33	DHX33	56919
ENSG00000005156	1022.49	-0.330175	0.16107	-2.04988	0.0403762	0.110754	LIG3	LIG3	3980
ENSG00000005175	345.711	0.659436	0.484092	1.36221	0.173131	0.29338	RPAP3	RPAP3	79657
ENSG00000005187	50.0325	0.567254	0.425582	1.33289	0.182568	0.304462	ACSM3	ACSM3	6296
ENSG00000005189	264.025	-0.341022	0.267243	-1.27608	0.201929	0.326017	REXO5	REXO5	81691
ENSG00000005194	1466.76	-0.342193	0.206334	-1.65844	0.0972285	0.201666	CIAPIN1	CIAPIN1	57019
ENSG00000005206	1174.72	-0.292216	0.243263	-1.20124	0.229659	0.355337	SPPL2B	SPPL2B	56928
ENSG00000005238	2172.13	-0.443997	0.190393	-2.33201	0.0197003	0.0661603	ATOSB	ATOSB	80256
ENSG00000005243	556.042	-0.534776	0.210463	-2.54096	0.011055	0.0431625	COPZ2	COPZ2	51226
ENSG00000005249	1003.04	1.41323	0.34982	4.03988	5.35e-05	0.00066725	PRKAR2B	PRKAR2B	5577
ENSG00000005302	514.078	0.778616	0.194879	3.99539	6.46e-05	0.00077784	MSL3	MSL3	10943
ENSG00000005339	2045.79	-0.170058	0.403006	-0.421975	0.673044	0.753116	CREBBP	CREBBP	1387
ENSG00000005379	119.88	-0.603948	0.276679	-2.18285	0.029047	0.0877053	TSPOAP1	TSPOAP1	9256
ENSG00000005436	265.026	0.713074	0.361434	1.9729	0.0485065	0.12624	GCFC2	GCFC2	6936
ENSG00000005448	959.25	-0.489468	0.197509	-2.47821	0.0132044	0.0493714	WDR54	WDR54	84058
ENSG00000005469	561.721	1.19931	0.235904	5.08391	3.7e-07	1.53e-05	CROT	CROT	54677
ENSG00000005483	747.257	1.73033	0.361558	4.78575	1.7e-06	4.65e-05	KMT2E	KMT2E	55904
ENSG00000005486	1537.51	-0.239949	0.243653	-0.984797	0.324724	0.449291	RHBDD2	RHBDD2	57414
ENSG00000005700	687.204	1.46516	0.481368	3.04373	0.00233665	0.0130692	IBTK	IBTK	25998
ENSG00000005801	209.566	1.10875	0.389746	2.84479	0.00444401	0.0215059	ZNF195	ZNF195	7748
ENSG00000005810	694.104	2.29363	0.431516	5.31528	1.06e-07	5.77e-06	MYCBP2	MYCBP2	23077
ENSG00000005812	643.244	1.38519	0.338314	4.09438	4.23e-05	0.0005575	FBXL3	FBXL3	26224
ENSG00000005882	938.82	-0.300937	0.184382	-1.63214	0.10265	0.209013	PDK2	PDK2	5164
ENSG00000005884	3520.56	-0.333826	0.255554	-1.30628	0.191456	0.314384	ITGA3	ITGA3	3675
ENSG00000005889	534.795	2.00974	0.328091	6.12557	9.04e-10	1.68e-07	ZFX	ZFX	7543
ENSG00000005893	1878.63	1.00075	0.221416	4.51976	6.19e-06	0.00012323	LAMP2	LAMP2	3920
ENSG00000006007	2545.5	-0.343271	0.171005	-2.00737	0.0447103	0.119247	GDE1	GDE1	51573
ENSG00000006015	1424.5	-0.378516	0.229039	-1.65263	0.0984069	0.203198	REX1BD	REX1BD	55049
ENSG00000006016	5493.44	-0.279015	0.269822	-1.03407	0.301103	0.426448	CRLF1	CRLF1	9244
ENSG00000006025	250.149	-0.292304	0.278673	-1.04891	0.294219	0.41946	OSBPL7	OSBPL7	114881
ENSG00000006042	2809.24	-0.356282	0.193541	-1.84086	0.0656421	0.154544	TMEM98	TMEM98	26022
ENSG00000006062	202.26	-0.228818	0.245318	-0.932742	0.350953	0.474099	MAP3K14	MAP3K14	9020
ENSG00000006118	8271.05	-0.463019	0.272053	-1.70194	0.0887659	0.189163	TMEM132A	TMEM132A	54972
ENSG00000006125	6177.28	-0.451138	0.208933	-2.15924	0.0308312	0.0915824	AP2B1	AP2B1	163
ENSG00000006194	566.013	-0.326212	0.1648	-1.97944	0.0477663	0.125035	ZNF263	ZNF263	10127
ENSG00000006210	55.2006	-0.592912	0.319237	-1.85728	0.0632712	0.150903	CX3CL1	CX3CL1	6376
ENSG00000006282	1755.61	-0.271722	0.212127	-1.28094	0.200214	0.324183	SPATA20	SPATA20	64847
ENSG00000006327	7696.38	-0.0373519	0.288836	-0.129319	0.897106	0.927445	TNFRSF12A	TNFRSF12A	51330
ENSG00000006432	54.4541	-0.4116	0.274182	-1.5012	0.133305	0.247509	MAP3K9	MAP3K9	4293
ENSG00000006451	868.367	0.955115	0.246409	3.87614	0.00010613	0.00114829	RALA	RALA	5898
ENSG00000006453	237.144	-0.166742	0.217632	-0.766166	0.443577	0.559089	BAIAP2L1	BAIAP2L1	55971
ENSG00000006459	146.359	1.86073	0.473421	3.9304	8.48e-05	0.00096978	KDM7A	KDM7A	80853
ENSG00000006468	1619.73	1.40311	0.309135	4.53883	5.66e-06	0.00011476	ETV1	ETV1	2115
ENSG00000006530	641.943	0.0456697	0.182818	0.24981	0.802735	0.855723	AGK	AGK	55750
ENSG00000006534	1484.91	-0.63189	0.190849	-3.31095	0.0009298	0.00637717	ALDH3B1	ALDH3B1	221
ENSG00000006576	638.878	1.22126	0.447397	2.7297	0.00633918	0.0281909	PHTF2	PHTF2	57157
ENSG00000006606	17.5782	-0.458036	0.443127	-1.03364	0.301303	0.426643	CCL26	CCL26	10344
ENSG00000006607	797.564	-0.0403236	0.232465	-0.173461	0.862289	0.901232	FARP2	FARP2	9855
ENSG00000006625	172.299	0.588275	0.283107	2.07792	0.0377163	0.105493	GGCT	GGCT	79017
ENSG00000006634	290.703	0.8144	0.349565	2.32975	0.0198194	0.066423	DBF4	DBF4	10926
ENSG00000006638	132.214	-0.2295	0.355746	-0.645123	0.518847	0.625424	TBXA2R	TBXA2R	6915
ENSG00000006652	305.116	1.11194	0.257743	4.31413	1.6e-05	0.00025945	IFRD1	IFRD1	3475
ENSG00000006695	432.175	-0.231234	0.177465	-1.30299	0.192579	0.315646	COX10	COX10	1352
ENSG00000006704	1205.13	-0.402072	0.1996	-2.01439	0.0439689	0.117771	GTF2IRD1	GTF2IRD1	9569
ENSG00000006712	2727.06	-0.480249	0.181914	-2.63997	0.0082913	0.0346082	PAF1	PAF1	54623
ENSG00000006715	715.985	1.59404	0.319885	4.98315	6.26e-07	2.24e-05	VPS41	VPS41	27072
ENSG00000006740	145.268	-0.308757	0.192129	-1.60703	0.108047	0.216175	ARHGAP44	ARHGAP44	9912
ENSG00000006744	2665.45	-0.402728	0.208317	-1.93325	0.0532056	0.134131	ELAC2	ELAC2	60528
ENSG00000006756	481.195	-0.6105	0.206563	-2.95551	0.00312155	0.0163145	ARSD	ARSD	414
ENSG00000006757	300.414	-0.200776	0.195332	-1.02787	0.30401	0.429213	PNPLA4	PNPLA4	8228
ENSG00000006831	1979.51	-0.485273	0.172428	-2.81435	0.00488762	0.023073	ADIPOR2	ADIPOR2	79602
ENSG00000006837	27.9138	0.416131	0.350086	1.18866	0.234575	0.36038	CDKL3	CDKL3	51265
ENSG00000007047	1578.05	-0.19511	0.239177	-0.815757	0.414639	0.532992	MARK4	MARK4	57787
ENSG00000007080	2332.58	-0.317431	0.251885	-1.26022	0.20759	0.332025	CCDC124	CCDC124	115098
ENSG00000007168	2626.64	0.72628	0.221016	3.2861	0.00101587	0.00682076	PAFAH1B1	PAFAH1B1	5048
ENSG00000007202	5309.88	-0.649098	0.158264	-4.10136	4.11e-05	0.0005464	BLTP2	BLTP2	9703
ENSG00000007237	759.261	-0.432909	0.196573	-2.20228	0.0276453	0.0846742	GAS7	GAS7	8522
ENSG00000007255	87.4728	-0.272745	0.247328	-1.10277	0.270128	0.395733	TRAPPC6A	TRAPPC6A	79090
ENSG00000007341	308.682	0.38641	0.188737	2.04735	0.0406239	0.111203	ST7L	ST7L	54879
ENSG00000007376	1146.49	-0.124761	0.294147	-0.424144	0.671461	0.75171	RPUSD1	RPUSD1	113000
ENSG00000007384	2888.91	-0.165398	0.246467	-0.671075	0.502173	0.610579	RHBDF1	RHBDF1	64285
ENSG00000007392	1400.34	-0.195251	0.165317	-1.18107	0.237575	0.363609	LUC7L	LUC7L	55692
ENSG00000007402	15.8647	-0.0518467	0.449318	-0.11539	0.908136	0.935715	CACNA2D2	CACNA2D2	9254
ENSG00000007516	192.453	-0.248493	0.243589	-1.02013	0.307667	0.432615	BAIAP3	BAIAP3	8938
ENSG00000007520	1947.72	-0.273328	0.251701	-1.08592	0.277513	0.403071	TSR3	TSR3	115939
ENSG00000007541	1513.18	-0.455871	0.271608	-1.67841	0.0932664	0.195967	PIGQ	PIGQ	9091
ENSG00000007545	704.781	-0.426461	0.230845	-1.8474	0.0646899	0.153122	CRAMP1	CRAMP1	57585
ENSG00000007866	1563.55	-0.204811	0.220067	-0.930676	0.352021	0.474966	TEAD3	TEAD3	7005
ENSG00000007923	1676.55	-0.410962	0.186612	-2.20223	0.0276493	0.0846742	DNAJC11	DNAJC11	55735
ENSG00000007944	101.247	0.238863	0.301438	0.792412	0.42812	0.54468	MYLIP	MYLIP	29116
ENSG00000007968	285.052	-0.286285	0.212215	-1.34904	0.177325	0.298355	E2F2	E2F2	1870
ENSG00000008018	3528.21	-0.316275	0.195631	-1.6167	0.105944	0.213313	PSMB1	PSMB1	5689
ENSG00000008056	137.274	-0.0169494	0.383528	-0.0441935	0.96475	0.974713	SYN1	SYN1	6853
ENSG00000008083	505.756	0.0692305	0.305962	0.226272	0.82099	0.869768	JARID2	JARID2	3720
ENSG00000008086	168.535	2.10423	0.398737	5.27724	1.31e-07	6.85e-06	CDKL5	CDKL5	6792
ENSG00000008118	58.6614	-0.667273	0.258048	-2.58585	0.00971391	0.0391841	CAMK1G	CAMK1G	57172
ENSG00000008128	210.514	-0.32983	0.175966	-1.8744	0.0608753	0.147155	CDK11A	CDK11A	728642
ENSG00000008130	2030.44	-0.444233	0.182266	-2.43728	0.0147983	0.0533921	NADK	NADK	65220
ENSG00000008226	149.704	-0.422797	0.219068	-1.92998	0.053609	0.134829	DLEC1	DLEC1	9940
ENSG00000008256	840.51	-0.567894	0.182318	-3.11486	0.00184033	0.0108582	CYTH3	CYTH3	9265
ENSG00000008277	16.6811	1.04358	0.576135	1.81135	0.0700872	0.161157	ADAM22	ADAM22	53616
ENSG00000008282	1405.54	0.715963	0.24097	2.97117	0.00296667	0.0157182	SYPL1	SYPL1	6856
ENSG00000008283	351.467	-0.363035	0.198313	-1.83061	0.0671582	0.156954	CYB561	CYB561	1534
ENSG00000008294	1274.27	1.33057	0.292237	4.55306	5.29e-06	0.00010887	SPAG9	SPAG9	9043
ENSG00000008300	312.002	-0.391766	0.267614	-1.46392	0.143216	0.25945	CELSR3	CELSR3	1951
ENSG00000008311	159.154	1.35972	0.3903	3.48379	0.00049437	0.00388662	AASS	AASS	10157
ENSG00000008323	16.7476	-0.303684	0.535401	-0.567208	0.570573	0.668639	PLEKHG6	PLEKHG6	55200
ENSG00000008324	198.818	0.0616847	0.222485	0.277253	0.781586	0.839957	SS18L2	SS18L2	51188
ENSG00000008382	269.151	-0.626392	0.235972	-2.65452	0.00794208	0.033552	MPND	MPND	84954
ENSG00000008394	2906.81	0.41326	0.272865	1.51452	0.129893	0.243426	MGST1	MGST1	4257
ENSG00000008405	311.464	0.768917	0.218357	3.52138	0.00042931	0.00345297	CRY1	CRY1	1407
ENSG00000008441	6822.64	-0.290814	0.320886	-0.906286	0.364785	0.48695	NFIX	NFIX	4784
ENSG00000008513	5238.25	-0.471815	0.180336	-2.6163	0.00888874	0.0364924	ST3GAL1	ST3GAL1	6482
ENSG00000008516	17.2494	0.0424121	0.414042	0.102434	0.918412	0.94226	MMP25	MMP25	64386
ENSG00000008517	210.13	-0.147717	0.255852	-0.577353	0.563701	0.66294	IL32	IL32	9235
ENSG00000008710	4096.02	-0.103649	0.434982	-0.238285	0.81166	0.862949	PKD1	PKD1	5310
ENSG00000008735	19.1772	-0.64656	0.407469	-1.58677	0.112564	0.221809	MAPK8IP2	MAPK8IP2	23542
ENSG00000008838	2528.6	-0.294914	0.204971	-1.43881	0.150204	0.26724	MED24	MED24	9862
ENSG00000008853	1371.54	-0.28666	0.172139	-1.66528	0.0958568	0.199672	RHOBTB2	RHOBTB2	23221
ENSG00000008869	346.43	1.44475	0.284924	5.07065	3.96e-07	1.61e-05	HEATR5B	HEATR5B	54497
ENSG00000008952	1773.45	0.892072	0.522007	1.70893	0.0874645	0.187262	SEC62	SEC62	7095
ENSG00000008988	10887.9	-0.277538	0.217046	-1.2787	0.201001	0.32511	RPS20	RPS20	6224
ENSG00000009307	6830.27	1.80236	0.318764	5.65424	1.57e-08	1.37e-06	CSDE1	CSDE1	7812
ENSG00000009335	2825.43	0.218821	0.212225	1.03108	0.302504	0.427678	UBE3C	UBE3C	9690
ENSG00000009413	550.333	1.40113	0.528418	2.65156	0.00801214	0.0337631	REV3L	REV3L	5980
ENSG00000009724	216.412	0.698685	0.209236	3.33922	0.00084013	0.00587736	MASP2	MASP2	10747
ENSG00000009780	159.876	0.558903	0.266872	2.09427	0.0362358	0.102563	FAM76A	FAM76A	199870
ENSG00000009790	16.925	-0.0146091	0.487145	-0.0299892	0.976076	0.982985	TRAF3IP3	TRAF3IP3	80342
ENSG00000009830	832.708	-0.323594	0.182258	-1.77547	0.07582	0.169959	POMT2	POMT2	29954
ENSG00000009844	1349.64	0.733882	0.451875	1.62408	0.104358	0.211218	VTA1	VTA1	51534
ENSG00000009954	3462.88	1.0491	0.27252	3.84962	0.0001183	0.00125541	BAZ1B	BAZ1B	9031
ENSG00000010017	984.678	0.617627	0.279878	2.20678	0.0273298	0.0839878	RANBP9	RANBP9	10048
ENSG00000010030	27.2452	-0.655765	0.376814	-1.74029	0.081809	0.179191	ETV7	ETV7	51513
ENSG00000010072	303.331	1.52285	0.307267	4.95611	7.19e-07	2.5e-05	SPRTN	SPRTN	83932
ENSG00000010165	1441.52	-0.37209	0.197177	-1.88709	0.0591485	0.144366	METTL13	METTL13	51603
ENSG00000010219	365.681	-0.329646	0.180402	-1.82728	0.0676571	0.157642	DYRK4	DYRK4	8798
ENSG00000010244	2929.27	0.666319	0.203106	3.28064	0.00103572	0.00692637	ZNF207	ZNF207	7756
ENSG00000010256	8132.34	-0.450672	0.232556	-1.93791	0.0526344	0.13317	UQCRC1	UQCRC1	7384
ENSG00000010270	1164.06	0.149523	0.189635	0.788476	0.430418	0.546926	STARD3NL	STARD3NL	83930
ENSG00000010278	2342.83	-0.446226	0.205909	-2.16711	0.0302267	0.0903244	CD9	CD9	928
ENSG00000010292	6844.8	-0.726154	0.195895	-3.70685	0.00020985	0.00194992	NCAPD2	NCAPD2	9918
ENSG00000010295	1031.71	-0.32209	0.19224	-1.67546	0.0938435	0.196893	IFFO1	IFFO1	25900
ENSG00000010318	118.754	-0.40168	0.308795	-1.3008	0.193327	0.316424	PHF7	PHF7	51533
ENSG00000010322	3013.98	-0.364261	0.201912	-1.80406	0.071222	0.163051	NISCH	NISCH	11188
ENSG00000010327	167.543	-0.314467	0.345934	-0.909038	0.36333	0.485675	STAB1	STAB1	23166
ENSG00000010361	883.267	-0.411055	0.223197	-1.84167	0.0655236	0.154442	FUZ	FUZ	80199
ENSG00000010404	825.77	0.393364	0.198111	1.98557	0.047081	0.123749	IDS	IDS	3423
ENSG00000010438	364.272	-0.0555651	0.333033	-0.166846	0.867491	0.905083	PRSS3	PRSS3	5646
ENSG00000010539	158.553	0.974283	0.240431	4.05224	5.07e-05	0.00063943	ZNF200	ZNF200	7752
ENSG00000010610	688.576	-0.538238	0.209877	-2.56454	0.0103313	0.0409774	CD4	CD4	920
ENSG00000010626	271.129	-0.379534	0.189195	-2.00605	0.0448512	0.119536	LRRC23	LRRC23	10233
ENSG00000010704	498.079	-0.564595	0.248951	-2.26789	0.0233356	0.0748221	HFE	HFE	3077
ENSG00000010803	763.06	-0.435694	0.192962	-2.25793	0.0239503	0.0762378	SCMH1	SCMH1	22955
ENSG00000010810	812.672	-0.461768	0.153258	-3.01301	0.0025867	0.0141889	FYN	FYN	2534
ENSG00000010818	377.899	1.85071	0.325279	5.68962	1.27e-08	1.2e-06	HIVEP2	HIVEP2	3097
ENSG00000011007	1779.84	0.0155407	0.143048	0.10864	0.913488	0.939023	ELOA	ELOA	6924
ENSG00000011009	1903.87	-0.205788	0.252761	-0.814159	0.415554	0.533723	LYPLA2	LYPLA2	11313
ENSG00000011021	407.884	-0.107835	0.235076	-0.458723	0.646433	0.73144	CLCN6	CLCN6	1185
ENSG00000011028	10240.7	-0.49095	0.258131	-1.90194	0.0571791	0.141161	MRC2	MRC2	9902
ENSG00000011052	5683.02	-0.404909	0.255038	-1.58764	0.112367	0.221647	NME1-NME2	NME1-NME2	654364
ENSG00000011105	1047.49	-0.412301	0.21565	-1.9119	0.0558895	0.138905	TSPAN9	TSPAN9	10867
ENSG00000011114	675.942	1.29019	0.267925	4.81549	1.47e-06	4.23e-05	BTBD7	BTBD7	55727
ENSG00000011132	555.61	-0.35093	0.277585	-1.26423	0.206148	0.330893	APBA3	APBA3	9546
ENSG00000011143	340.087	-0.322716	0.164802	-1.95821	0.0502058	0.129028	MKS1	MKS1	54903
ENSG00000011198	616.882	0.599033	0.273776	2.18805	0.0286663	0.0868676	ABHD5	ABHD5	51099
ENSG00000011243	1271.7	-0.347936	0.178099	-1.95362	0.0507467	0.129984	AKAP8L	AKAP8L	26993
ENSG00000011258	157.518	1.30585	0.398325	3.27835	0.00104416	0.00697022	MBTD1	MBTD1	54799
ENSG00000011260	586.638	0.727812	0.226052	3.21966	0.00128342	0.00820033	UTP18	UTP18	51096
ENSG00000011275	1860.56	-0.379478	0.192641	-1.96987	0.0488535	0.126786	RNF216	RNF216	54476
ENSG00000011295	670.09	0.173086	0.236425	0.732096	0.46411	0.577592	TTC19	TTC19	54902
ENSG00000011304	11623.7	-0.434952	0.179938	-2.41723	0.0156389	0.0555793	PTBP1	PTBP1	5725
ENSG00000011332	211.89	-0.152393	0.298681	-0.510219	0.609898	0.701563	DPF1	DPF1	8193
ENSG00000011347	44.4813	0.0521438	0.339796	0.153456	0.878038	0.913304	SYT7	SYT7	9066
ENSG00000011376	1292.09	-0.555385	0.14077	-3.94534	7.97e-05	0.0009215	LARS2	LARS2	23395
ENSG00000011405	433.571	1.20789	0.489831	2.46594	0.0136656	0.0504473	PIK3C2A	PIK3C2A	5286
ENSG00000011422	2604.39	-0.146192	0.236421	-0.618355	0.536341	0.640591	PLAUR	PLAUR	5329
ENSG00000011426	3376.54	1.65221	0.412253	4.00777	6.13e-05	0.00074322	ANLN	ANLN	54443
ENSG00000011451	3130.03	-0.0487408	0.325153	-0.149901	0.880843	0.915089	WIZ	WIZ	58525
ENSG00000011454	1006.44	1.16982	0.292129	4.00445	6.22e-05	0.00075128	RABGAP1	RABGAP1	23637
ENSG00000011465	12648	0.0811816	0.227377	0.357035	0.721066	0.792183	DCN	DCN	1634
ENSG00000011478	322.56	-0.145307	0.323289	-0.449465	0.653096	0.736726	QPCTL	QPCTL	54814
ENSG00000011485	2978.57	-0.323404	0.217404	-1.48757	0.136865	0.251918	PPP5C	PPP5C	5536
ENSG00000011523	424.686	0.430408	0.206504	2.08426	0.0371364	0.104439	CEP68	CEP68	23177
ENSG00000011566	590.624	1.24098	0.458039	2.70933	0.00674185	0.0296324	MAP4K3	MAP4K3	8491
ENSG00000011638	672.503	-0.287105	0.184746	-1.55405	0.120171	0.231516	LDAF1	LDAF1	57146
ENSG00000012048	572.227	1.86156	0.339888	5.47699	4.33e-08	2.89e-06	BRCA1	BRCA1	672
ENSG00000012061	1871.42	-0.247027	0.213974	-1.15447	0.248307	0.37414	ERCC1	ERCC1	2067
ENSG00000012124	14.8049	-0.644149	0.540049	-1.19276	0.232963	0.358949	CD22	CD22	933
ENSG00000012171	1203.06	-0.511494	0.20199	-2.53227	0.0113327	0.04395	SEMA3B	SEMA3B	7869
ENSG00000012174	664.821	1.73593	0.313416	5.53874	3.05e-08	2.25e-06	MBTPS2	MBTPS2	51360
ENSG00000012211	1086.23	-0.225689	0.240395	-0.938824	0.347821	0.471522	PRICKLE3	PRICKLE3	4007
ENSG00000012232	2741.55	-0.420173	0.183504	-2.28972	0.0220375	0.0717615	EXTL3	EXTL3	2137
ENSG00000012660	1327.28	0.816386	0.168649	4.84075	1.29e-06	3.85e-05	ELOVL5	ELOVL5	60481
ENSG00000012822	1881.58	-0.44403	0.16843	-2.63629	0.00838185	0.0348912	CALCOCO1	CALCOCO1	57658
ENSG00000012963	1407.36	0.254336	0.149759	1.69831	0.08945	0.190358	UBR7	UBR7	55148
ENSG00000012983	882.965	1.41687	0.41469	3.41669	0.00063388	0.00470495	MAP4K5	MAP4K5	11183
ENSG00000013016	1115.54	-0.476417	0.157493	-3.025	0.00248636	0.0137226	EHD3	EHD3	30845
ENSG00000013275	2986.4	-0.372967	0.207002	-1.80176	0.0715835	0.163494	PSMC4	PSMC4	5704
ENSG00000013288	2297.97	-0.455981	0.235476	-1.93642	0.0528166	0.133456	MAN2B2	MAN2B2	23324
ENSG00000013293	43.6463	0.141559	0.278407	0.508461	0.61113	0.702543	SLC7A14	SLC7A14	57709
ENSG00000013297	2638.65	-0.377838	0.247058	-1.52935	0.126178	0.238881	CLDN11	CLDN11	5010
ENSG00000013306	2610.79	-0.350635	0.251382	-1.39483	0.163068	0.281619	SLC25A39	SLC25A39	51629
ENSG00000013364	8556.68	-0.462123	0.205251	-2.25151	0.0243535	0.0772421	MVP	MVP	9961
ENSG00000013374	1161.95	0.185081	0.168896	1.09582	0.273156	0.398685	NUB1	NUB1	51667
ENSG00000013375	1006.77	1.68125	0.432121	3.89069	0.0001	0.00109889	PGM3	PGM3	5238
ENSG00000013392	152.021	0.985591	0.266612	3.69672	0.0002184	0.00200719	RWDD2A	RWDD2A	112611
ENSG00000013441	785.932	0.437104	0.424741	1.02911	0.303429	0.428659	CLK1	CLK1	1195
ENSG00000013503	232.554	1.27306	0.258136	4.93174	8.15e-07	2.73e-05	POLR3B	POLR3B	55703
ENSG00000013523	369.516	-0.375741	0.176198	-2.13249	0.0329662	0.0959059	ANGEL1	ANGEL1	23357
ENSG00000013561	1112.64	0.489783	0.176711	2.77167	0.00557701	0.0255828	RNF14	RNF14	9604
ENSG00000013563	810.798	-0.469842	0.18327	-2.56367	0.0103573	0.0410452	DNASE1L1	DNASE1L1	1774
ENSG00000013573	811.901	-0.188745	0.219231	-0.86094	0.389271	0.509377	DDX11	DDX11	1663
ENSG00000013583	1054.3	-0.528992	0.18904	-2.79831	0.00513706	0.023963	HEBP1	HEBP1	50865
ENSG00000013588	5142.32	-0.253786	0.222781	-1.13917	0.254631	0.380454	GPRC5A	GPRC5A	9052
ENSG00000013619	145.973	-0.110437	0.359375	-0.307303	0.758613	0.822053	MAMLD1	MAMLD1	10046
ENSG00000013810	5440.59	-0.660944	0.199677	-3.31006	0.00093276	0.00638883	TACC3	TACC3	10460
ENSG00000014123	453.022	1.17371	0.500885	2.34327	0.0191155	0.0645382	UFL1	UFL1	23376
ENSG00000014138	971.233	-0.332045	0.219257	-1.51441	0.129921	0.243426	POLA2	POLA2	23649
ENSG00000014164	921.827	-0.10548	0.302164	-0.349082	0.727028	0.796933	ZC3H3	ZC3H3	23144
ENSG00000014216	6866.16	-0.336377	0.219483	-1.53259	0.125378	0.23782	CAPN1	CAPN1	823
ENSG00000014257	75.2754	0.425836	0.21825	1.95114	0.0510401	0.130573	ACP3	ACP3	55
ENSG00000014641	1936.34	0.447253	0.248684	1.79848	0.0721009	0.164392	MDH1	MDH1	4190
ENSG00000014824	1041.85	1.37707	0.402104	3.42467	0.00061555	0.00459331	SLC30A9	SLC30A9	10463
ENSG00000014914	954.082	-0.369024	0.155339	-2.3756	0.0175203	0.0604418	MTMR11	MTMR11	10903
ENSG00000014919	705.561	-0.0273681	0.183663	-0.149013	0.881544	0.91556	COX15	COX15	1355
ENSG00000015133	22.1574	0.359322	0.404983	0.887253	0.374943	0.496105	CCDC88C	CCDC88C	440193
ENSG00000015153	202.581	0.69276	0.371844	1.86304	0.0624567	0.149791	YAF2	YAF2	10138
ENSG00000015171	1351.38	1.35428	0.295718	4.57962	4.66e-06	9.77e-05	ZMYND11	ZMYND11	10771
ENSG00000015475	1593.2	-0.376254	0.212382	-1.77159	0.076462	0.170962	BID	BID	637
ENSG00000015479	2574.57	1.34204	0.47459	2.82778	0.00468717	0.0224071	MATR3	MATR3	9782
ENSG00000015520	68.4442	-0.65423	0.265442	-2.46469	0.0137134	0.0505631	NPC1L1	NPC1L1	29881
ENSG00000015532	1532.06	-0.405919	0.214458	-1.89277	0.058389	0.143211	XYLT2	XYLT2	64132
ENSG00000015568	77.1461	1.73427	1.2953	1.33889	0.180606	0.302224	RGPD5	RGPD5	84220
ENSG00000015676	3215.79	-0.376205	0.22498	-1.67217	0.0944905	0.197743	NUDCD3	NUDCD3	23386
ENSG00000016391	27.684	-0.37488	0.326116	-1.14953	0.250338	0.37628	CHDH	CHDH	55349
ENSG00000016864	1112.78	0.293905	0.21062	1.39543	0.162887	0.281437	GLT8D1	GLT8D1	55830
ENSG00000017260	1668.05	0.767229	0.25775	2.97664	0.00291428	0.0155207	ATP2C1	ATP2C1	27032
ENSG00000017427	18.6821	0.151909	0.469575	0.323504	0.746314	0.8122	IGF1	IGF1	3479
ENSG00000017483	1189.92	-0.308613	0.314483	-0.981334	0.326428	0.450783	SLC38A5	SLC38A5	92745
ENSG00000017797	2817.96	0.122724	0.185957	0.659962	0.509278	0.617148	RALBP1	RALBP1	10928
ENSG00000018189	552.692	0.969737	0.272057	3.56446	0.0003646	0.0030525	RUFY3	RUFY3	22902
ENSG00000018408	4119.39	1.27583	0.277652	4.59508	4.33e-06	9.23e-05	WWTR1	WWTR1	25937
ENSG00000018510	1032.72	1.33162	0.390053	3.41395	0.00064027	0.00473952	AGPS	AGPS	8540
ENSG00000018610	611.791	-0.716037	0.168088	-4.25988	2.05e-05	0.00031366	STEEP1	STEEP1	63932
ENSG00000018699	328.286	0.946676	0.20186	4.68976	2.74e-06	6.56e-05	TTC27	TTC27	55622
ENSG00000018869	54.2612	0.66737	0.2679	2.49112	0.0127343	0.0480867	ZNF582	ZNF582	147948
ENSG00000019144	9971.06	-0.242818	0.214222	-1.13349	0.25701	0.382453	PHLDB1	PHLDB1	23187
ENSG00000019485	313.199	-0.212776	0.217392	-0.978763	0.327697	0.452096	PRDM11	PRDM11	56981
ENSG00000019549	752.857	0.412417	0.218637	1.88631	0.0592531	0.144507	SNAI2	SNAI2	6591
ENSG00000019582	46.0982	-0.569134	0.277382	-2.0518	0.040189	0.110503	CD74	CD74	972
ENSG00000019991	4516.49	1.03224	0.282018	3.66021	0.00025201	0.00226651	HGF	HGF	3082
ENSG00000019995	769.31	0.765153	0.283975	2.69443	0.00705087	0.030706	ZRANB1	ZRANB1	54764
ENSG00000020129	1570.52	-0.157891	0.266609	-0.592221	0.553703	0.654621	NCDN	NCDN	23154
ENSG00000020181	3353.34	-0.509773	0.292615	-1.74213	0.0814865	0.178781	ADGRA2	ADGRA2	25960
ENSG00000020256	628.847	-0.348316	0.167963	-2.07377	0.038101	0.106311	ZFP64	ZFP64	55734
ENSG00000020426	415.633	0.692945	0.309746	2.23714	0.0252774	0.079416	MNAT1	MNAT1	4331
ENSG00000020577	797.661	0.788885	0.268149	2.94197	0.00326135	0.0169162	SAMD4A	SAMD4A	23034
ENSG00000020633	18.1906	0.084267	0.437989	0.192395	0.847432	0.889929	RUNX3	RUNX3	864
ENSG00000020922	483.456	1.09866	0.424287	2.58944	0.00961326	0.0388459	MRE11	MRE11	4361
ENSG00000021300	39.7238	-0.499001	0.336627	-1.48235	0.138246	0.253476	PLEKHB1	PLEKHB1	58473
ENSG00000021355	791.032	0.0803718	0.198921	0.404038	0.686184	0.763799	SERPINB1	SERPINB1	1992
ENSG00000021574	268.617	1.8904	0.342432	5.5205	3.38e-08	2.41e-06	SPAST	SPAST	6683
ENSG00000021762	1671.56	-0.319478	0.233608	-1.36758	0.171444	0.291242	OSBPL5	OSBPL5	114879
ENSG00000021776	868.99	2.0906	0.35615	5.87	4.36e-09	5.34e-07	AQR	AQR	9716
ENSG00000021826	231.416	1.16651	0.298721	3.90499	9.42e-05	0.00105211	CPS1	CPS1	1373
ENSG00000022267	2791.05	-0.211907	0.196844	-1.07652	0.281694	0.407406	FHL1	FHL1	2273
ENSG00000022277	2420.04	-0.504951	0.18619	-2.71202	0.00668742	0.0294352	RTF2	RTF2	51507
ENSG00000022567	277.031	-0.460332	0.241012	-1.91	0.0561338	0.139349	SLC45A4	SLC45A4	57210
ENSG00000022840	3702.48	-0.410786	0.193694	-2.12079	0.0339392	0.0979964	RNF10	RNF10	9921
ENSG00000022976	347.775	-0.2811	0.203247	-1.38304	0.166651	0.285884	ZNF839	ZNF839	55778
ENSG00000023041	731.735	0.490951	0.185815	2.64214	0.00823838	0.0344573	ZDHHC6	ZDHHC6	64429
ENSG00000023171	163.919	-0.224262	0.230079	-0.974715	0.329701	0.453744	GRAMD1B	GRAMD1B	57476
ENSG00000023191	5499.84	-0.304042	0.25328	-1.20042	0.229978	0.355711	RNH1	RNH1	6050
ENSG00000023228	2081.62	0.661219	0.213103	3.10282	0.00191688	0.0112168	NDUFS1	NDUFS1	4719
ENSG00000023287	1086.51	0.781951	0.523503	1.49369	0.135257	0.249803	RB1CC1	RB1CC1	9821
ENSG00000023318	929.383	0.489668	0.180601	2.71133	0.00670146	0.0294689	ERP44	ERP44	23071
ENSG00000023330	1488.65	-0.258833	0.168442	-1.53663	0.124383	0.236647	ALAS1	ALAS1	211
ENSG00000023445	53.3087	2.05347	0.513768	3.99688	6.42e-05	0.00077376	BIRC3	BIRC3	330
ENSG00000023516	965.469	1.28707	0.529869	2.42904	0.0151388	0.0542607	AKAP11	AKAP11	11215
ENSG00000023572	411.395	0.289599	0.184709	1.56787	0.116912	0.22744	GLRX2	GLRX2	51022
ENSG00000023608	316.554	0.965279	0.430691	2.24123	0.025011	0.0787467	SNAPC1	SNAPC1	6617
ENSG00000023697	702.706	0.602284	0.21534	2.7969	0.00515953	0.0240194	DERA	DERA	51071
ENSG00000023734	2496.14	0.382302	0.193864	1.97201	0.0486082	0.126433	STRAP	STRAP	11171
ENSG00000023892	91.1115	-0.52537	0.245492	-2.14007	0.0323492	0.0945872	DEF6	DEF6	50619
ENSG00000023902	4514.48	-0.34812	0.2157	-1.6139	0.106549	0.214128	PLEKHO1	PLEKHO1	51177
ENSG00000023909	608.565	0.677186	0.202095	3.35082	0.00080572	0.00569079	GCLM	GCLM	2730
ENSG00000024048	720.605	1.48979	0.359622	4.14265	3.43e-05	0.00047411	UBR2	UBR2	23304
ENSG00000024422	21446.1	-0.178179	0.308572	-0.577431	0.563649	0.66294	EHD2	EHD2	30846
ENSG00000024526	775.552	0.688013	0.489918	1.40434	0.160217	0.278489	DEPDC1	DEPDC1	55635
ENSG00000024862	148.144	0.531426	0.253792	2.09394	0.0362649	0.102613	CCDC28A	CCDC28A	25901
ENSG00000025156	352.052	0.927194	0.324895	2.85383	0.0043196	0.0210376	HSF2	HSF2	3298
ENSG00000025293	911.253	1.09894	0.258241	4.25547	2.09e-05	0.0003188	PHF20	PHF20	51230
ENSG00000025423	56.5637	0.132571	0.352708	0.375867	0.707016	0.781343	HSD17B6	HSD17B6	8630
ENSG00000025434	519.877	-0.362931	0.201386	-1.80216	0.0715198	0.163389	NR1H3	NR1H3	10062
ENSG00000025708	368.26	-0.240158	0.263401	-0.911758	0.361896	0.484318	TYMP	TYMP	1890
ENSG00000025770	2484.46	-0.280209	0.260861	-1.07417	0.282747	0.408459	NCAPH2	NCAPH2	29781
ENSG00000025772	1566.78	-0.426437	0.20042	-2.12772	0.0333607	0.0967794	TOMM34	TOMM34	10953
ENSG00000025796	1019.29	1.34892	0.353031	3.82098	0.00013292	0.00136007	SEC63	SEC63	11231
ENSG00000025800	3166.18	-0.344203	0.218315	-1.57664	0.114879	0.22481	KPNA6	KPNA6	23633
ENSG00000026025	74599.8	-0.575489	0.141383	-4.07042	4.69e-05	0.00060218	VIM	VIM	7431
ENSG00000026036	546.824	-0.29626	0.239514	-1.23692	0.216117	0.340741	RTEL1-TNFRSF6B	RTEL1-TNFRSF6B	NA
ENSG00000026103	1272.43	1.0997	0.319176	3.44544	0.00057014	0.00432243	FAS	FAS	355
ENSG00000026297	228.037	-0.407018	0.222902	-1.826	0.0678508	0.157914	RNASET2	RNASET2	8635
ENSG00000026508	27322.4	0.00458228	0.181075	0.0253059	0.979811	0.98605	CD44	CD44	960
ENSG00000026559	1089.44	-0.0340371	0.343041	-0.0992216	0.920962	0.943725	KCNG1	KCNG1	3755
ENSG00000026652	571.878	-0.0798721	0.20619	-0.387371	0.698482	0.774618	AGPAT4	AGPAT4	56895
ENSG00000026950	956.123	-0.500537	0.236397	-2.11735	0.0342298	0.098574	BTN3A1	BTN3A1	11119
ENSG00000027001	736.848	-0.488521	0.21497	-2.27251	0.0230556	0.0742072	MIPEP	MIPEP	4285
ENSG00000027075	56.6988	0.463051	0.353385	1.31033	0.190084	0.312877	PRKCH	PRKCH	5583
ENSG00000027697	386.981	1.01361	0.27554	3.67865	0.00023447	0.00213159	IFNGR1	IFNGR1	3459
ENSG00000027847	1162.42	-0.306875	0.210457	-1.45814	0.144802	0.261146	B4GALT7	B4GALT7	11285
ENSG00000028116	404.079	0.631933	0.374029	1.68953	0.0911185	0.192711	VRK2	VRK2	7444
ENSG00000028137	552.564	-0.357185	0.230976	-1.54642	0.122003	0.23356	TNFRSF1B	TNFRSF1B	7133
ENSG00000028203	833.259	1.6629	0.427801	3.8871	0.00010145	0.00111002	VEZT	VEZT	55591
ENSG00000028277	64.7951	-0.0497672	0.259384	-0.191867	0.847846	0.890263	POU2F2	POU2F2	5452
ENSG00000028310	1694.85	-0.372837	0.183643	-2.03023	0.0423337	0.114779	BRD9	BRD9	65980
ENSG00000028528	2250.6	-0.18966	0.166492	-1.13916	0.254637	0.380454	SNX1	SNX1	6642
ENSG00000028839	393.456	0.453025	0.269719	1.67962	0.0930319	0.195603	TBPL1	TBPL1	9519
ENSG00000029153	496.135	1.60886	0.33595	4.78898	1.68e-06	4.59e-05	BMAL2	BMAL2	56938
ENSG00000029363	2024.79	0.9052	0.71811	1.26053	0.207478	0.331961	BCLAF1	BCLAF1	9774
ENSG00000029364	2254.85	0.440909	0.200248	2.20181	0.0276785	0.0847356	SLC39A9	SLC39A9	55334
ENSG00000029534	27.6128	-0.447174	0.365021	-1.22506	0.220551	0.345611	ANK1	ANK1	286
ENSG00000029639	665.748	-0.134675	0.185361	-0.726554	0.467499	0.580248	TFB1M	TFB1M	51106
ENSG00000029725	522.529	1.34214	0.273536	4.90664	9.27e-07	2.99e-05	RABEP1	RABEP1	9135
ENSG00000029993	1686.39	0.44572	0.240577	1.85271	0.0639236	0.151988	HMGB3	HMGB3	3149
ENSG00000030066	1072.34	1.19173	0.240509	4.95505	7.23e-07	2.5e-05	NUP160	NUP160	23279
ENSG00000030110	726.603	-0.268188	0.298596	-0.898161	0.3691	0.49115	BAK1	BAK1	578
ENSG00000030419	68.6226	1.27319	0.524259	2.42856	0.0151591	0.0542907	IKZF2	IKZF2	22807
ENSG00000030582	7482.2	-0.380735	0.220215	-1.72892	0.0838232	0.1822	GRN	GRN	2896
ENSG00000031003	398.734	1.5435	0.348164	4.43324	9.28e-06	0.00016762	FAM13B	FAM13B	51306
ENSG00000031081	712.716	-0.429346	0.176512	-2.43239	0.0149997	0.0538632	ARHGAP31	ARHGAP31	57514
ENSG00000031691	270.899	-0.114317	0.483407	-0.236482	0.813059	0.86389	CENPQ	CENPQ	55166
ENSG00000031698	4468.43	-0.395602	0.22958	-1.72315	0.0848606	0.183785	SARS1	SARS1	6301
ENSG00000031823	2460.48	-0.366806	0.216847	-1.69154	0.0907329	0.192159	RANBP3	RANBP3	8498
ENSG00000032219	199.024	1.15897	0.511069	2.26774	0.0233448	0.0748369	ARID4A	ARID4A	5926
ENSG00000032389	835.426	-0.329816	0.209745	-1.57246	0.115843	0.225932	EIPR1	EIPR1	7260
ENSG00000032444	4007.18	-0.375299	0.244821	-1.53296	0.125287	0.237705	PNPLA6	PNPLA6	10908
ENSG00000032742	162.536	1.3442	0.401029	3.35187	0.00080267	0.00567362	IFT88	IFT88	8100
ENSG00000033011	1215.14	-0.494732	0.239092	-2.06922	0.0385257	0.107141	ALG1	ALG1	56052
ENSG00000033030	394.709	0.795207	0.217444	3.65706	0.00025512	0.00228894	ZCCHC8	ZCCHC8	55596
ENSG00000033050	1902.39	-0.344499	0.201863	-1.70659	0.0878974	0.18799	ABCF2	ABCF2	10061
ENSG00000033100	3570.38	-0.179884	0.226894	-0.792812	0.427887	0.54442	CHPF2	CHPF2	54480
ENSG00000033170	529.574	1.1437	0.270091	4.2345	2.29e-05	0.00034213	FUT8	FUT8	2530
ENSG00000033178	756.174	1.07288	0.472253	2.27183	0.0230967	0.0742622	UBA6	UBA6	55236
ENSG00000033327	464.845	-0.362229	0.184294	-1.9655	0.0493566	0.127662	GAB2	GAB2	9846
ENSG00000033627	881.798	-0.399767	0.186236	-2.14656	0.0318284	0.0934352	ATP6V0A1	ATP6V0A1	535
ENSG00000033800	422.198	1.57459	0.288013	5.46708	4.58e-08	2.99e-06	PIAS1	PIAS1	8554
ENSG00000033867	443.125	1.22326	0.471363	2.59516	0.00945469	0.0383224	SLC4A7	SLC4A7	9497
ENSG00000034053	1018.15	-0.280253	0.238782	-1.17367	0.240526	0.366776	APBA2	APBA2	321
ENSG00000034152	1796.45	-0.141345	0.279413	-0.505863	0.612953	0.703893	MAP2K3	MAP2K3	5606
ENSG00000034510	48127.6	-0.241914	0.212535	-1.13823	0.255023	0.380723	TMSB10	TMSB10	9168
ENSG00000034533	153.434	0.55037	0.252458	2.18004	0.0292545	0.0880836	ASTE1	ASTE1	28990
ENSG00000034677	364.936	1.65892	0.309616	5.35799	8.42e-08	4.82e-06	RNF19A	RNF19A	25897
ENSG00000034693	298.786	0.981314	0.344795	2.84608	0.00442607	0.021436	PEX3	PEX3	8504
ENSG00000034713	1202.1	-0.173149	0.167524	-1.03358	0.301334	0.426643	GABARAPL2	GABARAPL2	11345
ENSG00000035115	200.086	1.01268	0.322896	3.13624	0.00171129	0.0102772	SH3YL1	SH3YL1	26751
ENSG00000035141	712.122	0.0122678	0.172356	0.0711771	0.943257	0.959498	FAM136A	FAM136A	84908
ENSG00000035403	13118.1	-0.180667	0.233391	-0.774094	0.438875	0.554783	VCL	VCL	7414
ENSG00000035499	192.322	1.14718	0.367799	3.11905	0.00181434	0.0107356	DEPDC1B	DEPDC1B	55789
ENSG00000035664	15.4438	-0.40755	0.506063	-0.805333	0.420627	0.538332	DAPK2	DAPK2	23604
ENSG00000035681	975.354	0.32909	0.183913	1.78937	0.0735545	0.166413	NSMAF	NSMAF	8439
ENSG00000035687	1252.47	1.16466	0.285363	4.08133	4.48e-05	0.00058106	ADSS2	ADSS2	159
ENSG00000035862	16924.9	-0.444462	0.249441	-1.78184	0.0747761	0.168436	TIMP2	TIMP2	7077
ENSG00000035928	730.752	2.36298	0.366624	6.44524	1.15e-10	3.95e-08	RFC1	RFC1	5981
ENSG00000036054	662.818	1.30055	0.469859	2.76796	0.00564082	0.0258243	TBC1D23	TBC1D23	55773
ENSG00000036257	1117.83	1.19302	0.312238	3.82087	0.00013298	0.00136007	CUL3	CUL3	8452
ENSG00000036549	547.557	1.12118	0.485034	2.31155	0.0208027	0.0687636	ZZZ3	ZZZ3	26009
ENSG00000036672	34.9108	-0.544515	0.363429	-1.49827	0.134063	0.248318	USP2	USP2	9099
ENSG00000037042	496.662	-0.102844	0.189028	-0.544069	0.586394	0.682165	TUBG2	TUBG2	27175
ENSG00000037241	831.427	-0.0163795	0.250604	-0.0653603	0.947887	0.962528	RPL26L1	RPL26L1	51121
ENSG00000037474	1407.88	-0.0331781	0.212474	-0.156152	0.875913	0.9118	NSUN2	NSUN2	54888
ENSG00000037637	814.359	-0.274408	0.167047	-1.6427	0.100445	0.206003	FBXO42	FBXO42	54455
ENSG00000037749	580.991	2.02036	0.290102	6.96432	3.3e-12	2.54e-09	MFAP3	MFAP3	4238
ENSG00000037757	823.337	-0.34612	0.311795	-1.11009	0.266961	0.392617	MRI1	MRI1	84245
ENSG00000037897	264.17	-0.1705	0.261072	-0.653078	0.513706	0.620521	METTL1	METTL1	4234
ENSG00000037965	39.2289	-0.661748	0.292848	-2.2597	0.0238402	0.0760442	HOXC8	HOXC8	3224
ENSG00000038002	333.058	0.40263	0.284843	1.41352	0.157504	0.275405	AGA	AGA	175
ENSG00000038210	297.916	0.891329	0.428363	2.08078	0.0374543	0.104907	PI4K2B	PI4K2B	55300
ENSG00000038219	709.455	1.67397	0.438804	3.81485	0.00013627	0.00138388	BOD1L1	BOD1L1	259282
ENSG00000038274	1368.76	0.941486	0.263762	3.56945	0.00035773	0.0030108	MAT2B	MAT2B	27430
ENSG00000038358	2162.48	-0.323805	0.230731	-1.40339	0.160501	0.278853	EDC4	EDC4	23644
ENSG00000038382	6348.45	-0.0655562	0.348536	-0.18809	0.850806	0.892661	TRIO	TRIO	7204
ENSG00000038427	4604.29	1.99997	0.414219	4.82829	1.38e-06	4.02e-05	VCAN	VCAN	1462
ENSG00000038532	922.426	-0.493861	0.19978	-2.47203	0.0134349	0.0499499	CLEC16A	CLEC16A	23274
ENSG00000039123	1052.82	0.722768	0.375307	1.9258	0.054129	0.135642	MTREX	MTREX	23517
ENSG00000039139	396.561	2.01504	0.381556	5.2811	1.28e-07	6.75e-06	DNAH5	DNAH5	1767
ENSG00000039319	545.189	0.808278	0.487913	1.6566	0.0975994	0.20205	ZFYVE16	ZFYVE16	9765
ENSG00000039523	1589.59	0.126945	0.395635	0.320864	0.748313	0.813914	RIPOR1	RIPOR1	79567
ENSG00000039560	2236.53	1.87811	0.340169	5.5211	3.37e-08	2.41e-06	RAI14	RAI14	26064
ENSG00000039650	1883.89	-0.360191	0.194486	-1.85201	0.0640241	0.15211	PNKP	PNKP	11284
ENSG00000040199	301.813	0.961329	0.299351	3.21138	0.00132101	0.00838545	PHLPP2	PHLPP2	23035
ENSG00000040275	867.294	1.44659	0.384642	3.76087	0.00016932	0.00164356	SPDL1	SPDL1	54908
ENSG00000040341	504.212	1.26108	0.345508	3.64994	0.0002623	0.00234161	STAU2	STAU2	27067
ENSG00000040487	704.004	-0.226681	0.247744	-0.914982	0.360201	0.482818	SLC66A1	SLC66A1	54896
ENSG00000040531	840.634	-0.250538	0.227142	-1.103	0.270026	0.395706	CTNS	CTNS	1497
ENSG00000040608	21.3806	-0.191071	0.39552	-0.483089	0.629032	0.718034	RTN4R	RTN4R	65078
ENSG00000040633	2102.41	-0.507851	0.188217	-2.69822	0.00697107	0.0304445	PHF23	PHF23	79142
ENSG00000040933	620.966	0.249381	0.270002	0.923629	0.355679	0.478248	INPP4A	INPP4A	3631
ENSG00000041353	411.868	0.722752	0.818539	0.882978	0.377248	0.498086	RAB27B	RAB27B	5874
ENSG00000041357	2751.34	0.396919	0.299052	1.32726	0.184424	0.306505	PSMA4	PSMA4	5685
ENSG00000041802	1255.67	-0.125909	0.154965	-0.812504	0.416502	0.534421	LSG1	LSG1	55341
ENSG00000041880	594.457	-0.283387	0.169328	-1.6736	0.0942094	0.197441	PARP3	PARP3	10039
ENSG00000041982	13913.2	-0.655846	0.301779	-2.17327	0.0297603	0.0891748	TNC	TNC	3371
ENSG00000041988	1018.04	-0.340666	0.2084	-1.63468	0.102117	0.208254	THAP3	THAP3	90326
ENSG00000042062	646.112	-0.149717	0.196165	-0.763219	0.445333	0.560465	RIPOR3	RIPOR3	140876
ENSG00000042088	716.636	-0.258488	0.166042	-1.55676	0.119528	0.230589	TDP1	TDP1	55775
ENSG00000042286	1147.16	-0.294749	0.208352	-1.41466	0.157167	0.274997	AIFM2	AIFM2	84883
ENSG00000042317	458.803	1.20517	0.330249	3.64927	0.00026299	0.00234584	SPATA7	SPATA7	55812
ENSG00000042429	520.867	0.668435	0.221116	3.023	0.0025028	0.0138023	MED17	MED17	9440
ENSG00000042445	1173.87	-0.47851	0.146038	-3.27661	0.00105061	0.00700064	RETSAT	RETSAT	54884
ENSG00000042493	1859.03	-0.358464	0.215497	-1.66342	0.0962275	0.200219	CAPG	CAPG	822
ENSG00000042753	3592.47	-0.367823	0.238883	-1.53976	0.123619	0.235604	AP2S1	AP2S1	1175
ENSG00000043093	554.348	0.324887	0.522255	0.622084	0.533887	0.638351	DCUN1D1	DCUN1D1	54165
ENSG00000043143	1910.5	-0.628452	0.144387	-4.35254	1.35e-05	0.00022581	JADE2	JADE2	23338
ENSG00000043514	288.028	0.431011	0.248352	1.73549	0.0826544	0.180317	TRIT1	TRIT1	54802
ENSG00000044090	2267.34	-0.358676	0.211223	-1.69809	0.0894909	0.190423	CUL7	CUL7	9820
ENSG00000044115	13736	-0.320354	0.183665	-1.74423	0.0811184	0.178178	CTNNA1	CTNNA1	1495
ENSG00000044446	356.739	-0.497194	0.195958	-2.53725	0.0111728	0.043546	PHKA2	PHKA2	5256
ENSG00000044459	251.443	1.39292	0.407686	3.41666	0.00063395	0.00470495	CNTLN	CNTLN	54875
ENSG00000044574	8013.71	-0.342485	0.184072	-1.8606	0.0628002	0.150342	HSPA5	HSPA5	3309
ENSG00000046604	59.8288	2.09143	0.33067	6.32481	2.54e-10	6.67e-08	DSG2	DSG2	1829
ENSG00000046647	343.838	-0.149224	0.159664	-0.934612	0.349988	0.473384	GEMIN8	GEMIN8	54960
ENSG00000046651	310.849	1.69001	0.376663	4.48681	7.23e-06	0.00013854	OFD1	OFD1	8481
ENSG00000046653	87.9244	1.13813	0.337394	3.3733	0.00074272	0.0053438	GPM6B	GPM6B	2824
ENSG00000047056	615.761	-0.127036	0.225778	-0.562657	0.573668	0.671051	WDR37	WDR37	22884
ENSG00000047188	358.899	1.62795	0.419577	3.87997	0.00010447	0.00113431	YTHDC2	YTHDC2	64848
ENSG00000047230	495.995	0.312616	0.226859	1.37802	0.168197	0.287591	CTPS2	CTPS2	56474
ENSG00000047249	1164.73	0.0879888	0.154962	0.567807	0.570166	0.668455	ATP6V1H	ATP6V1H	51606
ENSG00000047315	2298.68	1.5893	0.221808	7.16524	7.76e-13	1.2e-09	POLR2B	POLR2B	5431
ENSG00000047346	200.358	1.35319	0.455592	2.97017	0.00297631	0.0157551	ATOSA	ATOSA	56204
ENSG00000047410	1338.68	1.43578	0.481669	2.98085	0.00287452	0.0153487	TPR	TPR	7175
ENSG00000047457	51.5124	1.16682	0.329947	3.53638	0.00040565	0.0033234	CP	CP	1356
ENSG00000047578	855.882	-0.413919	0.174705	-2.36925	0.0178242	0.0612162	KATNIP	KATNIP	23247
ENSG00000047579	398.161	-0.319119	0.177256	-1.80033	0.0718089	0.163888	DTNBP1	DTNBP1	84062
ENSG00000047621	373.998	1.24427	0.503436	2.47156	0.0134523	0.0499854	FERRY3	FERRY3	57102
ENSG00000047634	251.896	1.58506	0.383369	4.13454	3.56e-05	0.00048608	SCML1	SCML1	6322
ENSG00000047644	933.962	-0.466589	0.244366	-1.90939	0.0562122	0.139444	WWC3	WWC3	55841
ENSG00000047648	411.611	0.576126	0.289532	1.98985	0.0466075	0.122924	ARHGAP6	ARHGAP6	395
ENSG00000047662	41.7364	0.908287	0.408819	2.22173	0.0263014	0.0816827	FAM184B	FAM184B	27146
ENSG00000047849	14912.1	-0.51677	0.231151	-2.23564	0.0253756	0.0796097	MAP4	MAP4	4134
ENSG00000047932	516.22	1.2213	0.37969	3.21658	0.00129728	0.0082717	GOPC	GOPC	57120
ENSG00000048028	408.233	1.18419	0.222426	5.32399	1.02e-07	5.55e-06	USP28	USP28	57646
ENSG00000048052	23.8138	1.64442	0.590817	2.78331	0.00538078	0.0248616	HDAC9	HDAC9	9734
ENSG00000048140	2412.62	-0.328032	0.239155	-1.37163	0.170179	0.289706	TSPAN17	TSPAN17	26262
ENSG00000048162	776.578	-0.202961	0.201303	-1.00824	0.313341	0.438042	NOP16	NOP16	51491
ENSG00000048342	625.13	0.756808	0.243799	3.10424	0.00190771	0.0111808	CC2D2A	CC2D2A	57545
ENSG00000048392	736.622	1.45491	0.843682	1.72448	0.0846211	0.183438	RRM2B	RRM2B	50484
ENSG00000048405	210.525	1.40531	0.350887	4.00501	6.2e-05	0.00074997	ZNF800	ZNF800	168850
ENSG00000048471	762.747	-0.446972	0.245426	-1.82121	0.0685751	0.15896	SNX29	SNX29	92017
ENSG00000048544	866.756	0.871672	0.222041	3.92573	8.65e-05	0.00098392	MRPS10	MRPS10	55173
ENSG00000048649	611.769	1.43196	0.507786	2.82001	0.00480217	0.022827	RSF1	RSF1	51773
ENSG00000048707	878.842	0.982231	0.357354	2.74862	0.00598465	0.0270568	VPS13D	VPS13D	55187
ENSG00000048740	154.503	1.59752	0.335096	4.76736	1.87e-06	4.99e-05	CELF2	CELF2	10659
ENSG00000048828	2828.48	0.180654	0.266396	0.678141	0.497682	0.606714	FAM120A	FAM120A	23196
ENSG00000048991	590.413	0.835472	0.29851	2.79881	0.00512919	0.0239384	R3HDM1	R3HDM1	23518
ENSG00000049089	134.354	-0.661757	0.246936	-2.67988	0.00736496	0.0317449	COL9A2	COL9A2	1298
ENSG00000049130	1116.91	1.31074	0.483615	2.7103	0.00672215	0.0295528	KITLG	KITLG	4254
ENSG00000049167	171.646	0.631194	0.396961	1.59007	0.11182	0.220833	ERCC8	ERCC8	1161
ENSG00000049192	138.104	1.89558	0.333503	5.68387	1.32e-08	1.22e-06	ADAMTS6	ADAMTS6	11174
ENSG00000049239	2752.48	-0.510083	0.258937	-1.96991	0.0488487	0.126786	H6PD	H6PD	9563
ENSG00000049245	2964.96	0.368323	0.165882	2.2204	0.0263919	0.081854	VAMP3	VAMP3	9341
ENSG00000049246	373.181	1.0403	0.266364	3.90557	9.4e-05	0.00105026	PER3	PER3	8863
ENSG00000049247	37.4131	1.00428	0.393329	2.55327	0.0106717	0.0420031	UTS2	UTS2	10911
ENSG00000049323	15918.4	-0.195078	0.284852	-0.684839	0.493445	0.602861	LTBP1	LTBP1	4052
ENSG00000049449	3903.47	0.346703	0.210405	1.64779	0.0993964	0.204693	RCN1	RCN1	5954
ENSG00000049540	3592.03	-0.585598	0.271601	-2.1561	0.031076	0.0919757	ELN	ELN	2006
ENSG00000049541	1098.55	-0.490305	0.213861	-2.29264	0.0218689	0.0713693	RFC2	RFC2	5982
ENSG00000049618	2029.45	0.346639	0.310822	1.11523	0.26475	0.390091	ARID1B	ARID1B	57492
ENSG00000049656	3141.27	-0.428111	0.202915	-2.1098	0.0348753	0.099842	CLPTM1L	CLPTM1L	81037
ENSG00000049759	330.928	-0.100257	0.221294	-0.453049	0.650513	0.734798	NEDD4L	NEDD4L	23327
ENSG00000049768	14.3647	0.0165767	0.491584	0.0337209	0.9731	0.980898	FOXP3	FOXP3	50943
ENSG00000049769	182.614	-0.352388	0.273031	-1.29065	0.196824	0.320292	PPP1R3F	PPP1R3F	89801
ENSG00000049860	2391.74	0.148817	0.247067	0.602333	0.546952	0.649063	HEXB	HEXB	3074
ENSG00000049883	241.508	1.42502	0.257958	5.52422	3.31e-08	2.38e-06	PTCD2	PTCD2	79810
ENSG00000050130	829.3	0.764469	0.357727	2.13702	0.0325966	0.0950462	JKAMP	JKAMP	51528
ENSG00000050165	17628.9	-0.503865	0.143326	-3.51552	0.00043889	0.00351477	DKK3	DKK3	27122
ENSG00000050327	92.2421	-0.278778	0.244544	-1.13999	0.254291	0.380151	ARHGEF5	ARHGEF5	7984
ENSG00000050344	375.927	0.770839	0.318619	2.41931	0.0155499	0.0553237	NFE2L3	NFE2L3	9603
ENSG00000050393	642.239	0.0775341	0.205278	0.377703	0.705651	0.78029	MCUR1	MCUR1	63933
ENSG00000050405	1444.74	1.64005	0.267099	6.14022	8.24e-10	1.62e-07	LIMA1	LIMA1	51474
ENSG00000050426	764.766	-0.395141	0.168895	-2.33956	0.0193063	0.0650498	LETMD1	LETMD1	25875
ENSG00000050438	282.496	-0.481585	0.318971	-1.50981	0.131092	0.24469	SLC4A8	SLC4A8	9498
ENSG00000050748	768.838	0.621336	0.187541	3.31306	0.00092281	0.0063408	MAPK9	MAPK9	5601
ENSG00000050820	4063.1	-0.10737	0.307338	-0.349354	0.726823	0.796757	BCAR1	BCAR1	9564
ENSG00000051009	588.584	-0.344553	0.184708	-1.86539	0.0621263	0.149289	FHIP1B	FHIP1B	84067
ENSG00000051108	1069.22	-0.216471	0.147037	-1.47223	0.140959	0.256776	HERPUD1	HERPUD1	9709
ENSG00000051128	2058.47	-0.270656	0.277402	-0.975684	0.329221	0.453407	HOMER3	HOMER3	9454
ENSG00000051180	560.208	-0.366496	0.200592	-1.82707	0.0676888	0.157676	RAD51	RAD51	5888
ENSG00000051341	225.221	1.80481	0.442993	4.07413	4.62e-05	0.00059398	POLQ	POLQ	10721
ENSG00000051382	351.407	1.42409	0.288606	4.93435	8.04e-07	2.7e-05	PIK3CB	PIK3CB	5291
ENSG00000051523	3669.71	-0.453419	0.242662	-1.86852	0.0616899	0.148531	CYBA	CYBA	1535
ENSG00000051596	1401.79	-0.3656	0.232121	-1.57504	0.115247	0.22522	THOC3	THOC3	84321
ENSG00000051620	1903.69	-0.338847	0.202721	-1.67149	0.0946243	0.197863	HEBP2	HEBP2	23593
ENSG00000051825	378.85	1.43386	0.443835	3.23062	0.00123523	0.00795842	MPHOSPH9	MPHOSPH9	10198
ENSG00000052126	1095.59	1.60302	0.430005	3.72791	0.00019307	0.00182178	PLEKHA5	PLEKHA5	54477
ENSG00000052723	490.925	1.21087	0.387288	3.12654	0.00176876	0.010547	SIKE1	SIKE1	80143
ENSG00000052749	1037.05	-0.215516	0.288907	-0.74597	0.455685	0.569824	RRP12	RRP12	23223
ENSG00000052795	170.177	1.73478	0.271612	6.387	1.69e-10	4.9e-08	FNIP2	FNIP2	57600
ENSG00000052802	383.468	1.22171	0.201827	6.05327	1.42e-09	2.28e-07	MSMO1	MSMO1	6307
ENSG00000052841	1509.6	0.54298	0.191793	2.83107	0.00463929	0.0222587	TTC17	TTC17	55761
ENSG00000053108	53.9437	-0.240861	0.26787	-0.899169	0.368562	0.490647	FSTL4	FSTL4	23105
ENSG00000053254	813.982	1.09842	0.310342	3.53939	0.00040105	0.00329703	FOXN3	FOXN3	1112
ENSG00000053371	1761.39	-0.346592	0.230353	-1.50461	0.132423	0.246342	AKR7A2	AKR7A2	8574
ENSG00000053372	1728.33	-0.277856	0.25756	-1.0788	0.280677	0.406326	MRTO4	MRTO4	51154
ENSG00000053438	384.077	-0.521182	0.198088	-2.63106	0.00851182	0.0353132	NNAT	NNAT	4826
ENSG00000053501	471.882	-0.313784	0.24378	-1.28716	0.198038	0.321532	USE1	USE1	55850
ENSG00000053524	18.7681	0.679733	0.499996	1.35948	0.173996	0.294495	MCF2L2	MCF2L2	23101
ENSG00000053702	28.0728	-0.0064343	0.368628	-0.0174548	0.986074	0.990113	NRIP2	NRIP2	83714
ENSG00000053747	294.722	0.0981975	0.291121	0.337309	0.735884	0.803735	LAMA3	LAMA3	3909
ENSG00000053770	438.972	1.17361	0.398982	2.94151	0.00326618	0.0169297	AP5M1	AP5M1	55745
ENSG00000053900	305.168	1.12097	0.310949	3.605	0.00031215	0.00269842	ANAPC4	ANAPC4	29945
ENSG00000054116	1363.81	-0.422986	0.184431	-2.29346	0.0218214	0.0712645	TRAPPC3	TRAPPC3	27095
ENSG00000054118	3688.77	0.230166	0.223409	1.03025	0.302894	0.428098	THRAP3	THRAP3	9967
ENSG00000054148	1115.47	-0.216449	0.253871	-0.852593	0.393885	0.513163	PHPT1	PHPT1	29085
ENSG00000054267	834.532	1.1458	0.379956	3.01561	0.00256459	0.0140843	ARID4B	ARID4B	51742
ENSG00000054277	83.549	0.148185	0.26057	0.568694	0.569564	0.668074	OPN3	OPN3	23596
ENSG00000054282	373.04	1.4506	0.28078	5.16632	2.39e-07	1.08e-05	SDCCAG8	SDCCAG8	10806
ENSG00000054356	3207.47	-0.328958	0.227048	-1.44885	0.147381	0.26402	PTPRN	PTPRN	5798
ENSG00000054392	99.298	-0.672594	0.24309	-2.76686	0.00565998	0.0258928	HHAT	HHAT	55733
ENSG00000054523	1126.16	1.10829	0.281043	3.94351	8.03e-05	0.00092542	KIF1B	KIF1B	23095
ENSG00000054598	645.95	-0.388016	0.195324	-1.98653	0.0469747	0.123557	FOXC1	FOXC1	2296
ENSG00000054611	1155.82	-0.354604	0.216458	-1.63821	0.101378	0.207319	TBC1D22A	TBC1D22A	25771
ENSG00000054654	313.199	1.0475	0.351486	2.98021	0.00288051	0.0153674	SYNE2	SYNE2	23224
ENSG00000054690	27.9687	-0.0806826	0.373564	-0.215981	0.829003	0.875795	PLEKHH1	PLEKHH1	57475
ENSG00000054793	1664.1	-0.33416	0.273287	-1.22274	0.221427	0.346454	ATP9A	ATP9A	10079
ENSG00000054938	91.0021	-0.2696	0.347355	-0.776151	0.43766	0.553579	CHRDL2	CHRDL2	25884
ENSG00000054965	2460.04	-0.504669	0.227583	-2.21752	0.0265877	0.0823001	FAM168A	FAM168A	23201
ENSG00000054967	265.501	-0.112315	0.288147	-0.389783	0.696697	0.773292	RELT	RELT	84957
ENSG00000054983	405.445	1.12515	0.255109	4.41048	1.03e-05	0.00018164	GALC	GALC	2581
ENSG00000055044	649.507	0.905867	0.419726	2.15823	0.0309097	0.091727	NOP58	NOP58	51602
ENSG00000055070	6555.82	-0.384129	0.199326	-1.92714	0.0539623	0.135444	SZRD1	SZRD1	26099
ENSG00000055118	241.982	-0.542396	0.240668	-2.25371	0.0242144	0.0768859	KCNH2	KCNH2	3757
ENSG00000055130	1576.29	1.19685	0.209872	5.70277	1.18e-08	1.12e-06	CUL1	CUL1	8454
ENSG00000055147	312.139	1.5257	0.251831	6.05842	1.37e-09	2.25e-07	FAM114A2	FAM114A2	10827
ENSG00000055163	404.565	-0.337428	0.236403	-1.42734	0.153482	0.270675	CYFIP2	CYFIP2	26999
ENSG00000055208	998.225	1.45655	0.294657	4.94319	7.69e-07	2.62e-05	TAB2	TAB2	23118
ENSG00000055211	827.571	0.814576	0.203805	3.99685	6.42e-05	0.00077376	GINM1	GINM1	116254
ENSG00000055332	1200.7	1.67884	0.31881	5.26595	1.39e-07	7.1e-06	EIF2AK2	EIF2AK2	5610
ENSG00000055483	1166.88	-0.165628	0.224577	-0.73751	0.460812	0.574609	USP36	USP36	57602
ENSG00000055609	533.679	1.52472	0.345793	4.40933	1.04e-05	0.00018225	KMT2C	KMT2C	58508
ENSG00000055917	1387.02	1.75728	0.377264	4.65796	3.19e-06	7.34e-05	PUM2	PUM2	23369
ENSG00000055950	1522.52	-0.221445	0.216	-1.02521	0.305264	0.430297	MRPL43	MRPL43	84545
ENSG00000056050	330.154	0.670263	0.293815	2.28124	0.0225342	0.0729609	HPF1	HPF1	54969
ENSG00000056097	1999.54	1.43226	0.35273	4.06051	4.9e-05	0.00062045	ZFR	ZFR	51663
ENSG00000056277	52.9754	1.90397	0.480047	3.96623	7.3e-05	0.00085726	ZNF280C	ZNF280C	55609
ENSG00000056558	207.78	-0.287552	0.198511	-1.44854	0.147465	0.264069	TRAF1	TRAF1	7185
ENSG00000056586	938.97	1.19749	0.392469	3.05118	0.00227946	0.0127997	RC3H2	RC3H2	54542
ENSG00000056736	43.9604	0.995307	0.397963	2.50101	0.0123841	0.0470453	IL17RB	IL17RB	55540
ENSG00000056972	720.903	-0.312375	0.147764	-2.11402	0.0345136	0.0991751	TRAF3IP2	TRAF3IP2	10758
ENSG00000056998	675.712	-0.676527	0.180277	-3.7527	0.00017494	0.0016832	GYG2	GYG2	8908
ENSG00000057019	9339.4	1.47172	0.275266	5.34653	8.97e-08	5.03e-06	DCBLD2	DCBLD2	131566
ENSG00000057252	869.503	1.28437	0.222745	5.76609	8.11e-09	8.57e-07	SOAT1	SOAT1	6646
ENSG00000057608	5451.01	0.521087	0.1919	2.71541	0.00661947	0.0291989	GDI2	GDI2	2665
ENSG00000057657	109.942	1.09909	0.345903	3.17745	0.00148574	0.00919747	PRDM1	PRDM1	639
ENSG00000057663	439.317	0.78827	0.422268	1.86675	0.0619362	0.148968	ATG5	ATG5	9474
ENSG00000057757	948.969	-0.29331	0.198927	-1.47446	0.140357	0.256103	PITHD1	PITHD1	57095
ENSG00000057935	781.822	0.0469036	0.176174	0.266235	0.790059	0.845916	MTA3	MTA3	57504
ENSG00000058056	539.618	0.76853	0.275111	2.79353	0.00521363	0.0242346	USP13	USP13	8975
ENSG00000058063	422.942	1.71695	0.43796	3.92033	8.84e-05	0.00099947	ATP11B	ATP11B	23200
ENSG00000058085	1096.01	-0.633838	0.194534	-3.25824	0.00112105	0.00738227	LAMC2	LAMC2	3918
ENSG00000058091	1006.99	1.42875	0.318354	4.48792	7.19e-06	0.0001381	CDK14	CDK14	5218
ENSG00000058262	13477.6	-0.43326	0.183647	-2.3592	0.0183145	0.0625016	SEC61A1	SEC61A1	29927
ENSG00000058272	1386.23	1.56633	0.470146	3.33158	0.00086355	0.0060211	PPP1R12A	PPP1R12A	4659
ENSG00000058404	539.139	-0.365516	0.213197	-1.71445	0.0864453	0.185889	CAMK2B	CAMK2B	816
ENSG00000058453	644.688	-0.381852	0.258282	-1.47843	0.139293	0.254738	CROCC	CROCC	9696
ENSG00000058600	686.358	-0.196955	0.158938	-1.23919	0.215274	0.339963	POLR3E	POLR3E	55718
ENSG00000058668	3370.21	0.170814	0.30829	0.554071	0.57953	0.67635	ATP2B4	ATP2B4	493
ENSG00000058673	973.225	1.85497	0.307719	6.02813	1.66e-09	2.58e-07	ZC3H11A	ZC3H11A	9877
ENSG00000058729	347.728	0.625511	0.471037	1.32794	0.184197	0.306238	RIOK2	RIOK2	55781
ENSG00000058799	725.589	-0.556481	0.19836	-2.8054	0.00502539	0.0235849	YIPF1	YIPF1	54432
ENSG00000058804	972.725	1.31146	0.266867	4.91428	8.91e-07	2.92e-05	NDC1	NDC1	55706
ENSG00000058866	126.751	-0.135757	0.19791	-0.685952	0.492744	0.602202	DGKG	DGKG	1608
ENSG00000059122	2022.49	-0.269566	0.303302	-0.888771	0.374126	0.495379	FLYWCH1	FLYWCH1	84256
ENSG00000059145	773.35	-0.442723	0.214321	-2.0657	0.0388569	0.107802	UNKL	UNKL	64718
ENSG00000059377	907.679	-0.444308	0.141987	-3.12922	0.0017527	0.0104826	TBXAS1	TBXAS1	6916
ENSG00000059378	553.052	-0.26315	0.182856	-1.43911	0.150119	0.267165	PARP12	PARP12	64761
ENSG00000059573	2720.2	-0.542846	0.143991	-3.76999	0.00016325	0.00160142	ALDH18A1	ALDH18A1	5832
ENSG00000059588	220.195	0.400952	0.267567	1.49851	0.134001	0.248232	TARBP1	TARBP1	6894
ENSG00000059691	727.505	-0.462552	0.206202	-2.2432	0.0248842	0.0784674	GATB	GATB	5188
ENSG00000059728	281.513	0.584497	0.185877	3.14453	0.00166352	0.0100564	MXD1	MXD1	4084
ENSG00000059758	982.981	1.39442	0.3684	3.78508	0.00015366	0.00152595	CDK17	CDK17	5128
ENSG00000059769	161.491	0.87905	0.271363	3.23938	0.00119789	0.00776926	DNAJC25	DNAJC25	548645
ENSG00000059804	950.17	-0.292078	0.209356	-1.39513	0.162978	0.281568	SLC2A3	SLC2A3	6515
ENSG00000059915	245.492	-0.205187	0.214076	-0.958476	0.337823	0.461828	PSD	PSD	5662
ENSG00000060069	1397.2	-0.27684	0.221838	-1.24794	0.212054	0.336661	CTDP1	CTDP1	9150
ENSG00000060138	7503.96	-0.307797	0.158875	-1.93735	0.0527027	0.133241	YBX3	YBX3	8531
ENSG00000060237	2539.18	1.01938	0.356923	2.85602	0.00428985	0.0209352	WNK1	WNK1	65125
ENSG00000060339	1350.02	1.57507	0.346774	4.54206	5.57e-06	0.00011344	CCAR1	CCAR1	55749
ENSG00000060491	2220.95	-0.297267	0.261126	-1.1384	0.254952	0.380723	OGFR	OGFR	11054
ENSG00000060642	470.29	-0.51679	0.173997	-2.9701	0.00297702	0.0157551	PIGV	PIGV	55650
ENSG00000060656	686.87	-0.373945	0.265129	-1.41043	0.158414	0.276291	PTPRU	PTPRU	10076
ENSG00000060688	1379.71	-0.370854	0.172297	-2.15241	0.0313651	0.0925438	SNRNP40	SNRNP40	9410
ENSG00000060718	114.54	0.694097	0.277821	2.49836	0.0124768	0.0473247	COL11A1	COL11A1	1301
ENSG00000060749	571.127	1.64648	0.47962	3.43288	0.00059721	0.00447085	QSER1	QSER1	79832
ENSG00000060762	255.674	-0.0603917	0.252252	-0.239411	0.810787	0.862269	MPC1	MPC1	51660
ENSG00000060971	1095.15	-0.367252	0.209931	-1.74939	0.0802236	0.176723	ACAA1	ACAA1	30
ENSG00000060982	1078.32	1.28617	0.431757	2.97893	0.00289259	0.0154141	BCAT1	BCAT1	586
ENSG00000061273	2631.53	-0.239959	0.274799	-0.873217	0.382545	0.503497	HDAC7	HDAC7	51564
ENSG00000061337	515.135	-0.145791	0.256784	-0.567759	0.570199	0.668455	LZTS1	LZTS1	11178
ENSG00000061455	244.031	0.230394	0.30752	0.749198	0.453738	0.567933	PRDM6	PRDM6	93166
ENSG00000061656	80.2881	-0.263604	0.279658	-0.942595	0.345888	0.469831	SPAG4	SPAG4	6676
ENSG00000061676	2923.65	1.205	0.47467	2.53861	0.0111295	0.0434075	NCKAP1	NCKAP1	10787
ENSG00000061794	714.564	1.03344	0.219898	4.69962	2.61e-06	6.36e-05	MRPS35	MRPS35	60488
ENSG00000061918	69.6324	0.822136	0.33271	2.47103	0.0134726	0.0500203	GUCY1B1	GUCY1B1	2983
ENSG00000061936	1020.02	-0.142131	0.185437	-0.766464	0.4434	0.558928	SFSWAP	SFSWAP	6433
ENSG00000061938	783.256	-0.22022	0.316988	-0.694726	0.487227	0.597197	TNK2	TNK2	10188
ENSG00000061987	562.518	1.53809	0.331883	4.63442	3.58e-06	7.98e-05	MON2	MON2	23041
ENSG00000062194	743.356	1.29234	0.478297	2.70196	0.00689328	0.0302164	GPBP1	GPBP1	65056
ENSG00000062282	24.8139	-0.201964	0.359866	-0.561221	0.574647	0.671923	DGAT2	DGAT2	84649
ENSG00000062370	73.4484	1.11392	0.463594	2.4028	0.0162701	0.057272	ZNF112	ZNF112	7771
ENSG00000062485	4659.85	-0.415239	0.188474	-2.20316	0.0275831	0.0845416	CS	CS	1431
ENSG00000062524	32.2768	0.448794	0.476443	0.941968	0.346209	0.470026	LTK	LTK	4058
ENSG00000062582	630.53	-0.331294	0.25324	-1.30822	0.190798	0.313729	MRPS24	MRPS24	64951
ENSG00000062598	1171.66	-0.461426	0.1447	-3.18884	0.00142844	0.00892641	ELMO2	ELMO2	63916
ENSG00000062650	783.321	1.77484	0.352239	5.03875	4.69e-07	1.78e-05	WAPL	WAPL	23063
ENSG00000062716	3197.26	0.373943	0.226907	1.648	0.0993527	0.204663	VMP1	VMP1	81671
ENSG00000062725	636.218	1.57192	0.369468	4.25455	2.09e-05	0.00031985	APPBP2	APPBP2	10513
ENSG00000062822	1821.5	-0.37542	0.287196	-1.30719	0.191148	0.314095	POLD1	POLD1	5424
ENSG00000063046	6946.9	0.312067	0.188143	1.65867	0.097183	0.201617	EIF4B	EIF4B	1975
ENSG00000063127	37.3545	-0.933741	0.314503	-2.96895	0.00298823	0.0157974	SLC6A16	SLC6A16	28968
ENSG00000063169	468.838	-0.189452	0.447774	-0.423098	0.672224	0.752382	BICRA	BICRA	29998
ENSG00000063176	709.725	-0.274157	0.276811	-0.990411	0.321973	0.446733	SPHK2	SPHK2	56848
ENSG00000063177	13455.7	-0.280505	0.247152	-1.13495	0.256397	0.381972	RPL18	RPL18	6141
ENSG00000063180	121.065	-0.485673	0.284898	-1.70473	0.0882456	0.188446	CA11	CA11	770
ENSG00000063241	1577.69	-0.500144	0.207328	-2.41234	0.0158506	0.0562021	ISOC2	ISOC2	79763
ENSG00000063244	6764.72	-0.234791	0.227697	-1.03116	0.302467	0.427659	U2AF2	U2AF2	11338
ENSG00000063245	6366.23	-0.184518	0.294915	-0.625663	0.531536	0.636322	EPN1	EPN1	29924
ENSG00000063322	2017.89	-0.351574	0.173083	-2.03125	0.0422298	0.11457	MED29	MED29	55588
ENSG00000063438	1184.8	-0.315664	0.198225	-1.59245	0.111283	0.220008	AHRR	AHRR	57491
ENSG00000063587	484.459	-0.232333	0.228089	-1.0186	0.308391	0.433153	ZNF275	ZNF275	10838
ENSG00000063601	615.268	0.0566466	0.20504	0.276271	0.78234	0.840426	MTMR1	MTMR1	8776
ENSG00000063660	7986.99	-0.253453	0.296671	-0.854323	0.392926	0.512383	GPC1	GPC1	2817
ENSG00000063761	149.648	-0.440827	0.264089	-1.66923	0.0950711	0.198572	ADCK1	ADCK1	57143
ENSG00000063854	941.021	-0.231923	0.191253	-1.21265	0.225263	0.35047	HAGH	HAGH	3029
ENSG00000063978	2042.82	-0.319528	0.141457	-2.25884	0.0238935	0.0761355	RNF4	RNF4	6047
ENSG00000064012	337.723	0.0257091	0.235304	0.109259	0.912997	0.93884	CASP8	CASP8	841
ENSG00000064042	154.878	1.18958	0.316227	3.76179	0.0001687	0.00164071	LIMCH1	LIMCH1	22998
ENSG00000064102	322.46	1.18972	0.415597	2.86267	0.00420082	0.0205659	INTS13	INTS13	55726
ENSG00000064115	1849.78	-0.253191	0.142937	-1.77134	0.0765039	0.171015	TM7SF3	TM7SF3	51768
ENSG00000064199	220.687	0.329218	0.278442	1.18236	0.237064	0.363117	SPA17	SPA17	53340
ENSG00000064205	35.9358	-0.396358	0.36397	-1.08899	0.27616	0.401642	CCN5	CCN5	8839
ENSG00000064225	357.208	1.26338	0.284711	4.43741	9.1e-06	0.0001656	ST3GAL6	ST3GAL6	10402
ENSG00000064270	12.5336	0.248231	0.484004	0.512871	0.608042	0.700124	ATP2C2	ATP2C2	9914
ENSG00000064300	15.4107	-0.654384	0.44746	-1.46244	0.143621	0.259864	NGFR	NGFR	4804
ENSG00000064309	81.1219	-0.311017	0.410019	-0.758542	0.448127	0.562967	CDON	CDON	50937
ENSG00000064313	538.399	1.89239	0.395501	4.7848	1.71e-06	4.66e-05	TAF2	TAF2	6873
ENSG00000064393	2644.49	1.33539	0.3474	3.84394	0.00012107	0.00127509	HIPK2	HIPK2	28996
ENSG00000064419	1640.63	0.115042	0.234304	0.490993	0.623431	0.712829	TNPO3	TNPO3	23534
ENSG00000064489	92.2034	-0.244586	0.287277	-0.851395	0.39455	0.513644	BORCS8-MEF2B	BORCS8-MEF2B	NA
ENSG00000064490	1327.1	-0.206583	0.227548	-0.907865	0.36395	0.486292	RFXANK	RFXANK	8625
ENSG00000064545	790.537	-0.304951	0.238616	-1.278	0.20125	0.325346	TMEM161A	TMEM161A	54929
ENSG00000064547	62.8066	-0.299525	0.371067	-0.807201	0.419551	0.537512	LPAR2	LPAR2	9170
ENSG00000064601	4659.46	-0.443755	0.186064	-2.38495	0.0170813	0.0593034	CTSA	CTSA	5476
ENSG00000064607	2354.75	-0.184478	0.22418	-0.8229	0.410565	0.529261	SUGP2	SUGP2	10147
ENSG00000064651	197.364	1.38671	0.40976	3.38421	0.00071385	0.0051622	SLC12A2	SLC12A2	6558
ENSG00000064652	306.155	0.150536	0.175147	0.859484	0.390074	0.51003	SNX24	SNX24	28966
ENSG00000064655	341.343	-0.360588	0.208065	-1.73306	0.0830858	0.180951	EYA2	EYA2	2139
ENSG00000064666	8152.9	-0.291094	0.271059	-1.07391	0.282861	0.408528	CNN2	CNN2	1265
ENSG00000064687	189.885	-0.585415	0.341967	-1.71191	0.0869142	0.186442	ABCA7	ABCA7	10347
ENSG00000064692	304.787	0.365816	0.294025	1.24417	0.213438	0.338277	SNCAIP	SNCAIP	9627
ENSG00000064703	594.45	0.689136	0.188812	3.64986	0.00026239	0.00234161	DDX20	DDX20	11218
ENSG00000064726	1209.18	0.772341	0.358406	2.15493	0.0311672	0.0921363	BTBD1	BTBD1	53339
ENSG00000064763	153.325	0.385571	0.455235	0.846972	0.39701	0.516072	FAR2	FAR2	55711
ENSG00000064932	3371.99	-0.316989	0.298887	-1.06056	0.288889	0.414385	SBNO2	SBNO2	22904
ENSG00000064933	276.701	0.484014	0.432749	1.11846	0.263369	0.388819	PMS1	PMS1	5378
ENSG00000064961	3601.14	-0.559016	0.214124	-2.61071	0.00903553	0.036931	HMG20B	HMG20B	10362
ENSG00000064989	20.7668	0.398876	1.13955	0.350031	0.726315	0.796294	CALCRL	CALCRL	10203
ENSG00000064995	723.472	-0.152793	0.190932	-0.800247	0.423567	0.540861	TAF11	TAF11	6882
ENSG00000064999	1105.17	-0.481735	0.186413	-2.58424	0.00975944	0.0393334	ANKS1A	ANKS1A	23294
ENSG00000065000	5494.41	-0.263173	0.23202	-1.13427	0.256683	0.382167	AP3D1	AP3D1	8943
ENSG00000065029	831.191	-0.308725	0.19136	-1.61332	0.106675	0.214293	ZNF76	ZNF76	7629
ENSG00000065054	2167.19	-0.240876	0.266189	-0.904906	0.365515	0.487679	NHERF2	NHERF2	9351
ENSG00000065057	488.108	-0.284124	0.226076	-1.25676	0.20884	0.333083	NTHL1	NTHL1	4913
ENSG00000065060	295.378	0.459198	0.281012	1.63409	0.10224	0.208345	BLTP3A	BLTP3A	54887
ENSG00000065135	1713.17	1.30512	0.388491	3.35945	0.00078098	0.00554573	GNAI3	GNAI3	2773
ENSG00000065150	4176.16	1.07129	0.195105	5.49082	4e-08	2.73e-06	IPO5	IPO5	3843
ENSG00000065154	833.191	1.10265	0.247557	4.45414	8.42e-06	0.00015575	OAT	OAT	4942
ENSG00000065183	494.51	1.28518	0.267743	4.80005	1.59e-06	4.44e-05	WDR3	WDR3	10885
ENSG00000065243	751.531	1.3806	0.480761	2.8717	0.00408275	0.0201828	PKN2	PKN2	5586
ENSG00000065268	1751.22	-0.262376	0.253319	-1.03575	0.300318	0.425857	WDR18	WDR18	57418
ENSG00000065308	2994.88	-0.600601	0.2334	-2.57327	0.0100743	0.0402865	TRAM2	TRAM2	9697
ENSG00000065328	458.988	1.36979	0.225769	6.06721	1.3e-09	2.19e-07	MCM10	MCM10	55388
ENSG00000065357	1460.61	-0.426288	0.157815	-2.70119	0.00690919	0.0302463	DGKA	DGKA	1606
ENSG00000065361	18.6832	-0.527655	0.496212	-1.06337	0.287616	0.413265	ERBB3	ERBB3	2065
ENSG00000065413	136.248	0.989924	0.374706	2.64187	0.00824507	0.0344697	ANKRD44	ANKRD44	91526
ENSG00000065427	4366.18	-0.386454	0.208675	-1.85194	0.0640346	0.152115	KARS1	KARS1	3735
ENSG00000065457	960.608	-0.115924	0.217701	-0.532491	0.594386	0.688646	ADAT1	ADAT1	23536
ENSG00000065485	657.207	-0.430811	0.143642	-2.9992	0.00270689	0.0147085	PDIA5	PDIA5	10954
ENSG00000065491	402.607	-0.405818	0.154672	-2.62373	0.00869724	0.0359135	TBC1D22B	TBC1D22B	55633
ENSG00000065518	1975.65	-0.242621	0.159615	-1.52004	0.128501	0.241863	NDUFB4	NDUFB4	4710
ENSG00000065526	847.874	0.934846	0.395023	2.36656	0.0179543	0.0615598	SPEN	SPEN	23013
ENSG00000065534	9083.36	0.197928	0.320212	0.618116	0.536499	0.640591	MYLK	MYLK	4638
ENSG00000065548	825.398	0.347649	0.530269	0.655608	0.512076	0.619197	ZC3H15	ZC3H15	55854
ENSG00000065559	595.554	1.58933	0.252829	6.28619	3.25e-10	7.81e-08	MAP2K4	MAP2K4	6416
ENSG00000065600	407.67	-0.255088	0.225344	-1.13199	0.257637	0.38301	PACC1	PACC1	55248
ENSG00000065613	910.757	1.05519	0.736151	1.43339	0.151747	0.26882	SLK	SLK	9748
ENSG00000065615	263.11	0.498317	0.457718	1.0887	0.276287	0.401795	CYB5R4	CYB5R4	51167
ENSG00000065621	128.338	-0.0590759	0.296932	-0.198955	0.842298	0.885745	GSTO2	GSTO2	119391
ENSG00000065665	423.66	0.00739731	0.165285	0.0447549	0.964303	0.974474	SEC61A2	SEC61A2	55176
ENSG00000065717	64.1916	-0.369153	0.324056	-1.13916	0.254636	0.380454	TLE2	TLE2	7089
ENSG00000065802	1497.58	-0.386532	0.16919	-2.2846	0.0223362	0.072472	ASB1	ASB1	51665
ENSG00000065809	2969.24	1.46605	0.282347	5.19236	2.08e-07	9.73e-06	FAM107B	FAM107B	83641
ENSG00000065833	783.744	0.740385	0.231354	3.20022	0.00137323	0.00865749	ME1	ME1	4199
ENSG00000065882	1591.63	-0.48099	0.155829	-3.08666	0.0020242	0.0116967	TBC1D1	TBC1D1	23216
ENSG00000065883	973.634	0.442269	0.279989	1.57959	0.114201	0.22398	CDK13	CDK13	8621
ENSG00000065911	1308.08	0.790573	0.207048	3.8183	0.00013438	0.00137109	MTHFD2	MTHFD2	10797
ENSG00000065923	289.498	0.394657	0.212587	1.85644	0.0633902	0.151143	SLC9A7	SLC9A7	84679
ENSG00000065970	1097.36	-0.383262	0.231997	-1.65201	0.0985317	0.203411	FOXJ2	FOXJ2	55810
ENSG00000065978	22385.8	-0.396072	0.186372	-2.12517	0.0335723	0.09726	YBX1	YBX1	4904
ENSG00000065989	501.331	-0.33926	0.276142	-1.22857	0.219233	0.344158	PDE4A	PDE4A	5141
ENSG00000066027	526.333	0.85909	0.293336	2.92869	0.00340393	0.017479	PPP2R5A	PPP2R5A	5525
ENSG00000066044	3420.51	-0.33473	0.176352	-1.89808	0.0576855	0.142051	ELAVL1	ELAVL1	1994
ENSG00000066056	63.8998	-0.288116	0.240702	-1.19698	0.231314	0.35715	TIE1	TIE1	7075
ENSG00000066084	766.336	1.06564	0.318309	3.34783	0.00081448	0.00573954	DIP2B	DIP2B	57609
ENSG00000066117	1917.18	-0.260587	0.176275	-1.4783	0.139327	0.254777	SMARCD1	SMARCD1	6602
ENSG00000066135	1137.67	-0.588656	0.170275	-3.45709	0.00054604	0.0041878	KDM4A	KDM4A	9682
ENSG00000066136	1072.42	-0.268085	0.152871	-1.75367	0.0794864	0.175567	NFYC	NFYC	4802
ENSG00000066230	470.669	-0.37133	0.203508	-1.82464	0.068055	0.15829	SLC9A3	SLC9A3	6550
ENSG00000066248	291.3	-0.286762	0.298118	-0.961905	0.336097	0.460124	NGEF	NGEF	25791
ENSG00000066279	1190.39	0.352015	0.785715	0.448018	0.65414	0.737359	ASPM	ASPM	259266
ENSG00000066322	3945.07	-0.322087	0.224283	-1.43608	0.15098	0.268131	ELOVL1	ELOVL1	64834
ENSG00000066379	183.581	-0.144331	0.233605	-0.617842	0.53668	0.640696	POLR1H	POLR1H	30834
ENSG00000066422	326.426	1.16265	0.405067	2.87026	0.0041013	0.0202178	ZBTB11	ZBTB11	27107
ENSG00000066427	250.711	1.10843	0.364217	3.04332	0.00233981	0.013083	ATXN3	ATXN3	4287
ENSG00000066455	829.184	1.56449	0.308761	5.06701	4.04e-07	1.62e-05	GOLGA5	GOLGA5	9950
ENSG00000066557	365.988	0.251413	0.733617	0.342703	0.731822	0.800717	LRRC40	LRRC40	55631
ENSG00000066583	386.903	0.134478	0.196836	0.683197	0.494482	0.603651	ISOC1	ISOC1	51015
ENSG00000066629	1525.77	0.0202218	0.238631	0.0847408	0.932467	0.951139	EML1	EML1	2009
ENSG00000066651	135.536	0.776806	0.372842	2.08348	0.0372079	0.104611	TRMT11	TRMT11	60487
ENSG00000066654	479.372	1.75755	0.465344	3.77688	0.0001588	0.00156599	THUMPD1	THUMPD1	55623
ENSG00000066697	1077.82	0.142849	0.14223	1.00435	0.31521	0.440056	MSANTD3	MSANTD3	91283
ENSG00000066739	406.006	2.24286	0.38846	5.77372	7.75e-09	8.29e-07	ATG2B	ATG2B	55102
ENSG00000066777	614.282	1.81834	0.420866	4.32048	1.56e-05	0.00025409	ARFGEF1	ARFGEF1	10565
ENSG00000066827	435.155	-0.676459	0.151083	-4.47739	7.56e-06	0.00014324	ZFAT	ZFAT	57623
ENSG00000066855	437.63	1.18525	0.25731	4.60631	4.1e-06	8.86e-05	MTFR1	MTFR1	9650
ENSG00000066923	182.553	-0.279488	0.193265	-1.44614	0.148138	0.26471	STAG3	STAG3	10734
ENSG00000066926	596.555	-0.147117	0.177974	-0.826622	0.408451	0.527274	FECH	FECH	2235
ENSG00000066933	393.264	1.9721	0.426473	4.62421	3.76e-06	8.31e-05	MYO9A	MYO9A	4649
ENSG00000067057	11444.9	-0.348906	0.239947	-1.45409	0.14592	0.262429	PFKP	PFKP	5214
ENSG00000067064	367.023	0.940894	0.338564	2.77907	0.00545142	0.0251064	IDI1	IDI1	3422
ENSG00000067066	876.139	1.31811	0.252144	5.22758	1.72e-07	8.47e-06	SP100	SP100	6672
ENSG00000067082	2577.43	0.899514	0.219788	4.09265	4.26e-05	0.00056088	KLF6	KLF6	1316
ENSG00000067113	1019.58	-0.434524	0.211882	-2.05078	0.0402883	0.110648	PLPP1	PLPP1	8611
ENSG00000067141	2092.89	-0.562357	0.322423	-1.74416	0.081131	0.178178	NEO1	NEO1	4756
ENSG00000067167	2972.94	0.622308	0.47985	1.29688	0.194672	0.317799	TRAM1	TRAM1	23471
ENSG00000067177	450.527	-0.109311	0.198179	-0.551577	0.581239	0.677831	PHKA1	PHKA1	5255
ENSG00000067182	6861.98	-0.316305	0.212884	-1.48581	0.13733	0.252353	TNFRSF1A	TNFRSF1A	7132
ENSG00000067191	147.352	-0.287213	0.328264	-0.874943	0.381605	0.50249	CACNB1	CACNB1	782
ENSG00000067208	320.249	2.00976	0.391572	5.13255	2.86e-07	1.25e-05	EVI5	EVI5	7813
ENSG00000067221	615.575	-0.322325	0.285826	-1.1277	0.259447	0.384996	STOML1	STOML1	9399
ENSG00000067225	75891.7	-0.398103	0.217491	-1.83043	0.0671853	0.156978	PKM	PKM	5315
ENSG00000067248	771.785	1.48512	0.469309	3.16448	0.0015536	0.00952507	DHX29	DHX29	54505
ENSG00000067334	761.026	0.665231	0.727766	0.914074	0.360678	0.483214	DNTTIP2	DNTTIP2	30836
ENSG00000067365	825.204	-0.346964	0.222862	-1.55685	0.119506	0.23057	METTL22	METTL22	79091
ENSG00000067369	1967.23	0.735108	0.256033	2.87115	0.00408986	0.0201884	TP53BP1	TP53BP1	7158
ENSG00000067445	1385.5	-0.485844	0.151447	-3.20802	0.00133652	0.00846356	TRO	TRO	7216
ENSG00000067533	227.592	1.12723	0.300477	3.75148	0.0001758	0.00168952	RRP15	RRP15	51018
ENSG00000067560	12606.2	-0.389174	0.159768	-2.43587	0.014856	0.0535026	RHOA	RHOA	387
ENSG00000067596	2478.46	-0.55921	0.171613	-3.25856	0.00111979	0.00737923	DHX8	DHX8	1659
ENSG00000067606	274.323	-0.18014	0.26847	-0.670988	0.502228	0.610605	PRKCZ	PRKCZ	5590
ENSG00000067704	1789.42	1.16835	0.23666	4.93681	7.94e-07	2.68e-05	IARS2	IARS2	55699
ENSG00000067715	119.634	1.93719	0.389219	4.97713	6.45e-07	2.3e-05	SYT1	SYT1	6857
ENSG00000067798	436.447	2.10484	0.266247	7.90557	2.67e-15	1.64e-11	NAV3	NAV3	89795
ENSG00000067829	1496.93	-0.322099	0.202066	-1.59403	0.11093	0.219511	IDH3G	IDH3G	3421
ENSG00000067836	389.252	-0.55061	0.227905	-2.41596	0.0156938	0.0557422	ROGDI	ROGDI	79641
ENSG00000067840	22.8834	-0.333936	0.407929	-0.818614	0.413007	0.531818	PDZD4	PDZD4	57595
ENSG00000067900	1027.99	0.977842	0.525904	1.85936	0.0629767	0.15055	ROCK1	ROCK1	6093
ENSG00000067955	1030.11	1.1967	0.264557	4.52339	6.09e-06	0.00012139	CBFB	CBFB	865
ENSG00000067992	67.5292	0.204224	0.289145	0.706303	0.479999	0.59112	PDK3	PDK3	5165
ENSG00000068001	2659	-0.295944	0.230789	-1.28232	0.199732	0.323713	HYAL2	HYAL2	8692
ENSG00000068024	1448.12	-0.387653	0.306267	-1.26574	0.205607	0.33034	HDAC4	HDAC4	9759
ENSG00000068028	1029.6	-0.381443	0.239232	-1.59445	0.110836	0.21947	RASSF1	RASSF1	11186
ENSG00000068078	237.805	-0.702517	0.199132	-3.52789	0.00041888	0.00339566	FGFR3	FGFR3	2261
ENSG00000068079	509.813	-0.487736	0.188664	-2.58521	0.00973199	0.0392485	IFI35	IFI35	3430
ENSG00000068097	740.088	-0.117086	0.204593	-0.572287	0.567128	0.666037	HEATR6	HEATR6	63897
ENSG00000068120	1717.39	-0.272719	0.206244	-1.32231	0.186064	0.308345	COASY	COASY	80347
ENSG00000068137	546.643	-0.284535	0.284324	-1.00074	0.316952	0.441621	PLEKHH3	PLEKHH3	79990
ENSG00000068305	535.806	1.4238	0.338029	4.21205	2.53e-05	0.00037021	MEF2A	MEF2A	4205
ENSG00000068308	2506.98	-0.465332	0.200516	-2.32067	0.0203046	0.0675638	OTUD5	OTUD5	55593
ENSG00000068323	2830.08	-0.28294	0.240819	-1.17491	0.240032	0.366207	TFE3	TFE3	7030
ENSG00000068354	477.466	-0.313909	0.232042	-1.35281	0.176116	0.297023	TBC1D25	TBC1D25	4943
ENSG00000068366	4888.86	1.54341	0.520477	2.96538	0.00302307	0.015944	ACSL4	ACSL4	2182
ENSG00000068383	1081.33	-0.541688	0.16403	-3.30237	0.0009587	0.00652135	INPP5A	INPP5A	3632
ENSG00000068394	888.101	-0.446194	0.191591	-2.32889	0.0198649	0.0665196	GPKOW	GPKOW	27238
ENSG00000068400	1129.47	-0.509983	0.144802	-3.52194	0.00042839	0.00344861	GRIPAP1	GRIPAP1	56850
ENSG00000068438	1321.26	-0.368195	0.199728	-1.84348	0.0652593	0.153976	FTSJ1	FTSJ1	24140
ENSG00000068489	2632.86	-0.199313	0.307455	-0.648267	0.516812	0.623418	PRR11	PRR11	55771
ENSG00000068650	682.639	0.070923	0.303918	0.233362	0.81548	0.865766	ATP11A	ATP11A	23250
ENSG00000068654	2327.88	-0.434606	0.221469	-1.96238	0.0497185	0.128335	POLR1A	POLR1A	25885
ENSG00000068697	14209.2	0.356438	0.215531	1.65376	0.0981755	0.202834	LAPTM4A	LAPTM4A	9741
ENSG00000068724	507.39	-0.232365	0.248429	-0.935339	0.349613	0.47305	TTC7A	TTC7A	57217
ENSG00000068745	2613.28	-0.313421	0.158103	-1.98238	0.0474366	0.124471	IP6K2	IP6K2	51447
ENSG00000068781	52.2078	1.57114	0.33482	4.6925	2.7e-06	6.51e-05	STON1-GTF2A1L	STON1-GTF2A1L	286749
ENSG00000068784	182.676	1.60502	0.50315	3.18994	0.00142303	0.00889865	SRBD1	SRBD1	55133
ENSG00000068796	714.952	1.18942	0.311646	3.81657	0.00013532	0.00137788	KIF2A	KIF2A	3796
ENSG00000068878	1251.07	1.88105	0.328147	5.73235	9.9e-09	9.95e-07	PSME4	PSME4	23198
ENSG00000068885	304.976	0.802976	0.545916	1.47088	0.141324	0.257131	IFT80	IFT80	57560
ENSG00000068903	996.029	-0.342789	0.231585	-1.48019	0.138823	0.254197	SIRT2	SIRT2	22933
ENSG00000068912	1248.12	0.846977	0.251231	3.37131	0.00074811	0.00537008	ERLEC1	ERLEC1	27248
ENSG00000068971	882.768	-0.340929	0.206619	-1.65004	0.098935	0.204015	PPP2R5B	PPP2R5B	5526
ENSG00000069011	2217.3	-0.202828	0.304538	-0.666019	0.505399	0.613721	PITX1	PITX1	5307
ENSG00000069020	342.289	0.884659	0.345437	2.56099	0.0104375	0.0412835	MAST4	MAST4	375449
ENSG00000069188	14.2354	-1.06026	0.521323	-2.03379	0.0419726	0.114071	SDK2	SDK2	54549
ENSG00000069248	974.167	1.25992	0.290222	4.34122	1.42e-05	0.00023498	NUP133	NUP133	55746
ENSG00000069275	5623.99	1.20741	0.333448	3.62099	0.00029347	0.00256746	NUCKS1	NUCKS1	64710
ENSG00000069329	2848.38	1.59408	0.308049	5.17477	2.28e-07	1.04e-05	VPS35	VPS35	55737
ENSG00000069345	1683.58	0.461383	0.186987	2.46746	0.0136077	0.050354	DNAJA2	DNAJA2	10294
ENSG00000069399	1097.58	-0.0300574	0.314485	-0.0955768	0.923857	0.945433	BCL3	BCL3	602
ENSG00000069424	310.159	-0.398428	0.228195	-1.746	0.0808105	0.177716	KCNAB2	KCNAB2	8514
ENSG00000069431	26.8982	1.58172	0.562215	2.81338	0.00490241	0.0231369	ABCC9	ABCC9	10060
ENSG00000069482	513.993	-0.0083968	0.282628	-0.0297097	0.976299	0.983028	GAL	GAL	51083
ENSG00000069493	19.852	1.49145	0.504047	2.95896	0.00308683	0.0161814	CLEC2D	CLEC2D	29121
ENSG00000069509	305.812	0.389661	0.275738	1.41316	0.157609	0.275507	FUNDC1	FUNDC1	139341
ENSG00000069535	88.9891	-0.726312	0.262844	-2.76329	0.00572224	0.0261259	MAOB	MAOB	4129
ENSG00000069667	212.27	0.865416	0.388642	2.22677	0.0259626	0.0809023	RORA	RORA	6095
ENSG00000069702	127.868	1.50701	0.389818	3.86593	0.00011067	0.00119043	TGFBR3	TGFBR3	7049
ENSG00000069849	4335.52	-0.256074	0.162462	-1.57621	0.114978	0.224861	ATP1B3	ATP1B3	483
ENSG00000069869	643.167	1.41898	0.49431	2.87063	0.0040965	0.0202049	NEDD4	NEDD4	4734
ENSG00000069943	214.688	0.739985	0.299963	2.46692	0.0136282	0.0503747	PIGB	PIGB	9488
ENSG00000069956	775.688	1.668	0.495143	3.36872	0.00075518	0.00540886	MAPK6	MAPK6	5597
ENSG00000069966	554.179	-0.494449	0.155764	-3.17434	0.00150177	0.00927187	GNB5	GNB5	10681
ENSG00000069974	424.712	1.12403	0.233702	4.80968	1.51e-06	4.3e-05	RAB27A	RAB27A	5873
ENSG00000069998	792.17	-0.300041	0.258426	-1.16103	0.245629	0.371528	HDHD5	HDHD5	27440
ENSG00000070010	1549.73	-0.390261	0.188146	-2.07425	0.0380565	0.106235	UFD1	UFD1	7353
ENSG00000070018	699.385	1.47051	0.314581	4.67449	2.95e-06	6.92e-05	LRP6	LRP6	4040
ENSG00000070047	2780.11	-0.294019	0.233787	-1.25764	0.208522	0.332854	PHRF1	PHRF1	57661
ENSG00000070061	972.777	0.553601	0.256354	2.15952	0.0308101	0.0915343	ELP1	ELP1	8518
ENSG00000070081	1009.51	0.53688	0.458225	1.17165	0.241337	0.367429	NUCB2	NUCB2	4925
ENSG00000070087	4151.59	-0.0637072	0.192248	-0.331381	0.740357	0.807332	PFN2	PFN2	5217
ENSG00000070159	172.013	0.45354	0.219072	2.07028	0.0384261	0.106901	PTPN3	PTPN3	5774
ENSG00000070193	36.7885	1.93487	0.531719	3.6389	0.0002738	0.00242358	FGF10	FGF10	2255
ENSG00000070214	1242.43	1.12459	0.274764	4.09293	4.26e-05	0.0005606	SLC44A1	SLC44A1	23446
ENSG00000070269	271.619	1.29266	0.310626	4.16147	3.16e-05	0.00044464	TMEM260	TMEM260	54916
ENSG00000070366	1613.41	-0.445212	0.164916	-2.69964	0.00694155	0.0303514	SMG6	SMG6	23293
ENSG00000070367	857.868	0.939678	0.469746	2.00039	0.0454578	0.120706	EXOC5	EXOC5	10640
ENSG00000070371	155.487	-0.258221	0.2092	-1.23432	0.217083	0.341944	CLTCL1	CLTCL1	8218
ENSG00000070404	1743.55	-0.308046	0.307685	-1.00117	0.316743	0.441431	FSTL3	FSTL3	10272
ENSG00000070413	2696.03	-0.284731	0.234271	-1.21539	0.224217	0.349549	DGCR2	DGCR2	9993
ENSG00000070423	1536.38	-0.0973584	0.259752	-0.374813	0.707799	0.782022	RNF126	RNF126	55658
ENSG00000070444	803.295	-0.108422	0.306525	-0.353713	0.723554	0.793973	MNT	MNT	4335
ENSG00000070476	552.604	0.0972932	0.206725	0.470641	0.637897	0.724575	ZXDC	ZXDC	79364
ENSG00000070495	684.837	-0.276479	0.222365	-1.24336	0.213736	0.338591	JMJD6	JMJD6	23210
ENSG00000070501	569.324	0.221888	0.228228	0.972222	0.33094	0.455009	POLB	POLB	5423
ENSG00000070540	982.893	-0.446823	0.165004	-2.70796	0.00676984	0.0297413	WIPI1	WIPI1	55062
ENSG00000070610	1793.23	-0.35985	0.18653	-1.92918	0.0537086	0.135009	GBA2	GBA2	57704
ENSG00000070614	5501.45	-0.383135	0.205207	-1.86706	0.061893	0.148902	NDST1	NDST1	3340
ENSG00000070669	884.223	-0.0013334	0.320257	-0.0041635	0.996678	0.997433	ASNS	ASNS	440
ENSG00000070718	656.385	0.302726	0.179634	1.68524	0.0919428	0.193988	AP3M2	AP3M2	10947
ENSG00000070731	62.746	-0.466584	0.238565	-1.95579	0.0504895	0.129538	ST6GALNAC2	ST6GALNAC2	10610
ENSG00000070756	12810.3	0.0169982	0.242913	0.0699763	0.944213	0.960179	PABPC1	PABPC1	26986
ENSG00000070759	103.1	-0.448041	0.236118	-1.89753	0.0577574	0.14219	TESK2	TESK2	10420
ENSG00000070761	814.967	-0.377312	0.199488	-1.8914	0.0585707	0.143524	CFAP20	CFAP20	29105
ENSG00000070770	1167.97	-0.108653	0.193008	-0.562944	0.573473	0.670975	CSNK2A2	CSNK2A2	1459
ENSG00000070778	810.065	0.347376	0.305816	1.1359	0.255999	0.381655	PTPN21	PTPN21	11099
ENSG00000070785	817.864	-0.462402	0.221129	-2.09109	0.0365197	0.103081	EIF2B3	EIF2B3	8891
ENSG00000070808	45.284	-0.289036	0.348839	-0.828565	0.40735	0.526343	CAMK2A	CAMK2A	815
ENSG00000070814	2944.07	-0.478396	0.184859	-2.58789	0.00965647	0.0389864	TCOF1	TCOF1	6949
ENSG00000070831	2474.91	0.575945	0.192799	2.98728	0.00281468	0.0151077	CDC42	CDC42	998
ENSG00000070882	1248.33	0.930947	0.22344	4.16642	3.09e-05	0.00043775	OSBPL3	OSBPL3	26031
ENSG00000070950	367.454	1.69015	0.42317	3.99402	6.5e-05	0.00078051	RAD18	RAD18	56852
ENSG00000070961	788.551	1.36795	0.502596	2.72176	0.0064935	0.0287365	ATP2B1	ATP2B1	490
ENSG00000071051	1004.44	-0.495964	0.151755	-3.26819	0.00108239	0.0071762	NCK2	NCK2	8440
ENSG00000071054	6659.4	0.254995	0.257852	0.988921	0.322702	0.447274	MAP4K4	MAP4K4	9448
ENSG00000071082	7608.21	-0.0810118	0.281601	-0.287683	0.77359	0.833738	RPL31	RPL31	6160
ENSG00000071127	20256.8	-0.371725	0.217854	-1.7063	0.0879522	0.188058	WDR1	WDR1	9948
ENSG00000071189	499.855	1.02739	0.518953	1.97973	0.0477335	0.125002	SNX13	SNX13	23161
ENSG00000071205	1312.57	-0.288668	0.177157	-1.62945	0.103219	0.209646	ARHGAP10	ARHGAP10	79658
ENSG00000071242	6844.6	-0.459532	0.165095	-2.78344	0.00537865	0.0248579	RPS6KA2	RPS6KA2	6196
ENSG00000071243	235.987	1.08777	0.373452	2.91275	0.00358264	0.0181896	ING3	ING3	54556
ENSG00000071246	938.004	-0.341235	0.216946	-1.5729	0.115742	0.225829	VASH1	VASH1	22846
ENSG00000071282	151.769	-0.34231	0.218178	-1.56895	0.11666	0.227097	LMCD1	LMCD1	29995
ENSG00000071462	1529.05	-0.326929	0.212512	-1.5384	0.123951	0.236054	BUD23	BUD23	114049
ENSG00000071537	1549.66	1.60313	0.39305	4.0787	4.53e-05	0.00058479	SEL1L	SEL1L	6400
ENSG00000071539	1317.74	-0.0266163	0.179315	-0.148433	0.882001	0.91588	TRIP13	TRIP13	9319
ENSG00000071553	3133.8	-0.305096	0.220137	-1.38594	0.165765	0.284735	ATP6AP1	ATP6AP1	537
ENSG00000071564	4664.89	-0.400043	0.254096	-1.57438	0.115401	0.225413	TCF3	TCF3	6929
ENSG00000071575	899.323	0.0266524	0.284385	0.0937194	0.925332	0.946367	TRIB2	TRIB2	28951
ENSG00000071626	4396.35	-0.36078	0.197881	-1.82322	0.0682707	0.158566	DAZAP1	DAZAP1	26528
ENSG00000071655	3756.96	-0.376435	0.247195	-1.52283	0.127802	0.240895	MBD3	MBD3	53615
ENSG00000071794	492.001	1.30314	0.482464	2.701	0.00691315	0.0302487	HLTF	HLTF	6596
ENSG00000071859	3125.85	-0.293486	0.225818	-1.29966	0.193719	0.31683	FAM50A	FAM50A	9130
ENSG00000071889	1638.62	-0.327682	0.214462	-1.52792	0.126532	0.239219	FAM3A	FAM3A	60343
ENSG00000071894	3328.22	-0.356016	0.2293	-1.55262	0.120514	0.231818	CPSF1	CPSF1	29894
ENSG00000071967	1529.43	1.13978	0.260947	4.36786	1.25e-05	0.00021363	CYBRD1	CYBRD1	79901
ENSG00000071994	1441.97	-0.162775	0.162353	-1.00261	0.316051	0.440732	PDCD2	PDCD2	5134
ENSG00000072041	593.202	1.52359	0.323157	4.71469	2.42e-06	6.05e-05	SLC6A15	SLC6A15	55117
ENSG00000072042	1447.35	0.612287	0.226771	2.70003	0.00693339	0.0303229	RDH11	RDH11	51109
ENSG00000072062	2990.29	-0.315801	0.242526	-1.30214	0.19287	0.315887	PRKACA	PRKACA	5566
ENSG00000072071	444.811	-0.422977	0.289955	-1.45877	0.144629	0.260988	ADGRL1	ADGRL1	22859
ENSG00000072110	19865.4	-0.411272	0.19175	-2.14484	0.0319658	0.0937181	ACTN1	ACTN1	87
ENSG00000072121	1114.72	-0.504111	0.176768	-2.85182	0.00434695	0.0211081	ZFYVE26	ZFYVE26	23503
ENSG00000072133	145.738	1.27696	0.446997	2.85676	0.0042799	0.0208922	RPS6KA6	RPS6KA6	27330
ENSG00000072134	1028.25	-0.440265	0.177684	-2.4778	0.0132197	0.0494028	EPN2	EPN2	22905
ENSG00000072135	664.839	-0.351758	0.215202	-1.63455	0.102144	0.208264	PTPN18	PTPN18	26469
ENSG00000072163	339.906	-0.166083	0.318598	-0.521294	0.602162	0.695234	LIMS2	LIMS2	55679
ENSG00000072195	1223.43	-0.326278	0.251189	-1.29893	0.193967	0.317131	SPEG	SPEG	10290
ENSG00000072201	105	0.649966	0.289982	2.2414	0.0250004	0.0787266	LNX1	LNX1	84708
ENSG00000072210	383.782	-0.134016	0.189955	-0.705516	0.480489	0.591526	ALDH3A2	ALDH3A2	224
ENSG00000072274	2701.94	1.91518	0.266476	7.18709	6.62e-13	1.2e-09	TFRC	TFRC	7037
ENSG00000072310	1643.32	-0.169195	0.333144	-0.507875	0.611541	0.702797	SREBF1	SREBF1	6720
ENSG00000072315	56.5598	1.38674	0.392949	3.52907	0.00041703	0.00338809	TRPC5	TRPC5	7224
ENSG00000072364	2268.66	2.03586	0.406843	5.00405	5.61e-07	2.05e-05	AFF4	AFF4	27125
ENSG00000072401	413.65	0.440806	0.350801	1.25657	0.208909	0.333155	UBE2D1	UBE2D1	7321
ENSG00000072415	408.399	1.67703	0.394275	4.25346	2.1e-05	0.00032088	PALS1	PALS1	64398
ENSG00000072422	583.406	0.106342	0.288013	0.369225	0.71196	0.78479	RHOBTB1	RHOBTB1	9886
ENSG00000072501	2877.24	0.201817	0.30561	0.660374	0.509014	0.616949	SMC1A	SMC1A	8243
ENSG00000072506	1635.12	-0.355436	0.266442	-1.33401	0.1822	0.304022	HSD17B10	HSD17B10	3028
ENSG00000072518	1334.66	-0.212109	0.261002	-0.812674	0.416405	0.534408	MARK2	MARK2	2011
ENSG00000072571	897.81	0.762262	0.521331	1.46214	0.143702	0.259922	HMMR	HMMR	3161
ENSG00000072609	981.095	-0.345232	0.166699	-2.07099	0.0383597	0.106856	CHFR	CHFR	55743
ENSG00000072657	415.833	1.18248	0.378706	3.12242	0.00179369	0.0106475	TRHDE	TRHDE	29953
ENSG00000072682	2678.87	-0.400917	0.175996	-2.27799	0.0227272	0.0733929	P4HA2	P4HA2	8974
ENSG00000072736	561.055	0.262726	0.252603	1.04007	0.298305	0.423924	NFATC3	NFATC3	4775
ENSG00000072756	357.053	0.889585	0.390636	2.27727	0.02277	0.0735081	TRNT1	TRNT1	51095
ENSG00000072778	7282.33	-0.331562	0.185305	-1.78928	0.0735702	0.166428	ACADVL	ACADVL	37
ENSG00000072786	1251.3	-0.395008	0.210996	-1.87212	0.0611906	0.147635	STK10	STK10	6793
ENSG00000072803	1505.19	0.23171	0.191008	1.21309	0.225095	0.350362	FBXW11	FBXW11	23291
ENSG00000072818	43.6455	0.223187	0.308424	0.723635	0.46929	0.581962	ACAP1	ACAP1	9744
ENSG00000072832	873.402	-0.425476	0.159375	-2.66965	0.00759293	0.0324777	CRMP1	CRMP1	1400
ENSG00000072840	1629.25	-0.319997	0.199818	-1.60145	0.109278	0.217791	EVC	EVC	2121
ENSG00000072849	1073.73	-0.0716499	0.202324	-0.354134	0.723238	0.793862	DERL2	DERL2	51009
ENSG00000072864	798.542	-0.601755	0.269627	-2.23181	0.0256276	0.0801827	NDE1	NDE1	54820
ENSG00000072952	467.354	-0.536592	0.229987	-2.33314	0.0196408	0.0660085	IRAG1	IRAG1	10335
ENSG00000072954	83.0073	-0.523921	0.257781	-2.03242	0.042111	0.11436	TMEM38A	TMEM38A	79041
ENSG00000072958	3274.08	-0.243884	0.237184	-1.02825	0.303833	0.429076	AP1M1	AP1M1	8907
ENSG00000073008	2184.36	-0.246884	0.250734	-0.984646	0.324798	0.449291	PVR	PVR	5817
ENSG00000073050	1139.13	-0.374539	0.162605	-2.30337	0.0212579	0.0699555	XRCC1	XRCC1	7515
ENSG00000073060	395.159	-0.136643	0.245354	-0.556919	0.577583	0.674791	SCARB1	SCARB1	949
ENSG00000073111	2424.45	-0.390151	0.227186	-1.71732	0.0859208	0.185149	MCM2	MCM2	4171
ENSG00000073146	39.197	-0.0492794	0.368327	-0.133793	0.893567	0.924839	MOV10L1	MOV10L1	54456
ENSG00000073150	56.4065	-0.054037	0.460658	-0.117304	0.906619	0.934715	PANX2	PANX2	56666
ENSG00000073169	879.045	-0.314544	0.226832	-1.38668	0.165538	0.284449	SELENOO	SELENOO	83642
ENSG00000073331	273.736	0.319262	0.298548	1.06938	0.284897	0.410698	ALPK1	ALPK1	80216
ENSG00000073350	19.0511	-0.381323	0.454715	-0.838597	0.401695	0.520807	LLGL2	LLGL2	3993
ENSG00000073417	880.299	1.02049	0.271214	3.76265	0.00016812	0.00163702	PDE8A	PDE8A	5151
ENSG00000073464	147.94	0.247148	0.230204	1.07361	0.282999	0.408628	CLCN4	CLCN4	1183
ENSG00000073536	560.685	-0.206693	0.238704	-0.865896	0.386547	0.506839	NLE1	NLE1	54475
ENSG00000073578	2315.33	-0.486649	0.17303	-2.81251	0.00491562	0.0231756	SDHA	SDHA	6389
ENSG00000073584	1396.25	1.09461	0.254362	4.30336	1.68e-05	0.00026886	SMARCE1	SMARCE1	6605
ENSG00000073598	24.8775	0.00534834	0.339661	0.0157461	0.987437	0.991082	FNDC8	FNDC8	54752
ENSG00000073605	75.2336	-0.553456	0.353624	-1.5651	0.117561	0.228342	GSDMB	GSDMB	55876
ENSG00000073614	1222.32	1.05035	0.319049	3.29214	0.00099428	0.00670751	KDM5A	KDM5A	5927
ENSG00000073670	17.9951	0.186942	0.523338	0.357211	0.720934	0.792085	ADAM11	ADAM11	4185
ENSG00000073711	279.159	1.81269	0.397191	4.56377	5.02e-06	0.00010439	PPP2R3A	PPP2R3A	5523
ENSG00000073712	1889.96	1.65773	0.293254	5.65289	1.58e-08	1.37e-06	FERMT2	FERMT2	10979
ENSG00000073737	12.7642	-0.202436	0.560103	-0.361427	0.71778	0.789558	DHRS9	DHRS9	10170
ENSG00000073756	795.694	2.1677	0.488868	4.43412	9.24e-06	0.00016727	PTGS2	PTGS2	5743
ENSG00000073792	1455.76	0.134358	0.183462	0.732347	0.463957	0.577479	IGF2BP2	IGF2BP2	10644
ENSG00000073803	242.769	0.968138	0.280163	3.45562	0.00054902	0.00420544	MAP3K13	MAP3K13	9175
ENSG00000073849	164.689	-0.449281	0.196299	-2.28875	0.0220937	0.0718872	ST6GAL1	ST6GAL1	6480
ENSG00000073910	136.241	0.855119	0.345961	2.47172	0.0134465	0.0499776	FRY	FRY	10129
ENSG00000073921	2383.43	1.53009	0.238754	6.40863	1.47e-10	4.62e-08	PICALM	PICALM	8301
ENSG00000073969	823.295	0.854004	0.202867	4.20968	2.56e-05	0.00037322	NSF	NSF	4905
ENSG00000074047	1842.05	-0.348302	0.317596	-1.09668	0.27278	0.398355	GLI2	GLI2	2736
ENSG00000074054	1483.23	0.681948	0.297945	2.28884	0.0220887	0.0718837	CLASP1	CLASP1	23332
ENSG00000074071	1938.63	-0.355218	0.245011	-1.44981	0.147113	0.263668	MRPS34	MRPS34	65993
ENSG00000074181	934.956	-0.32383	0.383871	-0.843591	0.398898	0.517907	NOTCH3	NOTCH3	4854
ENSG00000074201	1158.36	-0.0576863	0.223903	-0.25764	0.796685	0.850724	CLNS1A	CLNS1A	1207
ENSG00000074219	3267.2	-0.419046	0.1917	-2.18595	0.0288194	0.0872033	TEAD2	TEAD2	8463
ENSG00000074266	350.309	0.488267	0.216098	2.25947	0.023854	0.0760716	EED	EED	8726
ENSG00000074276	57.065	-0.217699	0.29716	-0.732599	0.463803	0.577326	CDHR2	CDHR2	54825
ENSG00000074319	1962.12	-0.0504857	0.171674	-0.294079	0.768698	0.82992	TSG101	TSG101	7251
ENSG00000074356	1006.25	0.465725	0.228015	2.04252	0.0410998	0.112228	NCBP3	NCBP3	55421
ENSG00000074370	273.387	-0.23538	0.258798	-0.909511	0.36308	0.485446	ATP2A3	ATP2A3	489
ENSG00000074410	296.38	-0.386152	0.239091	-1.61508	0.106293	0.213777	CA12	CA12	771
ENSG00000074416	2646.1	-0.157157	0.285231	-0.550983	0.581645	0.678091	MGLL	MGLL	11343
ENSG00000074527	228.645	0.682603	0.271231	2.51669	0.0118464	0.0454615	NTN4	NTN4	59277
ENSG00000074582	787.477	-0.325883	0.199789	-1.63113	0.102862	0.209243	BCS1L	BCS1L	617
ENSG00000074590	586.241	-0.376623	0.192182	-1.95972	0.0500286	0.128769	NUAK1	NUAK1	9891
ENSG00000074603	591.654	2.10902	0.317109	6.65079	2.92e-11	1.38e-08	DPP8	DPP8	54878
ENSG00000074621	335.651	0.0330237	0.271237	0.121752	0.903095	0.932704	SLC24A1	SLC24A1	9187
ENSG00000074657	1696.39	0.561028	0.298737	1.878	0.0603807	0.146426	ZNF532	ZNF532	55205
ENSG00000074695	1644.98	1.5392	0.427932	3.59684	0.00032211	0.00276768	LMAN1	LMAN1	3998
ENSG00000074696	3094.98	0.425048	0.205251	2.07087	0.0383709	0.106871	HACD3	HACD3	51495
ENSG00000074755	1688.71	-0.414709	0.254173	-1.6316	0.102764	0.20909	ZZEF1	ZZEF1	23140
ENSG00000074800	48790.2	-0.455183	0.265465	-1.71466	0.0864073	0.185851	ENO1	ENO1	2023
ENSG00000074842	5084.26	-0.314261	0.229059	-1.37196	0.170074	0.289554	MYDGF	MYDGF	56005
[truncated: 17,364 more rows]

## Sheet: G
	ID	Group	NES	pvalue	p.adjust	Group	NES	pvalue	p.adjust	meta.pvalue
[truncated: 26 more rows]

[truncated: 3 more sheets: H, I, J]
